# Supplementary material for: Bibliometric study of soluble guanylate cyclase stimulators in cardiovascular research based on web of science from 1992 to 2021
Source: Front Pharmacol. 2022 Aug 23;13:963255. doi: 10.3389/fphar.2022.963255 (PMC9445840; doi:10.3389/fphar.2022.963255)
Supplement: Supplementary file 1 [file DataSheet1.ZIP]

Archive with 3 entries (3 files):
- WOSCC-DATA/download_1001-1226.txt
- WOSCC-DATA/download_1-500.txt
- WOSCC-DATA/download_501-1000.txt
