# Supplementary material for: Bibliometric study of soluble guanylate cyclase stimulators in cardiovascular research based on web of science from 1992 to 2021
Source: Front Pharmacol. 2022 Aug 23;13:963255. doi: 10.3389/fphar.2022.963255 (PMC9445840; doi:10.3389/fphar.2022.963255)
Supplement: Supplementary file 1 [file DataSheet1.ZIP › WOSCC-DATA/download_1001-1226.txt]

FN Clarivate Analytics Web of Science
VR 1.0
PT J
AU Liang, C
   Wang, QS
   Yang, X
   Niu, N
   Hu, QQ
   Zhang, BL
   Wu, MM
   Yu, CJ
   Chen, X
   Song, BL
   Zhang, ZR
   Ma, HP
AF Liang, Chen
   Wang, Qiu-Shi
   Yang, Xu
   Niu, Na
   Hu, Qing-Qing
   Zhang, Bao-Long
   Wu, Ming-Ming
   Yu, Chang-Jiang
   Chen, Xiao
   Song, Bin-Lin
   Zhang, Zhi-Ren
   Ma, He-Ping
TI Oxidized low-density lipoprotein stimulates epithelial sodium channels
   in endothelial cells of mouse thoracic aorta
SO BRITISH JOURNAL OF PHARMACOLOGY
LA English
DT Article
ID OX-LDL RECEPTOR-1; VASCULAR ENDOTHELIUM; OXIDATIVE STRESS; CONCISE
   GUIDE; DIETARY SALT; OXLDL; ACTIVATION; LOX-1; PHARMACOLOGY; INHIBITION
AB \ Background and PurposeThe epithelial sodium channel (ENaC) is expressed in endothelial cells and acts as a negative modulator of vasodilatation. Oxidized LDL (ox-LDL) is a key pathological factor in endothelial dysfunction. In the present study we examined the role of ENaC in ox-LDL-induced endothelial dysfunction and its associated signal transduction pathway.
   Experimental ApproachPatch clamp techniques combined with pharmacological approaches were used to examine ENaC activity in the endothelial cells of a split-open mouse thoracic aorta. Western blot analysis was used to determine ENaC expression in the aorta. The aorta relaxation was measured using a wire myograph assay.
   Key ResultsOx-LDL, but not LDL, significantly increased ENaC activity in the endothelial cells attached to split-open thoracic aortas, and the increase was inhibited by a lectin-like ox-LDL receptor-1 (LOX-1) antagonist (-carrageenan), an NADPH oxidase inhibitor (apocynin), and a scavenger of ROS (TEMPOL). Sodium nitroprusside, an NO donor, diminished the ox-LDL-mediated activation of ENaC, and this effect was abolished by inhibiting soluble guanylate cyclase (sGC) and PKG. Ox-LDL reduced the endothelium-dependent vasodilatation of the aorta pectoralis induced by ACh, and this reduction was partially restored by blocking ENaC.
   Conclusion and ImplicationsOx-LDL stimulates ENaC in endothelial cells through LOX-1 receptor-mediated activation of NADPH oxidase and accumulation of intracellular ROS. Since the stimulation of ENaC can be reversed by elevating NO, we suggest that both inhibition of ENaC and an elevation of NO may protect the endothelium from ox-LDL-induced dysfunction.
   Linked ArticlesThis article is part of a themed section on Spotlight on Small Molecules in Cardiovascular Diseases. To view the other articles in this section visit http://onlinelibrary.wiley.com/doi/10.1111/bph.v175.8/issuetoc
C1 [Liang, Chen; Wang, Qiu-Shi; Yang, Xu; Niu, Na; Hu, Qing-Qing; Zhang, Bao-Long; Wu, Ming-Ming; Yu, Chang-Jiang; Chen, Xiao; Song, Bin-Lin; Zhang, Zhi-Ren] Harbin Med Univ, Heilongjiang Acad Med Sci, Inst Metab Dis,Dept Cardiol,Canc Hosp, Key Labs,Educ Minist Myocardial Ischemia Mech & T, Harbin, Heilongjiang, Peoples R China.
   [Liang, Chen; Wang, Qiu-Shi; Yang, Xu; Niu, Na; Hu, Qing-Qing; Zhang, Bao-Long; Wu, Ming-Ming; Yu, Chang-Jiang; Chen, Xiao; Song, Bin-Lin; Zhang, Zhi-Ren] Harbin Med Univ, Heilongjiang Acad Med Sci, Inst Metab Dis,Dept Clin Pharm,Canc Hosp, Key Labs,Educ Minist Myocardial Ischemia Mech & T, Harbin, Heilongjiang, Peoples R China.
   [Ma, He-Ping] Emory Univ, Sch Med, Dept Physiol, Atlanta, GA 30322 USA.
RP Zhang, ZR (通讯作者)，Harbin Med Univ, Canc Hosp, Dept Cardiol, 150 Haping Rd, Harbin 150081, Heilongjiang, Peoples R China.; Zhang, ZR (通讯作者)，Harbin Med Univ, Canc Hosp, Dept Clin Pharm, 150 Haping Rd, Harbin 150081, Heilongjiang, Peoples R China.
EM zhirenz@yahoo.com
RI Wu, Ming-Ming/AAP-6543-2021; Yu, Changjiang/N-2467-2019; Yu,
   Changjiang/AAJ-9219-2021
OI Wu, Ming-Ming/0000-0002-6861-6376; Zhang, Zhi-Ren/0000-0003-1324-6934
FU Key Project of Chinese National Program for Fundamental Research and
   Development (973 Program)National Basic Research Program of China
   [2014CB542401]; National Natural Science Foundation of ChinaNational
   Natural Science Foundation of China (NSFC) [91639202, 81320108002]; Nn10
   plan from Harbin Medical University Cancer Hospital; National Institute
   of Health (NIH)United States Department of Health & Human
   ServicesNational Institutes of Health (NIH) - USA [R01 DK100582];
   NATIONAL INSTITUTE OF DIABETES AND DIGESTIVE AND KIDNEY DISEASESUnited
   States Department of Health & Human ServicesNational Institutes of
   Health (NIH) - USANIH National Institute of Diabetes & Digestive &
   Kidney Diseases (NIDDK) [R01DK100582] Funding Source: NIH RePORTER
FX This work was generously supported by grants from Key Project of Chinese
   National Program for Fundamental Research and Development (973 Program
   2014CB542401 to Z.Z.), National Natural Science Foundation of China
   (nos. 91639202 and 81320108002 to Z.Z.) and by Nn10 plan from Harbin
   Medical University Cancer Hospital. This work was also partially
   supported by a grant from National Institute of Health (NIH) (R01
   DK100582 to H.-P.M.). We gratefully thank Dr Yu Huang from the Institute
   of Vascular Medicine of the Chinese University of Hong Kong for the
   suggestion with the experimental design.
CR Alexander SPH, 2015, BRIT J PHARMACOL, V172, P5870, DOI 10.1111/bph.13350
   Alexander SPH, 2015, BRIT J PHARMACOL, V172, P6024, DOI 10.1111/bph.13354
   Chan SH, 2016, ONCOTARGET, V7, P42881, DOI 10.18632/oncotarget.10263
   Chen XP, 2007, VASC PHARMACOL, V47, P1, DOI 10.1016/j.vph.2007.01.004
   Climent B, 2011, BIOCHEM BIOPH RES CO, V410, P501, DOI 10.1016/j.bbrc.2011.06.011
   Cominacini L, 2000, J BIOL CHEM, V275, P12633, DOI 10.1074/jbc.275.17.12633
   Curtis MJ, 2015, BRIT J PHARMACOL, V172, P3461, DOI 10.1111/bph.12856
   Dandapat A, 2007, ARTERIOSCL THROM VAS, V27, P2435, DOI 10.1161/ATVBAHA.107.152272
   Eichhorn B, 2009, CARDIOVASC RES, V82, P493, DOI 10.1093/cvr/cvp089
   Eldin EEMN, 2014, DIABETOL METAB SYNDR, V6, DOI 10.1186/1758-5996-6-94
   Feng Y, 2014, GENET MOL RES, V13, P680, DOI 10.4238/2014.January.28.13
   Golestaneh N, 2001, BIOCHEM BIOPH RES CO, V280, P1300, DOI 10.1006/bbrc.2001.4275
   Guo DQ, 2016, J CELL SCI, V129, P290, DOI 10.1242/jcs.168831
   Guo Y, 1998, AM J PHYSIOL-LUNG C, V274, pL369, DOI 10.1152/ajplung.1998.274.3.L369
   Holm S, 2011, PLOS ONE, V6, DOI 10.1371/journal.pone.0028785
   Jeggle P, 2013, HYPERTENSION, V61, P1053, DOI 10.1161/HYPERTENSIONAHA.111.199455
   Jernigan NL, 2008, AM J PHYSIOL-HEART C, V294, pH409, DOI 10.1152/ajpheart.00571.2007
   Kilkenny C, 2010, BRIT J PHARMACOL, V160, P1577, DOI [10.1111/j.1476-5381.2010.00872.x, 10.1113/expphysiol.2010.053793, 10.1113/jphysiol.2010.192278]
   Korte S, 2014, FASEB J, V28, P4015, DOI 10.1096/fj.14-250282
   Liu HB, 2015, BRIT J PHARMACOL, V172, P5634, DOI 10.1111/bph.13185
   Ma HP, 2011, J BIOL CHEM, V286, P32444, DOI 10.1074/jbc.M111.254102
   McGrath JC, 2015, BRIT J PHARMACOL, V172, P3189, DOI 10.1111/bph.12955
   Nishimura S, 2004, OSTEOARTHR CARTILAGE, V12, P568, DOI 10.1016/j.joca.2004.04.005
   Oberleithner H, 2004, HYPERTENSION, V43, P952, DOI 10.1161/01.HYP.0000123572.45556.a5
   Oberleithner H, 2007, P NATL ACAD SCI USA, V104, P16281, DOI 10.1073/pnas.0707791104
   Owens AP, 2012, J CLIN INVEST, V122, P558, DOI 10.1172/JCI58969
   Pandey D, 2014, CIRC RES, V115, P450, DOI 10.1161/CIRCRESAHA.115.304262
   Perez FR, 2009, HYPERTENSION, V53, P1000, DOI 10.1161/HYPERTENSIONAHA.108.128520
   Pirillo A, 2013, MEDIAT INFLAMM, V2013, DOI 10.1155/2013/152786
   Rudiger C, 2003, CARDIOVASC RES, V60, P626, DOI 10.1016/j.cardiores.2003.08.010
   Serneri GGN, 2013, ATHEROSCLEROSIS, V226, P476, DOI 10.1016/j.atherosclerosis.2012.11.007
   Shahidullah M, 2006, BRIT J PHARMACOL, V148, P871, DOI 10.1038/sj.bjp.0706795
   Shen B, 2010, AM J PHYSIOL-HEART C, V299, pH1419, DOI 10.1152/ajpheart.00591.2010
   Shi Y, 2014, PLOS ONE, V9, DOI 10.1371/journal.pone.0107787
   Southan C, 2016, NUCLEIC ACIDS RES, V44, pD1054, DOI 10.1093/nar/gkv1037
   Sun YF, 2013, CARDIOVASC RES, V100, P272, DOI 10.1093/cvr/cvt172
   Thum T, 2008, J BIOL CHEM, V283, P19456, DOI 10.1074/jbc.M708309200
   Valente AJ, 2014, FREE RADICAL BIO MED, V70, P117, DOI 10.1016/j.freeradbiomed.2014.02.014
   Wang S, 2009, MICROCIRCULATION, V16, P276, DOI 10.1080/10739680802653150
   Wang Y, 2007, INFLAMMATION, V30, P7, DOI 10.1007/s10753-006-9016-9
   Wang ZR, 2018, BRIT J PHARMACOL, V175, P1305, DOI 10.1111/bph.13817
   Warnock DG, 2013, HYPERTENSION, V61, P952, DOI 10.1161/HYPERTENSIONAHA.113.00768
   Weinbrenner T, 2003, ATHEROSCLEROSIS, V168, P99, DOI 10.1016/S0021-9150(03)00053-4
   Xu L, 2015, J CELL MOL MED, V19, P92, DOI 10.1111/jcmm.12463
   Yamamoto K, 2015, FASEB J, V29, P3342, DOI 10.1096/fj.15-271627
   Zeibig S, 2011, CIRC RES, V108, P695, DOI 10.1161/CIRCRESAHA.111.240515
   Zhang J, 2013, IEEE T INF FOREN SEC, V8, P5, DOI 10.1109/TIFS.2012.2223675
   Zhang L, 2016, AM J TRANSL RES, V8, P5455
   Zhang QB, 2016, CELL PHYSIOL BIOCHEM, V39, P89, DOI 10.1159/000445608
   Zheng WW, 2016, OXID MED CELL LONGEV, V2016, DOI 10.1155/2016/1531392
   Zhou YD, 2016, PLOS ONE, V11, DOI 10.1371/journal.pone.0146777
NR 51
TC 11
Z9 12
U1 1
U2 8
PU WILEY
PI HOBOKEN
PA 111 RIVER ST, HOBOKEN 07030-5774, NJ USA
SN 0007-1188
EI 1476-5381
J9 BRIT J PHARMACOL
JI Br. J. Pharmacol.
PD APR
PY 2018
VL 175
IS 8
SI SI
BP 1318
EP 1328
DI 10.1111/bph.13853
PG 11
WC Pharmacology & Pharmacy
WE Science Citation Index Expanded (SCI-EXPANDED)
SC Pharmacology & Pharmacy
GA GA4PU
UT WOS:000428313400016
PM 28480509
OA Green Published, Bronze
DA 2022-03-12
ER

PT J
AU Rodford, JL
   Torrens, C
   Siow, RCM
   Mann, GE
   Hanson, MA
   Clough, GF
AF Rodford, Joanne L.
   Torrens, Christopher
   Siow, Richard C. M.
   Mann, Giovanni E.
   Hanson, Mark A.
   Clough, Geraldine F.
TI Endothelial dysfunction and reduced antioxidant protection in an animal
   model of the developmental origins of cardiovascular disease
SO JOURNAL OF PHYSIOLOGY-LONDON
LA English
DT Article
ID NITRIC-OXIDE SYNTHASE; DIETARY-PROTEIN RESTRICTION; SYSTOLIC
   BLOOD-PRESSURE; HYPERTENSION IN-UTERO; OXIDATIVE STRESS; BIRTH-WEIGHT;
   GENE-EXPRESSION; HEME OXYGENASE; ACID SUPPLEMENTATION; PRENATAL EXPOSURE
AB Endothelial dysfunction underlies cardiovascular disease (CVD) in humans and is reported in animal models of developmental origins of such disease. We have investigated whether impaired antioxidant defences and NO generation underlie the genesis of endothelial dysfunction and operate as part of the normal processes of developmental plasticity regulating the induction of phenotype in the offspring. Female Wistar rats were fed either a control (C, 18% protein) or protein-restricted (PR, 9% protein) diet throughout pregnancy. Dams and pups were returned to standard laboratory chow post partum. In male offspring, PR resulted in a reduced endothelial responsiveness to acetylcholine (P < 0.05) in resistance arteries, with vascular remodelling evident from a reduction in smooth muscle content. mRNA expression of endothelial NO synthase (eNOS) was increased (P < 0.05) but there was no change in mRNA levels of manganese superoxide dismutase (MnSOD) or glutamate cysteine ligase (GCL) expression. Interestingly, expression of the antioxidant enzyme haem oxygenase-1 (HO-1) was reduced in the liver (P < 0.05). Female PR offspring also showed a reduced endothelial responsiveness but exhibited no changes in expression of eNOS, iNOS, soluble guanylate cyclase (sGC) or antioxidant genes. Thus, in this model of the developmental origins of CVD, the structure and function of resistance arteries in offspring is altered in complex ways which cannot simply be explained by attenuation in vascular eNOS or in antioxidant protection afforded by GCL or MnSOD. The dysfunction in male offspring may partially be counteracted by an up-regulation of eNOS expression; however, PR does lead to reduced HO-1 expression in these offspring, which may affect both their growth and vascular function. Our findings have established that PR induces significant phenotypic changes in male offspring that may be indicative of an adaptive response during development.
C1 [Rodford, Joanne L.; Torrens, Christopher; Hanson, Mark A.; Clough, Geraldine F.] Univ Southampton, Inst Dev Sci, Southampton SO16 6YD, Hants, England.
   [Siow, Richard C. M.; Mann, Giovanni E.] Kings Coll London, Div Cardiovasc, Sch Med, London SE1 9NH, England.
RP Clough, GF (通讯作者)，Univ Southampton, Inst Dev Sci, Tremona Rd, Southampton SO16 6YD, Hants, England.
EM g.f.clough@soton.ac.uk
RI Hanson, Mark/AAE-8236-2019; Torrens, Christopher/A-8117-2013
OI Hanson, Mark/0000-0002-6907-613X; Torrens,
   Christopher/0000-0003-4377-0112; Mann, Giovanni/0000-0001-7311-2044
FU British Heart FoundationBritish Heart Foundation [FS/03/057] Funding
   Source: Medline
CR ARAKI A, 1987, J CHROMATOGR-BIOMED, V422, P43, DOI 10.1016/0378-4347(87)80438-3
   Armitage JA, 2005, J PHYSIOL-LONDON, V565, P171, DOI 10.1113/jphysiol.2005.084947
   BAUTISTA AP, 1994, AM J PHYSIOL, V266, pG783, DOI 10.1152/ajpgi.1994.266.5.G783
   Bertram C, 2001, ENDOCRINOLOGY, V142, P2841, DOI 10.1210/en.142.7.2841
   Borras C, 2003, FREE RADICAL BIO MED, V34, P546, DOI 10.1016/S0891-5849(02)01356-4
   Brawley L, 2003, PEDIATR RES, V54, P83, DOI 10.1203/01.PDR.0000065731.00639.02
   Buckley BJ, 2003, BIOCHEM BIOPH RES CO, V307, P973, DOI 10.1016/S0006-291X(03)01308-1
   Cai H, 2000, CIRC RES, V87, P840, DOI 10.1161/01.RES.87.10.840
   Casanello P, 2002, CIRC RES, V91, P127, DOI 10.1161/01.RES.0000027813.55750.E7
   Chen YC, 2004, HEPATOLOGY, V39, P1075, DOI 10.1002/hep.20151
   Curhan GC, 1996, CIRCULATION, V94, P1310, DOI 10.1161/01.CIR.94.6.1310
   Duckers HJ, 2001, NAT MED, V7, P693, DOI 10.1038/89068
   Franco MCP, 2007, LIFE SCI, V80, P709, DOI 10.1016/j.lfs.2006.10.028
   Franco MD, 2002, J CARDIOVASC PHARM, V40, P501, DOI 10.1097/00005344-200210000-00002
   Franco MDP, 2002, CARDIOVASC RES, V56, P145, DOI 10.1016/S0008-6363(02)00508-4
   Gardner DS, 1997, HYPERTENSION, V30, P1525, DOI 10.1161/01.HYP.30.6.1525
   Gluckman PD, 2005, P ROY SOC B-BIOL SCI, V272, P671, DOI 10.1098/rspb.2004.3001
   Goya K, 2004, ARTERIOSCL THROM VAS, V24, P658, DOI 10.1161/01.ATV.0000118682.58708.78
   Huxley R, 2002, LANCET, V360, P659, DOI 10.1016/S0140-6736(02)09834-3
   Jackson AA, 2002, CLIN SCI, V103, P633, DOI 10.1042/cs1030633
   Kirkby KA, 2006, AM J PHYSIOL-RENAL, V290, pF563, DOI 10.1152/ajprenal.00220.2005
   Kubota Y, 2006, BIOL PHARM BULL, V29, P1756, DOI 10.1248/bpb.29.1756
   Landmesser U, 2003, J CLIN INVEST, V111, P1201, DOI 10.1172/JCI200314172
   LANGLEY SC, 1994, CLIN SCI, V86, P217, DOI 10.1042/cs0860217
   Langley-Evans SC, 2005, MECH AGEING DEV, V126, P804, DOI 10.1016/j.mad.2005.03.003
   Langley-Evans SC, 2006, FEBS LETT, V580, P4150, DOI 10.1016/j.febslet.2006.06.062
   Lewis RM, 2001, METABOLISM, V50, P562, DOI 10.1053/meta.2001.22516
   Lillycrop KA, 2005, J NUTR, V135, P1382, DOI 10.1093/jn/135.6.1382
   Mann GE, 2007, CARDIOVASC RES, V75, P261, DOI 10.1016/j.cardiores.2007.04.004
   Martin DA, 2004, NUTR NEUROSCI, V7, P141, DOI 10.1080/10284150400002407
   Martin H, 2000, CIRCULATION, V102, P2739, DOI 10.1161/01.CIR.102.22.2739
   McLaughlin BE, 2000, CAN J PHYSIOL PHARM, V78, P343, DOI 10.1139/cjpp-78-4-343
   McMullen S, 2005, HYPERTENSION, V46, P1374, DOI 10.1161/01.HYP.0000188702.96256.46
   Nwagwu MO, 2000, BRIT J NUTR, V83, P79, DOI 10.1017/S0007114500000118
   OZAKI T, 2001, J PHYSL, V530, P1
   Pacher P, 2007, PHYSIOL REV, V87, P315, DOI 10.1152/physrev.00029.2006
   Painter RC, 2007, ATHEROSCLEROSIS, V193, P421, DOI 10.1016/j.atherosclerosis.2006.07.009
   Poss KD, 1997, P NATL ACAD SCI USA, V94, P10919, DOI 10.1073/pnas.94.20.10919
   Roseboom TJ, 2000, HEART, V84, P595, DOI 10.1136/heart.84.6.595
   Shimokawa H, 1996, J CARDIOVASC PHARM, V28, P703, DOI 10.1097/00005344-199611000-00014
   Soltaninassab SR, 2000, J CELL PHYSIOL, V182, P163, DOI 10.1002/(SICI)1097-4652(200002)182:2<163::AID-JCP4>3.0.CO;2-1
   Strehlow K, 2003, CIRC RES, V93, P170, DOI 10.1161/01.RES.0000082334.17947.11
   Taddei S, 2001, HYPERTENSION, V38, P274, DOI 10.1161/01.HYP.38.2.274
   Tonkiss J, 1998, HYPERTENSION, V32, P108, DOI 10.1161/01.HYP.32.1.108
   Torrens C, 2006, HYPERTENSION, V47, P982, DOI 10.1161/01.HYP.0000215580.43711.d1
   TORRENS C, 2003, J PHYSL, V547, P1
   TORRENS C, 2008, BR J NUTR IN PRESS
   Wakabayaski Y, 1999, AM J PHYSIOL-GASTR L, V277, pG1088, DOI 10.1152/ajpgi.1999.277.5.G1088
   Yachie A, 1999, J CLIN INVEST, V103, P129, DOI 10.1172/JCI4165
   Zhang F, 2001, AM J HYPERTENS, V14, p62S, DOI 10.1016/S0895-7061(01)02071-4
NR 50
TC 50
Z9 50
U1 0
U2 3
PU BLACKWELL PUBLISHING
PI OXFORD
PA 9600 GARSINGTON RD, OXFORD OX4 2DQ, OXON, ENGLAND
SN 0022-3751
J9 J PHYSIOL-LONDON
JI J. Physiol.-London
PD OCT 1
PY 2008
VL 586
IS 19
BP 4709
EP 4720
DI 10.1113/jphysiol.2008.156976
PG 12
WC Neurosciences; Physiology
WE Science Citation Index Expanded (SCI-EXPANDED)
SC Neurosciences & Neurology; Physiology
GA 357BL
UT WOS:000259821200013
PM 18669533
OA Green Published
DA 2022-03-12
ER

PT J
AU Xing, SP
   Nong, FF
   Qin, JL
   Huang, HC
   Zhan, RT
   Chen, WW
AF Xing, Shangping
   Nong, Feifei
   Qin, Jialiang
   Huang, Huicai
   Zhan, Ruoting
   Chen, Weiwen
TI Gentiopicroside Produces Endothelium-Independent Vasodilation by
   Deactivating the PI3K/Akt/Rho-Kinase Pathway in Isolated Rat Thoracic
   Aorta
SO BIOMED RESEARCH INTERNATIONAL
LA English
DT Article
ID ARTERIAL SMOOTH-MUSCLE; MEDIATED PHOSPHORYLATION;
   CARDIOVASCULAR-DISEASES; CA2+ SENSITIZATION; ALPHA-ISOFORM; KINASE;
   ACTIVATION; HYPERTENSION; CONTRACTION; VASORELAXATION
AB Gentiopicroside (GPS), a main active secoiridoid glucoside derived from the roots of perennial herbs in the Gentianaceae family, has antispasmodic and relaxant effects. However, the vasorelaxant effects of GPS on aortic rings and the molecular mechanisms involved in these effects are not yet clear. Therefore, we investigated whether GPS inhibits phenylephrine- (PE-) or KCl-induced contractions in isolated rat thoracic aortic rings. The present study found that GPS produced a dose-dependent relaxation in aortic rings precontracted with PE or KCl and significantly reduced CaCl2-, narciclasine- (Rho-kinase activator-), and phorbol-12,13-diacetate- (PKC activator-) induced vasocontractions. Pretreatment with NG-Nitroarginine methyl ester hydrochloride (L-NAME, NOS inhibitor), methylene blue (sGC inhibitor), indomethacin (COX inhibitor), 4-aminopyridine (K-V channel inhibitor), and glibenclamide (K-ATP channel inhibitor) had no influence on the vasorelaxant effect of GPS, while BaCl2 (K-ir channel inhibitor), tetraethylammonium chloride (K-Ca channel inhibitor), ruthenium red (RYR inhibitor), and heparin (IP3R inhibitor) significantly reduced GPS-induced vasorelaxation. Moreover, GPS pretreatment remarkably inhibited the influx of Ca2+ in vascular smooth muscle cells stimulated using KCl or PE-containing CaCl2 solution. Western blot analysis confirmed that GPS treatment inhibited PE-induced increases in the protein levels of p-Akt, p-myosin light chain (MLC), and p-myosin-binding subunit of myosin phosphatase 1 (MYPT1) in the aortic rings. Additionally, the vasorelaxation activity of GPS was attenuated upon pretreatment with LY294002 (PI3K/Akt inhibitor), Y27632 (Rho-kinase inhibitor), and verapamil (L-type Ca2+ channel inhibitor). These findings demonstrate that GPS exhibits endothelium-independent vasorelaxant effects through inhibition of voltage-dependent, receptor-operated, and inositol triphosphate receptor (IP3R)/ryanodine receptor- (RYR-) mediated Ca2+ channels as well as the PI3K/Akt/Rho-kinase signaling pathway.
C1 [Xing, Shangping; Qin, Jialiang; Huang, Huicai; Zhan, Ruoting; Chen, Weiwen] Guangzhou Univ Chinese Med, Res Ctr Chinese Herbal Resource Sci & Engn, Key Lab Chinese Med Resource Lingnan, Minist Educ, Guangzhou 510006, Peoples R China.
   [Nong, Feifei] Guangzhou Univ Chinese Med, Sci & Technol Innovat Ctr, Pi Wei Inst, Guangzhou 510006, Peoples R China.
RP Chen, WW (通讯作者)，Guangzhou Univ Chinese Med, Res Ctr Chinese Herbal Resource Sci & Engn, Key Lab Chinese Med Resource Lingnan, Minist Educ, Guangzhou 510006, Peoples R China.
EM weiwen_chen20@outlook.com
OI Huang, Huicai/0000-0002-8813-1499; Chen, Weiwen/0000-0002-2628-4254
FU Guangzhou University of Chinese Medicine; Pearl River Talent Recruitment
   Program of Guangdong Province [2017GC010361]; Department of Education of
   Guangdong ProvinceNational Natural Science Foundation of Guangdong
   Province [2016KCXTD015]
FX This project was supported by the Guangzhou University of Chinese
   Medicine, the Pearl River Talent Recruitment Program of Guangdong
   Province [grant number 2017GC010361], and the Department of Education of
   Guangdong Province [grant number 2016KCXTD015].
CR Aburima A, 2013, BLOOD, V122, P3533, DOI 10.1182/blood-2013-03-487850
   BOHR DF, 1984, AM J MED, V77, P3, DOI 10.1016/S0002-9343(84)80032-7
   Chen C, 2018, BIOCHEM BIOPH RES CO, V495, P2396, DOI 10.1016/j.bbrc.2017.12.112
   Dogan MF, 2019, FUND CLIN PHARMACOL, V33, P504, DOI 10.1111/fcp.12461
   Dong F, 2019, J CARDIOVASC PHARM, V74, P426, DOI 10.1097/FJC.0000000000000726
   DUNN FG, 1983, J AM COLL CARDIOL, V1, P528, DOI 10.1016/S0735-1097(83)80084-9
   Ferro A, 2004, BRIT J PHARMACOL, V143, P397, DOI 10.1038/sj.bjp.0705933
   Godo S, 2017, ARTERIOSCL THROM VAS, V37, pE108, DOI 10.1161/ATVBAHA.117.309813
   Gutierrez A, 2019, FRONT PHYSIOL, V10, DOI 10.3389/fphys.2019.00055
   Hu GY, 2018, J ETHNOPHARMACOL, V220, P188, DOI 10.1016/j.jep.2017.09.036
   Hu KY, 2021, BIOMED RES INT, V2021, DOI 10.1155/2021/2690296
   Huang Y, 2019, J CARDIOVASC PHARM, V74, P549, DOI 10.1097/FJC.0000000000000686
   Kearney PM, 2005, LANCET, V365, P217, DOI 10.1016/S0140-6736(05)70151-3
   Kesavan R, 2013, PLOS ONE, V8, DOI 10.1371/journal.pone.0061393
   Kitazawa T, 2012, J PHYSIOL-LONDON, V590, P5401, DOI 10.1113/jphysiol.2012.241315
   Liu HX, 2014, VASC PHARMACOL, V61, P56, DOI 10.1016/j.vph.2014.03.005
   Liu ZW, 2018, BIOCHEM PHARMACOL, V153, P91, DOI 10.1016/j.bcp.2018.02.012
   Mahendran G, 2014, BIOMED RES INT, V2014, DOI 10.1155/2014/542385
   MARKS AR, 1992, CIRCULATION, V86, P61
   Miyamoto Y, 2017, LIFE SCI, V177, P20, DOI 10.1016/j.lfs.2017.04.005
   Morello F, 2009, CARDIOVASC RES, V82, P261, DOI 10.1093/cvr/cvn325
   Niazmand S, 2017, PHARMACOGN RES, V9, P372, DOI 10.4103/pr.pr_140_16
   Ning B, 2018, AM J PATHOL, V188, P2936, DOI 10.1016/j.ajpath.2018.08.007
   OWEN RS, 1992, NEW ENGL J MED, V326, P1577, DOI 10.1056/NEJM199206113262428
   Patil SB, 2006, AM J PHYSIOL-GASTR L, V290, pG83, DOI 10.1152/ajpgi.00178.2005
   Raina H, 2009, J PHYSIOL-LONDON, V587, P2599, DOI 10.1113/jphysiol.2008.165258
   Richards JR, 2016, CLIN TOXICOL, V54, P345, DOI 10.3109/15563650.2016.1142090
   Rojas A, 2000, PLANTA MED, V66, P765, DOI 10.1055/s-2000-9774
   Rosendorff C, 1997, CARDIOVASC DRUG THER, V10, P795, DOI 10.1007/BF00053038
   Satoh K, 2017, CIRC J, V81, P1557, DOI 10.1253/circj.CJ-17-1029
   Seok YM, 2010, HYPERTENSION, V56, P934, DOI 10.1161/HYPERTENSIONAHA.110.160853
   Siobal MS, 2007, RESP CARE, V52, P885
   Szasz T, 2017, Adv Pharmacol, V78, P303, DOI 10.1016/bs.apha.2016.09.001
   Wang C, 2020, J AM COLL CARDIOL, V75, P2921, DOI 10.1016/j.jacc.2020.04.038
   Wicinski M, 2020, BIOMED RES INT, V2020, DOI 10.1155/2020/9012071
   Wilson DP, 2005, BIOCHEM J, V389, P763, DOI 10.1042/BJ20050237
   Wilson JL, 2018, PLOS ONE, V13, DOI 10.1371/journal.pone.0195780
   Yang S, 2020, LIFE SCI, V245, DOI 10.1016/j.lfs.2020.117357
   Yoshioka K, 2007, MOL PHARMACOL, V71, P912, DOI 10.1124/mol.106.032599
   Zhao L, 2015, J ETHNOPHARMACOL, V172, P100, DOI 10.1016/j.jep.2015.06.031
   Zhou WN, 2019, COMPLEMENT MED RES, V26, P31, DOI 10.1159/000492384
   Zhu Y, 2019, FRONT PHYSIOL, V10, DOI 10.3389/fphys.2019.00852
NR 42
TC 0
Z9 0
U1 2
U2 2
PU HINDAWI LTD
PI LONDON
PA ADAM HOUSE, 3RD FLR, 1 FITZROY SQ, LONDON, W1T 5HF, ENGLAND
SN 2314-6133
EI 2314-6141
J9 BIOMED RES INT
JI Biomed Res. Int.
PD MAY 15
PY 2021
VL 2021
AR 5565748
DI 10.1155/2021/5565748
PG 10
WC Biotechnology & Applied Microbiology; Medicine, Research & Experimental
WE Science Citation Index Expanded (SCI-EXPANDED)
SC Biotechnology & Applied Microbiology; Research & Experimental Medicine
GA TC9RJ
UT WOS:000668974500005
PM 34095301
OA gold, Green Published
DA 2022-03-12
ER

PT J
AU Lee, J
   Miller, BT
   Damjanovic, A
   Brooks, BR
AF Lee, Juyong
   Miller, Benjamin T.
   Damjanovic, Ana
   Brooks, Bernard R.
TI Enhancing Constant-pH Simulation in Explicit Solvent with a
   Two-Dimensional Replica Exchange Method
SO JOURNAL OF CHEMICAL THEORY AND COMPUTATION
LA English
DT Article
ID MOLECULAR-DYNAMICS; MONTE-CARLO; WATER PENETRATION; INTERNAL GROUPS;
   CARDIOTOXIN-V; PK(A) VALUES; PROTEIN; IONIZATION; PREDICTION; BOLTZMANN
AB We present a new method for enhanced sampling for constant-pH simulations in explicit water based on a two-dimensional (2D) replica exchange scheme. The new method is a significant extension of our previously developed constant-pH simulation method, which is based on enveloping distribution sampling (EDS) coupled with a one-dimensional (1D) Hamiltonian exchange method (HREM). EDS constructs a hybrid Hamiltonian from multiple discrete end state Hamiltonians that, in this case, represent different protonation states of the system. The ruggedness and heights of the hybrid Hamiltonian's energy barriers can be tuned by the smoothness parameter. Within the context of the ID EDS-HREM method, exchanges are performed between replicas with different smoothness parameters, allowing frequent protonation-state transitions and sampling of conformations that are favored by the end-state Hamiltonians. In this work, the 1D method is extended to 2D with an additional dimension, external pH. Within the context of the 2D method (2D EDS-HREM), exchanges are performed on a lattice of Hamiltonians with different pH conditions and smoothness parameters. We demonstrate that both the 1D and 2D methods exactly reproduce the thermodynamic properties of the semigrand canonical (SGC) ensemble of a system at a given pH. We have tested our new 2D method on aspartic acid, glutamic acid, lysine, a four residue peptide (sequence KAAE), and snake cardiotoxin. In all cases, the 2D method converges faster and without loss of precision; the only limitation is a loss of flexibility in how CPU time is employed. The results for snake cardiotoxin demonstrate that the 2D method enhances protonation-state transitions, samples a wider conformational space with the same amount of computational resources, and converges significantly faster overall than the original 1D method.
C1 [Lee, Juyong; Miller, Benjamin T.; Damjanovic, Ana; Brooks, Bernard R.] NHLBI, Lab Computat Biol, NIH, Bethesda, MD 20892 USA.
   [Damjanovic, Ana] Johns Hopkins Univ, Dept Biophys, Baltimore, MD 21218 USA.
RP Lee, J (通讯作者)，NHLBI, Lab Computat Biol, NIH, Bldg 10, Bethesda, MD 20892 USA.
EM juyong.lee@nih.gov
RI Lee, Juyong/A-7869-2013
OI Lee, Juyong/0000-0003-1174-4358
FU Intramural Research Program of the National Heart, Lung, and Blood
   Institute, NIHUnited States Department of Health & Human
   ServicesNational Institutes of Health (NIH) - USANIH National Heart Lung
   & Blood Institute (NHLBI); NATIONAL HEART, LUNG, AND BLOOD
   INSTITUTEUnited States Department of Health & Human ServicesNational
   Institutes of Health (NIH) - USANIH National Heart Lung & Blood
   Institute (NHLBI) [ZIAHL001051] Funding Source: NIH RePORTER
FX This research was supported by the Intramural Research Program of the
   National Heart, Lung, and Blood Institute, NIH.
CR Alexov EG, 1997, BIOPHYS J, V72, P2075, DOI 10.1016/S0006-3495(97)78851-9
   Alexov E, 2011, PROTEINS, V79, P3260, DOI 10.1002/prot.23189
   Baptista AM, 2002, J CHEM PHYS, V117, P4184, DOI 10.1063/1.1497164
   Baptista AM, 2002, J CHEM PHYS, V116, P7766, DOI 10.1063/1.1465399
   Baptista AM, 1997, PROTEINS, V27, P523, DOI 10.1002/(SICI)1097-0134(199704)27:4<523::AID-PROT6>3.0.CO;2-B
   Bergonzo C, 2014, J CHEM THEORY COMPUT, V10, P492, DOI 10.1021/ct400862k
   Bogusz S, 1998, J CHEM PHYS, V108, P7070, DOI 10.1063/1.476320
   Brooks BR, 2009, J COMPUT CHEM, V30, P1545, DOI 10.1002/jcc.21287
   Burgi R, 2002, PROTEINS, V47, P469, DOI 10.1002/prot.10046
   CARPENTER GA, 1987, APPL OPTICS, V26, P4919, DOI 10.1364/AO.26.004919
   Carstensen T, 2011, PROTEINS, V79, P3287, DOI 10.1002/prot.23091
   Chen WY, 2014, MATH PROBL ENG, V2014, DOI 10.1155/2014/830632
   Chiang CM, 1996, BIOCHEMISTRY-US, V35, P9177, DOI 10.1021/bi960077t
   Chiang CM, 1996, BIOCHEMISTRY-US, V35, P9167, DOI 10.1021/bi952823k
   Chimenti MS, 2012, STRUCTURE, V20, P1071, DOI 10.1016/j.str.2012.03.023
   Chodera JD, 2011, J CHEM PHYS, V135, DOI 10.1063/1.3660669
   Christ CD, 2007, J CHEM PHYS, V126, DOI 10.1063/1.2730508
   Christ CD, 2008, J CHEM PHYS, V128, DOI 10.1063/1.2913050
   Christ CD, 2009, J CHEM THEORY COMPUT, V5, P276, DOI 10.1021/ct800424v
   Chu JW, 2003, J CHEM PHYS, V119, P12708, DOI 10.1063/1.1627754
   Curuksu J, 2009, J CHEM PHYS, V130, DOI 10.1063/1.3086832
   Damjanovic A, 2005, PROTEINS, V60, P433, DOI 10.1002/prot.20486
   Damjanovic A, 2008, BIOPHYS J, V95, P4091, DOI 10.1529/biophysj.108.130906
   Damjanovic A, 2011, J PHYS CHEM A, V115, P4042, DOI 10.1021/jp110373f
   Dashti DS, 2012, J PHYS CHEM B, V116, P8805, DOI 10.1021/jp303385x
   Donnini S, 2011, J CHEM THEORY COMPUT, V7, P1962, DOI 10.1021/ct200061r
   Fukunishi H, 2002, J CHEM PHYS, V116, P9058, DOI 10.1063/1.1472510
   Garcia-Moreno Bertrand, 2009, Journal of Biology (London), V8, P98, DOI 10.1186/jbiol199
   Gee J, 2011, J CHEM PHYS, V134, DOI 10.1063/1.3551576
   Goh GB, 2012, J CHEM THEORY COMPUT, V8, P36, DOI 10.1021/ct2006314
   HOOVER WG, 1985, PHYS REV A, V31, P1695, DOI 10.1103/PhysRevA.31.1695
   Hu H, 2014, J COMPUT CHEM, V35, P1491, DOI 10.1002/jcc.23645
   Isom DG, 2011, P NATL ACAD SCI USA, V108, P5260, DOI 10.1073/pnas.1010750108
   Itoh SG, 2011, PROTEINS, V79, P3420, DOI 10.1002/prot.23176
   Itoh SG, 2010, J CHEM PHYS, V132, DOI 10.1063/1.3372767
   Jeon J, 2012, BIOPHYS J, V102, P1952, DOI 10.1016/j.bpj.2012.03.019
   Jiang W, 2009, J CHEM THEORY COMPUT, V5, P2583, DOI 10.1021/ct900223z
   JORGENSEN WL, 1983, J CHEM PHYS, V79, P926, DOI 10.1063/1.445869
   Kannan S, 2009, PROTEINS, V76, P448, DOI 10.1002/prot.22359
   KARPEN ME, 1993, BIOCHEMISTRY-US, V32, P412, DOI 10.1021/bi00053a005
   Khandogin J, 2005, BIOPHYS J, V89, P141, DOI 10.1529/biophysj.105.061341
   Khandogin J, 2006, BIOCHEMISTRY-US, V45, P9363, DOI 10.1021/bi060706r
   Konig G, 2014, J CHEM THEORY COMPUT, V10, P1406, DOI 10.1021/ct401118k
   Konig G, 2012, J CHEM THEORY COMPUT, V8, P3650, DOI 10.1021/ct300116r
   Kokubo H, 2013, J COMPUT CHEM, V34, P2601, DOI 10.1002/jcc.23427
   Kokubo H, 2011, J COMPUT CHEM, V32, P2810, DOI 10.1002/jcc.21860
   Kong XJ, 1996, J CHEM PHYS, V105, P2414, DOI 10.1063/1.472109
   Kyte, 1995, STRUCTURE PROTEIN CH
   Lee D, 2013, PHYS CHEM CHEM PHYS, V15, P5844, DOI 10.1039/c3cp00160a
   Lee J, 2014, J CHEM THEORY COMPUT, V10, P2738, DOI 10.1021/ct500175m
   Lee MS, 2004, PROTEINS, V56, P738, DOI 10.1002/prot.20128
   LINDSTROM MJ, 1990, BIOMETRICS, V46, P673, DOI 10.2307/2532087
   Liu P, 2005, P NATL ACAD SCI USA, V102, P13749, DOI 10.1073/pnas.0506346102
   Machuqueiro M, 2006, J PHYS CHEM B, V110, P2927, DOI 10.1021/jp056456q
   MacKerell AD, 1998, J PHYS CHEM B, V102, P3586, DOI 10.1021/jp973084f
   Miller BT, 2008, J CHEM INF MODEL, V48, P1920, DOI 10.1021/ci800133b
   Mitsutake A, 2009, J CHEM PHYS, V131, DOI 10.1063/1.3204443
   Mitsutake A, 2009, J CHEM PHYS, V130, DOI 10.1063/1.3127783
   Mongan J, 2005, CURR OPIN STRUC BIOL, V15, P157, DOI 10.1016/j.sbi.2005.02.002
   Mongan J, 2004, J COMPUT CHEM, V25, P2038, DOI 10.1002/jcc.20139
   NOSE S, 1984, J CHEM PHYS, V81, P511, DOI 10.1063/1.447334
   Nozaki Y., 1967, METHODS ENZYMOLOGY, P715, DOI DOI 10.1016/S0076-6879(67)11088-4
   Okamoto Y, 2004, J MOL GRAPH MODEL, V22, P425, DOI 10.1016/j.jmgm.2003.12.009
   Okur A, 2007, J CHEM THEORY COMPUT, V3, P557, DOI 10.1021/ct600263e
   Okur A, 2013, J CHEM THEORY COMPUT, V9, P1115, DOI 10.1021/ct300996m
   Olsson MHM, 2011, J CHEM THEORY COMPUT, V7, P525, DOI 10.1021/ct100578z
   Ostermeir K, 2014, J COMPUT CHEM, V35, P150, DOI 10.1002/jcc.23476
   Pao Y, 1989, ADAPTIVE PATTERN REC
   PERUTZ MF, 1978, SCIENCE, V201, P1187, DOI 10.1126/science.694508
   Pinheiro J., 2020, NLME LINEAR NONLINEA
   Pinheiro JC, 1996, STAT COMPUT, V6, P289, DOI 10.1007/BF00140873
   R Development Core Team, 2012, R LANG ENV STAT COMP
   Rastogi VK, 1999, NATURE, V402, P263, DOI 10.1038/46224
   Roitberg AE, 2007, J PHYS CHEM B, V111, P2415, DOI 10.1021/jp068335b
   Schulz S, 2013, PLOS BIOL, V11, DOI 10.1371/journal.pbio.1001596
   SINGHAL AK, 1993, BIOCHEMISTRY-US, V32, P8036, DOI 10.1021/bi00082a026
   Sugita Y, 2000, J CHEM PHYS, V113, P6042, DOI 10.1063/1.1308516
   Swails JM, 2014, J CHEM THEORY COMPUT, V10, P1341, DOI 10.1021/ct401042b
   Symersky J, 2012, NAT STRUCT MOL BIOL, V19, P485, DOI 10.1038/nsmb.2284
   TORRIE GM, 1977, J COMPUT PHYS, V23, P187, DOI 10.1016/0021-9991(77)90121-8
   Tripathi S, 2012, BIOPHYS J, V102, P325, DOI 10.1016/j.bpj.2011.11.4021
   Wallace JA, 2012, J CHEM PHYS, V137, DOI 10.1063/1.4766352
   Wallace JA, 2011, J CHEM THEORY COMPUT, V7, P2617, DOI 10.1021/ct200146j
   Wang T, 2013, STRUCTURE, V21, P290, DOI 10.1016/j.str.2012.12.018
   Warwicker J, 2011, PROTEINS, V79, P3374, DOI 10.1002/prot.23078
   Won H, 2002, B KOR CHEM SOC, V23, P27
   Woodcock HL, 2011, J CHEM THEORY COMPUT, V7, P1208, DOI 10.1021/ct100738h
   Wu XW, 2012, J CHEM PHYS, V137, DOI 10.1063/1.4737094
   Wu XW, 2003, CHEM PHYS LETT, V381, P512, DOI 10.1016/j.cplett.2003.10.013
   YANG AS, 1993, PROTEINS, V15, P252, DOI 10.1002/prot.340150304
   Yoshikawa S, 2011, ANNU REV BIOPHYS, V40, P205, DOI 10.1146/annurev-biophys-042910-155341
   Zuckerman DM, 2006, J CHEM THEORY COMPUT, V2, P1200, DOI 10.1021/ct0600464
NR 92
TC 26
Z9 26
U1 1
U2 23
PU AMER CHEMICAL SOC
PI WASHINGTON
PA 1155 16TH ST, NW, WASHINGTON, DC 20036 USA
SN 1549-9618
EI 1549-9626
J9 J CHEM THEORY COMPUT
JI J. Chem. Theory Comput.
PD JUN
PY 2015
VL 11
IS 6
BP 2560
EP 2574
DI 10.1021/ct501101f
PG 15
WC Chemistry, Physical; Physics, Atomic, Molecular & Chemical
WE Science Citation Index Expanded (SCI-EXPANDED)
SC Chemistry; Physics
GA CK4NY
UT WOS:000356201700017
PM 26575555
DA 2022-03-12
ER

PT J
AU Selemidis, S
   Dusting, GJ
   Peshavariya, H
   Kemp-Harper, BK
   Drummond, GR
AF Selemidis, Stavros
   Dusting, Gregory J.
   Peshavariya, Hitesh
   Kemp-Harper, Barbara K.
   Drummond, Grant R.
TI Nitric oxide suppresses NADPH oxidase-dependent superoxide production by
   S-nitrosylation in human endothelial cells
SO CARDIOVASCULAR RESEARCH
LA English
DT Article
DE nitric oxide; endothelium; NADPH oxidase; oxygen radicals
ID OXIDATIVE STRESS; EXPRESSION; ATHEROSCLEROSIS; NEUTROPHILS; ACTIVATION;
   REACTIVITY; P47(PHOX); RABBITS; ACID
AB Objective: Endothelial NADPH oxidase is a major source of superoxide in blood vessels and is implicated in the oxidative stress accompanying vascular diseases, including atherosclerosis. Here we investigate the regulation of NADPH oxidase activity by nitric oxide (NO).
   Methods: Human cultured microvascular endothelial cells (HMEC-1) were treated with the NO donors, diethylenetriamine (DETA)-NONOate, S-nitroso-N-acetylpenicillamine (SNAP) or sodium nitroprusside (SNP) for 0.5-24 h. Superoxide production was measured by lucigenin chemiluminescence and dihydroethidium fluorescence, while NADPH oxidase subunit expression was measured via Western blotting. S-nitrosylation was assessed using the 2,3-diaminonapthalene (DAN) assay, and via immunoblotting with an anti-nitrosocysteine antibody.
   Results: Specific siRNA reduced Nox2 and Nox4 protein expression and markedly decreased superoxide production in HMEC-1. DETA-NONOate (10-300 mu mol/L) suppressed superoxide production in HMEC-1 in a concentration- and time-dependent manner, which was not entirely attributable to stoichiometric reaction with NO, for the effect was observed more than 6 h after removing DETA-NONOate from solution. Similarly, sustained attenuation of superoxide production was achieved with SNP (10-100 mu mol/L) and SNAP (10-100 mu mol/L). The suppressive effect of NO was not dependent on (1) the sGC/cGMP/PKG pathway, (2) peroxynitrite-formation, (3) reduced protein expression of NADPH oxidase subunits or (4) dissociation of NADPH oxidase subunits. Treatment with NO caused S-nitrosylation of the crucial organizer subunit p47phox, and de-nitrosylation with UV light restored superoxide production.
   Conclusions: NO causes sustained suppression of NADPH oxidase-dependent superoxide production in human endothelial cells by S-nitrosylation of p47phox. These findings highlight a novel approach by which vascular oxidative stress might be suppressed by NO donors. (c) 2007 European Society of Cardiology. Published by Elsevier B.V. All rights reserved.
C1 Univ Melbourne, Bernard Obrien Inst Microsurg, Fitzroy, Vic 3065, Australia.
   Monash Univ, Dept Pharmacol, Clayton, Vic 3800, Australia.
   Monash Univ, Ctr Vasc Hlth, Clayton, Vic 3800, Australia.
   Univ Melbourne, Dept Surg, Melbourne, Vic 3010, Australia.
   Univ Melbourne, Dept Pharmacol, Melbourne, Vic 3010, Australia.
RP Dusting, GJ (通讯作者)，Univ Melbourne, Bernard Obrien Inst Microsurg, 42 Fitzroy St, Fitzroy, Vic 3065, Australia.
EM dusting@unimelb.edu.au
RI Selemidis, Stavros/A-3175-2008; Kemp-Harper, Barbara K/A-7882-2008;
   Drummond, Grant R/A-7427-2008
OI Selemidis, Stavros/0000-0002-3989-7615; Drummond,
   Grant/0000-0001-8556-9738
CR Ago T, 2004, CIRCULATION, V109, P227, DOI 10.1161/01.CIR.0000105680.92873.70
   Ascenzi P, 2000, BIOL CHEM, V381, P623, DOI 10.1515/BC.2000.081
   Barry-Lane PA, 2001, J CLIN INVEST, V108, P1513, DOI 10.1172/JCI200111927
   Bebok Z, 2002, J BIOL CHEM, V277, P43041, DOI 10.1074/jbc.M203154200
   Bedard K, 2007, PHYSIOL REV, V87, P245, DOI 10.1152/physrev.00044.2005
   Beltran B, 2000, BRIT J PHARMACOL, V129, P953, DOI 10.1038/sj.bjp.0703147
   CLANCY RM, 1992, J CLIN INVEST, V90, P1116, DOI 10.1172/JCI115929
   Dikalov S, 2007, HYPERTENSION, V49, P717, DOI 10.1161/01.HYP.0000258594.87211.6b
   Fujii H, 1997, J BIOL CHEM, V272, P32773, DOI 10.1074/jbc.272.52.32773
   Gow AJ, 2004, AM J PHYSIOL-LUNG C, V287, pL262, DOI 10.1152/ajplung.00295.2003
   Guzik TJ, 2006, ARTERIOSCL THROM VAS, V26, P333, DOI 10.1161/01.ATV.0000196651.64776.51
   Herman AG, 2005, EUR HEART J, V26, P1945, DOI 10.1093/eurheartj/ehi333
   Hess DT, 2005, NAT REV MOL CELL BIO, V6, P150, DOI 10.1038/nrm1569
   Jiang F, 2006, HYPERTENSION, V48, P950, DOI 10.1161/01.HYP.0000242336.58387.1f
   Kalinowski L, 2002, CIRCULATION, V105, P933, DOI 10.1161/hc0802.104283
   Kojda G, 1998, EUR J PHARMACOL, V355, P23, DOI 10.1016/S0014-2999(98)00460-9
   Kuzkaya N, 2005, BIOCHEM PHARMACOL, V70, P343, DOI 10.1016/j.bcp.2005.05.009
   Li JM, 2002, J BIOL CHEM, V277, P19952, DOI 10.1074/jbc.M110073200
   Mueller CFH, 2005, ARTERIOSCL THROM VAS, V25, P274, DOI 10.1161/01.ATV.0000149143.04821.eb
   Muller S, 2004, J AM COLL CARDIOL, V44, P624, DOI 10.1016/j.jacc.2004.02.062
   Munzel T, 2005, CIRC RES, V97, P618, DOI 10.1161/01.RES.0000184694.03262.6d
   Muzaffar S, 2004, CIRCULATION, V110, P1140, DOI 10.1161/01.CIR.0000139851.50067.E4
   Paravicini TM, 2002, CIRC RES, V91, P54, DOI 10.1161/01.RES.0000024106.81401.95
   Park JW, 1998, BIOCHEM MOL BIOL INT, V45, P699
   Park JW, 1997, BIOCHEMISTRY-US, V36, P7474, DOI 10.1021/bi9700936
   Park JW, 1996, BIOCHEM BIOPH RES CO, V220, P31, DOI 10.1006/bbrc.1996.0351
   PESHAVARIYA HM, FREE RADIC RES
   Ray R, 2005, CLIN SCI, V109, P217, DOI 10.1042/CS20050067
   Warnholtz A, 1999, CIRCULATION, V99, P2027, DOI 10.1161/01.CIR.99.15.2027
NR 29
TC 168
Z9 172
U1 2
U2 17
PU ELSEVIER SCIENCE BV
PI AMSTERDAM
PA PO BOX 211, 1000 AE AMSTERDAM, NETHERLANDS
SN 0008-6363
J9 CARDIOVASC RES
JI Cardiovasc. Res.
PD JUL 15
PY 2007
VL 75
IS 2
BP 349
EP 358
DI 10.1016/j.cardiores.2007.03.030
PG 10
WC Cardiac & Cardiovascular Systems
WE Science Citation Index Expanded (SCI-EXPANDED)
SC Cardiovascular System & Cardiology
GA 193TA
UT WOS:000248296300015
PM 17568572
OA Bronze
DA 2022-03-12
ER

PT J
AU Monti, M
   Hyseni, I
   Pacini, A
   Monzani, E
   Casella, L
   Morbidelli, L
AF Monti, Martina
   Hyseni, I.
   Pacini, Aurora
   Monzani, Enrico
   Casella, Luigi
   Morbidelli, Lucia
TI Cross-talk between endogenous H2S and NO accounts for vascular
   protective activity of the metal-nonoate Zn(PipNONO)Cl
SO BIOCHEMICAL PHARMACOLOGY
LA English
DT Article
DE Endothelial cells; Vascular smooth muscle cells; Nitric oxide; Hydrogen
   sulfide; Metal nonoate
ID NITRIC-OXIDE SYNTHASE; HYDROGEN-SULFIDE; ENDOTHELIAL-CELLS; SIGNALING
   MOLECULE; ANGIOGENESIS; VASORELAXATION; ZOFENOPRILAT; INHIBITION;
   MODULATION
AB Nitric oxide (NO) and hydrogen sulfide (H2S) are now recognized as gaseous transmitters with many cardiovascular protective properties. The present study concerns the possibility that NO donors can also function through endogenous activation of NO and H2S pathways. Based on the previous characterization of a novel metal-nonoate, Ni(PipNONO)Cl, our aim was: 1) to study the effects of a zinc based compound, Zn(PipNONO)Cl, on vascular endothelial and smooth muscle cells, and 2) to assess the role and interplay between endogenous NO and H2S promoted by the nonoate.
   Zn(PipNONO)Cl completely reproduced the vasodilation elicited by Ni(PipNONO)Cl. In the presence of endothelium, preincubation with Zn(PipNONO)Cl sensitized the intima to acetylcholine-induced vasodilation. When tested on cultured endothelial cells, Zn(PipNONO)Cl prompted PI-3K/Akt- and MAPK/ERK1/2-mediated survival. Nitrite levels indicated fast NO release (due to the molecule) and delayed (1-6 h) NO production linked to PI-3K/Akt-dependent eNOS activation. In the same time frame (1-6 h), significant CSE-dependent H2S levels were detected in response to Zn(PipNONO)Cl. The mechanisms responsible for H2S increase seemed to depend on the NONO moiety/sGC/cGMP pathway and zinc-associated ROS production. Our results indicate that endogenous H2S and NO were produced after fast NO release from Zn(PipNONO)Cl, contributing to the vascular endothelium protective effect. The effect was partially reproduced on smooth muscle cells, where Zn (PipNONO)Cl inhibited cell proliferation and migration.
   In conclusion, vasorelaxant effects, with complementary activities on endothelium and smooth muscle cells, are elicited by the novel metal-nonoate Zn(PipNONO)Cl.
C1 [Monti, Martina; Hyseni, I.; Morbidelli, Lucia] Univ Siena, Dept Life Sci, Via A Moro 2, I-53100 Siena, Italy.
   [Monti, Martina; Monzani, Enrico; Casella, Luigi; Morbidelli, Lucia] Noxamet Ltd, Milan, Italy.
   [Monti, Martina] Univ Siena, Dept Mol Med & Dev, Siena, Italy.
   [Pacini, Aurora; Monzani, Enrico; Casella, Luigi] Univ Pavia, Dept Chem, Pavia, Italy.
RP Morbidelli, L (通讯作者)，Univ Siena, Dept Life Sci, Via A Moro 2, I-53100 Siena, Italy.
EM lucia.morbidelli@unisi.it
RI Morbidelli, Lucia/AAC-7858-2020
OI Monti, Martina/0000-0002-2173-7269; MONZANI, ENRICO/0000-0002-8791-6446
FU "Ministero Istruzione Universita Ricerca" (MIUR) fundsMinistry of
   Education, Universities and Research (MIUR) [DM 593-2000];
   MIUR-PRINMinistry of Education, Universities and Research (MIUR)Research
   Projects of National Relevance (PRIN)
FX This work was supported by "Ministero Istruzione Universita Ricerca"
   (MIUR) funds according to art. 11 (DM 593-2000) and MIUR-PRIN project to
   L.M.
CR Altaany Z, 2014, SCI SIGNAL, V7, DOI 10.1126/scisignal.2005478
   Altaany Z, 2013, J CELL MOL MED, V17, P879, DOI 10.1111/jcmm.12077
   Bucci M, 2014, CARDIOVASC RES, V102, P138, DOI 10.1093/cvr/cvu026
   Bucci M, 2010, ARTERIOSCL THROM VAS, V30, P1998, DOI 10.1161/ATVBAHA.110.209783
   Ciccone V, 2016, J VASC RES, V53, P255, DOI 10.1159/000452798
   Coletta C, 2012, P NATL ACAD SCI USA, V109, P9161, DOI 10.1073/pnas.1202916109
   Dimmeler S, 1999, NATURE, V399, P601, DOI 10.1038/21224
   Geng B, 2007, AM J PHYSIOL-REG I, V293, pR1608, DOI 10.1152/ajpregu.00207.2006
   Hosoki R, 1997, BIOCHEM BIOPH RES CO, V237, P527, DOI 10.1006/bbrc.1997.6878
   Kashfi K, 2015, REDOX BIOL, V6, P287, DOI 10.1016/j.redox.2015.08.012
   Kimura H, 2012, ANTIOXID REDOX SIGN, V17, P45, DOI 10.1089/ars.2011.4345
   Kimura H, 2011, AMINO ACIDS, V41, P113, DOI 10.1007/s00726-010-0510-x
   King AL, 2014, P NATL ACAD SCI USA, V111, P3182, DOI 10.1073/pnas.1321871111
   Kondo K, 2013, CIRCULATION, V127, P1116, DOI 10.1161/CIRCULATIONAHA.112.000855
   Kubo S, 2007, TOXICOLOGY, V232, P138, DOI 10.1016/j.tox.2006.12.023
   Lefer DJ, 2007, P NATL ACAD SCI USA, V104, P17907, DOI 10.1073/pnas.0709010104
   Monti M, 2016, PHARMACOL RES, V113, P426, DOI 10.1016/j.phrs.2016.09.017
   Monti M, 2016, PHARMACOL RES, V107, P352, DOI 10.1016/j.phrs.2016.03.033
   Monti M, 2014, J PHARMACOL EXP THER, V351, P500, DOI 10.1124/jpet.114.218404
   Nagpure BV, 2016, OXID MED CELL LONGEV, V2016, DOI 10.1155/2016/6904327
   Papapetropoulos A, 2009, P NATL ACAD SCI USA, V106, P21972, DOI 10.1073/pnas.0908047106
   Terzuoli E, 2015, BRIT J PHARMACOL, V172, P2961, DOI 10.1111/bph.13101
   Testai L, 2015, NITRIC OXIDE-BIOL CH, V47, P25, DOI 10.1016/j.niox.2015.03.003
   Tyagi N, 2009, ANTIOXID REDOX SIGN, V11, P25, DOI 10.1089/ars.2008.2073
   Wallace JL, 2015, NAT REV DRUG DISCOV, V14, P329, DOI 10.1038/nrd4433
   Yang GD, 2008, SCIENCE, V322, P587, DOI 10.1126/science.1162667
   Yuan S, 2016, MICROCIRCULATION, V23, P134, DOI 10.1111/micc.12248
   Zhao WM, 2003, CAN J PHYSIOL PHARM, V81, P848, DOI 10.1139/Y03-077
   Zhao WM, 2001, EMBO J, V20, P6008, DOI 10.1093/emboj/20.21.6008
   Ziche M, 2008, CHEMMEDCHEM, V3, P1039, DOI 10.1002/cmdc.200700354
NR 30
TC 9
Z9 9
U1 0
U2 17
PU PERGAMON-ELSEVIER SCIENCE LTD
PI OXFORD
PA THE BOULEVARD, LANGFORD LANE, KIDLINGTON, OXFORD OX5 1GB, ENGLAND
SN 0006-2952
EI 1873-2968
J9 BIOCHEM PHARMACOL
JI Biochem. Pharmacol.
PD JUN
PY 2018
VL 152
BP 143
EP 152
DI 10.1016/j.bcp.2018.03.025
PG 10
WC Pharmacology & Pharmacy
WE Science Citation Index Expanded (SCI-EXPANDED)
SC Pharmacology & Pharmacy
GA GH4TW
UT WOS:000433398700013
PM 29588193
DA 2022-03-12
ER

PT J
AU Yi, XQ
   Li, T
   Wang, JR
   Wong, VKW
   Luo, P
   Wong, IYF
   Jiang, ZH
   Liu, LA
   Zhou, H
AF Yi, Xiao Qin
   Li, Ting
   Wang, Jing Rong
   Wong, Vincent Kam Wai
   Luo, Pei
   Wong, Ivan Yuen Fan
   Jiang, Zhi Hong
   Liu, Liang
   Zhou, Hua
TI Total ginsenosides increase coronary perfusion flow in isolated rat
   hearts through activation of PI3K/Akt-eNOS signaling
SO PHYTOMEDICINE
LA English
DT Article
DE Ginsenosides; Myocardial ischemia/reperfusion injury; Langendorff
   system; Vasodilation; PI3K/Akt eNOS signaling
ID NITRIC-OXIDE SYNTHASE; AORTIC ENDOTHELIAL-CELLS; ISCHEMIA-REPERFUSION
   INJURY; PANAX-GINSENG; MYOCARDIAL ISCHEMIA; POTASSIUM CHANNELS; HEME
   OXYGENASE; PATHWAY; PROTECTION; CALCIUM
AB Background Ginseng is the most popular herb used for treatment of ischemic heart diseases in Chinese community ginsenosides are considered to be the major active ingredients However whether ginsenosides can enhance the coronary artery flow of ischemic heart and if so by what mechanisms they do this remains unclear
   Methods Isolated rat hearts with ischemia/reperfusion injury in Langendorff system were employed for examining the effect of total ginsenosides (TGS) on coronary perfusion flow (CPF) In addition human aortic endothelial cells (HAECs) were used for mechanistic study Levels of various vasodilative molecules intracellular calcium concentration ([Ca2+](i)) and expressions and activation of proteins involving regulation of nitric oxide (NO) signaling pathways in heart tissues and HAECs were determined
   Results TGS dose-dependently and significantly increased CPF and improved systolic and diastolic function of the ischemia/reperfused rat heart while inhibitors of NO synthase (NOS) soluble guanylate cyclase (sGC) heme oxygenase (HO) cyclooxygenase (COX) and potassium channel abolished the vasodilation effect of TGS Positive control verapamil was effective only in increasing CPF TGS elevated levels of NO and 6-keto-prostaglandin F-1 alpha a stable hydrolytic product of prostacyclin 12 (PGI(2)) in both coronary effluents and supernatants of HAECs culturing medium and augmented [Ca2+](i) in HAECs TGS significantly up-regulated expression of phosphomositide 3-kinase (PI3K) and phosphorylations of Akt and endothelial NOS (eNOS) as well
   Conclusions TGS significantly increased CPF of ischemia/reperfused rat hearts through elevation of NO production via activation of PI3K/Akt-eNOS signaling In addition PGI(2) EDHF and CO pathways also partially participated in vasodilation induced by TGS (C) 2010 Elsevier GmbH All rights reserved
C1 [Yi, Xiao Qin; Li, Ting; Wang, Jing Rong; Wong, Vincent Kam Wai; Luo, Pei; Wong, Ivan Yuen Fan; Jiang, Zhi Hong; Liu, Liang; Zhou, Hua] Hong Kong Baptist Univ, Ctr Canc & Inflammat Res, Sch Chinese Med, Kowloon, Hong Kong, Peoples R China.
RP Liu, LA (通讯作者)，Hong Kong Baptist Univ, Ctr Canc & Inflammat Res, Sch Chinese Med, Kowloon, Hong Kong, Peoples R China.
RI ; Zhou, Hua/E-7315-2010
OI Jiang, Zhi-Hong/0000-0002-7956-2481; Wong, Vincent Kam
   Wai/0000-0002-2951-8108; Zhou, Hua/0000-0002-7025-3690
FU Innovative Technology Fund of Hong Kong [GHP/054/05]; Hong Kong Baptist
   University [FRG/06-07/11-32, FRG/07-08/11-71]
FX This research was funded by the Innovative Technology Fund of Hong Kong
   (GHP/054/05) and the Faculty Research Grants of Hong Kong Baptist
   University (FRG/06-07/11-32 FRG/07-08/11-71) The authors wish to thank
   Dr Martha Dahlen for her English editing to this article and Dr Shao
   Zhen Hou and Dr Bao Zeng to provide technical supports
CR Attele AS, 1999, BIOCHEM PHARMACOL, V58, P1685, DOI 10.1016/S0006-2952(99)00212-9
   Bai CX, 2004, BRIT J PHARMACOL, V142, P567, DOI 10.1038/sj.bjp.0705814
   Barton CH, 2001, KIDNEY INT, V59, P654, DOI 10.1046/j.1523-1755.2001.059002654.x
   Bolli R, 2000, CIRC RES, V87, P972, DOI 10.1161/01.RES.87.11.972
   Bolognesi M, 2007, J PHARMACOL EXP THER, V321, P187, DOI 10.1124/jpet.106.116665
   Bordoni A, 2002, J NUTR BIOCHEM, V13, P103, DOI 10.1016/S0955-2863(01)00203-0
   Chen X, 1996, CLIN EXP PHARMACOL P, V23, P728, DOI 10.1111/j.1440-1681.1996.tb01767.x
   Facino RM, 1999, PLANTA MED, V65, P614, DOI 10.1055/s-1999-14034
   Ferdinandy P, 2007, PHARMACOL REV, V59, P418, DOI 10.1124/pr.107.06002
   Furukawa T, 2006, MOL PHARMACOL, V70, P1916, DOI 10.1124/mol.106.028134
   GERLIER D, 1986, J IMMUNOL METHODS, V94, P57, DOI 10.1016/0022-1759(86)90215-2
   Gillis CN, 1997, BIOCHEM PHARMACOL, V54, P1, DOI 10.1016/S0006-2952(97)00193-7
   Grbovic L, 1997, PROSTAG OTH LIPID M, V53, P371, DOI 10.1016/S0090-6980(97)00055-5
   Hafezi-Moghadam A, 2002, NAT MED, V8, P473, DOI 10.1038/nm0502-473
   Karamsetty MR, 1998, J AUTON PHARMACOL, V18, P49, DOI 10.1046/j.1365-2680.1998.1810049.x
   Klouche M, 2006, ANN NY ACAD SCI, V1089, P431, DOI 10.1196/annals.1386.032
   KOLAR F, 1990, BASIC RES CARDIOL, V85, P429, DOI 10.1007/BF01931488
   Leung KW, 2006, FEBS LETT, V580, P3211, DOI 10.1016/j.febslet.2006.04.080
   Li ZY, 2001, J CARDIOVASC PHARM, V37, P41, DOI 10.1097/00005344-200101000-00005
   Lin CS, 2007, J ETHNOPHARMACOL, V112, P557, DOI 10.1016/j.jep.2007.05.008
   Ma XL, 1997, CARDIOVASC RES, V36, P195, DOI 10.1016/S0008-6363(97)00179-X
   Medhora M, 2001, JPN J PHARMACOL, V86, P369, DOI 10.1254/jjp.86.369
   Murph E, 2007, CARDIOVASC RES, V75, P478, DOI 10.1016/j.cardiores.2007.03.025
   Nakaya Yutaka, 2007, J Med Invest, V54, P381, DOI 10.2152/jmi.54.381
   Nishikawa Y, 2004, AM J PHYSIOL-HEART C, V286, pH2296, DOI 10.1152/ajpheart.00671.2003
   NOVAK EJ, 1994, CYTOMETRY, V17, P135, DOI 10.1002/cyto.990170205
   Pabla R, 2007, BRIT J PHARMACOL, V150, P893, DOI 10.1038/sj.bjp.0707143
   Pennacchio M, 1999, PHYTOTHER RES, V13, P254, DOI 10.1002/(SICI)1099-1573(199905)13:3&lt;254::AID-PTR430&gt;3.0.CO;2-1
   Persson IAL, 2006, J ETHNOPHARMACOL, V105, P321, DOI 10.1016/j.jep.2005.10.030
   Petzelbauer P, 2005, NAT MED, V11, P298, DOI 10.1038/nm1198
   Recht PA, 2004, ATHEROSCLEROSIS, V173, P321, DOI 10.1016/j.atherosclerosis.2003.11.023
   Scott GI, 2001, BRIT J PHARMACOL, V134, P1159, DOI 10.1038/sj.bjp.0704377
   Sun MW, 2008, HYPERTENS RES, V31, P805, DOI 10.1291/hypres.31.805
   URQUHART J, 1984, CIRCULATION, V69, P382, DOI 10.1161/01.CIR.69.2.382
   Uruno A, 2005, CIRCULATION, V112, P727, DOI 10.1161/CIRCULATIONAHA.104.500959
   Vanhoutte PM, 1998, NATURE, V396, P213, DOI 10.1038/24261
   Welter BH, 2003, J HISTOCHEM CYTOCHEM, V51, P1049, DOI 10.1177/002215540305100808
   Wu DY, 2005, J NUTR, V135, P1847, DOI 10.1093/jn/135.8.1847
   XIU C, 1984, BRIT J PHARMACOL, V82, P485, DOI 10.1111/j.1476-5381.1984.tb10784.x
   Yu J, 2007, BIOCHEM BIOPH RES CO, V353, P764, DOI 10.1016/j.bbrc.2006.12.119
   Zipes DP, 2006, BRAUNWALDS HEART DIS
NR 41
TC 31
Z9 33
U1 2
U2 18
PU ELSEVIER GMBH, URBAN & FISCHER VERLAG
PI JENA
PA OFFICE JENA, P O BOX 100537, 07705 JENA, GERMANY
SN 0944-7113
J9 PHYTOMEDICINE
JI Phytomedicine
PD NOV
PY 2010
VL 17
IS 13
BP 1006
EP 1015
DI 10.1016/j.phymed.2010.06.012
PG 10
WC Plant Sciences; Chemistry, Medicinal; Integrative & Complementary
   Medicine; Pharmacology & Pharmacy
WE Science Citation Index Expanded (SCI-EXPANDED)
SC Plant Sciences; Pharmacology & Pharmacy; Integrative & Complementary
   Medicine
GA 688OH
UT WOS:000284860000003
PM 20724124
DA 2022-03-12
ER

PT J
AU Chen, R
   Chen, T
   Wang, TQ
   Dai, XD
   Zhang, SY
   Jiang, D
   Meng, K
   Wang, YY
   Geng, T
   Xu, JP
   Zhou, K
   Wang, Y
AF Chen, Rui
   Chen, Ting
   Wang, Tianqi
   Dai, Xiangdong
   Zhang, Shuying
   Jiang, Di
   Meng, Ke
   Wang, Yanyan
   Geng, Tong
   Xu, Jinpeng
   Zhou, Kun
   Wang, Yi
TI Tongmai Yangxin pill reduces myocardial No-reflow via
   endothelium-dependent NO-cGMP signaling by activation of the cAMP/PKA
   pathway
SO JOURNAL OF ETHNOPHARMACOLOGY
LA English
DT Article
DE Tongmai yangxin pill; Myocardial ischemia-reperfusion no-reflow;
   Coronary microvessel; NO/cGMP signaling; cAMP/PKA pathway
ID PERCUTANEOUS CORONARY INTERVENTION; PROTEIN-KINASE; ENOS
   PHOSPHORYLATION; PROTECTION; INFARCTION; TIROFIBAN
AB Ethnopharmacological relevance: The Tongmai Yangxin pill (TMYX) is derived from the Zhigancao decoction recorded in Shang han lun by Zhang Zhongjing during the Han dynasty. TMYX is used for the clinical treatment of chest pain, heartache, and qi-yin-deficiency coronary heart disease. Previous studies have confirmed that TMYX can improve vascular endothelial function in patients with coronary heart disease by upregulating nitric oxide activity and then regulating vascular tension. Whether TMYX can further improve myocardial NR by upregulating NO activity and then dilating blood vessels remains unclear.
   Aim of the study: This study aimed to reveal whether TMYX can further improve myocardial NR by upregulating NO activity and then dilating blood vessels. The underlying cAMP/PKA and NO-cGMP signaling pathway dependent mechanism is also explored.
   Materials and methods: The left anterior descending coronary arteries of healthy adult male SD rats were ligated to establish the NR model. TMYX (4.0 g/kg) was orally administered throughout the experiment. Cardiac function was measured through echocardiography. Thioflavin S, Evans Blue, and TTC staining were used to evaluate the NR and ischemic areas. Pathological changes in the myocardium were assessed by hematoxylin-eosin staining. An automated biochemical analyzer and kit were used to detect the activities of myocardial enzymes and myocardial oxidants, including CK, CK-MB, LDH, reactive oxygen species, superoxide dismutase, malonaldehyde, and NO. The expression levels of genes and proteins related to the cAMP/PKA and NO/cGMP signaling pathways were detected via real-time fluorescence quantitative PCR and Western blot analysis, respectively. A microvascular tension sensor was used to detect coronary artery diastolic function in vitro.
   Results: TMYX elevated the EF, FS, LVOT peak, LVPWd and LVPWs values, decreased the LVIDd, LVIDs, LV-mass, IVSd, and LV Vols values, demonstrating cardio-protective effects, and reduced the NR and ischemic areas. Pathological staining showed that TMYX could significantly reduce inflammatory cell number and interstitial edema. The activities of CK, LDH, and MDA were reduced, NO activity was increased, and oxidative stress was suppressed after treatment with TMYX. TMYX not only enhanced the expression of Gs-alpha, AC, PKA, and eNOS but also increased the expression of sGC and PKG. Furthermore, TMYX treatment significantly decreased ROCK expression. We further showed that TMYX (25-200 mg/mL) relaxed isolated coronary microvessels.
   Conclusions: TMYX attenuates myocardial NR after ischemia and reperfusion by activating the cAMP/PKA and NO/cGMP signaling pathways, further upregulating NO activity and relaxing coronary microvessels.
C1 [Chen, Rui; Chen, Ting; Wang, Tianqi; Dai, Xiangdong; Zhang, Shuying; Jiang, Di; Meng, Ke; Wang, Yanyan; Zhou, Kun; Wang, Yi] Tianjin Univ Tradit Chinese Med, Inst Tradit Chinese Med, Tianjin 300193, Peoples R China.
   [Geng, Tong] Tianjin Zhongxin Pharmaceut Grp Co Ltd, Res Inst Branch, Tianjin 300457, Peoples R China.
   [Xu, Jinpeng] Drug Mkt Co Ltd, Tianjin Zhongxin Pharmaceut Grp Co Ltd, Tianjin 300193, Peoples R China.
RP Wang, Y (通讯作者)，Tianjin Univ Tradit Chinese Med, 10 Poyanghu Rd, Tianjin 301617, Peoples R China.
EM jbwkzchenrui@163.com; 13920368971@163.com; wangtianhua_87@126.com;
   874511770@qq.com; 1361623148@qq.com; 1002169896@qq.com;
   likening1992@163.com; wangyywang@yeah.net; gengtonggt@zx-innova.com;
   196718330@qq.com; z.k.ken@263.net; vip_wangyi@126.com
CR [Anonymous], 2015, CHINESE PHARMACOPOEI
   Bachmann VA, 2016, P NATL ACAD SCI USA, V113, P7786, DOI 10.1073/pnas.1608061113
   Banning AP, 2015, HEART, V101, P1, DOI 10.1136/heartjnl-2015-307821
   Brosh D, 2007, AM J CARDIOL, V99, P442, DOI 10.1016/j.amjcard.2006.08.054
   Cai XM, 2018, J CHROMATOGR B, V1100, P106, DOI 10.1016/j.jchromb.2018.09.038
   Chen R, 2020, J ETHNOPHARMACOL, V261, DOI 10.1016/j.jep.2020.113069
   [陈婷 Chen Ting], 2018, [中华中医药杂志, China Journal of Traditional Chinese Medicine and Pharmacy], V33, P5553
   Cui YM, 2018, BIOMED PHARMACOTHER, V108, P1081, DOI 10.1016/j.biopha.2018.09.095
   Di J., 2019, CHIN J EVID BASED CA, V11, P856
   Durante A, 2015, INT J CARDIOL, V187, P273, DOI 10.1016/j.ijcard.2015.03.359
   Eeckhout E, 2001, EUR HEART J, V22, P729, DOI 10.1053/euhj.2000.2172
   Eitel I, 2010, AM HEART J, V159, P882, DOI 10.1016/j.ahj.2010.02.019
   Freixa X, 2011, REV ESP CARDIOL, V64, P105, DOI [10.1016/j.rec.2010.06.001, 10.1016/j.recesp.2010.07.001]
   Guo R, 2020, PHYTOMEDICINE, V68, DOI 10.1016/j.phymed.2020.153171
   Hernandez-Resendiz S, 2015, BASIC RES CARDIOL, V110, DOI 10.1007/s00395-015-0464-y
   Hung OY, 2014, JACC-CARDIOVASC INTE, V7, P1010, DOI 10.1016/j.jcin.2014.06.005
   Jiang JY, 2017, PLOS ONE, V12, DOI 10.1371/journal.pone.0182746
   Kalogeris T, 2017, COMPR PHYSIOL, V7, P113, DOI 10.1002/cphy.c160006
   Kumar J, 2019, EXPERT REV CARDIOVAS, V17, P605, DOI 10.1080/14779072.2019.1653187
   Li J, 2009, J GASTROINTEST SURG, V13, P478, DOI 10.1007/s11605-008-0728-z
   Li XD, 2012, ACTA PHARMACOL SIN, V33, P879, DOI 10.1038/aps.2012.27
   Li XD, 2012, MICROVASC RES, V84, P44, DOI 10.1016/j.mvr.2012.04.002
   Liu X, 2013, J GERIATR CARDIOL, V10, P52, DOI [10.3724/SP.J.1263.2012.10291, 10.3969/j.issn.1671-5411.2013.01.009]
   Liu Y, 2020, EXP THER MED, V20, P495, DOI 10.3892/etm.2020.8688
   Manganello JM, 2003, J BIOL CHEM, V278, P124, DOI 10.1074/jbc.M209219200
   Meng FQ, 2016, PROCEEDINGS OF 2016 IEEE INTERNATIONAL CONFERENCE ON INTEGRATED CIRCUITS AND MICROSYSTEMS (ICICM), P86, DOI 10.1109/ICAM.2016.7813568
   Ming XF, 2002, MOL CELL BIOL, V22, P8467, DOI 10.1128/MCB.22.24.8467-8477.2002
   Monica FZ, 2016, ADV PHARMACOL, V77, P1, DOI 10.1016/bs.apha.2016.05.001
   Mount PF, 2007, J MOL CELL CARDIOL, V42, P271, DOI 10.1016/j.yjmcc.2006.05.023
   Movahed MR, 2008, CARDIOVASC REVASCULA, V9, P56, DOI 10.1016/j.carrev.2007.08.005
   Oikonomou E, 2018, CURR PHARM DESIGN, V24, P2934, DOI 10.2174/1381612824666180911122230
   Schwartz BG, 2012, J MOL CELL CARDIOL, V52, P873, DOI 10.1016/j.yjmcc.2011.06.009
   Shen JY, 2018, EVID-BASED COMPL ALT, V2018, DOI 10.1155/2018/6460393
   Tanano I, 2013, INVEST OPHTH VIS SCI, V54, P1443, DOI 10.1167/iovs.12-10115
   Tao S, 2015, J SEP SCI, V38, P1881, DOI 10.1002/jssc.201401481
   Wang QD, 2002, CARDIOVASC RES, V55, P25, DOI 10.1016/S0008-6363(02)00261-4
   [王怡 Wang Yi], 2011, [中医杂志, Journal of Traditional Chinese Medicine], V52, P326
   Wang YX, 2020, TRIALS, V21, DOI 10.1186/s13063-020-4208-4
   Wei J., 2019, J TIANJIN U TRADIT C, V38, P393, DOI DOI 10.11656/J.ISSN.1673-9043.2019.04.19
   Windecker S, 2014, BMJ-BRIT MED J, V348, DOI 10.1136/bmj.g3859
   Wong DTL, 2013, INT J CARDIOL, V167, P1798, DOI 10.1016/j.ijcard.2012.12.049
   [吴丽虹 Wu Lihong], 2015, [中国实验方剂学杂志, Chinese Journal of Experimental Traditional Medical Formulae], V21, P172
   Xia TY, 2016, BIOCHEM BIOPH RES CO, V474, P599, DOI 10.1016/j.bbrc.2016.03.110
   Xia Y, 1998, J BIOL CHEM, V273, P22635, DOI 10.1074/jbc.273.35.22635
   Xu W.P., 2014, TIANJIN J TRADIT CHI, V31, P552
   Yan WeiWei, 2011, Zhongcaoyao = Chinese Traditional and Herbal Drugs, V42, P1751
   Yu H, 2019, FREE RADICAL BIO MED, V135, P182, DOI 10.1016/j.freeradbiomed.2019.02.031
   Zaccolo M, 2006, EUR J CELL BIOL, V85, P693, DOI 10.1016/j.ejcb.2006.01.002
   Zhou Xiao-Juan, 2018, Zhongguo Zhong Yao Za Zhi, V43, P4672, DOI 10.19540/j.cnki.cjcmm.20181031.002
   Zhu JQ, 2020, FRONT PHARMACOL, V11, DOI 10.3389/fphar.2020.00121
NR 50
TC 0
Z9 0
U1 4
U2 16
PU ELSEVIER IRELAND LTD
PI CLARE
PA ELSEVIER HOUSE, BROOKVALE PLAZA, EAST PARK SHANNON, CO, CLARE, 00000,
   IRELAND
SN 0378-8741
EI 1872-7573
J9 J ETHNOPHARMACOL
JI J. Ethnopharmacol.
PD MAR 1
PY 2021
VL 267
AR 113462
DI 10.1016/j.jep.2020.113462
PG 13
WC Plant Sciences; Chemistry, Medicinal; Integrative & Complementary
   Medicine; Pharmacology & Pharmacy
WE Science Citation Index Expanded (SCI-EXPANDED)
SC Plant Sciences; Pharmacology & Pharmacy; Integrative & Complementary
   Medicine
GA PQ2GG
UT WOS:000606367400003
PM 33058924
DA 2022-03-12
ER

PT J
AU Kaemmerer, AS
   Gorenflo, M
   Huscher, D
   Pittrow, D
   Ewert, P
   Pausch, C
   Delcroix, M
   Ghofrani, HA
   Hoeper, MM
   Kozlik-Feldmann, R
   Skride, A
   Stahler, G
   Vizza, CD
   Jureviciene, E
   Jancauskaite, D
   Gumbiene, L
   Ewert, R
   Dahnert, I
   Held, M
   Halank, M
   Skowasch, D
   Klose, H
   Wilkens, H
   Milger, K
   Jux, C
   Koestenberger, M
   Scelsi, L
   Brunnemer, E
   Hofbeck, M
   Ulrich, S
   Noordegraaf, AV
   Lange, TJ
   Bruch, L
   Konstantinides, S
   Claussen, M
   Loffler-Ragg, J
   Wirtz, H
   Apitz, C
   Neidenbach, R
   Freilinger, S
   Nemes, A
   Opitz, C
   Grunig, E
   Rosenkranz, S
AF Kaemmerer, Ann-Sophie
   Gorenflo, Matthias
   Huscher, Doerte
   Pittrow, David
   Ewert, Peter
   Pausch, Christine
   Delcroix, Marion
   Ghofrani, Hossein A.
   Hoeper, Marius M.
   Kozlik-Feldmann, Rainer
   Skride, Andris
   Staehler, Gerd
   Vizza, Carmine Dario
   Jureviciene, Elena
   Jancauskaite, Dovile
   Gumbiene, Lina
   Ewert, Ralf
   Daehnert, Ingo
   Held, Matthias
   Halank, Michael
   Skowasch, Dirk
   Klose, Hans
   Wilkens, Heinrike
   Milger, Katrin
   Jux, Christian
   Koestenberger, Martin
   Scelsi, Laura
   Brunnemer, Eva
   Hofbeck, Michael
   Ulrich, Silvia
   Noordegraaf, Anton Vonk
   Lange, Tobias J.
   Bruch, Leonhard
   Konstantinides, Stavros
   Claussen, Martin
   Loeffler-Ragg, Judith
   Wirtz, Hubert
   Apitz, Christian
   Neidenbach, Rhoia
   Freilinger, Sebastian
   Nemes, Attila
   Opitz, Christian
   Gruenig, Ekkehard
   Rosenkranz, Stephan
TI Medical treatment of pulmonary hypertension in adults with congenital
   heart disease: updated and extended results from the International
   COMPERA-CHD Registry
SO CARDIOVASCULAR DIAGNOSIS AND THERAPY
LA English
DT Article
DE Congenital heart disease (CHD); Eisenmenger syndrome; pulmonary
   hypertension; registry; targeted treatment
ID EISENMENGER SYNDROME; ARTERIAL-HYPERTENSION; CLINICAL-ASPECTS;
   SINGLE-CENTER; ANTICOAGULATION; EPIDEMIOLOGY; PREVALENCE; GUIDELINES;
   MANAGEMENT; THERAPIES
AB Background: Pulmonary arterial hypertension (PAH) is common in congenital heart disease (CHD). Because clinical-trial data on PAH associated with CHD (PAH-CHD) remain limited, registry data on the long-term course are essential. This analysis aimed to update information from the COMPERA-CHD registry on management strategies based on real-world data. Methods: The prospective international pulmonary hypertension registry COMPERA has since 2007 enrolled more than 10,000 patients. COMPERA-CHD is a sub-registry for patients with PAH-CHD Results: A total of 769 patients with PAH-CHD from 62 specialized centers in 12 countries were included into COMPERA-CHD from January 2007 through September 2020. At the last follow-up in 09/2020, patients [mean age 45.3 +/- 16.8 years; 512 (66%) female] had either post-tricuspid shunts (n=359; 46.7%), pre-tricuspid shunts (n=249; 32.4%), complex CHD (n=132; 17.2%), congenital left heart or aortic valve or aortic disease (n=9; 1.3%), or miscellaneous CHD (n=20; 2.6%). The mean 6-minute walking distance was 369 +/- 121 m, and 28.2%, 56.0%, and 3.8% were in WHO functional class I/II, III or IV, respectively (12.0% unknown). Compared with the previously published COMPERA-CHD data, after 21 months of followup, the number of included PAH-CHD patients increased by 91 (13.4%). Within this group the number of Eisenmenger patients rose by 39 (16.3%), the number of "Non-Eisenmenger PAH" patients by 45 (26.9%). Currently, among the 674 patients from the PAH-CHD group with at least one follow-up, 450 (66.8%) received endothelin receptor antagonists (ERA), 416 (61.7%) PDE-5 inhibitors, 85 (12.6%) prostacyclin analogues, and 36 (5.3%) the sGC stimulator riociguat. While at first inclusion in the COMPERA-CHD registry, treatment was predominantly monotherapy (69.3%), this has shifted to favoring combination therapy in the current group (53%). For the first time, the nature, frequency, and treatment of significant comorbidities requiring supportive care and medication are described. Conclusions: Analyzing "real life data" from the international COMPERA-CHD registry, we present a comprehensive overview about current management modalities and treatment concepts in PAH-CHD. There was an trend towards more aggressive treatment strategies and combination therapies. In the future, particular attention must be directed to the "Non-Eisenmenger PAH" group and to patients with complex CHD, including Fontan patients.
C1 [Kaemmerer, Ann-Sophie; Ewert, Peter; Neidenbach, Rhoia; Freilinger, Sebastian] Tech Univ Munich, Deutsch Herzzentrum Munchen, Klin Angeborene Herzfehler & Kinderkardiol, Munich, Germany.
   [Kaemmerer, Ann-Sophie; Ewert, Peter; Neidenbach, Rhoia; Freilinger, Sebastian] Munich Heart Alliance, Deutsch Zentrum Herz Kreislauf Forsch DZHK, Munich, Germany.
   [Gorenflo, Matthias] Univ Klinikum Heidelberg, Angelika Lautenschlager Klin, Zentrum Kinder & Jugendmed, Heidelberg, Germany.
   [Huscher, Doerte] Charite, Inst Biometry & Clin Epidemiol, Berlin, Germany.
   [Huscher, Doerte] Charite, Berlin Inst Hlth, Berlin, Germany.
   [Pittrow, David] Tech Univ, Med Fac, Inst Clin Pharmacol, Dresden, Germany.
   [Pausch, Christine] GWT TUD GmbH, Epidemiol Ctr, Dresden, Germany.
   [Delcroix, Marion] UZ Leuven, Dept Pneumol, Campus Gasthuisberg, Leuven, Belgium.
   [Ghofrani, Hossein A.] Univ Klinikum Giessen & Marburg GmbH, Med Klin 2 5, Giessen, Germany.
   [Hoeper, Marius M.] Hannover Med Sch, Abt Pneumol, Hannover, Germany.
   [Kozlik-Feldmann, Rainer] Univ Herzzentrum Hamburg, Klin & Poliklin Kinderherzmed & Erwachsene Mit An, Hamburg, Germany.
   [Skride, Andris] Riga Stradins Univ, Clin Univ Hosp, Riga, Latvia.
   [Staehler, Gerd] Klin Lowenstein, Med Klin 1, Lowenstein, Germany.
   [Vizza, Carmine Dario] Univ Roma La Sapienza, Pulm Hypertens Ctr, Dept Clin Anestesiol & Cardiovasc Sci, Rome, Italy.
   [Jureviciene, Elena; Jancauskaite, Dovile; Gumbiene, Lina] Vilnius Univ, Fac Med, Vilnius, Lithuania.
   [Jureviciene, Elena; Jancauskaite, Dovile; Gumbiene, Lina] Vilnius Univ Hosp Santaros Klin, Referal Ctr Pulm Hypertens, Vilnius, Lithuania.
   [Ewert, Ralf] Univ Med Greifswald, Klin & Poliklin Innere Med B, Zentrum Innere Med, Greifswald, Germany.
   [Daehnert, Ingo] Herzzentrum Leipzig GmbH, Klin Kinderkardiol, Leipzig, Germany.
   [Held, Matthias] Klinikum Wurzburg Mitte, Standort Missioklin, Med Klin Mit Schwerpunkt Pneumol & Beatmungsmed, Wurzburg, Germany.
   [Halank, Michael] Tech Univ Dresden, Med Klin & Poliklin 1, Univ Klinikum Carl Gustav Carus, Dresden, Germany.
   [Skowasch, Dirk] Univ Klinikum Bonn, Innere Med Kardiol Pneumol, Med Klin & Poliklin 2, Bonn, Germany.
   [Klose, Hans] Univ Klinikum Hamburg Eppendorf, Zentrum Onkol, Abt Pneumol, Hamburg, Germany.
   [Wilkens, Heinrike] Univ Klinikum Saarlandes, Innere Med 5, Homburg, Germany.
   [Milger, Katrin] LMU Klinikum, Med Klin & Poliklin 5, Munich, Germany.
   [Jux, Christian] Justus Liebig Univ, Kinderherzzentrum, Abt Kinderkardiol, Zentrum Kinderheilkunde, Giessen, Germany.
   [Jux, Christian] Justus Liebig Univ, Zentum Angeborene Herzfehler, Abt Kinderkardiol, Zentrum Kinderheilkunde, Giessen, Germany.
   [Koestenberger, Martin] LKH Univ Klinikum Graz, Univ Klin Kinder & Jugendheilkunde, Abt Padiatr Kardiol, Graz, Austria.
   [Scelsi, Laura] Fdn IRCCS Policlin San Matteo Univ Pavia, Pavia, Italy.
   [Brunnemer, Eva] Med Univ Klin, Klin Kardiol Angiol & Pneumol Innere Med 3, Krehl Klin, Heidelberg, Germany.
   [Hofbeck, Michael] Univ Klin Kinder & Jugendmed Tubingen, Kinderkardiol Pulmol Intens Med, Tubingen, Germany.
   [Ulrich, Silvia] Univ Spital Zurich, Klin Pneumol, Zurich, Switzerland.
   [Noordegraaf, Anton Vonk] Vrije Univ Amsterdam, Dept Pulm Med, Amsterdam UMC, Amsterdam, Netherlands.
   [Lange, Tobias J.] Univ Klinikum Regensburg, Med Klin & Poliklin 2, Regensburg, Germany.
   [Bruch, Leonhard] Unfallkrankenhaus Berlin, Klin Innere Med, Berlin, Germany.
   [Konstantinides, Stavros] Univ Med Mainz, Ctr Thrombosis & Hemostasis, Mainz, Germany.
   [Claussen, Martin] LungenClin Grosshansdorf, Fachabt Pneumol, Grosshansdorf, Germany.
   [Loeffler-Ragg, Judith] Univ Klin Innere Med II, Innsbruck, Austria.
   [Wirtz, Hubert] Univ Klinikum Leipzig, Abt Pneumol, Med Klin & Poliklin 1, Leipzig, Germany.
   [Apitz, Christian] Univ Klin Kinder & Jugendmed, Sekt Padiatr Kardiol, Ulm, Germany.
   [Nemes, Attila] Univ Szeged, Dept Med, Szeged, Hungary.
   [Opitz, Christian] DRK Kliniken Berlin Westend, Klin Innere Med, Schwerpunkt Kardiol, Berlin, Germany.
   [Gruenig, Ekkehard] Thoraxklin Heidelberg gGmbH, Zentrum Pulmonale Hypertonie, Heidelberg, Germany.
   [Gruenig, Ekkehard] German Ctr Lung Res, Heidelberg, Germany.
   [Rosenkranz, Stephan] Univ Klin Koln, Klin Innere Med 3, Herzzentrum, Cologne, Germany.
RP Kaemmerer, AS (通讯作者)，Tech Univ Munich, Deutsch Herzzentrum Munchen, Dept Congenital Heart Dis & Pediat Cardiol, Munich, Germany.
EM Kaemmerer@dhm.mhn.de
RI Ghofrani, Hossein Ardeschir/AAD-2856-2022; Pittrow, David/AAY-5042-2021;
   Delcroix, Marion/AAE-2712-2022; Scelsi, Laura/AAB-9729-2019
OI Delcroix, Marion/0000-0001-8394-9809; Scelsi, Laura/0000-0001-9409-691X;
   Hofbeck, Michael/0000-0001-7034-1132; vonk noordegraaf,
   anton/0000-0002-4057-758X
FU Acceleron; Actelion Pharmaceuticals (Janssen); BayerBayer AG; OMT;
   GSKGlaxoSmithKline
FX COMPERA is funded by unrestricted grants from Acceleron, Actelion
   Pharmaceuticals (Janssen) , Bayer, OMT and GSK. These companies were not
   involved in data analysis or the writing of this manuscript.
CR Alonso-Gonzalez R, 2015, INT J CARDIOL, V184, P717, DOI 10.1016/j.ijcard.2015.02.031
   Balling G, 2000, J THORAC CARDIOV SUR, V119, P745, DOI 10.1016/S0022-5223(00)70010-9
   Balling G, 2016, J AM COLL CARDIOL, V68, P1320, DOI 10.1016/j.jacc.2016.06.050
   Baumgartner H, 2020, EUR HEART J, V41, P4153, DOI 10.1093/eurheartj/ehaa701
   Coats AJS, 2011, INT J CARDIOL, V153, P239, DOI 10.1016/j.ijcard.2011.10.119
   D'Alto M, 2019, EUR RESPIR J, V54, DOI 10.1183/13993003.01401-2019
   D'Alto M, 2012, INT J CARDIOL, V155, P378, DOI 10.1016/j.ijcard.2010.10.051
   Diller GP, 2016, EUR HEART J, V37, P1449, DOI 10.1093/eurheartj/ehv743
   Durongpisitkul Kritvikrom, 2021, JRSM Cardiovasc Dis, V10, p2048004020982213, DOI 10.1177/2048004020982213
   Favilli S, 2015, INTERN EMERG MED, V10, P445, DOI 10.1007/s11739-014-1185-1
   Galie N, 2009, EUR HEART J, V30, P2493, DOI 10.1093/eurheartj/ehp297
   Ghofrani HA, 2011, INT J CARDIOL, V154, pS20, DOI 10.1016/S0167-5273(11)70490-9
   Grunig E, 2018, INT J CARDIOL, V272, P30, DOI 10.1016/j.ijcard.2018.08.085
   Hjortshoj CMS, 2017, EUR HEART J, V38, P2060, DOI 10.1093/eurheartj/ehx201
   Hoeper MM, 2018, INT J CARDIOL, V272, P37, DOI 10.1016/j.ijcard.2018.08.082
   Idrees MM, 2014, ANN THORAC MED, V9, P209, DOI 10.4103/1817-1737.140127
   Iversen K, 2010, EUR HEART J, V31, P1124, DOI 10.1093/eurheartj/ehq011
   Jansa P, 2014, BMC PULM MED, V14, DOI 10.1186/1471-2466-14-45
   Kaemmerer H, 2020, J CLIN MED, V9, DOI 10.3390/jcm9051456
   Kaemmerer H, 2018, INT J CARDIOL, V272, P79, DOI 10.1016/j.ijcard.2018.08.078
   Kaemmerer H, 2010, CURR CARDIOL REV, V6, P343, DOI 10.2174/157340310793566154
   Kempny A, 2017, HEART, V103, P1313, DOI 10.1136/heartjnl-2017-311396
   Kempny A, 2017, CIRCULATION, V135, P1432, DOI 10.1161/CIRCULATIONAHA.116.023033
   Khairy P, 2007, CIRCULATION, V115, P800, DOI 10.1161/CIRCULATIONAHA.105.592378
   Lill MC, 2006, AM J CARDIOL, V98, P254, DOI 10.1016/j.amjcard.2006.01.083
   Mandalenakis Z, 2020, J AM HEART ASSOC, V9, DOI 10.1161/JAHA.120.017704
   Manes A, 2014, EUR HEART J, V35, P716, DOI 10.1093/eurheartj/eht072
   Nashat H, 2020, INT J CARDIOL, V299, P131, DOI 10.1016/j.ijcard.2019.07.004
   Neidenbach R, 2021, CARDIOVASC DIAGN THE, V11, P481, DOI 10.21037/cdt-20-825
   Neidenbach R, 2018, CARDIOVASC DIAGN THE, V8, P705, DOI 10.21037/cdt.2018.10.15
   Oechslin E, 2010, CURR CARDIOL REV, V6, P363, DOI 10.2174/157340310793566127
   Olsson KM, 2014, CIRCULATION, V129, P57, DOI 10.1161/CIRCULATIONAHA.113.004526
   Perloff JK, 2001, CIRCULATION, V103, P2637
   Pujol C, 2019, AM J CARDIOL, V123, P1696, DOI 10.1016/j.amjcard.2019.02.031
   Rosenkranz S, 2020, CIRCULATION, V141, P678, DOI 10.1161/CIRCULATIONAHA.116.022362
   Seidel L, 2020, J CLIN MED, V9, DOI 10.3390/jcm9061943
   Stout KK, 2019, J AM COLL CARDIOL, V73, P1494, DOI 10.1016/j.jacc.2018.08.1028
   Van de Bruaene A, 2009, ACTA CARDIOL, V64, P447, DOI 10.2143/AC.64.4.2041608
   Van der Velde ET, 2005, EUR J EPIDEMIOL, V20, P549, DOI 10.1007/s10654-005-4264-9
   van Riel ACMJ, 2015, J AM COLL CARDIOL, V66, P1084, DOI 10.1016/j.jacc.2015.06.1318
   van Riel ACMJ, 2014, INT J CARDIOL, V174, P299, DOI 10.1016/j.ijcard.2014.04.072
   Viswanathan S, 2016, ANN PEDIAT CARDIOL, V9, P236, DOI 10.4103/0974-2069.189109
NR 42
TC 0
Z9 0
U1 8
U2 8
PU AME PUBL CO
PI SHATIN
PA FLAT-RM C 16F, KINGS WING PLAZA 1, NO 3 KWAN ST, SHATIN, HONG KONG
   00000, PEOPLES R CHINA
SN 2223-3652
EI 2223-3660
J9 CARDIOVASC DIAGN THE
JI Cardiovisc. Diagn. Ther.
PD DEC
PY 2021
VL 11
IS 6
BP 1255
EP 1268
DI 10.21037/cdt-21-351
EA JUL 2021
PG 14
WC Cardiac & Cardiovascular Systems
WE Science Citation Index Expanded (SCI-EXPANDED)
SC Cardiovascular System & Cardiology
GA YI9OW
UT WOS:000687969900001
PM 35070795
OA Green Published, gold
DA 2022-03-12
ER

PT J
AU Sykes, BG
   Van Steyn, PM
   Vignali, JD
   Winalski, J
   Lozier, J
   Bell, WE
   Turner, JE
AF Sykes, Benjamin G.
   Van Steyn, Peter M.
   Vignali, Jonathan D.
   Winalski, John
   Lozier, Julie
   Bell, Wade E.
   Turner, James E.
TI The Relationship between Estrogen and Nitric Oxide in the Prevention of
   Cardiac and Vascular Anomalies in the Developing Zebrafish (Danio Rerio)
SO BRAIN SCIENCES
LA English
DT Article
DE embryonic zebrafish; nitric oxide; estrogen; heart arrhythmias; blood
   vessel development
ID CARDIOVASCULAR-SYSTEM; S-NITROSYLATION; SYNTHASE; ANGIOGENESIS; HEART;
   MODEL; FAILURE; CYCLASE; BRAIN; NO
AB It has been known that both estrogen (E2) and nitric oxide (NO) are critical for proper cardiovascular system (CVS) function. It has also been demonstrated that E2 acts as an upstream effector in the nitric oxide (NO) pathway. Results from this study indicate that the use of a nitric oxide synthase (NOS) inhibitor (NOSI) which targets specifically neuronal NOS (nNOS or NOS1), proadifen hydrochloride, caused a significant depression of fish heart rates (HR) accompanied by increased arrhythmic behavior. However, none of these phenotypes were evident with either the inhibition of endothelial NOS (eNOS) or inducible NOS (iNOS) isoforms. These cardiac arrhythmias could also be mimicked by inhibition of E2 synthesis with the aromatase inhibitor (AI), 4-OH-A, in a manner similar to that of nNOSI. In both scenarios, by using an NO donor (DETA-NO) in either NO + nNOSI or E2 + AI co-treatments, fish could be significantly rescued from decreased HR and increased arrhythmias. However, the addition of an NOS inhibitor (L-NAME) to the E2 + AI co-treatment fish prevented the rescue of low heart rates and arrhythmias, which strongly implicates the NO pathway as a downstream E2 targeted molecule for the maintenance of healthy cardiomyocyte contractile conditions in the developing zebrafish. Cardiac arrhythmias could be mimicked by the S-nitrosylation pathway inhibitor DTT (1,4-dithiothreitol) but not by ODQ (1H-[1-3]oxadiazolo[4,3-a]quinoxalin-1-one), the inhibitor of the NO receptor molecule sGC in the cGMP-dependent pathway. In both the nNOSI and AI-induced arrhythmic conditions, 100% of the fish expressed the phenotype, but could be rapidly rescued with maximum survival by a washout with dantrolene, a ryanodine Ca2+ channel receptor blocker, compared to the time it took for rescue using a control salt solution. In addition, of the three NOS isoforms, eNOS was the one most implicated in the maintenance of an intact developing fish vascular system. In conclusion, results from this study have shown that nNOS is the prominent isoform that is responsible, in part, for maintaining normal heart rates and prevention of arrhythmias in the developing zebrafish heart failure model. These phenomena are related to the upstream stimulatory regulation by E2. On the other hand, eNOS has a minimal effect and iNOS has little to no influence on this phenomenon. Data also suggests that nNOS acts on the zebrafish cardiomyocytes through the S-nitrosylation pathway to influence the SR ryanidine Ca2+ channels in the excitation-coupling phenomena. In contrast, eNOS is the prominent isoform that influences blood vessel development in this model.
C1 [Sykes, Benjamin G.; Van Steyn, Peter M.; Vignali, Jonathan D.; Winalski, John; Lozier, Julie; Bell, Wade E.; Turner, James E.] Virginia Mil Inst, Dept Biol, Ctr Mol Cellular & Biol Chem, Lexington, VA 24450 USA.
RP Turner, JE (通讯作者)，Virginia Mil Inst, Dept Biol, Ctr Mol Cellular & Biol Chem, Lexington, VA 24450 USA.
EM sykesbg@vmi.edu; vansteynpm@mail.vmi.edu; vignalijd10@mail.vmi.edu;
   winalskijs16@mail.vmi.edu; lozierja@vmi.edu; bellwe@vmi.edu;
   turnerje@vmi.edu
FU Reid '41 Institute Professorship in the Arts and Sciences; VMI
   Department of Biology; VMI Center for Undergraduate Research
FX This research was supported by grant funding from the Reid '41 Institute
   Professorship in the Arts and Sciences, the VMI Department of Biology,
   and the VMI Center for Undergraduate Research.
CR Allgood OE, 2013, GEN COMP ENDOCR, V189, P33, DOI 10.1016/j.ygcen.2013.04.016
   Arnal JF, 2010, ARTERIOSCL THROM VAS, V30, P1506, DOI 10.1161/ATVBAHA.109.191221
   Arnaout R, 2007, P NATL ACAD SCI USA, V104, P11316, DOI 10.1073/pnas.0702724104
   Barouch LA, 2002, NATURE, V416, P337, DOI 10.1038/416337a
   Bradley S, 2010, J NEUROSCI, V30, P16818, DOI 10.1523/JNEUROSCI.4456-10.2010
   Casadei B, 2006, EXP PHYSIOL, V91, P943, DOI 10.1113/expphysiol.2006.035493
   Derbyshire ER, 2012, ANNU REV BIOCHEM, V81, P533, DOI 10.1146/annurev-biochem-050410-100030
   Forstermann U, 2012, EUR HEART J, V33, P829, DOI 10.1093/eurheartj/ehr304
   Gao YS, 2010, PFLUG ARCH EUR J PHY, V459, P829, DOI 10.1007/s00424-009-0773-9
   Gonzalez DR, 2007, P NATL ACAD SCI USA, V104, P20612, DOI 10.1073/pnas.0706796104
   Hammond J, 2012, J MOL CELL CARDIOL, V52, P330, DOI 10.1016/j.yjmcc.2011.07.029
   HISHIKAWA K, 1995, FEBS LETT, V360, P291, DOI 10.1016/0014-5793(95)00124-R
   Holmqvist B, 2000, NEUROSCI LETT, V292, P119, DOI 10.1016/S0304-3940(00)01460-9
   Houser A, 2011, BRAIN RES, V1381, P106, DOI 10.1016/j.brainres.2011.01.033
   Isogai S, 2001, DEV BIOL, V230, P278, DOI 10.1006/dbio.2000.9995
   Khan SA, 2003, CIRC RES, V92, P1322, DOI 10.1161/01.RES.0000078171.52542.9E
   Kirchmaier BC, 2012, DEV BIOL, V363, P438, DOI 10.1016/j.ydbio.2012.01.015
   Lawson ND, 2002, DEV BIOL, V248, P307, DOI 10.1006/dbio.2002.0711
   Lepiller S, 2009, GENE, V445, P58, DOI 10.1016/j.gene.2009.05.016
   Lima B, 2010, CIRC RES, V106, P633, DOI 10.1161/CIRCRESAHA.109.207381
   Loyer X, 2005, ARCH MAL COEUR VAISS, V98, P1244
   Nelson BP, 2008, BRAIN RES, V1222, P118, DOI 10.1016/j.brainres.2008.05.049
   Pelligrino DA, 2001, JPN J PHARMACOL, V86, P137, DOI 10.1254/jjp.86.137
   Pelster B, 2005, COMP BIOCHEM PHYS A, V142, P215, DOI 10.1016/j.cbpb.2005.05.036
   Pyriochou A, 2007, LIFE SCI, V81, P1549, DOI 10.1016/j.lfs.2007.09.014
   Pyriochou A, 2006, J PHARMACOL EXP THER, V319, P663, DOI 10.1124/jpet.106.108878
   Tota B, 2005, COMP BIOCHEM PHYS A, V142, P164, DOI 10.1016/j.cbpb.2005.04.019
   Turgeon JL, 2006, ENDOCR REV, V27, P575, DOI 10.1210/er.2005-0020
   Wang H, 2008, AM J PHYSIOL-HEART C, V294, pH1473, DOI 10.1152/ajpheart.01249.2007
   Wang HL, 2010, J PHYSIOL-LONDON, V588, P2905, DOI 10.1113/jphysiol.2010.192617
   Wehrens XHT, 2005, ANN NY ACAD SCI, V1047, P366, DOI 10.1196/annals.1341.032
   Wehrens XHT, 2003, CELL, V113, P829, DOI 10.1016/S0092-8674(03)00434-3
   White RM, 2008, CELL STEM CELL, V2, P183, DOI 10.1016/j.stem.2007.11.002
   Ziche M, 1997, J CLIN INVEST, V99, P2625, DOI 10.1172/JCI119451
NR 35
TC 7
Z9 8
U1 1
U2 9
PU MDPI
PI BASEL
PA ST ALBAN-ANLAGE 66, CH-4052 BASEL, SWITZERLAND
SN 2076-3425
J9 BRAIN SCI
JI Brain Sci.
PD DEC
PY 2016
VL 6
IS 4
AR 51
DI 10.3390/brainsci6040051
PG 19
WC Neurosciences
WE Science Citation Index Expanded (SCI-EXPANDED)
SC Neurosciences & Neurology
GA EH3VJ
UT WOS:000391699800011
PM 27792175
OA Green Published, Green Submitted, gold
DA 2022-03-12
ER

PT J
AU Potje, SR
   Troiano, JA
   Graton, ME
   Ximenes, VF
   Nakamune, ACMS
   Antoniali, C
AF Potje, Simone R.
   Troiano, Jessica A.
   Graton, Murilo E.
   Ximenes, Valdecir F.
   Nakamune, Ana Claudia M. S.
   Antoniali, Cristina
TI Hypotensive and vasorelaxant effect of Diapocynin in normotensive rats
SO FREE RADICAL BIOLOGY AND MEDICINE
LA English
DT Article
DE Apocynin; Diapocynin; Hypotension; Vasodilatation
ID OXYGEN SPECIES PRODUCTION; NADPH OXIDASE ACTIVATION; NITRIC-OXIDE;
   OXIDATIVE STRESS; NAD(P)H OXIDASE; APOCYNIN TREATMENT;
   ENDOTHELIAL-CELLS; INHIBITION; MECHANISMS; PREVENTS
AB Nicotinamide adenine dinucleotide phosphate oxidase (NAD(P)H-oxidase) is a multicomponent enzyme system that generates superoxide anion by one-electron reduction of molecular oxygen and represents the major source of reactive oxygen species (ROS) in the vascular cells. Apocynin has been extensively used as an inhibitor of NADPH oxidase (NOX) in phagocytic cells and as an antioxidant in non-phagocytic cells. In phagocytes cells, due to the presence of myeloperoxidase, apocynin can be the converted to diapocynin, which is supposed to be the active form of this phytochemical. Moreover, apocynin was shown to induce hypotension and vasodilatation in many experimental animal models. However, there are no studies showing the effects of diapocynin on blood pressure or in vascular cells. In this present study, we used chemically synthesized diapocynin and analyzed its antioxidant capacity, effect on blood pressure and vascular reactivity. Moreover, it was evaluated the levels of nitric oxide (NO), ROS and calcium in aortic endothelial cells stimulated by diapocynin. All results were compared to apocynin. We found that diapocynin showed higher antioxidant capacity than apocynin. Apocynin and diapocynin, promoted hypotensive effects without changing the heart rate, however the effects of diapocynin were reversed faster than the effects of apocynin, which was long lasting. Diapocynin and apocynin induced endothelium dependent and independent vasodilatation, but diapocynin was less potent than apocynin regarding the capacity of induction of vasodilatation in mesenteric resistance arteries and aorta from Wistar rats. The relaxation induced by apocynin or diapocynin involves sGC and potassium channels in vascular smooth muscle cells and NOS participates of relaxation induced by apocynin or diapocynin in intact mesenteric rings. Apocynin and diapocynin increased NO and decreased ROS levels in endothelial cells, however diapocynin did not alter calcium levels in these cells. In conclusion, these results demonstrated that, similarly to apocynin, diapocynin also induces hypotensive and vasodilator effects in rats and vascular endothelium improves the diapocynin vasodilator effects by increases NO bioavailability.
C1 [Potje, Simone R.; Troiano, Jessica A.; Graton, Murilo E.; Nakamune, Ana Claudia M. S.; Antoniali, Cristina] Sao Paulo State Univ, UNESP, SBFis, Programa Posgrad Multictr Ciencias Fisiol, Aracatuba, SP, Brazil.
   [Potje, Simone R.; Troiano, Jessica A.; Graton, Murilo E.; Nakamune, Ana Claudia M. S.; Antoniali, Cristina] Sao Paulo State Univ, UNESP, Sch Dent, Dept Basic Sci, Aracatuba, SP, Brazil.
   [Ximenes, Valdecir F.] Sao Paulo State Univ, UNESP, Fac Sci, Dept Chem, Aracatuba, SP, Brazil.
RP Antoniali, C (通讯作者)，UNESP, Fac Odontol Aracatuba, Dept Ciencias Basicas, Rua Jose Bonifacio 1193, BR-16015050 Aracatuba, SP, Brazil.
EM crisant@foa.unesp.br
RI Ximenes, Valdecir/A-5323-2008; Antoniali, Cristina/AAD-5458-2020;
   Nakamune, Ana/B-4658-2013; Potje, Simone Regina/AAA-9576-2022; Nakamune,
   Ana/AAA-6375-2020
OI Ximenes, Valdecir/0000-0003-2636-3080; Nakamune,
   Ana/0000-0001-5098-8406; Potje, Simone Regina/0000-0001-8848-5118;
   Nakamune, Ana/0000-0001-5098-8406; Antoniali,
   Cristina/0000-0002-0315-6161
FU Fundacao de Amparo a Pesquisa do Estado de Sao Paulo - FAPESPFundacao de
   Amparo a Pesquisa do Estado de Sao Paulo (FAPESP) [2012/20398-6,
   2011/20998-0]; Conselho Nacional de Desenvolvimento Cientifico e
   Tecnologico - CNPqConselho Nacional de Desenvolvimento Cientifico e
   Tecnologico (CNPQ) [141323/2013-2, 440503/2014-0]
FX This study was supported by Grants from Fundacao de Amparo a Pesquisa do
   Estado de Sao Paulo - FAPESP (Processes 2012/20398-6 and 2011/20998-0)
   and Conselho Nacional de Desenvolvimento Cientifico e Tecnologico - CNPq
   (Processes 141323/2013-2 and 440503/2014-0).
CR ALMEIDA A.C., 2012, ISRN INFLAMM, V2012, P1, DOI 10.5402/2012/260453
   Babior BM, 2002, ARCH BIOCHEM BIOPHYS, V397, P342, DOI 10.1006/abbi.2001.2642
   Barbieri SS, 2004, FREE RADICAL BIO MED, V37, P156, DOI 10.1016/j.freeradbiomed.2004.04.020
   Bayraktutan U, 2000, ARTERIOSCL THROM VAS, V20, P1903, DOI 10.1161/01.ATV.20.8.1903
   Benzie IFF, 1996, ANAL BIOCHEM, V239, P70, DOI 10.1006/abio.1996.0292
   BOLOTINA VM, 1994, NATURE, V368, P850, DOI 10.1038/368850a0
   Cadenas E, 2000, FREE RADICAL BIO MED, V29, P222, DOI 10.1016/S0891-5849(00)00317-8
   Ciarcia R, 2010, VET RES COMMUN, V34, pS83, DOI 10.1007/s11259-010-9377-2
   CORNWELL TL, 1991, MOL PHARMACOL, V40, P923
   Costa CA, 2009, AM J HYPERTENS, V22, P1242, DOI 10.1038/ajh.2009.186
   Dang DK, 2016, J NEUROINFLAMM, V13, DOI 10.1186/s12974-016-0478-x
   Dasari MS, 2008, J CHEM EDUC, V85, P411
   Dikalov SI, 2014, ANTIOXID REDOX SIGN, V20, P372, DOI 10.1089/ars.2012.4886
   Fleming I, 2001, CIRC RES, V88, P44, DOI 10.1161/01.RES.88.1.44
   Ghosh A, 2012, J NEUROINFLAMM, V9, DOI 10.1186/1742-2094-9-241
   Griendling KK, 2000, CIRC RES, V86, P494, DOI 10.1161/01.RES.86.5.494
   Han WQ, 2010, J HYPERTENS, V28, P2102, DOI 10.1097/HJH.0b013e32833d0197
   Heumuller S, 2008, HYPERTENSION, V51, P211, DOI 10.1161/HYPERTENSIONAHA.107.100214
   Houser KR, 2012, J INFLAMM-LOND, V9, DOI 10.1186/1476-9255-9-6
   Hu LX, 2006, AM J HYPERTENS, V19, P413, DOI 10.1016/j.amjhyper.2005.09.023
   Ignarro LJ, 1999, J CARDIOVASC PHARM, V34, P879, DOI 10.1097/00005344-199912000-00016
   Ismail HM, 2014, PLOS ONE, V9, DOI 10.1371/journal.pone.0110708
   Johnson DK, 2002, ENDOTHELIUM-J ENDOTH, V9, P191, DOI 10.1080/10623320213638
   Kahles T, 2007, STROKE, V38, P3000, DOI 10.1161/STROKEAHA.107.489765
   Kanegae MPP, 2010, BIOCHEM BIOPH RES CO, V393, P551, DOI 10.1016/j.bbrc.2010.02.073
   Kinkade K, 2013, INT J MOL SCI, V14, P17017, DOI 10.3390/ijms140817017
   Lafeber FPJG, 1999, RHEUMATOLOGY, V38, P1088, DOI 10.1093/rheumatology/38.11.1088
   Lakshmi SVV, 2009, INDIAN J BIOCHEM BIO, V46, P421
   Le Bras M, 2005, HISTOL HISTOPATHOL, V20, P205, DOI 10.14670/HH-20.205
   Li YQ, 2013, ACTA PHARMACOL SIN, V34, P352, DOI 10.1038/aps.2012.164
   Luchtefeld R, 2008, J AGR FOOD CHEM, V56, P301, DOI 10.1021/jf072792n
   Lu JM, 2010, J CELL MOL MED, V14, P840, DOI 10.1111/j.1582-4934.2009.00897.x
   MULVANY MJ, 1977, CIRC RES, V41, P19, DOI 10.1161/01.RES.41.1.19
   OWUSUANSAH E, 2008, PROTOC EXCH
   Paliege A, 2006, AM J PHYSIOL-REG I, V290, pR694, DOI 10.1152/ajpregu.00219.2005
   Paravicini TM, 2008, DIABETES CARE, V31, pS170, DOI 10.2337/dc08-s247
   Pechanova O, 2009, PHARMACOL REP, V61, P116, DOI 10.1016/S1734-1140(09)70013-1
   Perassa L.A., 2016, VASC PHARM
   Petronio MS, 2013, MOLECULES, V18, P2821, DOI 10.3390/molecules18032821
   PHAN SH, 1989, AM J PATHOL, V134, P1201
   Potje SR, 2014, EUR J PHARMACOL, V741, P222, DOI 10.1016/j.ejphar.2014.08.008
   Salvemini D, 1998, P NATL ACAD SCI USA, V95, P2659, DOI 10.1073/pnas.95.5.2659
   Sangster J., 1997, WILEY S SOL CHEM, V2, P178
   Sausbier M, 2000, CIRC RES, V87, P825, DOI 10.1161/01.RES.87.9.825
   Schlossmann J, 2000, NATURE, V404, P197, DOI 10.1038/35004606
   Senejoux F, 2013, FUND CLIN PHARMACOL, V27, P262, DOI 10.1111/j.1472-8206.2011.01025.x
   Silva BR, 2014, EUR J PHARMACOL, V738, P192, DOI 10.1016/j.ejphar.2014.05.040
   Simmerman HKB, 1998, PHYSIOL REV, V78, P921, DOI 10.1152/physrev.1998.78.4.921
   Stefanska J, 2008, MEDIAT INFLAMM, V2008, DOI 10.1155/2008/106507
   STOLK J, 1994, AM J RESP CELL MOL, V11, P95, DOI 10.1165/ajrcmb.11.1.8018341
   Suzuki YJ, 1997, FREE RADICAL BIO MED, V22, P269, DOI 10.1016/S0891-5849(96)00275-4
   Taniyama Y, 2003, HYPERTENSION, V42, P1075, DOI 10.1161/01.HYP.0000100443.09293.4F
   Taverne YJHJ, 2013, OXID MED CELL LONGEV, V2013, DOI 10.1155/2013/862423
   Troiano JA, 2016, LIFE SCI, V144, P178, DOI 10.1016/j.lfs.2015.12.011
   Vasquez-Vivar J, 1998, P NATL ACAD SCI USA, V95, P9220, DOI 10.1073/pnas.95.16.9220
   Vejrazka M, 2005, BBA-GEN SUBJECTS, V1722, P143, DOI 10.1016/j.bbagen.2004.12.008
   Virdis A, 2004, J HYPERTENS, V22, P535, DOI 10.1097/00004872-200403000-00016
   Wang Q, 2008, PHYTOMEDICINE, V15, P496, DOI 10.1016/j.phymed.2007.09.019
   Wardman P, 2007, FREE RADICAL BIO MED, V43, P995, DOI 10.1016/j.freeradbiomed.2007.06.026
   Wattanapitayakul SK, 2001, PHARMACOL THERAPEUT, V89, P187, DOI 10.1016/S0163-7258(00)00114-5
   Wolin MS, 2000, ARTERIOSCL THROM VAS, V20, P1430, DOI 10.1161/01.ATV.20.6.1430
   Wong SP, 2015, BIOMED PHARMACOTHER, V76, P6, DOI 10.1016/j.biopha.2015.10.007
   Xu H, 2004, HYPERTENSION, V43, P329, DOI 10.1161/01.HYP.0000112304.26158.5c
   Zhang Lingping, 2016, Xi Bao Yu Fen Zi Mian Yi Xue Za Zhi, V32, P59
NR 64
TC 10
Z9 10
U1 1
U2 9
PU ELSEVIER SCIENCE INC
PI NEW YORK
PA STE 800, 230 PARK AVE, NEW YORK, NY 10169 USA
SN 0891-5849
EI 1873-4596
J9 FREE RADICAL BIO MED
JI Free Radic. Biol. Med.
PD MAY
PY 2017
VL 106
BP 148
EP 157
DI 10.1016/j.freeradbiomed.2017.02.026
PG 10
WC Biochemistry & Molecular Biology; Endocrinology & Metabolism
WE Science Citation Index Expanded (SCI-EXPANDED)
SC Biochemistry & Molecular Biology; Endocrinology & Metabolism
GA EU0TN
UT WOS:000400724500014
PM 28192231
OA Green Published
DA 2022-03-12
ER

PT J
AU Zhang, XX
   Zhu, MQ
   Wang, H
   Song, ZZ
   Zhan, DK
   Cao, WJ
   Han, YJ
   Jia, JG
AF Zhang, Xinxin
   Zhu, Mengqi
   Wang, Hui
   Song, Zaozhi
   Zhan, Danka
   Cao, Wenjing
   Han, Yajuan
   Jia, Jianguang
TI Overexpression of NCAPG inhibits cardia adenocarcinoma apoptosis and
   promotes epithelial-mesenchymal transition through the Wnt/beta-catenin
   signaling pathway
SO GENE
LA English
DT Article
DE NCAPG; Cardiac adenocarcinoma; Epithelial-mesenchymal transition;
   Apoptosis; Wnt/beta-catenin signaling pathway
ID CONDENSIN I COMPLEX; CHROMOSOME CONDENSATION; DOWN-REGULATION; CANCER;
   PROLIFERATION; CARCINOMA; CELLS; EXPRESSION; INVASION; EMT
AB Background: Cardia adenocarcinoma (CA) is a distinct form of gastric cancer, and the optimal means of treating it remains controversial. At present, the role of the condensation complex gene non-SMC condensin I complex subunit G (NCAPG) in CA is uncertain, and as such the present study was designed to elucidate its importance in this oncogenic context.
   Methods: We first used bioinformatics approaches to assess NCAPG expression profiles in CA using public databases. Protein profiling was also used to examine the expression of this protein in CA tumors and adjacent tissues from 20 patients. Then the expression of NCAPG in CA samples was quantified via qRT-PCR and Western blotting. NCAPG knockdown and overexpression in the SGC-7901 and AGS cell lines were subsequently performed, after which the expression of key proteins associated with epithelial-mesenchymal transition (EMT; E-cadherin, vimentin, N-cadherin, Snail, Slug) and the regulation of apoptotic responses (caspase-3, Bax, Bcl-2) was measured. The mechanistic role of NCAPG in CA was additionally studied by analyzing proteins associated with Wnt/beta-catenin signaling including Wnt1, phosphorylated GSK3 beta, beta-catenin, and phosphorylated beta-catenin. The impact of NCAPG on the migration, survival, and invasion of CA cells was further examined.
   Results: CA samples exhibited high NCAPG expression. When this gene was overexpressed in cell lines, it reduced caspase-3, Bax, and E-cadherin levels whereas it elevated Bcl-2, vimentin, N-cadherin, Snail, and Slug levels. NCAPG overexpression also resulted in the enhanced expression of Wnt1, phosphorylated GSK3 beta, and total beta-catenin and the reduced expression of phosphorylated beta-catenin. The knockdown of NCAPG, in contrast, yielded the opposite phenotype. At a functional level, the overexpression of NCAPG improved the apoptotic resistance of CA cells while driving them to undergo EMT and to become more invasive and migratory.
   Conclusions: NCAPG overexpression can promote EMT and suppress tumor cell apoptosis via the activation of Wnt/beta-catenin signaling.
C1 [Zhang, Xinxin; Zhu, Mengqi; Wang, Hui; Song, Zaozhi; Zhan, Danka; Jia, Jianguang] Bengbu Med Coll, Affiliated Hosp 1, Dept Surg Oncol, Bengbu, Peoples R China.
   [Cao, Wenjing] Bengbu Med Coll, Dept Infect Dis, Bengbu, Peoples R China.
   [Han, Yajuan] Bengbu Med Coll, Affiliated Hosp 1, Dept Med Oncol, Bengbu, Peoples R China.
RP Jia, JG (通讯作者)，Bengbu Med Coll, Affiliated Hosp 1, Dept Surg Oncol, Bengbu, Peoples R China.
EM Jiajianguang1978@126.com
OI song, zaozhi/0000-0001-6321-9083
FU Education Department of Anhui Province [KJ2017A240]; Bengbu Science and
   Technology Innovation Guidance Project; 2019 College Student Innovation
   Training Program of Bengbu Medical College [Byycx1919]
FX This study was supported by Key Project of the Education Department of
   Anhui Province (KJ2017A240), Bengbu Science and Technology Innovation
   Guidance Project and the 2019 College Student Innovation Training
   Program of Bengbu Medical College (Byycx1919).
CR Arai T, 2018, CANCER MED-US, V7, P1988, DOI 10.1002/cam4.1455
   Bray F, 2018, CA-CANCER J CLIN, V68, P394, DOI 10.3322/caac.21492
   Chen J, 2019, J CELL BIOCHEM, V120, P16900, DOI 10.1002/jcb.28948
   Chevallay M, 2018, ANN NY ACAD SCI, V1434, P132, DOI 10.1111/nyas.13954
   Cho JY, 2011, CLIN CANCER RES, V17, P1850, DOI 10.1158/1078-0432.CCR-10-2180
   Chu CW, 2019, INT J MOL SCI, V20, DOI 10.3390/ijms20030473
   Cohen Y, 2014, HEMATOLOGY, V19, P286, DOI 10.1179/1607845413Y.0000000125
   Cui JA, 2011, NUCLEIC ACIDS RES, V39, P1197, DOI 10.1093/nar/gkq960
   D'Errico M, 2009, EUR J CANCER, V45, P461, DOI 10.1016/j.ejca.2008.10.032
   de Manzoni G, 2004, BRIT J SURG, V91, P296, DOI 10.1002/bjs.4431
   Eberlein A, 2009, GENETICS, V183, P951, DOI 10.1534/genetics.109.106476
   Evan GI, 2001, NATURE, V411, P342, DOI 10.1038/35077213
   Feng RM, 2019, CANCER COMMUN, V39, DOI 10.1186/s40880-019-0368-6
   Gong CW, 2019, ONCOTARGETS THER, V12, P8537, DOI 10.2147/OTT.S217916
   Gulei D, 2018, CELL DEATH DIS, V9, DOI 10.1038/s41419-017-0102-8
   Hanahan D, 2011, CELL, V144, P646, DOI 10.1016/j.cell.2011.02.013
   Hodorogea A, 2019, ANAL CELL PATHOL, V2019, DOI 10.1155/2019/3851576
   Hu XY, 2018, INT J BIOL SCI, V14, P2003, DOI 10.7150/ijbs.27977
   Jager D, 2000, CANCER RES, V60, P3584
   Jiang M, 2017, MOL MED REP, V15, P3231, DOI 10.3892/mmr.2017.6398
   Kimura K, 2001, J BIOL CHEM, V276, P5417, DOI 10.1074/jbc.C000873200
   Lamouille S, 2014, NAT REV MOL CELL BIO, V15, P178, DOI 10.1038/nrm3758
   Li HR, 2019, LIPIDS HEALTH DIS, V18, DOI 10.1186/s12944-019-1006-7
   Li P., 2020, AGING-US, V12
   Li RP, 2020, EXP MOL PATHOL, V113, DOI 10.1016/j.yexmp.2020.104380
   Li YH, 2016, CANCER RES, V76, P3364, DOI 10.1158/0008-5472.CAN-15-2302
   Lin XL, 2017, ONCOTARGET, V8, P33586, DOI 10.18632/oncotarget.16829
   Liu KK, 2018, CAN J PHYSIOL PHARM, V96, P1246, DOI 10.1139/cjpp-2018-0195
   Liu WW, 2017, INT J MOL MED, V40, P731, DOI 10.3892/ijmm.2017.3079
   Nusse R, 2017, CELL, V169, P985, DOI 10.1016/j.cell.2017.05.016
   Pal M, 2018, EXP CELL RES, V368, P137, DOI 10.1016/j.yexcr.2018.04.014
   Pan S, 2019, FRONT ONCOL, V9, DOI 10.3389/fonc.2019.00613
   Pontillo D, 2014, REV PORT CARDIOL, V33, P565, DOI 10.1016/j.repc.2014.02.022
   Prakash R, 2019, J CELL PHYSIOL, V234, P23507, DOI 10.1002/jcp.28919
   Rhodes DR, 2004, NEOPLASIA, V6, P1, DOI 10.1016/S1476-5586(04)80047-2
   Ryu B, 2007, PLOS ONE, V2, DOI 10.1371/journal.pone.0000594
   Siegel RL, 2017, CA-CANCER J CLIN, V67, P7, DOI 10.3322/caac.21387
   Song Z., 2020, BIOSCI REP
   Wang Q, 2012, MED ONCOL, V29, P77, DOI 10.1007/s12032-010-9766-y
   Wang Y, 2019, FASEB J, V33, P8759, DOI 10.1096/fj.201802213RR
   Xie SL, 2018, INT J CANCER, V142, P1252, DOI 10.1002/ijc.31134
   Yamada Y, 2018, CANCER SCI, V109, P2919, DOI 10.1111/cas.13722
   Yu L, 2014, J CANCER RES CLIN, V140, P1047, DOI 10.1007/s00432-014-1651-1
   Zhang P, 2019, GENE, V710, P103, DOI 10.1016/j.gene.2019.05.058
   Zhang Q, 2018, ONCOL RES, V26, P269, DOI 10.3727/096504017X15075967560980
   Zheng RZ, 2017, MED SCI MONITOR, V23, P163, DOI 10.12659/MSM.902711
   Zhu HG, 2019, INT J CLIN EXP PATHO, V12, P2559
NR 47
TC 6
Z9 6
U1 0
U2 6
PU ELSEVIER
PI AMSTERDAM
PA RADARWEG 29, 1043 NX AMSTERDAM, NETHERLANDS
SN 0378-1119
EI 1879-0038
J9 GENE
JI Gene
PD JAN 15
PY 2021
VL 766
AR 145163
DI 10.1016/j.gene.2020.145163
PG 10
WC Genetics & Heredity
WE Science Citation Index Expanded (SCI-EXPANDED)
SC Genetics & Heredity
GA OJ4NF
UT WOS:000583939600032
PM 32980450
DA 2022-03-12
ER

PT J
AU Kubacka, M
   Kotanska, M
   Kazek, G
   Waszkielewicz, AM
   Marona, H
   Filipek, B
   Mogilski, S
AF Kubacka, Monika
   Kotanska, Magdalena
   Kazek, Grzegorz
   Waszkielewicz, Anna Maria
   Marona, Henryk
   Filipek, Barbara
   Mogilski, Szczepan
TI Involvement of the NO/sGC/cGMP/K+ channels pathway in vascular
   relaxation evoked by two non-quinazoline alpha 1-adrenoceptor
   antagonists
SO BIOMEDICINE & PHARMACOTHERAPY
LA English
DT Article
DE Endothelium; Nitric oxide; cGMP; K+ channels; alpha 1-Adrenoceptor
   antagonists
ID PROTEIN-KINASE-C; SENSITIVE POTASSIUM CHANNELS; CA2+-ACTIVATED K+
   CHANNELS; SMOOTH-MUSCLE-CELLS; NITRIC-OXIDE; AROXYALKYL DERIVATIVES;
   PIPERAZINE DERIVATIVES; CARDIOVASCULAR-SYSTEM; GUANYLYL CYCLASE; RAT
   AORTA
AB The aim of this study was to explore the alpha 1-adrenoceptor-independent mechanisms involved in the vasorelaxant properties of two non-quinazoline alpha 1-adrenoceptors antagonists (MH-76 and MH-79). Endothelium intact and endothelium denuded rat aorta was contracted with 1 mu M phenylephrine to plateau, and the vasodilatory effect of MH-76 and MH-79 was examined in the absence or presence of inhibitors of the different signal transduction pathways. cGMP concetration was measured in rat aorta (enzyme immunoassay kit). In human aortic endothelial cells (HAEC) NO production was examined using a DAF-FM DA fluorescent indicator, whereas in human aortic smooth muscle cells the influence of the title compounds on K+ efflux was evaluated. The vasorelaxant effect of MH-76 and MH-79 was attenuated by endothelium removal, N-omega-Nitro-L-arginine methyl ester (L-NAME) and 1H[1,2,4] Oxadiazolo[4,3-a] quinoxalin-1-one (ODQ) pretreatment to the level characteristic for alpha 1-adrenoreceptor blocking activity. In addition, the MH-76 and MH-79 induced relaxation was reduced by K+ channels blockers. In endothelium intact rat aorta, MH-76 and MH-79 caused an increase in cGMP level, whereas in HAEC they increased NO generation. In contrast, the reference, quinazoline based alpha 1-antagonist prazosin, did not influence NO production. Our findings suggest that the mechanisms underlying the vasodilatory properties of non-quinazoline based alpha 1-adrenoceptors antagonists MH-76 and MH-79 involve not only alpha 1-adrenoceptor blocking activity but also the activation of the endothelial NO-cGMP signalling pathway and the subsequent opening of K+ channels. Our studies show that such double mechanism of action is superior to pure alpha 1-adrenoceptor blockade, and may be considered as a promising alternative for the prevention and treatment of cardiovascular diseases.
C1 [Kubacka, Monika; Kotanska, Magdalena; Filipek, Barbara; Mogilski, Szczepan] Jagiellonian Univ, Med Coll, Fac Pharm, Dept Phannacodynam,Med 9, PL-30688 Krakow, Poland.
   [Kazek, Grzegorz] Jagiellonian Univ, Med Coll, Dept Pharmacol Screening, Chair Pharmacodynam,Fac Pharm,Med 9, PL-30688 Krakow, Poland.
   [Waszkielewicz, Anna Maria; Marona, Henryk] Jagiellonian Univ, Med Coll, Dept Bioorgan Chem, Chair Organ Chem,Fac Pharm,Med 9, PL-30688 Krakow, Poland.
RP Kubacka, M (通讯作者)，Jagiellonian Univ, Med Coll, Fac Pharm, Dept Phannacodynam,Med 9, PL-30688 Krakow, Poland.
EM mfkuback@cyf-kr.edu.pl
RI Kotańska, Magdalena/AAX-5140-2021
OI Kotańska, Magdalena/0000-0002-3946-1192; Filipek,
   Barbara/0000-0001-8487-9945; Waszkielewicz, Anna/0000-0002-2871-9418;
   Kubacka, Monika/0000-0003-4878-0723; Marona, Henryk/0000-0002-3815-4174
FU National Science Centre in PolandNational Science Centre, Poland
   [DEC-2014/15/D/NZ7/01807]
FX This work was financially supported by the National Science Centre in
   Poland, grant no DEC-2014/15/D/NZ7/01807.
CR Alan C, 2011, UROLOGY, V77, P1439, DOI 10.1016/j.urology.2010.10.019
   Ap Simplicio J, 2014, EUR J PHARMACOL, V726, P66, DOI 10.1016/j.ejphar.2014.01.018
   Armstead WM, 1999, STROKE, V30, P153, DOI 10.1161/01.STR.30.1.153
   Beacham DW, 2010, J BIOMOL SCREEN, V15, P441, DOI 10.1177/1087057109359807
   Bonaventura D, 2011, LIFE SCI, V89, P595, DOI 10.1016/j.lfs.2011.07.022
   Calderone V, 2002, CURR MED CHEM, V9, P1385, DOI 10.2174/0929867023369871
   Chang GJ, 2010, LIFE SCI, V86, P869, DOI 10.1016/j.lfs.2010.03.020
   Chapman N, 2010, J HYPERTENS, V28, P1796, DOI 10.1097/HJH.0b013e32833b912c
   Clements RT, 2015, CIRC J, V79, P455, DOI 10.1253/circj.CJ-15-0015
   Conti V, 2013, FRONT PHYSIOL, V4, DOI 10.3389/fphys.2013.00321
   Cortese-Krott MM, 2012, FREE RADICAL BIO MED, V53, P2146, DOI 10.1016/j.freeradbiomed.2012.09.008
   de Oliveira LM, 2016, VASC PHARMACOL, V81, P69, DOI 10.1016/j.vph.2015.10.010
   Eiras S, 2006, CARDIOVASC RES, V71, P118, DOI 10.1016/j.cardiores.2006.03.014
   Feletou M, 2006, AM J PHYSIOL-HEART C, V291, pH985, DOI 10.1152/ajpheart.00292.2006
   Flacco N, 2013, BRIT J PHARMACOL, V169, P413, DOI 10.1111/bph.12121
   Franca-Silva MS, 2012, EUR J PHARMACOL, V690, P170, DOI 10.1016/j.ejphar.2012.06.043
   Giles TD, 2012, J CLIN HYPERTENS, V14, P198, DOI 10.1111/j.1751-7176.2012.00606.x
   Gonzalez-Juanatey JR, 2003, CIRCULATION, V107, P127, DOI 10.1161/01.CIR.0000043803.20822.D1
   Haba M, 2010, J PHARMACOL EXP THER, V334, P673, DOI 10.1124/jpet.110.167775
   Ko Eun A., 2008, Journal of Smooth Muscle Research, V44, P65, DOI 10.1540/jsmr.44.65
   Kubacka M, 2018, EUR J PHARMACOL, V818, P263, DOI 10.1016/j.ejphar.2017.10.053
   Kubacka M, 2014, PHARMACOLOGY, V94, P287, DOI 10.1159/000369628
   Kubacka M, 2013, EUR J PHARMACOL, V720, P237, DOI 10.1016/j.ejphar.2013.10.021
   Kubacka M, 2013, EUR J PHARMACOL, V698, P335, DOI 10.1016/j.ejphar.2012.10.025
   Kyprianou N, 2009, N-S ARCH PHARMACOL, V380, P473, DOI 10.1007/s00210-009-0462-4
   Lange A, 1997, J BIOL CHEM, V272, P27345, DOI 10.1074/jbc.272.43.27345
   Ling WC, 2015, VASC PHARMACOL, V74, P87, DOI 10.1016/j.vph.2015.05.014
   Lo YC, 2005, LIFE SCI, V76, P931, DOI 10.1016/j.lfs.2004.10.009
   Marona H, 2011, PHARMAZIE, V66, P733, DOI 10.1691/ph.2011.1543
   Mitchell JA, 2008, EXP PHYSIOL, V93, P141, DOI 10.1113/expphysiol.2007.038588
   Moncada S, 2006, BRIT J PHARMACOL, V147, pS193, DOI 10.1038/sj.bjp.0706458
   Mount PF, 2007, J MOL CELL CARDIOL, V42, P271, DOI 10.1016/j.yjmcc.2006.05.023
   Mueed I, 2004, CAN J PHYSIOL PHARM, V82, P895, DOI 10.1139/Y04-086
   Nelson CP, 2011, CARDIOVASC RES, V91, P694, DOI 10.1093/cvr/cvr137
   Rath G, 2012, CURR HYPERTENS REP, V14, P310, DOI 10.1007/s11906-012-0278-3
   Rodrigo GC, 2005, CURR PHARM DESIGN, V11, P1915, DOI 10.2174/1381612054021015
   Sampson LJ, 2007, CARDIOVASC RES, V76, P61, DOI 10.1016/j.cardiores.2007.05.020
   Shi Wei-Wei, 2012, Shengli Xuebao, V64, P1
   Standen NB, 1998, ACTA PHYSIOL SCAND, V164, P549
   Tinker A, 2014, BRIT J PHARMACOL, V171, P12, DOI 10.1111/bph.12407
   Wang ZQ, 2012, J PHARMACOL SCI, V118, P521, DOI 10.1254/jphs.11179FP
   Williams WR, 2011, J PHARM PHARMACOL, V63, P95, DOI 10.1111/j.2042-7158.2010.01169.x
NR 42
TC 4
Z9 4
U1 2
U2 11
PU ELSEVIER FRANCE-EDITIONS SCIENTIFIQUES MEDICALES ELSEVIER
PI ISSY-LES-MOULINEAUX
PA 65 RUE CAMILLE DESMOULINS, CS50083, 92442 ISSY-LES-MOULINEAUX, FRANCE
SN 0753-3322
EI 1950-6007
J9 BIOMED PHARMACOTHER
JI Biomed. Pharmacother.
PD JUL
PY 2018
VL 103
BP 157
EP 166
DI 10.1016/j.biopha.2018.04.034
PG 10
WC Medicine, Research & Experimental; Pharmacology & Pharmacy
WE Science Citation Index Expanded (SCI-EXPANDED)
SC Research & Experimental Medicine; Pharmacology & Pharmacy
GA GH3UW
UT WOS:000433328800020
PM 29653360
DA 2022-03-12
ER

PT J
AU Mahobiya, A
   Singh, TU
   Rungsung, S
   Kumar, T
   Chandrasekaran, G
   Parida, S
   Kumar, D
AF Mahobiya, Archana
   Singh, Thakur Uttam
   Rungsung, Soya
   Kumar, Tarun
   Chandrasekaran, Gokul
   Parida, Subhashree
   Kumar, Dinesh
TI Kaempferol-induces vasorelaxation via endothelium-independent pathways
   in rat isolated pulmonary artery
SO PHARMACOLOGICAL REPORTS
LA English
DT Article
DE Kaempferol; Pulmonary artery; Endothelium; Rat
ID PORCINE CORONARY-ARTERY; BKCA CHANNELS; SMOOTH-MUSCLE; DEPENDENT
   RELAXATION; CONDUCTANCE; QUERCETIN; LEAVES
AB Background: Kaempferol, a flavonoid, is the essential part of human diet. Flavonoids have different pharmacological activities like cardioprotective, anti-inflammatory and anti-oxidant. The aim of current study was to investigate vasorelaxant potential of kaempferol on rat isolated pulmonary artery and to assess the underling mechanisms.
   Methods: Tension experiments were conducted on both the branches of main pulmonary artery of rats. Experiments were done using isolated organ bath system by recording tension with the help of data acquisition system, Power Lab.
   Results: Kaempferol (10(-8)-10(-4.5) M) caused concentration-dependent relaxation (E-max 124.33 +/- 4.37%; pD(2) 5.03 +/- 0.084) of endothelium-intact pulmonary artery. In endothelium-denuded arterial rings, relaxation produced by kaempferol was not different from intact artery. L-NAME, indomethacin, combination of L-NAME and indomethacin did not show any effect on kaempferol-induced relaxation. Kaempferol-induced relaxation was reduced (E-max 55.53 +/- 7.72%) in 60 mM K+ pre-contracted pulmonary arterial rings. Iberiotoxin significantly decreased (E-max 71.68 +/- 11.84%) the relaxation response. However, glibenclamide, BaCl2, 4-AP (1 mM) and ICI182780 did not reduce the kaempferol-induced relaxation. TEA (10 mM) and 4-AP (5 mM) significantly reduced relaxation. Kaempferol-induced relaxation was significantly attenuated (E-max 94.92 +/- 19.60%) in presence of ODQ. H89 significantly decreased (E-max, 98.38 +/- 8.55%) the kaempferol-induced relaxation in rat pulmonary arterial rings. HC067047 and apamin did not show any effect on kaempferol-induced relaxation. In endothelium-denuded K+ (80 mM)-depolarized arterial rings, kaempferol (10 mM) markedly reduced CaCl2-induced contractions (E-max 35.14 +/- 6.53% vs. control 69.04 +/- 15.19%).
   Conclusion: Kaempferol relaxes rat pulmonary artery in endothelium-independent manner through involvement of BKCa channel, sGC, PKA pathways and inhibition of Ca2+-influx through L-type calcium channels. (c) 2018 Institute of Pharmacology, Polish Academy of Sciences. Published by Elsevier B.V. All rights reserved.
C1 [Mahobiya, Archana; Singh, Thakur Uttam; Rungsung, Soya; Kumar, Tarun; Chandrasekaran, Gokul; Parida, Subhashree; Kumar, Dinesh] ICAR Indian Vet Res Inst, Div Pharmacol & Toxicol, Bareilly, Uttar Pradesh, India.
RP Singh, TU (通讯作者)，ICAR Indian Vet Res Inst, Div Pharmacol & Toxicol, Bareilly, Uttar Pradesh, India.
EM tusingh80@gmail.com
RI Singh, Thakur Uttam/AAF-1546-2019; Kumar, Dinesh/J-2755-2014
OI Singh, Thakur Uttam/0000-0001-6800-8437
FU ICAR-Indian Veterinary Research Institute, Izatnagar, India
FX Financial support was provided by the ICAR-Indian Veterinary Research
   Institute, Izatnagar, India for completion of this work.
CR Barman SA, 2004, AM J PHYSIOL-LUNG C, V286, pL149, DOI 10.1152/ajplung.00207.2003
   Calderon-Montano JM, 2011, MINI-REV MED CHEM, V11, P298, DOI 10.2174/138955711795305335
   Chanda D, 2016, LIFE SCI, V165, P26, DOI 10.1016/j.lfs.2016.09.018
   Ding MG, 2015, J CARDIOVASC PHARM, V65, P562, DOI 10.1097/FJC.0000000000000224
   Gai XY, 2015, ACTA PHARMACOL SIN, V36, P587, DOI 10.1038/aps.2014.126
   Gupta PK, 2008, J CARDIOVASC PHARM, V51, P450, DOI 10.1097/FJC.0b013e31816949ca
   Ho HM, 2002, PLANTA MED, V68, P487, DOI 10.1055/s-2002-32545
   Minareci E, 2014, INDIAN J PHARMACOL, V46, P185, DOI 10.4103/0253-7613.129315
   Olszewska M, 2008, J PHARMACEUT BIOMED, V48, P629, DOI 10.1016/j.jpba.2008.06.004
   Padilla E, 2005, EUR J PHARMACOL, V517, P84, DOI 10.1016/j.ejphar.2005.04.044
   Perez-Vizcaino F, 2002, J PHARMACOL EXP THER, V302, P66, DOI 10.1124/jpet.302.1.66
   Reis MR, 2013, EVID-BASED COMPL ALT, V2013, DOI 10.1155/2013/147670
   Revuelta MP, 1999, J AUTON PHARMACOL, V19, P353, DOI 10.1111/j.1365-2680.1999.tb00008.x
   Standen NB, 1998, ACTA PHYSIOL SCAND, V164, P549
   Sultan F, 2017, PHARMACOL REP, V69, P658, DOI 10.1016/j.pharep.2017.02.003
   Wang W, 2009, CHINESE J PHYSIOL, V52, P99, DOI 10.4077/CJP.2009.AMH006
   Welschoff J, 2014, FASEB J, V28, P2281, DOI 10.1096/fj.13-246348
   Xiao HB, 2011, TOXICOL APPL PHARM, V257, P405, DOI 10.1016/j.taap.2011.09.024
   Xu YC, 2008, BRIT J PHARMACOL, V154, P1247, DOI 10.1038/bjp.2008.194
   Xu YC, 2006, MOL CELL BIOCHEM, V287, P61, DOI 10.1007/s11010-005-9061-y
   Xu YC, 2015, BRIT J PHARMACOL, V172, P3003, DOI 10.1111/bph.13108
   Zhang GY, 2014, KOREAN J PHYSIOL PHA, V18, P377, DOI 10.4196/kjpp.2014.18.5.377
NR 22
TC 15
Z9 17
U1 0
U2 3
PU POLISH ACAD SCIENCES INST PHARMACOLOGY
PI KRAKOW
PA SMETNA 12, 31-343 KRAKOW, POLAND
SN 1734-1140
J9 PHARMACOL REP
JI Pharmacol. Rep.
PD OCT
PY 2018
VL 70
IS 5
BP 863
EP 874
DI 10.1016/j.pharep.2018.03.006
PG 12
WC Pharmacology & Pharmacy
WE Science Citation Index Expanded (SCI-EXPANDED)
SC Pharmacology & Pharmacy
GA GV2JK
UT WOS:000445914400005
DA 2022-03-12
ER

PT J
AU Abe, K
   Horiguchi, T
   Enzan, K
   Masaki, Y
   Nishikawa, T
   Kimura, T
AF Abe, Kyoko
   Horiguchi, Takashi
   Enzan, Keiji
   Masaki, Yoko
   Nishikawa, Toshiaki
   Kimura, Tetsu
TI Nicorandil, a K-ATP Channel Opener, Attenuates Ischemia-Reperfusion
   Injury in Isolated Rat Lungs
SO LUNG
LA English
DT Article
DE Ischemia-reperfusion injury; Lung; Nicorandil; Nitrate; K-ATP channel
   opener
ID NITRIC-OXIDE; HEART; DYSFUNCTION
AB Purpose Nicorandil is a hybrid between nitrates and K-ATP channel opener activators. The aim of this study was to evaluate the nicorandil's effects on ischemia-reperfusion (IR) lung injury and examine the mechanism of its effects. Methods Isolated rat lungs were divided into 6 groups. In the sham group, the lungs were perfused and ventilated for 150 min. In the IR group, after perfusion and ventilation for 30 min, they were interrupted (ischemia) for 60 min, and then resumed for 60 min. In the nicorandil (N) + IR group, nicorandil 6 mg was added before ischemia (nicorandil concentration was 75 mu g ml(-1)). In the glibenclamide + N + IR group, the L-NAME (N-omega-Nitro-l-arginine methyl ester) + N + IR group and ODQ (1H-[1,2,4]oxadiazolo[4,3-a]quinoxalin-1-one) + N + IR group, glibenclamide 3 mu M, L-NAME 100 mu M, and ODQ 30 mu M were added 5 min before nicorandil administration, respectively. We measured the coefficient of filtration (Kfc) of the lungs, total pulmonary vascular resistance, and the wet-to-dry lung weight ratio (WW/DW ratio). Results Kfc was significantly increased after 60 min reperfusion compared with baseline in the IR group, but no change in the sham group. An increase in Kfc was inhibited in the N + IR group compared with the IR group (0.92 +/- 0.28 vs. 2.82 +/- 0.68 ml min(-1) mmHg(-1) 100 g(-1); P < 0.01). Also, nicorandil attenuated WW/DW ratio was compared with IR group (8.3 +/- 0.41 vs. 10.9 +/- 2.5; P < 0.05). Nicorandil's inhibitory effect was blocked by glibenclamide and ODQ (P < 0.01), but not by L-NAME. Conclusions Nicorandil attenuated IR injury in isolated rat lungs. This protective effect appears to involve its activation as K-ATP channel opener as well as that of the sGC-cGMP pathway.
C1 [Abe, Kyoko; Horiguchi, Takashi] Akita Univ Hosp, Dept Anesthesia & Intens Care Med, Hondo 1-1-1, Akita, Akita 0108543, Japan.
   [Enzan, Keiji] Akita Municipal Hosp, Dept Emergency Med, Kawamoto Matsuoka Chou 4-30, Akita, Akita 0100933, Japan.
   [Masaki, Yoko; Nishikawa, Toshiaki; Kimura, Tetsu] Akita Univ, Dept Anesthesia & Intens Care Med, Grad Sch Med, Hondo 1-1-1, Akita, Akita 0108543, Japan.
RP Abe, K (通讯作者)，Akita Univ Hosp, Dept Anesthesia & Intens Care Med, Hondo 1-1-1, Akita, Akita 0108543, Japan.
EM abeky@doc.med.akita-u.ac.jp
RI Kimura, Tetsu/I-9937-2019
OI Abe, Kyoko/0000-0002-1122-6844
FU Japan Society for the Promotion of ScienceMinistry of Education,
   Culture, Sports, Science and Technology, Japan (MEXT)Japan Society for
   the Promotion of Science [19591775]
FX This work was supported by Grants in Aid for Scientific Research from
   Japan Society for the Promotion of Science (No. 19591775).
CR Chetham PM, 1997, ANESTHESIOLOGY, V86, P895, DOI 10.1097/00000542-199704000-00020
   Dargie HJ, 2002, LANCET, V359, P1269, DOI 10.1016/s0140-6736(02)08265-x
   Daud SA, 2007, AM J RESP CRIT CARE, V175, P507, DOI 10.1164/rccm.200608-1079OC
   DRAKE R, 1978, AM J PHYSIOL, V234, pH266, DOI 10.1152/ajpheart.1978.234.3.H266
   Egan TM, 2006, J HEART LUNG TRANSPL, V25, P110, DOI 10.1016/j.healun.2005.02.013
   Furuya A, 2002, ACTA ANAESTH SCAND, V46, P24, DOI 10.1034/j.1399-6576.2002.460105.x
   Kandilci HB, 2006, LIFE SCI, V79, P2172, DOI 10.1016/j.lfs.2006.07.011
   KHIMENKO PL, 1995, J APPL PHYSIOL, V79, P554, DOI 10.1152/jappl.1995.79.2.554
   Liu RY, 2000, ANESTHESIOLOGY, V92, P833, DOI 10.1097/00000542-200003000-00027
   Minamiyama Y, 2007, J PHARMACOL SCI, V103, P33, DOI 10.1254/jphs.FP0061003
   PIEPER GM, 1992, IMMUNOPHARMACOLOGY, V23, P191, DOI 10.1016/0162-3109(92)90025-8
   PINSKY DJ, 1994, J CLIN INVEST, V93, P2291, DOI 10.1172/JCI117230
   Suzuki Y, 2013, SEMIN RESP CRIT CARE, V34, P305, DOI 10.1055/s-0033-1348474
   TAIRA N, 1989, AM J CARDIOL, V63, pJ18, DOI 10.1016/0002-9149(89)90200-2
   Tajima M, 2008, EUR J PHARMACOL, V579, P86, DOI 10.1016/j.ejphar.2007.10.074
   Takashima S, 2006, J THORAC CARDIOV SUR, V132, P132, DOI 10.1016/j.jtcvs.2006.02.032
   Yamashita M, 1996, J THORAC CARDIOV SUR, V112, P1307, DOI 10.1016/S0022-5223(96)70145-9
NR 17
TC 2
Z9 2
U1 0
U2 0
PU SPRINGER
PI NEW YORK
PA ONE NEW YORK PLAZA, SUITE 4600, NEW YORK, NY, UNITED STATES
SN 0341-2040
EI 1432-1750
J9 LUNG
JI Lung
PD APR
PY 2020
VL 198
IS 2
BP 315
EP 321
DI 10.1007/s00408-020-00339-0
EA FEB 2020
PG 7
WC Respiratory System
WE Science Citation Index Expanded (SCI-EXPANDED)
SC Respiratory System
GA KY2TM
UT WOS:000516305000001
PM 32086560
OA Green Published, Bronze
DA 2022-03-12
ER

PT J
AU Tunon, J
   Gonzalez-Hernandez, I
   Llanos-Jimenez, L
   Alonso-Martin, J
   Escudier-Villa, JM
   Tarin, N
   Cristobal, C
   Sanz, P
   Pello, AM
   Acena, A
   Carda, R
   Orejas, M
   Tomas, M
   Beltran, P
   Rueda, MC
   Marcos, E
   Serrano-Antolin, JM
   Gutierrez-Landaluce, C
   Jimenez, R
   Cabezudo, J
   Curcio, A
   Peces-Barba, G
   Gonzalez-Parra, E
   Munoz-Siscart, R
   Gonzalez-Casaus, ML
   Lorenzo, A
   Huelmos, A
   Goicolea, J
   Ibanez, B
   Hernandez, G
   Alonso-Pulpon, LM
   Farre, J
   Lorenzo, O
   Mahillo-Fernandez, I
   Egido, J
AF Tunon, Jose
   Gonzalez-Hernandez, Ignacio
   Llanos-Jimenez, Lucia
   Alonso-Martin, Joaquin
   Escudier-Villa, Juan M.
   Tarin, Nieves
   Cristobal, Carmen
   Sanz, Petra
   Pello, Ana M.
   Acena, Alvaro
   Carda, Rocio
   Orejas, Miguel
   Tomas, Marta
   Beltran, Paula
   Calero Rueda, Marta
   Marcos, Esther
   Maria Serrano-Antolin, Jose
   Gutierrez-Landaluce, Carlos
   Jimenez, Rosa
   Cabezudo, Jorge
   Curcio, Alejandro
   Peces-Barba, German
   Gonzalez-Parra, Emilio
   Munoz-Siscart, Raquel
   Luisa Gonzalez-Casaus, Maria
   Lorenzo, Antonio
   Huelmos, Ana
   Goicolea, Javier
   Ibanez, Borja
   Hernandez, Gonzalo
   Alonso-Pulpon, Luis M.
   Farre, Jeronimo
   Lorenzo, Oscar
   Mahillo-Fernandez, Ignacio
   Egido, Jesus
TI Design and rationale of a multicentre, randomised, double-blind,
   placebo-controlled clinical trial to evaluate the effect of vitamin D on
   ventricular remodelling in patients with anterior myocardial infarction:
   the VITamin D in Acute Myocardial Infarction (VITDAMI) trial
SO BMJ OPEN
LA English
DT Article
ID CORONARY-ARTERY-DISEASE; CHRONIC KIDNEY-DISEASE; FIBROBLAST GROWTH
   FACTOR-23; CARDIOVASCULAR-DISEASE; PARATHYROID-HORMONE; D DEFICIENCY;
   SERUM 25-HYDROXYVITAMIN-D; ALL-CAUSE; RISK; MORTALITY
AB Introduction:Decreased plasma vitamin D (VD) levels are linked to cardiovascular damage. However, clinical trials have not demonstrated a benefit of VD supplements on left ventricular (LV) remodelling. Anterior ST-elevation acute myocardial infarction (STEMI) is the best human model to study the effect of treatments on LV remodelling. We present a proof-of-concept study that aims to investigate whether VD improves LV remodelling in patients with anterior STEMI.
   Methods and analysis:The VITamin D in Acute Myocardial Infarction (VITDAMI) trial is a multicentre, randomised, double-blind, placebo-controlled trial. 144 patients with anterior STEMI will be assigned to receive calcifediol 0.266 mg capsules (Hidroferol SGC)/15 days or placebo on a 2:1 basis during 12 months. Primary objective:to evaluate the effect of calcifediol on LV remodelling defined as an increase in LV end-diastolic volume >= 10% (MRI). Secondary objectives:change in LV end-diastolic and end-systolic volumes, ejection fraction, LV mass, diastolic function, sphericity index and size of fibrotic area; endothelial function; plasma levels of aminoterminal fragment of B-type natriuretic peptide, galectin-3 and monocyte chemoattractant protein-1; levels of calcidiol (VD metabolite) and other components of mineral metabolism (fibroblast growth factor-23 (FGF-23), the soluble form of its receptor klotho, parathormone and phosphate). Differences in the effect of VD will be investigated according to the plasma levels of FGF-23 and klotho. Treatment safety and tolerability will be assessed. This is the first study to evaluate the effect of VD on cardiac remodelling in patients with STEMI.
   Ethics and dissemination: This trial has been approved by the corresponding Institutional Review Board (IRB) and National Competent Authority (Agencia Espanola de Medicamentos y Productos Sanitarios (AEMPS)). It will be conducted in accordance with good clinical practice (International Council for Harmonisation of Technical Requirements for Pharmaceuticals for Human Use-Good Clinical Practice (ICH-GCP)) requirements, ethical principles of the Declaration of Helsinki and national laws. The results will be submitted to indexed medical journals and national and international meetings.
C1 [Tunon, Jose; Gonzalez-Hernandez, Ignacio; Pello, Ana M.; Acena, Alvaro; Carda, Rocio; Orejas, Miguel; Beltran, Paula; Ibanez, Borja; Farre, Jeronimo] Fdn Jimenez Diaz, Dept Cardiol, E-28040 Madrid, Spain.
   [Tunon, Jose; Peces-Barba, German; Gonzalez-Parra, Emilio; Alonso-Pulpon, Luis M.; Farre, Jeronimo; Lorenzo, Oscar; Egido, Jesus] Univ Autonoma Madrid, Dept Med, Madrid, Spain.
   [Tunon, Jose; Lorenzo, Oscar; Egido, Jesus] Fdn Jimenez Diaz, IIS, Vasc Res Lab, E-28040 Madrid, Spain.
   [Llanos-Jimenez, Lucia; Munoz-Siscart, Raquel; Mahillo-Fernandez, Ignacio] Fdn Jimenez Diaz, IIS, Res Unit, E-28040 Madrid, Spain.
   [Alonso-Martin, Joaquin] Univ Hosp Getafe, Dept Cardiol, Madrid, Spain.
   [Alonso-Martin, Joaquin; Cristobal, Carmen; Sanz, Petra] Rey Juan Carlos Univ, Dept Med, Alcorcon, Spain.
   [Escudier-Villa, Juan M.; Goicolea, Javier; Alonso-Pulpon, Luis M.] Univ Hosp Puerta de Hierro, Dept Cardiol, Madrid, Spain.
   [Tarin, Nieves; Marcos, Esther; Lorenzo, Antonio] Univ Hosp Mostoles, Dept Cardiol, Mostoles, Spain.
   [Cristobal, Carmen; Maria Serrano-Antolin, Jose; Gutierrez-Landaluce, Carlos; Jimenez, Rosa; Cabezudo, Jorge; Curcio, Alejandro] Hosp Fuenlabrada, Dept Cardiol, Madrid, Spain.
   [Sanz, Petra; Calero Rueda, Marta] Hosp Rey Juan Carlos, Dept Cardiol, Madrid, Spain.
   [Tomas, Marta] Fdn Jimenez Diaz, Dept Cardiol, E-28040 Madrid, Spain.
   [Peces-Barba, German] Fdn Jimenez Diaz, Dept Pneumol, E-28040 Madrid, Spain.
   [Gonzalez-Parra, Emilio; Egido, Jesus] Fdn Jimenez Diaz, Dept Nephrol, E-28040 Madrid, Spain.
   [Luisa Gonzalez-Casaus, Maria] Hosp Gomez Ulla, Lab Renal Funct, Madrid, Spain.
   [Huelmos, Ana] Fdn Hosp Alcorcon, Dept Cardiol, Madrid, Spain.
   [Ibanez, Borja] CNIC Carlos III, Madrid, Spain.
   [Hernandez, Gonzalo] FAES FARMA SA Labs, Vizcaya, Spain.
   [Egido, Jesus] CIBERDEM, Madrid, Spain.
RP Tunon, J (通讯作者)，Fdn Jimenez Diaz, Dept Cardiol, E-28040 Madrid, Spain.; Tunon, J (通讯作者)，Univ Autonoma Madrid, Dept Med, Madrid, Spain.; Tunon, J (通讯作者)，Fdn Jimenez Diaz, IIS, Vasc Res Lab, E-28040 Madrid, Spain.
RI Ibáñez, Borja/J-6993-2014; Lorenzo, Oscar/L-2526-2013; Acena,
   Alvaro/AAG-4539-2021; Tuñón, José L/R-3037-2016; Tunon,
   Jose/ABA-8847-2020
OI Ibáñez, Borja/0000-0002-5036-254X; Lorenzo, Oscar/0000-0001-5515-6078;
   Tuñón, José L/0000-0003-2220-180X; GONZALEZ CASAUS, MARIA
   LUISA/0000-0002-1268-7191; Tunon, Jose/0000-0002-1373-0999; Alonso,
   Joaquin J/0000-0003-4360-5897
FU Instituto de Investigacion Sanitaria Fundacion Jimenez Diaz (IIS-FJD);
   Fondo de Investigaciones SanitariasInstituto de Salud Carlos III
   [PI14/01567]; Spanish Society of Cardiology
FX The VITDAMI trial is an investigator initiated study, sponsored by the
   Instituto de Investigacion Sanitaria Fundacion Jimenez Diaz (IIS-FJD).
   Funding has been obtained from Fondo de Investigaciones Sanitarias
   (PI14/01567; http://www.isciii.es/) and Spanish Society of Cardiology
   (http://secardiologia.es/). In addition, the study medication has been
   provided freely by the pharmaceutical Company FAES FARMA S.A. (Leioa,
   Vizcaya, Spain; http://faesfarma.com/). This company was the only funder
   who collaborated in study design (IG-H).
CR Acena A, 2016, J NUTR HEALTH AGING, V20, P659, DOI 10.1007/s12603-015-0649-y
   Anderson JL, 2011, AM HEART J, V162, P331, DOI 10.1016/j.ahj.2011.05.005
   Arnlov J, 2013, KIDNEY INT, V83, P160, DOI 10.1038/ki.2012.327
   Assalin HB, 2013, CIRC-HEART FAIL, V6, P809, DOI 10.1161/CIRCHEARTFAILURE.112.000298
   Bodyak N, 2007, P NATL ACAD SCI USA, V104, P16810, DOI 10.1073/pnas.0611202104
   Brondum-Jacobsen P, 2012, ARTERIOSCL THROM VAS, V32, P2794, DOI 10.1161/ATVBAHA.112.248039
   de Borst MH, 2011, J AM SOC NEPHROL, V22, P1603, DOI 10.1681/ASN.2010121251
   Dobnig H, 2008, ARCH INTERN MED, V168, P1340, DOI 10.1001/archinte.168.12.1340
   Faul C, 2011, J CLIN INVEST, V121, P4393, DOI 10.1172/JCI46122
   Giovannucci E, 2008, ARCH INTERN MED, V168, P1174, DOI 10.1001/archinte.168.11.1174
   Gonzalez-Parra E, J BONE MIN METAB
   Gonzalez-Parra E, 2012, NEPHROL DIAL TRANSPL, V27, piv17, DOI 10.1093/ndt/gfs534
   Gonzalez-Parra E, 2012, CARDIOVASC PATHOL, V21, P372, DOI 10.1016/j.carpath.2012.02.008
   Grandi NC, 2010, PREV MED, V51, P228, DOI 10.1016/j.ypmed.2010.06.013
   Hagstrom E, 2009, CIRCULATION, V119, P2765, DOI 10.1161/CIRCULATIONAHA.108.808733
   Hathcock JN, 2007, AM J CLIN NUTR, V85, P6, DOI 10.1093/ajcn/85.1.6
   Hu MC, 2013, SEMIN NEPHROL, V33, P118, DOI 10.1016/j.semnephrol.2012.12.013
   Ibanez B, 2013, CIRCULATION, V128, P1495, DOI 10.1161/CIRCULATIONAHA.113.003653
   Joergensen C, 2010, DIABETES CARE, V33, P2238, DOI 10.2337/dc10-0582
   Karakas M, 2013, J CLIN ENDOCR METAB, V98, P272, DOI 10.1210/jc.2012-2368
   Kestenbaum B, 2011, J AM COLL CARDIOL, V58, P1433, DOI 10.1016/j.jacc.2011.03.069
   Koleganova N, 2009, NEPHROL DIAL TRANSPL, V24, P778, DOI 10.1093/ndt/gfn549
   Ky B, 2013, CIRC-HEART FAIL, V6, P817, DOI 10.1161/CIRCHEARTFAILURE.112.000105
   Larsson T, 2003, KIDNEY INT, V64, P2272, DOI 10.1046/j.1523-1755.2003.00328.x
   Lavie CJ, 2011, J AM COLL CARDIOL, V58, P1547, DOI 10.1016/j.jacc.2011.07.008
   Lopez-Sendon JL, 2016, EUR HEART J, V37, P12, DOI 10.1093/eurheartj/ehv527
   Luijnenburg SE, 2010, INT J CARDIOVAS IMAG, V26, P57, DOI 10.1007/s10554-009-9501-y
   Manson JE, 2012, CONTEMP CLIN TRIALS, V33, P159, DOI 10.1016/j.cct.2011.09.009
   Masai H, 2013, ATHEROSCLEROSIS, V226, P228, DOI 10.1016/j.atherosclerosis.2012.10.045
   Meems LMG, 2012, J STEROID BIOCHEM, V132, P282, DOI 10.1016/j.jsbmb.2012.06.004
   Melamed ML, 2008, ARTERIOSCL THROM VAS, V28, P1179, DOI 10.1161/ATVBAHA.108.165886
   Mirza MAI, 2009, NEPHROL DIAL TRANSPL, V24, P3125, DOI 10.1093/ndt/gfp205
   Mirza MAI, 2009, ATHEROSCLEROSIS, V205, P385, DOI 10.1016/j.atherosclerosis.2009.01.001
   Nakano C, 2012, CLIN J AM SOC NEPHRO, V7, P810, DOI 10.2215/CJN.08680811
   Parker BD, 2010, ANN INTERN MED, V152, P640, DOI 10.7326/0003-4819-152-10-201005180-00004
   Pilz S, 2009, CLIN ENDOCRINOL, V71, P666, DOI 10.1111/j.1365-2265.2009.03548.x
   Pizarro G, 2014, J AM COLL CARDIOL, V63, P2356, DOI 10.1016/j.jacc.2014.03.014
   Poole KES, 2006, STROKE, V37, P243, DOI 10.1161/01.STR.0000195184.24297.c1
   Romero J, 2016, INT J CARDIOL, V202, P344, DOI 10.1016/j.ijcard.2015.08.197
   Ross AC, 2011, J CLIN ENDOCR METAB, V96, P53, DOI 10.1210/jc.2010-2704
   Saleh FN, 2003, EUR HEART J, V24, P2054, DOI 10.1016/j.ehj.2003.09.010
   SCRAGG R, 1990, INT J EPIDEMIOL, V19, P559, DOI 10.1093/ije/19.3.559
   Steg PG, 2012, EUR HEART J, V33, P2569, DOI 10.1093/eurheartj/ehs215
   Syal SK, 2012, J INVASIVE CARDIOL, V24, P385
   Tarcin O, 2009, J CLIN ENDOCR METAB, V94, P4023, DOI 10.1210/jc.2008-1212
   Taylor EN, 2008, J HYPERTENS, V26, P1390, DOI 10.1097/HJH.0b013e3282ffb43b
   Thadhani R, 2012, JAMA-J AM MED ASSOC, V307, P674, DOI 10.1001/jama.2012.120
   Thygesen K, 2012, CIRCULATION, V126, P2020, DOI 10.1161/CIR.0b013e31826e1058
   Tunon J, 2014, PLOS ONE, V9, DOI 10.1371/journal.pone.0095402
   Tunon J, 2014, AM J CARDIOL, V113, P434, DOI 10.1016/j.amjcard.2013.10.012
   van Dalen BM, 2010, J APPL PHYSIOL, V108, P146, DOI 10.1152/japplphysiol.00419.2009
   Wang L, 2012, CIRC-CARDIOVASC QUAL, V5, P819, DOI 10.1161/CIRCOUTCOMES.112.967604
   Wang TJ, 2008, CIRCULATION, V117, P503, DOI 10.1161/CIRCULATIONAHA.107.706127
   Watson KE, 1997, CIRCULATION, V96, P1755, DOI 10.1161/01.CIR.96.6.1755
   Wolf M, 2010, J AM SOC NEPHROL, V21, P1427, DOI 10.1681/ASN.2009121293
   Wu JM, 1996, J CLIN INVEST, V97, P1577, DOI 10.1172/JCI118582
NR 56
TC 5
Z9 5
U1 0
U2 8
PU BMJ PUBLISHING GROUP
PI LONDON
PA BRITISH MED ASSOC HOUSE, TAVISTOCK SQUARE, LONDON WC1H 9JR, ENGLAND
SN 2044-6055
J9 BMJ OPEN
JI BMJ Open
PY 2016
VL 6
IS 8
AR e011287
DI 10.1136/bmjopen-2016-011287
PG 10
WC Medicine, General & Internal
WE Science Citation Index Expanded (SCI-EXPANDED)
SC General & Internal Medicine
GA DU6PI
UT WOS:000382336700153
PM 27496232
OA Green Published, gold
DA 2022-03-12
ER

PT J
AU Bello, I
   Usman, NS
   Dewa, A
   Abubakar, K
   Aminu, N
   Asmawi, MZ
   Mahmud, R
AF Bello, Idris
   Usman, Nasiba Salisu
   Dewa, Aidiahmad
   Abubakar, Kabiru
   Aminu, Nafiu
   Asmawi, Mohd Zaini
   Mahmud, Roziahanim
TI Blood pressure lowering effect and vascular activity of Phyllanthus
   niruri extract: The role of NO/cGMP signaling pathway and
   beta-adrenoceptor mediated relaxation of isolated aortic rings
SO JOURNAL OF ETHNOPHARMACOLOGY
LA English
DT Article
DE Phyllanthus niruri; Hypertension; Antihypertensive; Isolated aorta
   rings; Vasorelaxat ion; GC-MS
ID NITRIC-OXIDE; HEART-RATE; MECHANISMS; LIVER; HYPERTENSION; KIDNEY;
   CELLS; LINN.
AB Ethnopharmacological relevance: Phyllanthus niruri have a long history of use in the traditional treatment of various ailments including hypertension. Literature reports have indicated that it is a potent antihypertensive herbal medication used traditionally.
   Aim of the study: This study was carried out to investigate the antihypertensive and vasodilatory activity of four solvents extracts of P. niruri namely; petroleum ether (PEPN), chloroform (CLPN), methanol (MEPN) and water (WEPN), with the aim of elucidating the mechanism of action and identifying the phytochemical constituents.
   Materials and methods: Male Spontaneous Hypertensive Rats (SHRs) were given oral gavage of P. niruri extract daily for two weeks and the blood pressure was recorded in vivo. We also determine the vasodilation effect of the extracts on rings of isolated thoracic aorta pre-contracted with phenylephrine (PE, 1 mu M). Endothelium-intact or endothelium-denuded aorta rings were pre-incubated with various antagonists like 1H-(1,2,4] oxadiazolo-[4,3-a]quinoxalin-1-one (ODQ, 10 mu M) and Methylene blue (MB 10 mu M), sGC inhibitors; Nw-Nitro-L-arginine methyl ester hydrochloride (L-NAME, 10 mu M) a nitric oxide synthase (NOS) inhibitor; atropine (10 mu M), a cholinergic receptor blocker; indomethacin (10 mu M), a cyclooxygenase inhibitor and various K+ channel blockers such as glibenclamide (10 mu M) and tetraethyl ammonium (TEA 10 mu M) for mechanism study.
   Results: SHRs receiving P. niruri extracts showed a significant decrease in their blood pressure (BP) when compared to the baseline value, with PEPN being more potent. The extracts (0.125-4 mg/mL) also induced vasorelaxation on endothelium-intact aorta rings. PEPN elicited the most potent maximum relaxation effect (R-max). Mechanism assessment of PEPN showed that its relaxation effect is significantly suppressed in endothelium-denuded aorta rings. Pre-incubation of aorta rings with atropine, L-NAME, ODQ, indomethacin, and propranolol also significantly attenuated its relaxation effect. Conversely, incubation with TEA and glibenclamide did not show a significant effect on PEPN-induced relaxation.
   Conclusion: This study indicates that the antihypertensive activity of P. niruri extract is mediated by vasoactive phytoconstituents that dilate the arterial wall via endothelium-dependent pathways and beta-adrenoceptor activity which, in turn, cause vasorelaxation and reduce blood pressure.
C1 [Bello, Idris; Usman, Nasiba Salisu; Asmawi, Mohd Zaini] USM, Sch Pharmaceut Sci, Dept Pharmacol, Pulau Penang 11800, Malaysia.
   [Dewa, Aidiahmad] USM, Sch Pharmaceut Sci, Dept Physiol, Pulau Penang 11800, Malaysia.
   [Mahmud, Roziahanim] Univ Sains Malaysia, Sch Pharmaceut Sci, Dept Pharmaceut Chem, George Town 11800, Malaysia.
   [Abubakar, Kabiru] Usmanu Danfodiyo Univ, Fac Pharmaceut Sci, Dept Pharmacol & Toxicol, PMB, Sokoto 2346, Nigeria.
   [Aminu, Nafiu] Usmanu Danfodiyo Univ, Fac Pharmaceut Sci, Dept Pharmaceut & Pharmaceut Microbiol, PMB, Sokoto 2346, Nigeria.
RP Bello, I (通讯作者)，USM, Sch Pharmaceut Sci, Dept Pharmacol, Pulau Penang 11800, Malaysia.; Mahmud, R (通讯作者)，Univ Sains Malaysia, Sch Pharmaceut Sci, Dept Pharmaceut Chem, George Town 11800, Malaysia.
EM idrisbello1@yahoo.com; rozi@usm.my
RI Mahmud, Roziahanim B/E-3208-2012; Aminu, Nafiu/P-6229-2018
OI Mahmud, Roziahanim B/0000-0001-8478-0355; Aminu,
   Nafiu/0000-0002-5905-3727
FU Institute of Postgraduate Studies (IPS), Universiti Sains Malaysia
   (USM); USM Research University Grants (RU) [1001/PFARMASI/8012233]
FX The first author was supported by a Graduate Assistantship (GA) from the
   Institute of Postgraduate Studies (IPS), Universiti Sains Malaysia
   (USM). Funding for this research was provided by the USM Research
   University Grants (RU) (GRANT NO: 1001/PFARMASI/8012233).
CR Alderman MH, 2000, HYPERTENSION, V36, P890, DOI 10.1161/01.HYP.36.5.890
   Bagalkotkar G, 2006, J PHARM PHARMACOL, V58, P1559, DOI 10.1211/jpp.58.12.0001
   Bellacen K., 2009, AORTIC RING ASSAY
   Bello I, 2015, J ETHNOPHARMACOL, V175, P422, DOI 10.1016/j.jep.2015.09.031
   Benetos A, 2000, ARCH MAL COEUR VAISS, V93, P1371
   Benzi G, 1997, PHARMACOL RES, V35, P355, DOI 10.1006/phrs.1997.0132
   Brimson JM, 2012, INT J MOL SCI, V13, P5074, DOI 10.3390/ijms13045074
   Bryan NS, 2007, FREE RADICAL BIO MED, V43, P645, DOI 10.1016/j.freeradbiomed.2007.04.026
   Cheng JT, 1995, CAN J PHYSIOL PHARM, V73, P1425, DOI 10.1139/y95-198
   Chin HJ, 2010, NEPHROL DIAL TRANSPL, V25, P413, DOI 10.1093/ndt/gfp512
   Desire D.D.P., 2013, ENDOTHELIUM DEPENDEN
   DUFF F, 1953, J PHYSIOL-LONDON, V121, P46, DOI 10.1113/jphysiol.1953.sp004929
   Edwards A, 2011, AM J PHYSIOL-RENAL, V300, pF441, DOI 10.1152/ajprenal.00499.2010
   Faulhaber M, 2015, INT J CHRONIC OBSTR, V10, P339, DOI 10.2147/COPD.S75749
   Francis SH, 2010, PHARMACOL REV, V62, P525, DOI 10.1124/pr.110.002907
   Gericke A, 2014, INVEST OPHTH VIS SCI, V55, P625, DOI 10.1167/iovs.13-13549
   Idris B, 2015, INT J PHARMACOL, V11, P327, DOI 10.3923/ijp.2015.327.334
   ISKANDRIAN AS, 1988, INT J CARDIOL, V18, P207, DOI 10.1016/0167-5273(88)90166-0
   Jespersen B., 2015, MEASUREMENT SMOOTH M
   Londhe JS, 2012, FITOTERAPIA, V83, P1562, DOI 10.1016/j.fitote.2012.09.003
   Majed BH, 2012, PHARMACOL REV, V64, P540, DOI 10.1124/pr.111.004770
   Manjrekar AP, 2008, INDIAN J EXP BIOL, V46, P514
   Mullershausen F, 2001, J CELL BIOL, V155, P271, DOI 10.1083/jcb.200107001
   Murugaiyah V, 2006, PLANTA MED, V72, P1262, DOI 10.1055/s-2006-947224
   Murugaiyah V, 2009, J ETHNOPHARMACOL, V124, P233, DOI 10.1016/j.jep.2009.04.026
   Nugroho A. E., 2013, International Food Research Journal, V20, P299
   Ratajczak-Wrona W, 2013, INT J ORAL SCI, V5, P141, DOI 10.1038/ijos.2013.59
   Reagan-Shaw S, 2008, FASEB J, V22, P659, DOI 10.1096/fj.07-9574LSF
   ROBERTSON LD, 1987, J SPORT MED PHYS FIT, V27, P85
   Rodriguez-Iturbe B, 2003, HYPERTENSION, V41, P341, DOI 10.1161/01.HYP.0000052833.20759.64
   Sarkar Mrinal K, 2007, Pathophysiology, V14, P113, DOI 10.1016/j.pathophys.2007.08.001
   Srividya N., 1995, Indian Journal of Experimental Biology, V33, P861
   SYAMASUNDAR KV, 1985, J ETHNOPHARMACOL, V14, P41, DOI 10.1016/0378-8741(85)90026-1
   Valko M, 2007, INT J BIOCHEM CELL B, V39, P44, DOI 10.1016/j.biocel.2006.07.001
   Vaziri ND, 2000, HYPERTENSION, V36, P957, DOI 10.1161/01.HYP.36.6.957
   WHO, 1998, GUID APPR US HERB ME, V23, P88
NR 36
TC 4
Z9 4
U1 3
U2 22
PU ELSEVIER IRELAND LTD
PI CLARE
PA ELSEVIER HOUSE, BROOKVALE PLAZA, EAST PARK SHANNON, CO, CLARE, 00000,
   IRELAND
SN 0378-8741
EI 1872-7573
J9 J ETHNOPHARMACOL
JI J. Ethnopharmacol.
PD MAR 25
PY 2020
VL 250
AR 112461
DI 10.1016/j.jep.2019.112461
PG 9
WC Plant Sciences; Chemistry, Medicinal; Integrative & Complementary
   Medicine; Pharmacology & Pharmacy
WE Science Citation Index Expanded (SCI-EXPANDED)
SC Plant Sciences; Pharmacology & Pharmacy; Integrative & Complementary
   Medicine
GA KH9FI
UT WOS:000510954100018
PM 31830549
DA 2022-03-12
ER

PT J
AU Chlopicki, S
   Olszanecki, R
   Marcinkiewicz, E
   Lomnicka, M
   Motterlini, R
AF Chlopicki, Stefan
   Olszanecki, Rafal
   Marcinkiewicz, Ewa
   Lomnicka, Magdalena
   Motterlini, Roberto
TI Carbon monoxide released by CORM-3 inhibits human platelets by a
   mechanism independent of soluble guanylate cyclase
SO CARDIOVASCULAR RESEARCH
LA English
DT Article
DE platelets; carbon monoxide; nitric oxide; guanylate cyclase; signal
   transduction; sGC; CORM-3; vasoactive agents
ID ACTIVATED PROTEIN-KINASE; SMOOTH-MUSCLE-CELLS; NITRIC-OXIDE; CYCLIC-GMP;
   YC-1; HEME; PATHWAY; MOLECULE; CHANNELS; INJURY
AB Objective: Carbon monoxide (CO) modulates several physiological functions through activation of a cGMP-dependent pathway similar to that of nitric oxide (NO). Here we investigated the possible involvement of soluble guanylate cyclase in the anti-aggregatory effect of micromolar concentrations of CO released by a novel, water-soluble, CO releasing molecule (CORM) in human platelets.
   Methods: Human platelet aggregation was induced by collagen or thrombin, and the effects of CO releasing molecule (CORM-3) and an NO donor on platelet aggregation were compared.
   Results: CORM-3 liberated CO in a time- and concentration-dependent manner as evidenced by the formation of carbon monoxy myoglobin (MbCO) using a spectrophotometric assay. When added to washed platelets, CORM-3 (10-300 mu M) inhibited collagen- and thrombin-induced aggregation in a concentration-dependent manner. The anti-aggregatory effect of CORM-3 was reversed by deoxy-Mb (50 mu M). Interestingly, in the presence of an inhibitor of guanylate cyclase (ODQ, 5 mu M), inhibition of collagen-induced aggregation by CORM-3 was not blocked but potentiated. Under the same experimental conditions, inhibition of platelet aggregation by an NO donor (SNAP, 1 mu M) was prevented by ODQ. In collagen-induced or thrombin-induced platelet aggregation, a stimulator of guanylate cyclase (YC-1, 0.3 mu M) did not alter the effect of CORM-3, whereas it markedly potentiated the inhibition of platelet aggregation mediated by SNAP. Notably, CORM-3-induced inhibition of platelet aggregation was of similar degree when platelets were activated by a low (20 mU/ml) or by high concentration of thrombin (100-200 mU/ml), whereas NO donors (SNP and SNAP)- or carbaprostacylin (cPGI(2))-induced effects were considerably attenuated when platelets were activated by high concentrations of thrombin.
   Conclusions: Inhibition of platelet aggregation by CO released by a novel, water-soluble CORM is not mediated by activation of soluble guanylate cyclase. In contrast to NO and PGI(2), CO effectively inhibits platelets even when cells are activated excessively. We suggest that despite the fact that CO is not a potent inhibitor of platelet activation, it may gain importance when NO and PGI(2) alone are insufficient to overcome excessive platelet activation. (c) 2006 European Society of Cardiology. Published by Elsevier B.V All rights reserved.
C1 Jagiellonian Univ, Coll Med, Chair Pharmacol, Dept Expt Pharmacol, PL-31531 Krakow, Poland.
   Northwick Pk Inst Med Res, Dept Surg Res, Vasc Biol Unit, Harrow, Middx, England.
RP Chlopicki, S (通讯作者)，Jagiellonian Univ, Coll Med, Chair Pharmacol, Dept Expt Pharmacol, 16 Grzegorzecka, PL-31531 Krakow, Poland.
EM s.chlopicki@cyfronet.krakow.pl
RI Motterlini, Roberto/Q-1890-2019; Motterlini, Roberto/G-2489-2013
OI Motterlini, Roberto/0000-0003-2684-2612; Motterlini,
   Roberto/0000-0003-2684-2612; Chlopicki, Stefan/0000-0002-2878-3858
CR Amersi F, 2002, HEPATOLOGY, V35, P815, DOI 10.1053/jhep.2002.32467
   BALABAN RS, 1990, AM J PHYSIOL, V258, pC377, DOI 10.1152/ajpcell.1990.258.3.C377
   Becker EM, 2000, J CARDIOVASC PHARM, V35, P390, DOI 10.1097/00005344-200003000-00007
   BORN GVR, 1967, THROMB DIATH HAEMOST, VS, P173
   BRUNE B, 1987, MOL PHARMACOL, V32, P497
   BRUNE B, 1990, EUR J BIOCHEM, V192, P683, DOI 10.1111/j.1432-1033.1990.tb19276.x
   Chlopicki S, 2004, ANTIOXID REDOX SIGN, V6, P691, DOI 10.1089/1523086041361640
   CHRISTODOULIDES N, 1995, CIRCULATION, V91, P2306, DOI 10.1161/01.CIR.91.9.2306
   Clark JE, 2003, CIRC RES, V93, pE2, DOI 10.1161/01.RES.0000084381.86567.08
   Coceani F, 1997, BRIT J PHARMACOL, V120, P599, DOI 10.1038/sj.bjp.0700947
   Foresti R, 2004, BRIT J PHARMACOL, V142, P453, DOI 10.1038/sj.bjp.0705825
   Foresti R, 2003, BIOCHEM J, V372, P381, DOI 10.1042/BJ20021516
   Foresti R, 1999, FREE RADICAL RES, V31, P459, DOI 10.1080/10715769900301031
   Friebe A, 1998, MOL PHARMACOL, V54, P962, DOI 10.1124/mol.54.6.962
   Friebe A, 1998, MOL PHARMACOL, V53, P123, DOI 10.1124/mol.53.1.123
   FURCHGOTT RF, 1991, BLOOD VESSELS, V28, P52
   GARTHWAITE J, 1995, MOL PHARMACOL, V48, P184
   Guo YR, 2004, AM J PHYSIOL-HEART C, V286, pH1649, DOI 10.1152/ajpheart.00971.2003
   Hoenicka M, 1999, J MOL MED-JMM, V77, P14, DOI 10.1007/s001090050292
   Hussain AS, 1997, CAN J PHYSIOL PHARM, V75, P1034, DOI 10.1139/cjpp-75-8-1034
   Ingi T, 1996, NEURON, V16, P835, DOI 10.1016/S0896-6273(00)80103-8
   Johnson TR, 2003, ANGEW CHEM INT EDIT, V42, P3722, DOI 10.1002/anie.200301634
   KHARITONOV VG, 1995, P NATL ACAD SCI USA, V92, P2568, DOI 10.1073/pnas.92.7.2568
   Koneru P, 2004, AM J PHYSIOL-HEART C, V286, pH304, DOI 10.1152/ajpheart.00810.2003
   Krotz F, 2004, ARTERIOSCL THROM VAS, V24, P595, DOI 10.1161/01.ATV.0000116219.09040.8c
   Leffler CW, 2001, AM J PHYSIOL-HEART C, V280, pH1490, DOI 10.1152/ajpheart.2001.280.4.H1490
   Leffler CW, 1999, AM J PHYSIOL-HEART C, V276, pH1641, DOI 10.1152/ajpheart.1999.276.5.H1641
   Lopez-Barneo J, 2005, J GEN PHYSIOL, V126, P1, DOI 10.1085/jgp.200509338
   MAHAUTSMITH MP, 1995, J PHYSIOL-LONDON, V484, P15, DOI 10.1113/jphysiol.1995.sp020644
   MAINES MD, 1977, BIOCHEMISTRY-US, V16, P419, DOI 10.1021/bi00622a012
   Morita T, 1995, J CLIN INVEST, V96, P2676, DOI 10.1172/JCI118334
   Motterlini R, 2003, CURR PHARM DESIGN, V9, P2525, DOI 10.2174/1381612033453785
   Motterlini R, 2002, CIRC RES, V90, pE17, DOI 10.1161/hh0202.104530
   Mulsch A, 1997, BRIT J PHARMACOL, V120, P681, DOI 10.1038/sj.bjp.0700982
   Otterbein LE, 2000, NAT MED, V6, P422, DOI 10.1038/74680
   Otterbein LE, 2003, NAT MED, V9, P183, DOI 10.1038/nm817
   RADOMSKI MW, 1988, THROMB RES, V50, P537, DOI 10.1016/0049-3848(88)90202-2
   Rodriguez F, 2003, AM J PHYSIOL-RENAL, V284, pF1255, DOI 10.1152/ajprenal.00435.2002
   Russwurm M, 2002, J BIOL CHEM, V277, P24883, DOI 10.1074/jbc.M110570200
   Saklatvala J, 1996, J BIOL CHEM, V271, P6586, DOI 10.1074/jbc.271.12.6586
   Sawle P, 2005, BRIT J PHARMACOL, V145, P800, DOI 10.1038/sj.bjp.0706241
   Stanford SJ, 2004, EUR J PHARMACOL, V486, P349, DOI 10.1016/j.ejphar.2003.12.026
   STONE JR, 1994, BIOCHEMISTRY-US, V33, P5636, DOI 10.1021/bi00184a036
   Stone JR, 1998, CHEM BIOL, V5, P255, DOI 10.1016/S1074-5521(98)90618-4
   Tenhunen R, 1969, Trans Assoc Am Physicians, V82, P363
   UTZ J, 1991, BIOCHEM PHARMACOL, V41, P1195, DOI 10.1016/0006-2952(91)90658-R
   Wang R, 1997, J BIOL CHEM, V272, P8222, DOI 10.1074/jbc.272.13.8222
   Williams SEJ, 2004, SCIENCE, V306, P2093, DOI 10.1126/science.1105010
   Wu CC, 1999, EUR J PHARMACOL, V381, P185, DOI 10.1016/S0014-2999(99)00577-4
   Zhang XC, 2003, J BIOL CHEM, V278, P1248, DOI 10.1074/jbc.M208419200
NR 50
TC 88
Z9 91
U1 0
U2 11
PU OXFORD UNIV PRESS
PI OXFORD
PA GREAT CLARENDON ST, OXFORD OX2 6DP, ENGLAND
SN 0008-6363
EI 1755-3245
J9 CARDIOVASC RES
JI Cardiovasc. Res.
PD JUL 15
PY 2006
VL 71
IS 2
BP 393
EP 401
DI 10.1016/j.cardiores.2006.03.011
PG 9
WC Cardiac & Cardiovascular Systems
WE Science Citation Index Expanded (SCI-EXPANDED)
SC Cardiovascular System & Cardiology
GA 065MP
UT WOS:000239164300021
PM 16713591
OA Bronze
DA 2022-03-12
ER

PT J
AU Chiesa, JJ
   Baidanoff, FM
   Golombek, DA
AF Chiesa, Juan J.
   Baidanoff, Fernando M.
   Golombek, Diego A.
TI Don't just say no: Differential pathways and pharmacological responses
   to diverse nitric oxide donors
SO BIOCHEMICAL PHARMACOLOGY
LA English
DT Article
DE Nitric oxide; Donors; Redox state; Circadian system; Nitrosation
ID PROTEIN S-NITROSYLATION; RYANODINE RECEPTOR; CIRCADIAN CLOCK; NITROXYL
   HNO; SARCOPLASMIC-RETICULUM; CHEMICAL BIOLOGY; KINASE-G; NITROSOTHIOL;
   EXPRESSION; MECHANISM
AB Nitric oxide (NO center dot) is a gaseous free radical molecule with a short half-life (similar to 1 s), which can gain or lose an electron into three interchangeable redox-dependent forms, the radical (NO center dot), the nitrosonium cation (NO+), and nitroxyl anion (HNO). NO center dot acts as an intra and extracellular signaling molecule regulating a wide range of functions in the cardiovascular, immune, and nervous system. NO center dot donors are collectively known by their ability to release NO center dot in vitro and in vivo, being proposed as therapeutic pharmacological tools for the treatment of several pathologies, such as cardiovascular disease. The highly reactive NO center dot molecule is easily oxidized under physiological conditions to N-oxides, nitrate/nitrite and nitrogen dioxide. Different cellular responses are triggered depending on: 1) NO center dot concentration [e.g., nanomolar for heme coordination in the allosteric site of guanylate cyclase (sGC) enzyme]; 2) the type of chemical bound to the nitrosated group (i.e., bound to nitrogen, N-nitro, or bound to sulphur atom, S-nitro) determining post-translational cysteine nitrosation; 3) the time dependent availability of molecular targets. Classic NO center dot donors are: organic nitrates (e.g., nitroglycerin, or glyceryl trinitrate, GTN; isosorbide mononitrate, ISMN), diazeniumdiolates having a diolate group [or NONOates, e.g., 2-(N,N-diethylamino)-diazenolate-2-oxide], S-nitrosothiols (e.g., S-nitroso glutathione, GSNO; S-nitroso-N-acetylpenicillamine, SNAP) or the organic salt sodium nitroprusside (SNP). In addition, nitroxyl (HNO) donors such as Piloty's acid and Angeli's salt can also be considered. The specific NO center dot form released, as well as its differential reactivity to thiols, could act on different molecular targets and should be discussed in the context of: a) the type and amount of NO center dot species determining the sensitivity of molecular targets (e.g., heme coordination, or S-nitrosation); b) the cellular redox state that could gate different effects. Experimental designs should take special care when choosing which NO center dot donors to use, since different outcomes are to be expected. This article will comment recent findings regarding physiological responses involving NO center dot species and their pharmacological modulation with donor drugs, especially in the context of the photic transduction pathways at the hypothalamic circadian clock.
C1 [Chiesa, Juan J.; Baidanoff, Fernando M.; Golombek, Diego A.] Univ Nacl Quilmes, CONICET, Lab Cronobiol, Buenos Aires, DF, Argentina.
RP Golombek, DA (通讯作者)，Univ Nacl Quilmes, CONICET, Roque Saenz Pena 352, RA-1876 Buenos Aires, DF, Argentina.
EM dgolombek@unq.edu.ar
FU National Research Council (CONICET)Consejo Nacional de Investigaciones
   Cientificas y Tecnicas (CONICET); National Science Agency
   (ANPCyT)ANPCyT; National University of Quilmes
FX Studies in authors' laboratory were funded by the National Research
   Council (CONICET), the National Science Agency (ANPCyT) and the National
   University of Quilmes. The authors declare no conflicts of interests.
CR Alencar JL, 2003, J PHARMACOL EXP THER, V307, P152, DOI 10.1124/jpet.103.052605
   Amatore C, 2007, CHEMMEDCHEM, V2, P898, DOI 10.1002/cmdc.200700016
   Asher G, 2008, CELL, V134, P317, DOI 10.1016/j.cell.2008.06.050
   Baidanoff F.M., 2017, MODULATION PHOTIC SY
   Baidanoff FM, 2014, J NEUROCHEM, V129, P60, DOI 10.1111/jnc.12613
   Berchner-Pfannschmidt U, 2008, J PINEAL RES, V45, P489, DOI 10.1111/j.1600-079X.2008.00622.x
   Berchner-Pfannschmidt U, 2010, BIOL CHEM, V391, P533, DOI 10.1515/BC.2010.054
   Beuve A, 2017, ANTIOXID REDOX SIGN, V26, P137, DOI 10.1089/ars.2015.6591
   Bianco CL, 2017, ARCH BIOCHEM BIOPHYS, V617, P129, DOI 10.1016/j.abb.2016.08.014
   Broniowska KA, 2013, BBA-GEN SUBJECTS, V1830, P3173, DOI 10.1016/j.bbagen.2013.02.004
   Brown GC, 2007, CARDIOVASC RES, V75, P283, DOI 10.1016/j.cardiores.2007.03.022
   Bullen ML, 2011, ANTIOXID REDOX SIGN, V14, P1675, DOI 10.1089/ars.2010.3327
   Chachlaki K, 2017, NAT REV ENDOCRINOL, V13, P521, DOI 10.1038/nrendo.2017.69
   Cheong E, 2005, CELL CALCIUM, V37, P87, DOI 10.1016/j.ceca.2004.07.001
   Choi YB, 2000, NAT NEUROSCI, V3, P15, DOI 10.1038/71090
   De Biase PM, 2005, J ORG CHEM, V70, P5790, DOI 10.1021/jo047720z
   de Oliveira MG, 2016, BASIC CLIN PHARMACOL, V119, P49, DOI 10.1111/bcpt.12588
   Dhouib IE, 2016, LIFE SCI, V151, P359, DOI 10.1016/j.lfs.2016.03.003
   Diers AR, 2011, AM J PHYSIOL-HEART C, V301, pH803, DOI 10.1152/ajpheart.00210.2011
   Ding JM, 1998, NATURE, V394, P381, DOI 10.1038/28639
   Eberhardt M, 2014, NAT COMMUN, V5, DOI 10.1038/ncomms5381
   Evangelista AM, 2013, ANTIOXID REDOX SIGN, V19, P1209, DOI 10.1089/ars.2012.5056
   Falconer D, 2018, CURR OPIN PHARMACOL, V39, P77, DOI 10.1016/j.coph.2018.02.009
   Fan WG, 2018, LIFE SCI, V200, P142, DOI 10.1016/j.lfs.2018.03.035
   Ferrero R, 1999, BRIT J PHARMACOL, V127, P779, DOI 10.1038/sj.bjp.0702607
   Ferreyra GA, 2001, AM J PHYSIOL-REG I, V280, pR1348, DOI 10.1152/ajpregu.2001.280.5.R1348
   Forstermann U, 2012, EUR HEART J, V33, P829, DOI 10.1093/eurheartj/ehr304
   Gheibi S, 2018, BIOCHEM PHARMACOL, V149, P42, DOI 10.1016/j.bcp.2018.01.017
   Gillette MU, 2014, ANTIOXID REDOX SIGN, V20, P2955, DOI 10.1089/ars.2013.5598
   Golombek DA, 2004, NEUROCHEM INT, V45, P929, DOI 10.1016/j.neuint.2004.03.023
   Golombek DA, 2010, PHYSIOL REV, V90, P1063, DOI 10.1152/physrev.00009.2009
   Gonzalez DR, 2007, P NATL ACAD SCI USA, V104, P20612, DOI 10.1073/pnas.0706796104
   Gupta N, 2011, J BIOL CHEM, V286, P4392, DOI 10.1074/jbc.M110.193466
   Hall CN, 2009, NITRIC OXIDE-BIOL CH, V21, P92, DOI 10.1016/j.niox.2009.07.002
   Hess DT, 2012, J BIOL CHEM, V287, P4411, DOI 10.1074/jbc.R111.285742
   Huang NA, 2012, SCIENCE, V337, P189, DOI 10.1126/science.1222804
   IGNARRO LJ, 1987, P NATL ACAD SCI USA, V84, P9265, DOI 10.1073/pnas.84.24.9265
   Kakizawa S, 2012, EMBO J, V31, P417, DOI 10.1038/emboj.2011.386
   Kirsch M, 2009, J PINEAL RES, V46, P121, DOI 10.1111/j.1600-079X.2008.00655.x
   Ko ML, 2013, J NEUROCHEM, V127, P314, DOI 10.1111/jnc.12384
   Kolluru GK, 2010, BIOCHIMIE, V92, P1186, DOI 10.1016/j.biochi.2010.03.020
   Kumari S, 2014, EUR J PHARMACOL, V737, P168, DOI 10.1016/j.ejphar.2014.05.012
   Kunieda T, 2008, CIRC RES, V102, P607, DOI 10.1161/CIRCRESAHA.107.162230
   Lam CF, 2004, J CRIT CARE, V19, P48, DOI 10.1016/j.jcrc.2004.02.009
   Lancel S, 2009, CIRC RES, V104, P720, DOI 10.1161/CIRCRESAHA.108.188441
   Liang HY, 2015, FUTUR SCI OA, V1, DOI [10.4155/fso.15.54, 10.4155/FSO.15.54]
   Lima B, 2010, CIRC RES, V106, P633, DOI 10.1161/CIRCRESAHA.109.207381
   Magierowska K, 2016, INT J MOL SCI, V17, DOI 10.3390/ijms17040442
   Magierowski M, 2018, J GASTROENTEROL, V53, P52, DOI 10.1007/s00535-017-1323-4
   Marino SM, 2010, J MOL BIOL, V395, P844, DOI 10.1016/j.jmb.2009.10.042
   Martinez-Ruiz A, 2013, ANTIOXID REDOX SIGN, V19, P1220, DOI 10.1089/ars.2012.5066
   Melo L, 1997, J BIOL RHYTHM, V12, P319, DOI 10.1177/074873049701200404
   Miao ZR, 2016, NITRIC OXIDE-BIOL CH, V57, P1, DOI 10.1016/j.niox.2016.04.006
   Mikami Y, 2016, EBIOMEDICINE, V11, P253, DOI 10.1016/j.ebiom.2016.08.020
   Miller TW, 2009, J BIOL CHEM, V284, P21788, DOI 10.1074/jbc.M109.014282
   Miranda KM, 2003, P NATL ACAD SCI USA, V100, P9196, DOI 10.1073/pnas.1430507100
   Moller MN, 2007, IUBMB LIFE, V59, P243, DOI 10.1080/15216540701311147
   Nakamura K, 2007, CIRC RES, V101, P712, DOI 10.1161/CIRCRESAHA.107.153981
   Nakamura T, 2016, TRENDS PHARMACOL SCI, V37, P73, DOI 10.1016/j.tips.2015.10.002
   Niggli E, 2013, BBA-MOL CELL RES, V1833, P866, DOI 10.1016/j.bbamcr.2012.08.016
   O'Neill JS, 2011, NATURE, V469, P498, DOI 10.1038/nature09702
   Oliveira C., 2017, MED RES REV
   Oliveira CJR, 2008, NITRIC OXIDE-BIOL CH, V18, P241, DOI 10.1016/j.niox.2008.02.001
   Paolocci N, 2001, P NATL ACAD SCI USA, V98, P10463, DOI 10.1073/pnas.181191198
   Pfeffer M, 2009, J NEUROSCI, V29, P6114, DOI 10.1523/JNEUROSCI.0275-09.2009
   Piazza M, 2015, BIOCHEMISTRY-US, V54, P1989, DOI 10.1021/bi501353s
   Plano SA, 2017, FRONT NEUROL, V8, DOI 10.3389/fneur.2017.00558
   Plano SA, 2010, EUR J NEUROSCI, V31, P876, DOI 10.1111/j.1460-9568.2010.07120.x
   Rey G, 2015, DIABETES OBES METAB, V17, P55, DOI 10.1111/dom.12519
   Ritchie RH, 2017, PHARMACOL RES, V116, P57, DOI 10.1016/j.phrs.2016.12.017
   Rosenfeld RJ, 2010, J BIOL CHEM, V285, P31581, DOI 10.1074/jbc.M109.072496
   Russwurm M, 2004, EMBO J, V23, P4443, DOI 10.1038/sj.emboj.7600422
   Rutter J, 2001, SCIENCE, V293, P510, DOI 10.1126/science.1060698
   Sandoo A, 2010, OPEN CARDIOVASC MED, V4, P302, DOI 10.2174/1874192401004010302
   Schmalen I, 2014, CELL, V157, P1203, DOI 10.1016/j.cell.2014.03.057
   Silva RO, 2014, NITRIC OXIDE-BIOL CH, V40, P22, DOI 10.1016/j.niox.2014.05.002
   Smith BC, 2013, P NATL ACAD SCI USA, V110, pE3577, DOI 10.1073/pnas.1313331110
   Smith BC, 2012, CURR OPIN CHEM BIOL, V16, P498, DOI 10.1016/j.cbpa.2012.10.016
   Smith BC, 2012, BIOCHEMISTRY-US, V51, P1028, DOI 10.1021/bi201818c
   Suarez SA, 2013, ANAL CHEM, V85, P10262, DOI 10.1021/ac402134b
   Sun JH, 2008, BIOCHEMISTRY-US, V47, P13985, DOI 10.1021/bi8012627
   Switzer CH, 2009, BBA-BIOENERGETICS, V1787, P835, DOI 10.1016/j.bbabio.2009.04.015
   Takahashi JS, 2017, NAT REV GENET, V18, P164, DOI 10.1038/nrg.2016.150
   Thomas DD, 2002, METHOD ENZYMOL, V359, P84
   Thomas DD, 2001, P NATL ACAD SCI USA, V98, P355, DOI 10.1073/pnas.011379598
   Tischkau SA, 2003, J NEUROSCI, V23, P7543
   Travnickova-Bendova Z, 2002, P NATL ACAD SCI USA, V99, P7728, DOI 10.1073/pnas.102075599
   Vielma AZ, 2016, PLOS ONE, V11, DOI 10.1371/journal.pone.0160813
   Wang HL, 2010, J PHYSIOL-LONDON, V588, P2905, DOI 10.1113/jphysiol.2010.192617
   Wang PG, 2002, CHEM REV, V102, P1091, DOI 10.1021/cr000040l
   Wang ZX, 2013, CELL RES, V23, P213, DOI 10.1038/cr.2012.170
   Whillier S, 2009, REDOX REP, V14, P115, DOI 10.1179/135100009X392539
   Wolhuter K, 2018, MOL CELL, V69, P438, DOI 10.1016/j.molcel.2017.12.019
   Yang L, 2015, SCIENCE, V349, P500, DOI 10.1126/science.aaa0079
   Zeller A, 2009, MOL PHARMACOL, V76, P1115, DOI 10.1124/mol.109.059915
   Zhang H, 2009, FREE RADICAL BIO MED, V47, P962, DOI 10.1016/j.freeradbiomed.2009.06.031
   Zhang HM, 2014, J PINEAL RES, V57, P131, DOI 10.1111/jpi.12162
   Zhang J, 2004, CIRCULATION, V110, P750, DOI 10.1161/01.CIR.0000138105.17864.6B
   Zhang Yin Hua, 2016, Clin Hypertens, V22, P20
   Zhao YDD, 2012, AM J PATHOL, V180, P2268, DOI 10.1016/j.ajpath.2012.02.016
NR 100
TC 18
Z9 20
U1 0
U2 32
PU PERGAMON-ELSEVIER SCIENCE LTD
PI OXFORD
PA THE BOULEVARD, LANGFORD LANE, KIDLINGTON, OXFORD OX5 1GB, ENGLAND
SN 0006-2952
EI 1873-2968
J9 BIOCHEM PHARMACOL
JI Biochem. Pharmacol.
PD OCT
PY 2018
VL 156
BP 1
EP 9
DI 10.1016/j.bcp.2018.08.002
PG 9
WC Pharmacology & Pharmacy
WE Science Citation Index Expanded (SCI-EXPANDED)
SC Pharmacology & Pharmacy
GA GY3XX
UT WOS:000448491500001
PM 30080991
DA 2022-03-12
ER

PT J
AU Chen, C
   Guo, C
   Gao, J
   Shi, KF
   Cheng, JT
   Zhang, J
   Chen, S
   Liu, Y
   Liu, A
AF Chen, Chang
   Guo, Cong
   Gao, Jian
   Shi, Kaifeng
   Cheng, Jingtang
   Zhang, Jun
   Chen, Sha
   Liu, Yan
   Liu, An
TI Vasorelaxant and antihypertensive effects of Tianshu Capsule on rats: An
   in vitro and in vivo approach
SO BIOMEDICINE & PHARMACOTHERAPY
LA English
DT Article
DE Tianshu Capsule; Vasorelaxation; Antihypertension; Nitric oxide;
   K(+)channel; Calcium
ID INDUCED CALCIUM-RELEASE; VASCULAR SMOOTH-MUSCLE; BLOOD-PRESSURE;
   HYPERPOLARIZING FACTOR; LIGUSTICUM-CHUANXIONG; HYPERTENSION GUIDELINES;
   COMBINATION THERAPY; NATRIURETIC PEPTIDE; CHINESE MEDICINE; K+ CHANNELS
AB Background: Both Chuanxiong (Ligusticum chuanxiong Hort) and Tianma (Gastrodia elata Blume) have the effects of vasorelaxation and antihypertension. However, the effects of Tianshu Capsule (TSC, composed of Chuanxiong and Tianma in the mass ratio of 4:1) on antihypertensive activity have not been explored. This study aimed to investigate the eff ;ects of TSC on vascular tension and blood pressure in rats and to explore the underlying mechanisms.
   Methods: The vasorelaxant effect of TSC was explored on thoracic aortic rings (both intact endothelium and denuded) preincubated with phenylephrine (Phe) or potassium chloride (KCL). The mechanism was investigated in the presence of antagonists or blockers on aorta isolated from normotensive rats. The in vivo antihypertensive effect was assessed using a tail-cuff method on spontaneously hypertensive rats (SHRs).
   Results: TSC (0.125-4 mg/mL) produced a concentration-dependent vasorelaxation on aortic rings preincubated with Phe (1 mu M) or KCL (60 mM). Removal of aorta endothelium markedly attenuated the TSC activity. Pretreatment of aortic rings with beta-adrenoceptor blocker propranolol (1 mu M), muscarinic receptor antagonist atropine (1 mu M), cyclooxygenase inhibitor indomethacin (IDO, 1 mu M), adenylyl cyclase inhibitor 9-(tetrahydro-2-furanyl)-9H-purine-6-amine (SQ22536, 100 mu M), K(+)channel blockers 4-aminopyridine(4-AP, 1 mM) or barium chloride(BaCl2, 1 mM) followed by addition of Phe (1 mu M) prior to TSC did not influence the TSC-induced relaxation. In contrast, the vasorelaxant effects of TSC were markedly inhibited by the NO synthase inhibitor L-NG-nitroarginine methyl ester (L-NAME, 10 mu M), guanylyl cyclase inhibitor 1H- [1,2,4]oxadiazolo-[4,3-a]quinoxalin-1-one (ODQ, 10 mu M), K+ channel blockers, glibenclamide (100 mu M) and clotrimazole (5 mM). Moreover, TSC (2 mg/mL, 4 mg/mL) inhibited CaCl2-induced contractions and caused a concentration-dependent rightward shift of the response curves. Additionally, TSC (2 mg/mL, 4 mg/mL) depressed the constriction caused by Phe (1 mu M) in the absence of extracellular Ca2+. Furthermore, TSC (2.15 g/kg) lowered the systolic blood pressure (SBP), with no alteration in heart rate (HR) in SHRs.
   Conclusions: These findings demonstrated that TSC induced vasorelaxant effects via both endothelium-dependent and endothelium-independent pathways. The NO/sGC/cGMP pathway, ATP-sensitive K+ channels, Ca2+- activated K+ channels, inhibition of extracellular Ca2+ influx and intracellular Ca2+ release were probably involved in this relaxation. The vasorelaxant effects of TSC may make the greatest contribution to the reduction in high blood pressure.
C1 [Chen, Chang; Guo, Cong; Cheng, Jingtang; Zhang, Jun; Chen, Sha; Liu, Yan; Liu, An] China Acad Chinese Med Sci, Inst Chinese Mat Med, Beijing 100700, Peoples R China.
   [Gao, Jian] Beijing Univ Chinese Med, Affiliated Hosp 3, Beijing 100029, Peoples R China.
   [Shi, Kaifeng] China Acad Chinese Med Sci, Wangjing Hosp, Nephrol & Endocrinol Dept, Beijing 100102, Peoples R China.
RP Liu, A (通讯作者)，China Acad Chinese Sci, Inst Chinese Mat Med, 16 Nanxiaojie, Beijing 100700, Peoples R China.
EM cchen@icmm.ac.cn; cguo@icmm.m.cn; gaojian_5643@163.com;
   148375812@qq.com; jtcheng@icmm.ac.cn; jzhang@icmm.ac.cn;
   schen@icmm.ac.cn; yliu@icmm.ac.cn; aliu@icmm.ac.cn
RI Chen, Chang/Z-3748-2019
OI Chen, Chang/0000-0003-1674-973X
FU Beijing Municipal Science & Technology CommissionBeijing Municipal
   Science & Technology Commission [Z171100001717029]; Major Scientific and
   Technological Special Project for "Significant New Drugs Creation"
   [2018ZX09201009-002-003]; National Standardization Project of
   traditional Chinese medicine [ZYBZH-Y-JX-27]; National Natural Science
   Foundation of ChinaNational Natural Science Foundation of China (NSFC)
   [81703945]
FX This study was financially supported by Beijing Municipal Science &
   Technology Commission (No. Z171100001717029), the Major Scientific and
   Technological Special Project for "Significant New Drugs Creation" (No.
   2018ZX09201009-002-003), the National Standardization Project of
   traditional Chinese medicine (No. ZYBZH-Y-JX-27) and the National
   Natural Science Foundation of China (No. 81703945).
CR Archer SL, 2003, CIRCULATION, V107, P769, DOI 10.1161/01.CIR.0000047278.28407.C2
   Bankar GR, 2011, J ETHNOPHARMACOL, V134, P50, DOI 10.1016/j.jep.2010.11.047
   Brunner F, 2001, CARDIOVASC RES, V51, P577, DOI 10.1016/S0008-6363(01)00283-8
   Campbell WB, 1996, CIRC RES, V78, P415, DOI 10.1161/01.RES.78.3.415
   Bernardes MJC, 2013, J ETHNOPHARMACOL, V145, P227, DOI 10.1016/j.jep.2012.10.057
   Cao YX, 2006, VASC PHARMACOL, V45, P171, DOI 10.1016/j.vph.2006.05.004
   Chan SSK, 2007, J ETHNOPHARMACOL, V111, P677, DOI 10.1016/j.jep.2006.12.018
   CHANG KC, 1995, EUR J PHARMACOL, V284, P331, DOI 10.1016/0014-2999(95)00484-3
   Chauhan SD, 2003, P NATL ACAD SCI USA, V100, P1426, DOI 10.1073/pnas.0336365100
   Chen C, 2011, PHARM BIOL, V49, P445, DOI 10.3109/13880209.2010.523426
   Choi YD, 1999, J UROLOGY, V161, P1976, DOI 10.1016/S0022-5347(05)68867-2
   Dai R, 2017, CAN J PHYSIOL PHARM, V95, P564, DOI 10.1139/cjpp-2016-0407
   Deng Y, 2012, J ETHNOPHARMACOL, V139, P294, DOI 10.1016/j.jep.2011.11.021
   Egan BM, 2012, HYPERTENSION, V59, P1124, DOI 10.1161/HYPERTENSIONAHA.112.194167
   Feng Lin, 2012, Open Biochem J, V6, P56, DOI 10.2174/1874091X01206010056
   Forouzanfar MH, 2015, LANCET, V386, P2287, DOI 10.1016/S0140-6736(15)00128-2
   Gan L, 2016, ACTA PHARMACOL SIN, V37, P1555, DOI 10.1038/aps.2016.74
   GURNEY AM, 1994, J PHARM PHARMACOL, V46, P242, DOI 10.1111/j.2042-7158.1994.tb03789.x
   Han C. K., 2003, J KOREAN SOC FOOD SC, V32
   Han JY, 2017, PHARMACOL THERAPEUT, V177, P146, DOI 10.1016/j.pharmthera.2017.03.005
   Harvey A, 2016, CAN J CARDIOL, V32, P659, DOI 10.1016/j.cjca.2016.02.070
   Huo LQ, 2015, J ETHNOPHARMACOL, V173, P352, DOI 10.1016/j.jep.2015.07.048
   Jin SN, 2011, J ETHNOPHARMACOL, V137, P547, DOI 10.1016/j.jep.2011.06.013
   Kaplan NM, 2009, NAT REV CARDIOL, V6, P270, DOI 10.1038/nrcardio.2009.31
   Kho MC, 2014, EVID-BASED COMPL ALT, V2014, DOI 10.1155/2014/101624
   Koh SB, 2007, BIOL PHARM BULL, V30, P48, DOI 10.1248/bpb.30.48
   KUBO M, 1994, CIRC RES, V74, P471, DOI 10.1161/01.RES.74.3.471
   Kwan CY, 2003, N-S ARCH PHARMACOL, V368, P1, DOI 10.1007/s00210-003-0759-7
   Lee K, 2013, PHYTOTHER RES, V27, P1308, DOI 10.1002/ptr.4874
   Lee OH, 2012, INT J MOL SCI, V13, P698, DOI 10.3390/ijms13010698
   Li CM, 2014, FOOD FUNCT, V5, P2475, DOI 10.1039/c4fo00211c
   Liang JJ, 2014, EVID-BASED COMPL ALT, V2014, DOI 10.1155/2014/580745
   Liang MJ, 2005, LIFE SCI, V78, P128, DOI 10.1016/j.lfs.2005.04.038
   Liu ZK, 2017, J ETHNOPHARMACOL, V196, P20, DOI 10.1016/j.jep.2016.12.014
   Lonardo A, 2018, J HEPATOL, V68, P335, DOI 10.1016/j.jhep.2017.09.021
   Matoba T, 2002, BIOCHEM BIOPH RES CO, V290, P909, DOI 10.1006/bbrc.2001.6278
   McManus RJ, 2018, NAT REV CARDIOL, V15, P137, DOI 10.1038/nrcardio.2017.222
   MISSIAEN L, 1994, BIOCHEM J, V300, P81, DOI 10.1042/bj3000081
   Morgado M, 2012, CELL MOL LIFE SCI, V69, P247, DOI 10.1007/s00018-011-0815-2
   Mozaffarian D, 2016, CIRCULATION, V133, pE38, DOI 10.1161/CIR.0000000000000350
   Mustafa AK, 2011, CIRC RES, V109, P1259, DOI 10.1161/CIRCRESAHA.111.240242
   Naito Takashi, 1995, Natural Medicines, V49, P288
   NASA Y, 1992, BRIT J PHARMACOL, V105, P696, DOI 10.1111/j.1476-5381.1992.tb09041.x
   NELSON MT, 1995, AM J PHYSIOL-CELL PH, V268, pC799, DOI 10.1152/ajpcell.1995.268.4.C799
   Oparil S, 2015, CIRC RES, V116, P1074, DOI 10.1161/CIRCRESAHA.116.303603
   Pang PKT, 1996, PLANTA MED, V62, P431, DOI 10.1055/s-2006-957933
   Park JY, 2009, J ETHNOPHARMACOL, V121, P69, DOI 10.1016/j.jep.2008.09.031
   SATAKE N, 1992, BRIT J PHARMACOL, V107, P553, DOI 10.1111/j.1476-5381.1992.tb12782.x
   Shao ZK, 2010, BRAIN RES, V1361, P67, DOI 10.1016/j.brainres.2010.09.011
   SOMLYO AV, 1985, P NATL ACAD SCI USA, V82, P5231, DOI 10.1073/pnas.82.15.5231
   Stankevicius Edgaras, 2003, Medicina (Kaunas), V39, P333
   Sun K, 2015, ACTA PHARM SIN B, V5, P8, DOI 10.1016/j.apsb.2014.11.002
   Touyz RM, 2016, HYPERTENSION, V67, P688, DOI 10.1161/HYPERTENSIONAHA.116.07090
   Tsai CC, 2002, LIFE SCI, V71, P1321, DOI 10.1016/S0024-3205(02)01852-0
   Wang JG, 2018, CIRCULATION, V137, P546, DOI 10.1161/CIRCULATIONAHA.117.032890
   Wang L, 2013, EVID-BASED COMPL ALT, V2013, DOI 10.1155/2013/425369
   Wang M, 2014, CHIN J INTEGR MED, V20, P758, DOI 10.1007/s11655-014-1814-6
   Whelton P. K., 2017, HYPERTENSION, V71
   Zhong GW, 2011, CHIN J INTEGR MED, V17, P414, DOI 10.1007/s11655-011-0761-6
   Zimmermann GR, 2007, DRUG DISCOV TODAY, V12, P34, DOI 10.1016/j.drudis.2006.11.008
NR 60
TC 13
Z9 14
U1 0
U2 10
PU ELSEVIER FRANCE-EDITIONS SCIENTIFIQUES MEDICALES ELSEVIER
PI ISSY-LES-MOULINEAUX
PA 65 RUE CAMILLE DESMOULINS, CS50083, 92442 ISSY-LES-MOULINEAUX, FRANCE
SN 0753-3322
EI 1950-6007
J9 BIOMED PHARMACOTHER
JI Biomed. Pharmacother.
PD MAR
PY 2019
VL 111
BP 188
EP 197
DI 10.1016/j.biopha.2018.12.061
PG 10
WC Medicine, Research & Experimental; Pharmacology & Pharmacy
WE Science Citation Index Expanded (SCI-EXPANDED)
SC Research & Experimental Medicine; Pharmacology & Pharmacy
GA HL5AK
UT WOS:000458737800022
PM 30583226
OA gold
DA 2022-03-12
ER

PT J
AU Duca, F
   Aschauer, S
   Zotter-Tufaro, C
   Binder, C
   Kammerlander, AA
   Borries, B
   Agis, H
   Kain, R
   Hengstenberg, C
   Mascherbauer, J
   Bonderman, D
AF Duca, Franz
   Aschauer, Stefan
   Zotter-Tufaro, Caroline
   Binder, Christina
   Kammerlander, Andreas A.
   Boerries, Benedikt
   Agis, Hermine
   Kain, Renate
   Hengstenberg, Christian
   Mascherbauer, Julia
   Bonderman, Diana
TI Riociguat for the treatment of transthyretin cardiac amyloidosis: data
   from a named patient use program in Austria
SO PULMONARY CIRCULATION
LA English
DT Article
DE invasive hemodynamics; riociguat; quality of life
ID GUANYLATE-CYCLASE STIMULATOR; CHRONIC HEART-FAILURE;
   PULMONARY-HYPERTENSION; EJECTION FRACTION; WALK TEST; DIAGNOSIS;
   CARDIOMYOPATHY; VERICIGUAT; THERAPY
AB Patients with transthyretin cardiac amyloidosis (TTR CA) suffer from impaired exercise capacity, have a poor quality of life (QoL), and approved treatments are lacking. Stimulators of the soluble guanylate cyclase are promising new pharmaceuticals in the treatment armamentarium of heart failure patients. The aim of the present study was to report on the safety and efficacy of riociguat administration in patients with TTR CA. TTR CA patients received riociguat for 4-6 months within the frames of a national named patient use (NPU) program. Parameters of interest included changes in submaximal exercise capacity, invasive hemodynamic parameters, and QoL. Between March 2012 and June 2017, 86 CA patients were screened for the NPU program, of whom 13 TTR CA patients were eligible for participation. In our study cohort, riociguat had an acceptable tolerability profile. At follow-up, we could detect slight improvements in median 6-min walk distance (396m [interquartile range (IQR)=340-518] vs. 400m [IQR=350-570], P=0.045), New York Heart Association class >= III (n=7 [53.9%] vs. n=0 [0.0%], P=0.031), cardiac output (4.3L/min [IQR=3.9-5.1] vs. 4.5L/min [IQR=4.2-5.1], P=0.022), diastolic pressure gradient (1.0mmHg [IQR=-1.5-3.0) vs. -1.0mmHg [IQR=-3.0-1.0], P=0.049), and QoL (50.0% [IQR=40.0-58.0] vs. 60.0% [IQR=50.0-75.0], P=0.021). Pulmonary arterial pressures were not altered. The present case series of TTR CA patients indicates that riociguat administration was safe and associated with minor clinical as well as hemodynamic improvements.
C1 [Duca, Franz; Aschauer, Stefan; Zotter-Tufaro, Caroline; Binder, Christina; Kammerlander, Andreas A.; Boerries, Benedikt; Hengstenberg, Christian; Mascherbauer, Julia; Bonderman, Diana] Med Univ Vienna, Dept Internal Med 2, Div Cardiol, Vienna, Austria.
   [Agis, Hermine] Med Univ Vienna, Dept Internal Med 1, Div Oncol, Vienna, Austria.
   [Kain, Renate] Med Univ Vienna, Clin Inst Pathol, Vienna, Austria.
RP Bonderman, D (通讯作者)，Med Univ Vienna, Div Cardiol, Waehringer Guertel 18-20, A-1090 Vienna, Austria.
EM diana.bonderman@meduniwien.ac.at
RI Kammerlander, Andreas/F-7391-2018
OI Kammerlander, Andreas/0000-0002-7632-9879; Mascherbauer,
   Julia/0000-0001-7478-1450; Kain, Renate/0000-0002-2428-543X
CR Aschauer S, 2016, EUR J HEART FAIL, V18, P71, DOI 10.1002/ejhf.418
   Bonderman D, 2014, CHEST, V146, P1274, DOI 10.1378/chest.14-0106
   Bonderman D, 2013, CIRCULATION, V128, P502, DOI 10.1161/CIRCULATIONAHA.113.001458
   Castano A, 2015, HEART FAIL REV, V20, P163, DOI 10.1007/s10741-014-9462-7
   Channick RN, 2001, LANCET, V358, P1119, DOI 10.1016/S0140-6736(01)06250-X
   Coelho T, 2012, NEUROLOGY, V79, P785, DOI 10.1212/WNL.0b013e3182661eb1
   Crapo RO, 2002, AM J RESP CRIT CARE, V166, P111, DOI 10.1164/rccm.166/1/111
   Damy T, 2016, EUR HEART J, V37, P1826, DOI 10.1093/eurheartj/ehv583
   Falk RH, 2005, CIRCULATION, V112, P2047, DOI 10.1161/CIRCULATIONAHA.104.489187
   Galie N, 2016, EUR HEART J, V37, P67, DOI 10.1093/eurheartj/ehv317
   Gertz MA, 2015, J AM COLL CARDIOL, V66, P2451, DOI 10.1016/j.jacc.2015.09.075
   Gertz MA, 2015, NAT REV CARDIOL, V12, P91, DOI 10.1038/nrcardio.2014.165
   Gheorghiade M, 2015, JAMA-J AM MED ASSOC, V314, P2251, DOI 10.1001/jama.2015.15734
   Ghofrani HA, 2013, NEW ENGL J MED, V369, P319, DOI 10.1056/NEJMoa1209657
   Gillmore JD, 2016, CIRCULATION, V133, P2404, DOI 10.1161/CIRCULATIONAHA.116.021612
   Gilmore JD, 2015, ORPHANET J RARE DIS, V10, pO10
   Grimminger F, 2009, EUR RESPIR J, V33, P785, DOI 10.1183/09031936.00039808
   Lane T., 2015, ORPHANET J RARE DIS, V10, P026, DOI [10.1186/1750-1172-10-S1-O26, DOI 10.1186/1750-1172-10-S1-O26]
   Maurer MS, 2018, NEW ENGL J MED, V379, P1007, DOI 10.1056/NEJMoa1805689
   Mohammed SF, 2014, JACC-HEART FAIL, V2, P113, DOI 10.1016/j.jchf.2013.11.004
   Pieske B, 2017, EUR HEART J, V38, P1119, DOI 10.1093/eurheartj/ehw593
   Pinney JH, 2013, J AM HEART ASSOC, V2, DOI 10.1161/JAHA.113.000098
   Pulido V, 2017, BRIT J HAEMATOL, V177, P388, DOI 10.1111/bjh.14586
   Quarta CC, 2014, CIRCULATION, V129, P1840, DOI 10.1161/CIRCULATIONAHA.113.006242
   Rapezzi C, 2009, CIRCULATION, V120, P1203, DOI 10.1161/CIRCULATIONAHA.108.843334
   Ruberg FL, 2012, CIRCULATION, V126, P1286, DOI 10.1161/CIRCULATIONAHA.111.078915
   Ruberg FL, 2012, AM HEART J, V164, P222, DOI 10.1016/j.ahj.2012.04.015
   Shah KB, 2006, ARCH INTERN MED, V166, P1805, DOI 10.1001/archinte.166.17.1805
   Treibel TA, 2016, CIRC-CARDIOVASC IMAG, V9, DOI 10.1161/CIRCIMAGING.116.005066
   Zotter-Tufaro C, 2015, JACC-HEART FAIL, V3, P459, DOI 10.1016/j.jchf.2015.01.010
NR 30
TC 1
Z9 1
U1 0
U2 0
PU SAGE PUBLICATIONS INC
PI THOUSAND OAKS
PA 2455 TELLER RD, THOUSAND OAKS, CA 91320 USA
SN 2045-8932
EI 2045-8940
J9 PULM CIRC
JI Pulm. Circ.
PD OCT
PY 2019
VL 9
IS 4
AR 2045894019849394
DI 10.1177/2045894019849394
PG 9
WC Cardiac & Cardiovascular Systems; Respiratory System
WE Science Citation Index Expanded (SCI-EXPANDED)
SC Cardiovascular System & Cardiology; Respiratory System
GA JP8WP
UT WOS:000498539700001
PM 31007127
OA Green Published, gold
DA 2022-03-12
ER

PT J
AU Norre, T
   Grimm, D
   Simonsen, U
AF Norre, Tobias
   Grimm, Daniela
   Simonsen, Ulf
TI Sacubitril/valsartan, sodium-glucose cotransporter 2 inhibitors and
   vericiguat for congestive heart failure therapy
SO BASIC & CLINICAL PHARMACOLOGY & TOXICOLOGY
LA English
DT Review; Early Access
DE clinical trials; heart failure; sacubitril; valsartan; sodium-glucose
   cotransporter 2 inhibitors; vericiguat
ID REDUCED EJECTION FRACTION; GUANYLATE-CYCLASE STIMULATOR;
   QUALITY-OF-LIFE; NEPRILYSIN INHIBITION; NATRIURETIC PEPTIDE;
   DOUBLE-BLIND; CARDIOVASCULAR OUTCOMES; BLOOD-PRESSURE; NITRIC-OXIDE;
   LCZ696
AB Heart failure is associated with notable morbidity and mortality, and therefore, novel therapies are needed. This minireview focused on the effects and mechanisms of action of sacubitril/valsartan, sodium-glucose cotransporter 2 inhibitors and vericiguat in heart failure patients. A systematic review of the current literature was conducted. Seventeen randomised clinical trials regarding the effects of these drug classes were included. The mechanism of action of each treatment could improve pathophysiological imbalances present in heart failure. All three drug classes revealed a reduction in hospitalisations for heart failure or death from cardiovascular causes in patients with reduced ejection fraction. Sacubitril/valsartan also reduced hospitalisations and death from cardiovascular causes in patients with mid-range ejection fraction, but not in patients with preserved ejection fraction. The sodium-glucose cotransporter 2 inhibitors, sotagliflozin and empagliflozin, reduced hospitalisations and death from cardiovascular causes in heart failure patients with preserved ejection fraction. None of the three drug classes was associated with a higher prevalence of treatment discontinuation due to increases in adverse effects in large-scale randomised clinical trials compared with placebo. Further studies are required to clarify the extent of effects of these medications in different subpopulations-especially in patients with mid-range and preserved ejection fraction.
C1 [Norre, Tobias; Grimm, Daniela; Simonsen, Ulf] Aarhus Univ, Dept Biomed, Ole Worms Alle 4, DK-8000 Aarhus C, Denmark.
   [Grimm, Daniela] Otto von Guericke Univ, Dept Micrograv & Translat Regenerat Med, Clin Plast Aesthet & Hand Surg, Magdeburg, Germany.
RP Simonsen, U (通讯作者)，Aarhus Univ, Dept Biomed, Ole Worms Alle 4, DK-8000 Aarhus C, Denmark.
EM us@biomed.au.dk
FU Novo Nordisk FoundationNovo Nordisk FoundationNovocure Limited
   [NNF20OC0065767]
FX Novo Nordisk Foundation, Grant/Award Number: NNF20OC0065767
CR Anker SD, 2021, NEW ENGL J MED, V385, P1451, DOI 10.1056/NEJMoa2107038
   [Anonymous], 2020, DAPAGLIFLOZIN LABEL
   [Anonymous], 2021, VERICIGUAT LABEL FDA
   [Anonymous], 2020, EMPAGLIFLOZIN LABEL
   [Anonymous], 2018, CANAGLIFLOZIN LABEL
   [Anonymous], 2021, SACUBITRIL VALSARTAN
   Armstrong PW, 2020, JAMA-J AM MED ASSOC, V324, P1512, DOI 10.1001/jama.2020.15922
   Armstrong PW, 2020, NEW ENGL J MED, V382, P1883, DOI 10.1056/NEJMoa1915928
   Aronow WS, 1997, AM J CARDIOL, V80, P207, DOI 10.1016/S0002-9149(97)00320-2
   Balmforth C, 2019, JACC-HEART FAIL, V7, P457, DOI 10.1016/j.jchf.2019.02.015
   Bhatt DL, 2021, NEW ENGL J MED, V384, P117, DOI 10.1056/NEJMoa2030183
   Boerrigter G, 2003, CIRCULATION, V107, P686, DOI 10.1161/01.CIR.0000055737.15443.F8
   Bohm M, 2017, EUR HEART J, V38, P1132, DOI 10.1093/eurheartj/ehw570
   Boorsma EM, 2021, EUR J HEART FAIL, V23, P68, DOI 10.1002/ejhf.2066
   Bryan NS, 2009, FRONT BIOSCI-LANDMRK, V14, P1, DOI 10.2741/3228
   Butler J, 2021, EUR HEART J, V42, P1203, DOI 10.1093/eurheartj/ehaa1007
   Butler J, 2019, J AM COLL CARDIOL, V73, P935, DOI 10.1016/j.jacc.2018.11.049
   Cleland JGF, 2006, EUR HEART J, V27, P2338, DOI 10.1093/eurheartj/ehl250
   Cohn JN, 2001, NEW ENGL J MED, V345, P1667, DOI 10.1056/NEJMoa010713
   Cosentino F, 2020, CIRCULATION, V142, P2205, DOI 10.1161/CIRCULATIONAHA.120.050255
   D'Elia E, 2017, EUR J HEART FAIL, V19, P710, DOI 10.1002/ejhf.799
   Ezekowitz JA, 2020, JACC-HEART FAIL, V8, P931, DOI 10.1016/j.jchf.2020.08.008
   Gardner DG, 2007, HYPERTENSION, V49, P419, DOI 10.1161/01.HYP.0000258532.07418.fa
   Gheorghiade M, 2015, JAMA-J AM MED ASSOC, V314, P2251, DOI 10.1001/jama.2015.15734
   Granger CB, 2003, LANCET, V362, P772, DOI 10.1016/S0140-6736(03)14284-5
   Gu J, 2010, J CLIN PHARMACOL, V50, P401, DOI 10.1177/0091270009343932
   Hallow KM, 2018, DIABETES OBES METAB, V20, P479, DOI 10.1111/dom.13126
   Hjalmarson A, 1999, LANCET, V353, P2001
   Jaffuel D, 2018, ESC HEART FAIL, V5, P222, DOI 10.1002/ehf2.12270
   Jensen J, 2019, TRIALS, V20, DOI 10.1186/s13063-019-3474-5
   Jhund PS, 2015, EUR HEART J, V36, P2576, DOI 10.1093/eurheartj/ehv330
   Kato ET, 2019, CIRCULATION, V139, P2528, DOI 10.1161/CIRCULATIONAHA.119.040130
   Kenneth Egstrup LK., 2021, KRONISK HJERTESVIGT
   Kosiborod MN, 2020, CIRCULATION, V141, P90, DOI 10.1161/CIRCULATIONAHA.119.044138
   Lechat P, 1999, LANCET, V353, P9
   Lewis EF, 2017, CIRC-HEART FAIL, V10, DOI 10.1161/CIRCHEARTFAILURE.116.003430
   Lombardi CM, 2021, CURR CARDIOL REP, V23, DOI 10.1007/s11886-021-01580-6
   Maddox TM, 2021, J AM COLL CARDIOL, V77, P772, DOI 10.1016/j.jacc.2020.11.022
   Mann DL, 2022, JAMA CARDIOL, V7, P17, DOI 10.1001/jamacardio.2021.4567
   Martinez FA, 2020, CIRCULATION, V141, P100, DOI 10.1161/CIRCULATIONAHA.119.044133
   Martinez-Rumayor A, 2008, AM J CARDIOL, V101, p3A, DOI 10.1016/j.amjcard.2007.11.012
   Mascolo A, 2021, PHARMACOL RES, V172, DOI 10.1016/j.phrs.2021.105836
   Massie BM, 2008, NEW ENGL J MED, V359, P2456, DOI 10.1056/NEJMoa0805450
   McDonagh TA, 2021, EUR HEART J, V42, P3599, DOI 10.1093/eurheartj/ehab368
   McMurray JJV, 2019, NEW ENGL J MED, V381, P1995, DOI 10.1056/NEJMoa1911303
   McMurray J, 2016, J DIABETES COMPLICAT, V30, P3, DOI 10.1016/j.jdiacomp.2015.10.012
   McMurray JJV, 2014, NEW ENGL J MED, V371, P993, DOI 10.1056/NEJMoa1409077
   Ruilope LM, 2010, LANCET, V375, P1255, DOI 10.1016/S0140-6736(09)61966-8
   Mitrovic V, 2009, HEART FAIL REV, V14, P309, DOI 10.1007/s10741-009-9149-7
   Morrow DA, 2019, CIRCULATION, V139, P2285, DOI 10.1161/CIRCULATIONAHA.118.039331
   Nassif ME, 2021, DIABETES OBES METAB, V23, P1426, DOI 10.1111/dom.14352
   Okumura N, 2016, CIRC-HEART FAIL, V9, DOI 10.1161/CIRCHEARTFAILURE.116.003212
   Packer M, 2001, NEW ENGL J MED, V344, P1651, DOI 10.1056/NEJM200105313442201
   Packer M, 2021, EUR HEART J, V42, P671, DOI 10.1093/eurheartj/ehaa968
   Packer M, 2020, NEW ENGL J MED, V383, P1413, DOI 10.1056/NEJMoa2022190
   Paulus WJ, 2004, AM J PHYSIOL-HEART C, V287, pH8, DOI 10.1152/ajpheart.01147.2003
   Petrie MC, 2020, JAMA-J AM MED ASSOC, V323, P1353, DOI 10.1001/jama.2020.1906
   Pitt B, 1999, NEW ENGL J MED, V341, P709, DOI 10.1056/NEJM199909023411001
   Pitt B, 2014, NEW ENGL J MED, V370, P1383, DOI 10.1056/NEJMoa1313731
   Potter LR, 2006, ENDOCR REV, V27, P47, DOI 10.1210/er.2005-0014
   Redfield MM, 2017, NEW ENGL J MED, V376, P897, DOI 10.1056/NEJMc1615918
   Santos-Gallego CG, 2021, J AM COLL CARDIOL, V77, P243, DOI 10.1016/j.jacc.2020.11.008
   Senni M, 2016, EUR J HEART FAIL, V18, P1193, DOI 10.1002/ejhf.548
   SETARO JF, 1990, AM J CARDIOL, V66, P981, DOI 10.1016/0002-9149(90)90937-V
   Shaddy R, 2017, AM HEART J, V193, P23, DOI 10.1016/j.ahj.2017.07.006
   Simpson J, 2015, J AM COLL CARDIOL, V66, P2059, DOI 10.1016/j.jacc.2015.08.878
   Solomon SD, 2019, NEW ENGL J MED, V381, P1609, DOI 10.1056/NEJMoa1908655
   Solomon SD, 2021, EUR J HEART FAIL, V23, P1217, DOI 10.1002/ejhf.2249
   Solomon SD, 2012, LANCET, V380, P1387, DOI 10.1016/S0140-6736(12)61227-6
   SWEDBERG K, 1987, NEW ENGL J MED, V316, P1429
   Tsutsui H, 2018, CIRC J, V82, P2575, DOI 10.1253/circj.CJ-17-1424
   Vardeny O, 2016, EUR J HEART FAIL, V18, P1228, DOI 10.1002/ejhf.580
   Varin R, 2000, CIRCULATION, V102, P351
   Wehland M, 2020, EXPERT OPIN PHARMACO, V21, P1133, DOI 10.1080/14656566.2020.1735356
   Yancy CW, 2017, J AM COLL CARDIOL, V70, P776, DOI 10.1016/j.jacc.2017.04.025
   YUSUF S, 1991, NEW ENGL J MED, V325, P293, DOI 10.1056/NEJM199108013250501
   Yusuf S, 2003, LANCET, V362, P777, DOI 10.1016/S0140-6736(03)14285-7
   Zanchi A, 2020, J AM HEART ASSOC, V9, DOI 10.1161/JAHA.119.016173
   Zannad F, 2011, NEW ENGL J MED, V364, P11, DOI 10.1056/NEJMoa1009492
   Zinman B, 2016, NEW ENGL J MED, V374, P1094, DOI 10.1056/NEJMc1600827
NR 80
TC 0
Z9 0
U1 1
U2 1
PU WILEY
PI HOBOKEN
PA 111 RIVER ST, HOBOKEN 07030-5774, NJ USA
SN 1742-7835
EI 1742-7843
J9 BASIC CLIN PHARMACOL
JI Basic Clin. Pharmacol. Toxicol.
DI 10.1111/bcpt.13714
EA FEB 2022
PG 14
WC Pharmacology & Pharmacy; Toxicology
WE Science Citation Index Expanded (SCI-EXPANDED)
SC Pharmacology & Pharmacy; Toxicology
GA ZB9TQ
UT WOS:000757175900001
PM 35128801
DA 2022-03-12
ER

PT J
AU Oh, J
   Lee, CJ
   Park, JJ
   Lee, SE
   Kim, MS
   Cho, HJ
   Choi, JO
   Lee, HY
   Hwang, KK
   Kim, KH
   Yoo, BS
   Choi, DJ
   Baek, SH
   Jeon, ES
   Kim, JJ
   Cho, MC
   Chae, SC
   Oh, BH
   Kang, SM
AF Oh, Jaewon
   Lee, Chan Joo
   Park, Jin Joo
   Lee, Sang Eun
   Kim, Min-Seok
   Cho, Hyun-Jai
   Choi, Jin-Oh
   Lee, Hae-Young
   Hwang, Kyung-Kuk
   Kim, Kye Hun
   Yoo, Byung-Su
   Choi, Dong-Ju
   Baek, Sang Hong
   Jeon, Eun-Seok
   Kim, Jae-Joong
   Cho, Myeong-Chan
   Chae, Shung Chull
   Oh, Byung-Hee
   Kang, Seok-Min
TI Real-world eligibility for vericiguat in decompensated heart failure
   with reduced ejection fraction
SO ESC HEART FAILURE
LA English
DT Article; Early Access
DE Vericiguat; Heart failure; Eligibility; Clinical pharmacology;
   Registries
AB Aims In 2021, vericiguat was approved by the US Food and Drug Administration (FDA) and the European Commission (EC) for reducing cardiovascular mortality and heart failure (HF) hospitalizations in patients with HF with reduced ejection fraction (HFrEF) based on the Vericiguat Global Study in Subjects with Heart Failure with Reduced Ejection Fraction (VICTORIA) trial. However, there has been no report for characterizing the generalizability of vericiguat to real-world clinical practice.
   Methods and results The Korean Acute Heart Failure (KorAHF) registry is a multicentre prospective cohort study. A total of 5625 patients who were admitted for HF decompensation were consecutively enrolled. We excluded the patients without left ventricular ejection fraction (LVEF) quantification, patients with LVEF > 45%, patients with in-hospital death or urgent heart transplantation, and patients without natriuretic peptide measurement. Among a total of 3014 enrolled patients, there were 21.9% patients with lower systolic blood pressure (SBP) (<100 mmHg) and 20.1% patients without elevated natriuretic peptide. Regarding chronic kidney disease (CKD) status, 5.1% patients had CKD Stage V [estimated glomerular filtration rate (eGFR) <15 mL/min/1.73 m(2)] and 11.8% patients had CKD Stage IV (15 <= eGFR < 30 mL/min/1.73 m(2)). When we analysed these criteria sequentially, 21.9% were excluded from lower SBP, 15.9% were excluded from elevated natriuretic peptide, and 4.2% were excluded from advanced CKD Stage V (9.6% for CKD Stages IV and V). Among the KorAHF registry patients, we found two main reasons for not meeting the inclusion criteria of the VICTORIA trial such as low SBP and non-elevated natriuretic peptide.
   Conclusions Among the Korean hospitalized HFrEF patients, 94.9% met the FDA/EC label criteria, while 58% met the inclusion criteria of the VICTORIA trial. Our findings suggest the need for better strategies to integrate up-to-date HF treatment in a real-world HF population, especially decompensated HF patients with low SBP and non-elevated natriuretic peptide.
C1 [Oh, Jaewon; Lee, Chan Joo; Kang, Seok-Min] Yonsel Univ, Coll Med, Cardiovasc Res Inst, Severance Cardiovasc Hosp,Div Cardiol,Dept Intern, Seoul 03722, South Korea.
   [Park, Jin Joo; Choi, Dong-Ju] Seoul Natl Univ, Div Cardiol, Bundang Hosp, Seongnam, South Korea.
   [Lee, Sang Eun; Kim, Min-Seok; Kim, Jae-Joong] Asan Med Ctr, Div Cardiol, Seoul, South Korea.
   [Cho, Hyun-Jai; Lee, Hae-Young] Seoul Natl Univ Hosp, Dept Internal Med, Seoul, South Korea.
   [Choi, Jin-Oh; Jeon, Eun-Seok] Sungkyunkwan Univ, Dept Internal Med, Coll Med, Seoul, South Korea.
   [Hwang, Kyung-Kuk; Cho, Myeong-Chan] Chungbuk Natl Univ, Dept Internal Med, Coll Med, Cheongju, South Korea.
   [Kim, Kye Hun] Chonnam Natl Univ, Dept Internal Med, Gwangju, South Korea.
   [Yoo, Byung-Su] Yonsei Univ, Dept Internal Med, Wonju Coll Med, Wonju, South Korea.
   [Baek, Sang Hong] Catholic Univ Korea, Dept Internal Med, Seoul, South Korea.
   [Chae, Shung Chull] Kyungpook Natl Univ, Dept Internal Med, Coll Med, Daegu, South Korea.
   [Oh, Byung-Hee] Mediplex Sejong Hosp, Dept Internal Med, Incheon, South Korea.
RP Kang, SM (通讯作者)，Yonsel Univ, Coll Med, Cardiovasc Res Inst, Severance Cardiovasc Hosp,Div Cardiol,Dept Intern, Seoul 03722, South Korea.
EM smkang@yuhs.ac
CR Armstrong PW, 2020, NEW ENGL J MED, V382, P1883, DOI 10.1056/NEJMoa1915928
   Butler J, 2020, CIRCULATION, V142, P717, DOI 10.1161/CIRCULATIONAHA.120.047086
   Lee SE, 2017, KOREAN CIRC J, V47, P341, DOI 10.4070/kcj.2016.0419
   Lee SE, 2014, EUR J HEART FAIL, V16, P700, DOI 10.1002/ejhf.91
   Oh J, 2019, INT J HEART FAIL, V1, P57
   Vaduganathan M, 2021, JAMA CARDIOL, V6, P267, DOI 10.1001/jamacardio.2020.5864
NR 6
TC 0
Z9 0
U1 0
U2 0
PU WILEY PERIODICALS, INC
PI SAN FRANCISCO
PA ONE MONTGOMERY ST, SUITE 1200, SAN FRANCISCO, CA 94104 USA
SN 2055-5822
J9 ESC HEART FAIL
JI ESC Heart Fail.
DI 10.1002/ehf2.13837
EA FEB 2022
PG 4
WC Cardiac & Cardiovascular Systems
WE Science Citation Index Expanded (SCI-EXPANDED)
SC Cardiovascular System & Cardiology
GA YW4DK
UT WOS:000753364800001
PM 35142095
OA gold
DA 2022-03-12
ER

PT J
AU Baughman, RP
   Shlobin, OA
   Gupta, R
   Engel, PJ
   Stewart, JI
   Lower, EE
   Rahaghi, FF
   Zeigler, J
   Nathan, SD
AF Baughman, Robert P.
   Shlobin, Oksana A.
   Gupta, Rohit
   Engel, Peter J.
   Stewart, Jeffrey, I
   Lower, Elyse E.
   Rahaghi, Franck F.
   Zeigler, Joyce
   Nathan, Steven D.
TI Riociguat for Sarcoidosis-Associated Pulmonary Hypertension Results of a
   1-Year Double-Blind, Placebo-Controlled Trial
SO CHEST
LA English
DT Article
DE 6-min walk distance; pulmonary fibrosis; riociguat;
   sarcoidosis-associated pulmonary hypertension
ID QUALITY-OF-LIFE; END-POINTS; AMBRISENTAN; FIBROSIS; SURVIVAL; OUTCOMES;
   MACITENTAN; BOSENTAN; VALUES
AB BACKGROUND: Riociguat is effective in delaying the time to clinical worsening (TCW) in patients with groups 1 and 4 pulmonary hypertension.
   RESEARCH QUESTION Is riociguat more effective than placebo in prolonging TCW in sarcoidosis-associated pulmonary hypertension (SAPH)?
   STUDY DESIGN AND METHODS: This was a double-blind placebo-controlled trial. Patients with SAPH confirmed by right heart catheterization were randomized 1:1 to riociguat or placebo. Patients underwent 6-min walk distance (6MWD) and spirometry testing every 8 weeks. The primary end point was TCW, which was defined by the time to the first of the following: (1) all-cause mortality, (2) need for hospitalization because of worsening cardiopulmonary status attributable to progression of disease, (3) > 50 m decrease in the 6MWD test, or (4) worsening of World Health Organization functional class.
   RESULTS: A total of 16 patients were randomized to riociguat (n = 8) or placebo (n = 8). No difference was found in pulmonary artery mean, pulmonary vascular resistance, initial 6MWD, or FVC between the two groups. Five of eight patients who received placebo met TCW criteria, whereas none of the patients who received riociguat experienced a qualifying event. By log-rank analysis, patients who received riociguat were in the study for a significantly longer period (chi(2) = 6.259; P= .0124). The 6MWD decreased in the placebo group (median, -55.9 m; range, -176.8 to 60 m), but rose in the riociguat group (median, +42.7 m; range, -7.5 to +91.4 m; P= .0149), with a placebo-corrected difference of 94 m (P < .01). Four of eight patients who received riociguat, but only 1 of 8 patients who received placebo, showed a > 30-m improvement in 6MWD (P > .05). No significant adverse events associated with riociguat occurred.
   INTERPRETATION: Over the 1 year of the study, riociguat was effective in preventing clinical worsening and improving exercise capacity in patients with SAPH.
C1 [Baughman, Robert P.; Lower, Elyse E.; Zeigler, Joyce] Univ Cincinnati, Med Ctr, Dept Med, Cincinnati, OH 45267 USA.
   [Engel, Peter J.] Christ Hosp, Cincinnati, OH USA.
   [Shlobin, Oksana A.; Nathan, Steven D.] Inova Fairfax Hosp, Adv Lung Dis & Transplant Program, Falls Church, VA USA.
   [Gupta, Rohit; Stewart, Jeffrey, I] Temple Univ Hosp & Med Sch, Dept Thorac Med & Surg, Philadelphia, PA 19140 USA.
   [Rahaghi, Franck F.] Cleveland Clin Florida, Weston, FL USA.
RP Baughman, RP (通讯作者)，Univ Cincinnati, Med Ctr, Dept Med, Cincinnati, OH 45267 USA.
EM baughmrp@ucmail.uc.edu
FU Bayer PharmaceuticalsBayer AG; National Institutes of HealthUnited
   States Department of Health & Human ServicesNational Institutes of
   Health (NIH) - USA [2UL1TR001425-05A1]
FX FUNDING/SUPPORT: This study was supported by an investigational grant
   from Bayer Pharmaceuticals and the National Institutes of Health [Grant
   2UL1TR001425-05A1] .
CR Barnett CF, 2009, CHEST, V135, P1455, DOI 10.1378/chest.08-1881
   Baughman RP, 2012, SARCOIDOSIS VASC DIF, V29, P90
   Baughman RP, 2021, ANN AM THORAC SOC, V18, P477, DOI 10.1513/AnnalsATS.202006-607OC
   Baughman RP, 2018, RESP MED, V139, P72, DOI 10.1016/j.rmed.2018.04.015
   Baughman RP, 2017, LUNG, V195, P313, DOI 10.1007/s00408-017-9994-4
   Baughman RP, 2014, CHEST, V145, P810, DOI 10.1378/chest.13-1766
   Baughman RP, 2010, CHEST, V138, P1078, DOI 10.1378/chest.09-2002
   Bonham CA, 2015, CHEST, V148, P1055, DOI 10.1378/chest.14-2546
   Boucly A, 2017, EUR RESPIR J, V50, P50
   Chen Hubert, 2008, Proc Am Thorac Soc, V5, P623, DOI 10.1513/pats.200802-020SK
   Cottin V, 2010, EUR RESPIR J, V35, P105, DOI 10.1183/09031936.00038709
   CRAPO RO, 1981, AM REV RESPIR DIS, V123, P185
   de Kleijn WPE, 2011, RESP MED, V105, P1388, DOI 10.1016/j.rmed.2011.05.004
   Gabler NB, CIRCULATION
   Galie N, 2015, NEW ENGL J MED, V373, P834, DOI 10.1056/NEJMoa1413687
   Galie N, CURR OPIN PULM MED
   Ghofrani HA, 2016, LANCET RESP MED, V4, P361, DOI 10.1016/S2213-2600(16)30019-4
   Ghofrani HA, 2013, NEW ENGL J MED, V369, P330, DOI 10.1056/NEJMoa1209655
   Ghofrani HA, 2013, NEW ENGL J MED, V369, P319, DOI 10.1056/NEJMoa1209657
   Hankinson JL, 1999, AM J RESP CRIT CARE, V159, P179, DOI 10.1164/ajrccm.159.1.9712108
   Hennebicque AS, 2005, EUR RADIOL, V15, P23, DOI 10.1007/s00330-004-2480-4
   Hopewell S, 2008, PLOS MED, V5, P48, DOI 10.1371/journal.pmed.0050020
   Hunninghake GW, 1999, SARCOIDOSIS VASC DIF, V16, P149
   Judson MA, 2011, SARCOIDOSIS VASC DIF, V28, P139
   Keir GJ, 2014, SARCOIDOSIS VASC DIF, V31, P82
   King TE, 2014, NEW ENGL J MED, V370, P2083, DOI 10.1056/NEJMoa1402582
   Lo KH, 2020, LUNG, V198, P917, DOI 10.1007/s00408-020-00394-7
   McCollister D, RESP RES
   McGlinchey N, DRUG DISCOV TODAY
   MCHORNEY CA, 1993, MED CARE, V31, P247, DOI 10.1097/00005650-199303000-00006
   McLaughlin VV, 2009, J AM COLL CARDIOL, V54, pS97, DOI 10.1016/j.jacc.2009.04.007
   McLaughlin VV, 2005, EUR RESPIR J, V25, P244, DOI 10.1183/09031936.05.00054804
   Mehta S, 2017, CHEST, V151, P106, DOI 10.1016/j.chest.2016.08.1473
   Mejia M, 2009, CHEST, V136, P10, DOI 10.1378/chest.08-2306
   Milman N, 2008, J HEART LUNG TRANSPL, V27, P329, DOI 10.1016/j.healun.2007.11.576
   Nathan SD, 2021, J HEART LUNG TRANSPL, V40, P494, DOI 10.1016/j.healun.2021.02.006
   Nathan SD, 2019, LANCET RESP MED, V7, P780, DOI [10.1016/S2213-2600(19)30250-4, 10.1016/02213-2600(19)30250-4]
   Newman LS, 2004, AM J RESP CRIT CARE, V170, P1324, DOI 10.1164/rccm.200402-249OC
   Patel AS, THORAX
   Pulido T, 2013, NEW ENGL J MED, V369, P809, DOI 10.1056/NEJMoa1213917
   Raghu G, 2013, ANN INTERN MED, V158, P641, DOI 10.7326/0003-4819-158-9-201305070-00003
   Rosenkranz S, 2015, CLIN RES CARDIOL, V104, P197, DOI 10.1007/s00392-014-0765-4
   SCADDING JG, 1961, BRIT MED J, V2, P1165, DOI 10.1136/bmj.2.5261.1165
   Shlobin OA, 2020, EUR RESPIR J, V55, DOI 10.1183/13993003.01747-2019
   Sitbon O, 2019, EUR RESPIR J, V53, DOI 10.1183/13993003.01908-2018
   Waxman A, 2021, NEW ENGL J MED, V384
   Zhang C, CHEST
NR 47
TC 0
Z9 0
U1 1
U2 1
PU ELSEVIER
PI AMSTERDAM
PA RADARWEG 29, 1043 NX AMSTERDAM, NETHERLANDS
SN 0012-3692
EI 1931-3543
J9 CHEST
JI Chest
PD FEB
PY 2022
VL 161
IS 2
BP 448
EP 457
DI 10.1016/j.chest.2021.07.2162
PG 10
WC Critical Care Medicine; Respiratory System
WE Science Citation Index Expanded (SCI-EXPANDED)
SC General & Internal Medicine; Respiratory System
GA YW4EZ
UT WOS:000753369000038
PM 34363816
DA 2022-03-12
ER

PT J
AU Tromp, J
   Ouwerkerk, W
   van Veldhuisen, DJ
   Hillege, HL
   Richards, AM
   van der Meer, P
   Anand, IS
   Lam, CSP
   Voors, AA
AF Tromp, Jasper
   Ouwerkerk, Wouter
   van Veldhuisen, Dirk J.
   Hillege, Hans L.
   Richards, A. Mark
   van der Meer, Peter
   Anand, Inder S.
   Lam, Carolyn S. P.
   Voors, Adriaan A.
TI A Systematic Review and Network Meta-Analysis of Pharmacological
   Treatment of Heart Failure With Reduced Ejection Fraction
SO JACC-HEART FAILURE
LA English
DT Review
DE &nbsp; heart failure; network meta-analysis; pharmacotherapy
ID HF; HETEROGENEITY; COMBINATION; GUIDELINES; THERAPIES
AB OBJECTIVES This study sought to estimate and compare the aggregate treatment benefit of pharmacological therapy for heart failure (HF) with reduced ejection fraction. BACKGROUND The estimated treatment effects of various combinations of contemporary HF medical therapies are not well characterized. METHODS We performed a systematic network meta-analysis, using MEDLINE/EMBASE and the Cochrane Central Register of Controlled Trials for randomized controlled trials published between January 1987 and January 2020. We included angiotensin-converting enzyme inhibitors, angiotensin receptor blockers, beta-blockers (BB), mineralocorticoid receptor antagonists (MRAs), digoxin, hydralazine-isosorbide dinitrate, ivabradine, angiotensin receptor-neprilysin inhibitors (ARNi), sodium glucose cotransporter-2 inhibitors (SGLT2i), vericiguat, and omecamtiv-mecarbil. The primary outcome was all-cause death. We estimated the life-years gained in 2 HF populations (BIOSTAT-CHF [BIOlogy Study to TAilored Treatment in Chronic Heart Failure] and ASIAN-HF [Asian Sudden Cardiac Death in Heart Failure Registry]). RESULTS We identified 75 relevant trials representing 95,444 participants. A combination of ARNi, BB, MRA, and SGLT2i was most effective in reducing all-cause death (HR: 0.39; 95% CI: 0.31-0.49); followed by ARNi, BB, MRA, and vericiguat (HR: 0.41; 95% CI: 0.32-0.53); and ARNi, BB, and MRA (HR: 0.44; 95% CI: 0.36-0.54). Results were similar for the composite outcome of cardiovascular death or first hospitalization for HF (HR: 0.36; 95% CI: 0.29-0.46 for ARNi, BB, MRA, and SGLT2i; HR: 0.44; 95% CI: 0.35-0.56 for ARNi, BB, MRA, and omecamtiv-mecarbil; and HR: 0.43; 95% CI: 0.34-0.55 for ARNi, BB, MRA, and vericiguat). The estimated additional number of life-years gained for a 70-year-old patient on ARNi, BB, MRA, and SGLT2i was 5.0 years (2.5-7.5 years) compared with no treatment in secondary analyses. CONCLUSIONS In patients with HF with reduced ejection fraction, the estimated aggregate benefit is greatest for a combination of ARNi, BB, MRA, and SGLT2i. (J Am Coll Cardiol HF 2022;10:73-84) (c) 2022 by the American College of Cardiology Foundation.
C1 [Tromp, Jasper; van Veldhuisen, Dirk J.; Hillege, Hans L.; van der Meer, Peter; Lam, Carolyn S. P.; Voors, Adriaan A.] Univ Groningen, Dept Cardiol, Univ Med Ctr Groningen, Groningen, Netherlands.
   [Tromp, Jasper; Ouwerkerk, Wouter; Lam, Carolyn S. P.] Saw Swee Hock Sch Publ Hlth, Singapore, Singapore.
   [Tromp, Jasper; Ouwerkerk, Wouter; Lam, Carolyn S. P.] Natl Univ Singapore, Singapore, Singapore.
   [Tromp, Jasper; Ouwerkerk, Wouter; Lam, Carolyn S. P.] Natl Univ Hlth Syst, Singapore, Singapore.
   [Tromp, Jasper; Lam, Carolyn S. P.] Duke NUS Med Sch Singapore, Singapore, Singapore.
   [Ouwerkerk, Wouter] Univ Amsterdam, Amsterdam Infect & Immun Inst, Dept Dermatol, Amsterdam UMC, Amsterdam, Netherlands.
   [Richards, A. Mark] Natl Univ Singapore, Yong Loo Lin Sch Med, Cardiovasc Res Inst, Singapore, Singapore.
   [Richards, A. Mark] Natl Univ Heart Ctr, Singapore, Singapore.
   [Richards, A. Mark] Univ Otago, Christchurch Heart Inst, Christchurch, New Zealand.
   [Anand, Inder S.] Vet Affairs Med Ctr, Minneapolis, MN USA.
RP Lam, CSP (通讯作者)，Natl Heart Ctr Singapore, 5 Hosp Dr, Singapore 169609, Singapore.; Voors, AA (通讯作者)，Univ Med Ctr Groningen, Dept Cardiol, Hanzepl 1, NL-9713 GZ Groningen, Netherlands.
EM Carolyn.lam@duke-nus.edu.sg; A.A.Voors@umcg.nl
FU National University of SingaporeNational University of Singapore; Roche
   Diagnostics; Abbott LaboratoriesAbbott Laboratories; Thermo Fisher;
   AstraZenecaAstraZeneca; NovartisNovartis; MedtronicMedtronic; Boston
   ScientificBoston Scientific; Vifor Pharma; ServierServier; PfizerPfizer;
   Ionis; National Medical Research Council of SingaporeNational Medical
   Research Council, Singapore; BayerBayer AG; AmgenAmgen; Boehringer
   IngelheimBoehringer Ingelheim; Cytokinetics; MerckMerck & Company;
   Myokardia; Novo NordiskNovo Nordisk
FX Dr Tromp is supported by the National University of Singapore Start-up
   Grant; and has received consultancy fees from Olink proteomics and Roche
   Diagnostics; and served as a scientific advisor and shareholder of Us2.
   ai. Dr Richards has received consultancy/advisory board/speaker fees,
   research grants, and/or support in kind from Roche Diagnostics, Abbott
   Laboratories, Thermo Fisher, AstraZeneca, Novartis, Medtronic, and
   Boston Scientific. Dr van der Meer has received consultancy and/or
   research grants from Vifor Pharma, AstraZeneca, Servier, Novartis,
   Pfizer, and Ionis. Dr Anand has received consultancy fees from Amgen,
   ARCA, AstraZeneca, Boehringer Ingelheim, Boston Scientific, LivaNova,
   Novartis, Rockwell Medical, and Zensun. Dr Lam is supported by a
   Clinician Scientist Award from the National Medical Research Council of
   Singapore; has received research support from Boston Scientific, Bayer,
   Roche Diagnostics, AstraZeneca, Medtronic, and Vifor Pharma; has served
   as consultant or on the advisory board/steering committee/executive
   committee for Boston Scientific, Bayer, Roche Diagnostics, AstraZeneca,
   Medtronic, Vifor Pharma, Novartis, Amgen, Merck, Janssen Research and
   Development LLC, Menarini, Boehringer Ingelheim, Novo Nordisk, Abbott
   Diagnostics, Corvia, Stealth BioTherapeutics, JanaCare, Biofourmis,
   Darma, Applied Therapeutics, MyoKardia, Cytokinetics, WebMD Global LLC,
   Radcliffe Group Ltd, and Corpus; and serves as cofounder and
   non-executive director of Us2. ai. Dr Voors has received consultancy
   fees and/or research grants from Amgen, AstraZeneca, Bayer, Boehringer
   Ingelheim, Cytokinetics, Merck, Myokardia, Novartis, Novo Nordisk, and
   Roche Diagnostics. All other authors have reported that they have no
   relationships relevant to the contents of this paper to disclose.
CR Aimo A, 2021, CARDIOVASC DRUG THER, V35, P1067, DOI 10.1007/s10557-020-07099-2
   Armstrong PW, 2020, NEW ENGL J MED, V382, P1883, DOI 10.1056/NEJMoa1915928
   Bassi NS, 2020, JAMA CARDIOL, V5, P948, DOI 10.1001/jamacardio.2020.0898
   Bhatt AS, 2021, JACC-HEART FAIL, V9, P1, DOI 10.1016/j.jchf.2020.10.014
   Burnett H, 2017, CIRC-HEART FAIL, V10, DOI 10.1161/CIRCHEARTFAILURE.116.003529
   Claggett B, 2015, NEW ENGL J MED, V373, P2289, DOI 10.1056/NEJMc1509753
   Fonarow GC, 2019, JAMA CARDIOL, V4, P691, DOI 10.1001/jamacardio.2019.1647
   Guyatt GH, 2011, J CLIN EPIDEMIOL, V64, P1303, DOI 10.1016/j.jclinepi.2011.04.014
   Higgins JPT, 2002, STAT MED, V21, P1539, DOI 10.1002/sim.1186
   Higgins JPT, 2011, BMJ-BRIT MED J, V343, DOI 10.1136/bmj.d5928
   Jackson D, 2012, STAT MED, V31, P3805, DOI 10.1002/sim.5453
   Komajda M, 2018, EUR J HEART FAIL, V20, P1315, DOI 10.1002/ejhf.1234
   Lam CSP, 2020, CIRCULATION, V142, P1129, DOI 10.1161/CIRCULATIONAHA.120.048365
   Lam CSP, 2013, EUR J HEART FAIL, V15, P928, DOI 10.1093/eurjhf/hft045
   McEwan P, 2020, EUR J HEART FAIL, V22, P2147, DOI 10.1002/ejhf.1978
   McMurray JJV, 2019, NEW ENGL J MED, V381, P1995, DOI 10.1056/NEJMoa1911303
   McMurray JJV, 2014, NEW ENGL J MED, V371, P993, DOI 10.1056/NEJMoa1409077
   Mills EJ, 2012, J CLIN EPIDEMIOL, V65, P1282, DOI 10.1016/j.jclinepi.2012.07.012
   Moher D, 2009, J CLIN EPIDEMIOL, V62, P1006, DOI 10.1016/j.jclinepi.2009.06.005
   Nikolakopoulou A, 2020, PLOS MED, V17, DOI 10.1371/journal.pmed.1003082
   Packer M, 2020, NEW ENGL J MED, V383, P1413, DOI 10.1056/NEJMoa2022190
   Ponikowski P, 2016, EUR HEART J, V37, P2129, DOI 10.1093/eurheartj/ehw128
   Ruecker G, 2020, BIOMETRICAL J, V62, P808, DOI 10.1002/bimj.201800167
   Rucker G, 2015, BMC MED RES METHODOL, V15, DOI 10.1186/s12874-015-0060-8
   Rucker G, 2014, STAT MED, V33, P4353, DOI 10.1002/sim.6236
   Rucker G, 2012, RES SYNTH METHODS, V3, P312, DOI 10.1002/jrsm.1058
   Schwarzer G, 2015, INTRO METAANALYSIS R, P3
   Sterne JAC, 2001, BMJ-BRIT MED J, V323, P101, DOI 10.1136/bmj.323.7304.101
   Swedberg K, 2010, LANCET, V376, P875, DOI 10.1016/S0140-6736(10)61198-1
   Taylor AL, 2004, NEW ENGL J MED, V351, P2049, DOI 10.1056/NEJMoa042934
   Teerlink JR, 2021, NEW ENGL J MED, V384, P105, DOI 10.1056/NEJMoa2025797
   Tromp J, 2019, EUR J HEART FAIL, V21, P1412, DOI 10.1002/ejhf.1633
   Tromp J, 2019, EUR J HEART FAIL, V21, P1187, DOI 10.1002/ejhf.1585
   Tromp J, 2019, EUR J HEART FAIL, V21, P23, DOI 10.1002/ejhf.1227
   Vaduganathan M, 2020, LANCET, V396, P121, DOI 10.1016/S0140-6736(20)30748-0
   Voors AA, 2016, EUR J HEART FAIL, V18, P716, DOI 10.1002/ejhf.531
   Yancy CW, 2018, J AM COLL CARDIOL, V71, P201, DOI 10.1016/j.jacc.2017.11.025
   Yancy CW, 2017, J AM COLL CARDIOL, V70, P776, DOI 10.1016/j.jacc.2017.04.025
   Zannad F, 2020, LANCET, V396, P819, DOI 10.1016/S0140-6736(20)31824-9
   Zannad F, 2011, NEW ENGL J MED, V364, P11, DOI 10.1056/NEJMoa1009492
NR 40
TC 1
Z9 1
U1 1
U2 1
PU ELSEVIER SCI LTD
PI OXFORD
PA THE BOULEVARD, LANGFORD LANE, KIDLINGTON, OXFORD OX5 1GB, OXON, ENGLAND
SN 2213-1779
EI 2213-1787
J9 JACC-HEART FAIL
JI JACC-Heart Fail.
PD FEB
PY 2022
VL 10
IS 2
BP 73
EP 84
DI 10.1016/j.jchf.2021.09.004
PG 12
WC Cardiac & Cardiovascular Systems
WE Science Citation Index Expanded (SCI-EXPANDED)
SC Cardiovascular System & Cardiology
GA YY1RM
UT WOS:000754571400002
PM 34895860
DA 2022-03-12
ER

PT J
AU Lopez-Gude, MJ
   Blanco, I
   Benito-Arnaiz, V
   Castella, M
   Escribano-Subias, P
   Martin, C
   Barbera, JA
   Cortina-Romero, JM
AF Lopez-Gude, Maria Jesus
   Blanco, Isabel
   Benito-Arnaiz, Victoria
   Castella, Manel
   Escribano-Subias, Pilar
   Martin, Clara
   Barbera, Joan Albert
   Cortina-Romero, Jose Maria
TI Pulmonary thromboendarterectomy in chronic thromboembolic pulmonary
   hypertension: the Spanish experience
SO ANNALS OF CARDIOTHORACIC SURGERY
LA English
DT Article; Early Access
DE Pulmonary thromboendarterectomy; pulmonary hypertension (PH); pulmonary
   vascular resistance (PVR); residual pulmonary hypertension; operability
ID SURGICAL-MANAGEMENT; ENDARTERECTOMY; RIOCIGUAT
AB Background: Chronic thromboembolic pulmonary hypertension (CTEPH) can be cured by pulmonary endarterectomy (PEA). It is considered the best and only curable treatment option for patients with accessible lesions evaluated as optimal candidates. We describe the experience of the two reference centers in Spain, in order to reinforce the need for referring CTEPH patients to a specialized center to be assessed by a Multidisciplinary Expert Team.
   Methods: We included a population of 338 patients who met the definition for CTEPH and underwent PEA between January 2007 and December 2019. The surgery was indicated in almost 60% of patients assessed. Demographic, anthropometric, hemodynamic and echocardiographic features are listed for PEA patients. Immediate and one-year postoperative outcomes as well as overall mortality were analyzed.
   Results: Mean age was 53.5 +/- 15.0 years, 53.8% were men; a total of 68.5% were in WHO functional class III-IV; and most of them were in a severe preoperative hemodynamic condition: mean pulmonary arterial pressure (mPAP) was 46.5 +/- 13.1 mmHg and mean pulmonary vascular resistance (PVR) was 764.5 +/- 392.8 dynmiddotsmiddotcm-5. PEA surgery was performed with cardiopulmonary bypass (CBP) and circulatory arrest, with very few complications [including neurological, postoperative reperfusion edema, extracorporeal membrane oxygenation (ECMO) implant and cardiac failure] and optimal postoperative results, where exercise capacity increased and mPAP and PVR values decreased significantly. Presence of persistent pulmonary hypertension (PH) at the six-month right heart catheterization was evaluated. A 3.3% perioperative mortality was achieved. Overall, one-, three-and five-year survival rates were analyzed by Kaplan-Meier's method (94.8%, 93.3% and 90.5% respectively), as well as for residual PH patients. Mortality risk factors were assessed.
   Conclusions: Outstanding PEA results were seen in the immediate, one-year and long-term outcomes. The incidence of complications, including in-hospital mortality and long-term mortality were also below European rates.
C1 Hosp Univ 12 Octubre, Dept Cardiac Surg, Unidad Multidisciplinar Hipertens Pulmonar, European Reference Network Resp Dis ERN Iung, Madrid, Spain.
   [Lopez-Gude, Maria Jesus; Benito-Arnaiz, Victoria; Cortina-Romero, Jose Maria] Hosp Clin Barcelona, Dept Pulm Med, Barcelona, Spain.
   [Blanco, Isabel; Martin, Clara; Barbera, Joan Albert] Univ Barcelona, Inst Invest Biomed August Pi Sunyer IDIBAPS, Barcelona, Spain.
   [Blanco, Isabel; Martin, Clara; Barbera, Joan Albert] Biomed Res Networking Ctr Resp Dis CIBERES, Madrid, Spain.
   [Blanco, Isabel; Barbera, Joan Albert] Univ Barcelona, Cardiovasc Inst, Hosp Clin, Dept Cardiovasc Surg, Barcelona, Spain.
   [Castella, Manel] Hosp Univ 12 Octubre, Dept Cardiol, Unidad Multidisciplinar Hipertens Pulmonar, European Reference Network Resp Dis ERN lung, Madrid, Spain.
   [Escribano-Subias, Pilar] Biomed Res Networking Ctr Cardiovasc Dis CIBE, Madrid, Spain.
RP Benito-Arnaiz, V (通讯作者)，Hosp Univ Hosp 12 Octubre, Dept Cardiac Surg, Avda Cordoba S-N, Madrid 28041, Spain.
EM vbenitoa@gmail.com
CR Blazquez JA, 2009, ARCH BRONCONEUMOL, V45, P496, DOI 10.1016/j.arbres.2009.05.014
   Condliffe R, 2008, AM J RESP CRIT CARE, V177, P1122, DOI 10.1164/rccm.200712-1841OC
   Corsico AG, 2008, AM J RESP CRIT CARE, V178, P419, DOI 10.1164/rccm.200801-101OC
   Escribano-Subias P, 2012, EUR RESPIR J, V40, P596, DOI 10.1183/09031936.00101211
   Galie N, 2016, EUR HEART J, V37, P67, DOI 10.1093/eurheartj/ehv317
   Ghofrani HA, 2010, EUR RESPIR J, V36, P792, DOI 10.1183/09031936.00182909
   Ghofrani HA, 2013, NEW ENGL J MED, V369, P319, DOI 10.1056/NEJMoa1209657
   Hoeper MM, 2006, CIRCULATION, V113, P2011, DOI 10.1161/CIRCULATIONAHA.105.602565
   Jenkins D, 2017, EUR RESPIR REV, V26, DOI 10.1183/16000617.0111-2016
   Jenkins D, 2015, EUR RESPIR REV, V24, P263, DOI 10.1183/16000617.00000815
   Kim NH, 2019, EUR RESPIR J, V53, DOI 10.1183/13993003.01915-2018
   Kim NH, 2013, J AM COLL CARDIOL, V62, pD92, DOI 10.1016/j.jacc.2013.10.024
   Gude MJL, 2017, MED CLIN-BARCELONA, V149, P1, DOI 10.1016/j.medcli.2016.12.032
   Gude MJL, 2015, ARCH BRONCONEUMOL, V51, P502, DOI 10.1016/j.arbres.2014.11.012
   Coronel ML, 2014, ARCH BRONCONEUMOL, V50, P521, DOI 10.1016/j.arbres.2014.04.011
   Madani Michael M, 2016, Methodist Debakey Cardiovasc J, V12, P213, DOI 10.14797/mdcj-12-4-213
   Martinez-Santos P, 2021, REV ESP CARDIOL, V74, P384, DOI [10.1016/j.rec.2020.06.006, 10.1016/j.recesp.2020.05.037]
   Mayer E, 2006, SWISS MED WKLY, V136, P491
   Mayer E, 2011, J THORAC CARDIOV SUR, V141, P702, DOI 10.1016/j.jtcvs.2010.11.024
   McNeil K, 2007, HEART, V93, P1152, DOI 10.1136/hrt.2004.053603
   Pepke-Zaba J, 2011, CIRCULATION, V124, P1973, DOI 10.1161/CIRCULATIONAHA.110.015008
   Rahnavardi M, 2011, ANN THORAC CARDIOVAS, V17, P435, DOI 10.5761/atcs.oa.10.01653
   Thistlethwaite PA, 2002, J THORAC CARDIOV SUR, V124, P1203, DOI 10.1067/mtc.2002.127313
   Vuylsteke A, 2011, LANCET, V378, P1379, DOI 10.1016/S0140-6736(11)61144-6
NR 24
TC 0
Z9 0
U1 0
U2 0
PU AME PUBL CO
PI SHATIN
PA FLAT-RM C 16F, KINGS WING PLAZA 1, NO 3 KWAN ST, SHATIN, HONG KONG
   00000, PEOPLES R CHINA
SN 2225-319X
EI 2304-1021
J9 ANN CARDIOTHORAC SUR
JI Ann. Cardiothorac. Surg.
DI 10.21037/acs-2021-pte-18
EA JAN 2022
PG 11
WC Cardiac & Cardiovascular Systems; Surgery
WE Science Citation Index Expanded (SCI-EXPANDED)
SC Cardiovascular System & Cardiology; Surgery
GA ZF4HI
UT WOS:000759530400001
OA gold
DA 2022-03-12
ER

PT J
AU Pagnesi, M
   Baldetti, L
   Aimo, A
   Inciardi, RM
   Tomasoni, D
   Vizzardi, E
   Vergaro, G
   Emdin, M
   Lombardi, CM
AF Pagnesi, Matteo
   Baldetti, Luca
   Aimo, Alberto
   Inciardi, Riccardo Maria
   Tomasoni, Daniela
   Vizzardi, Enrico
   Vergaro, Giuseppe
   Emdin, Michele
   Lombardi, Carlo Mario
TI Prognostic Benefit of New Drugs for HFrEF: A Systematic Review and
   Network Meta-Analysis
SO JOURNAL OF CLINICAL MEDICINE
LA English
DT Review
DE heart failure; ejection fraction; network meta-analysis;
   SGLT2-inhibitors; vericiguat; omecamtiv mecarbil
ID REDUCED EJECTION FRACTION; HEART-FAILURE; SGLT2 INHIBITORS; ESC
   GUIDELINES; DIAGNOSIS; UPDATE; HF
AB Background: The new heart failure (HF) therapies of sodium-glucose cotransporter 2 inhibitors (SGLT2i), vericiguat, and omecamtiv mecarbil do not act primarily through the neuro-hormonal blockade, but have shown clinical benefits in patients with HF with reduced ejection fraction (HFrEF). However, their respective efficacies remain unclear. Our aim was to evaluate the relative efficacy of new drugs for HFrEF. Methods: We performed a network meta-analysis (NMA) of randomized controlled trials (RCTs) comparing SGLT2i, vericiguat, omecamtiv mecarbil, and placebo in HFrEF patients. The primary endpoint was the composite of cardiovascular death (CVD) or HF hospitalization (CVD-HF); secondary endpoints were CVD, all-cause death, and HF hospitalization (HFH). Results: Twelve RCTs (n = 23,861 patients) were included. A significant reduction in CVD-HF was observed with SGLT2i compared with placebo (risk ratio (RR) 0.77, 95% confidence interval (CI) 0.71-0.83), vericiguat (RR 0.84, 95% CI 0.75-0.93), and omecamtiv mecarbil (RR 0.80, 95% CI 0.72-0.88). No significant difference was observed between vericiguat and omecamtiv mecarbil (RR 0.95, 95% CI 0.87-1.04). SGLT2i were superior to placebo and omecamtiv mecarbil for all individual secondary endpoints (CVD, all-cause death, and HFH), and also to vericiguat for HFH. SGLT2i ranked as the most effective therapy for all endpoints, and vericiguat, omecamtiv mecarbil, and placebo ranked as the second, third, and last options, respectively, for the primary endpoint. Conclusions: In patients with HFrEF on standard-of-care therapy, SGLT2i therapy was associated with a reduced risk of CVD-HF compared to placebo, vericiguat, and omecamtiv mecarbil. Furthermore, SGLT2i were superior to placebo and omecamtiv mecarbil for CVD, all-cause death, and HFH, and also to vericiguat for HFH.
C1 [Pagnesi, Matteo; Inciardi, Riccardo Maria; Tomasoni, Daniela; Vizzardi, Enrico; Lombardi, Carlo Mario] Univ Brescia, Inst Cardiol, ASST Spedali Civili Brescia, I-25123 Brescia, Italy.
   [Pagnesi, Matteo; Inciardi, Riccardo Maria; Tomasoni, Daniela; Vizzardi, Enrico; Lombardi, Carlo Mario] Univ Brescia, Dept Med & Surg Specialties, Radiol Sci & Publ Hlth, I-25123 Brescia, Italy.
   [Baldetti, Luca] IRCCS San Raffaele Sci Inst, Cardiac Intens Care Unit, I-20132 Milan, Italy.
   [Aimo, Alberto; Vergaro, Giuseppe; Emdin, Michele] Scuola Super Sant Anna, Inst Life Sci, I-56127 Pisa, Italy.
   [Aimo, Alberto; Vergaro, Giuseppe; Emdin, Michele] Fdn Toscana Gabriele Monasterio, I-56124 Pisa, Italy.
RP Lombardi, CM (通讯作者)，Univ Brescia, Inst Cardiol, ASST Spedali Civili Brescia, I-25123 Brescia, Italy.; Lombardi, CM (通讯作者)，Univ Brescia, Dept Med & Surg Specialties, Radiol Sci & Publ Hlth, I-25123 Brescia, Italy.
EM m.pagnesi@gmail.com; luca.baldetti@gmail.com; albertoaimo@libero.it;
   riccardo.inciardi@libero.it; danielatomasoni8@gmail.com;
   enrico.vizzardi@tin.it; vergaro@ftgm.it; emdin@ftgm.it;
   lombardi.carlo@alice.it
OI Baldetti, Luca/0000-0002-5986-049X; vizzardi,
   enrico/0000-0002-3544-6104; Pagnesi, Matteo/0000-0002-9298-7871
CR Abraham WT, 2021, EUR HEART J, V42, P700, DOI 10.1093/eurheartj/ehaa943
   Armstrong PW, 2020, NEW ENGL J MED, V382, P1883, DOI 10.1056/NEJMoa1915928
   Caldwell DM, 2015, VALUE HEALTH, V18, P673, DOI 10.1016/j.jval.2015.03.1792
   Caldwell DM, 2005, BMJ-BRIT MED J, V331, P897, DOI 10.1136/bmj.331.7521.897
   Cooper NJ, 2011, VALUE HEALTH, V14, P371, DOI 10.1016/j.jval.2010.09.001
   Cumpston M, 2019, COCHRANE DB SYST REV, DOI 10.1002/14651858.ED000142
   Gheorghiade M, 2015, JAMA-J AM MED ASSOC, V314, P2251, DOI 10.1001/jama.2015.15734
   Hutton B, 2015, ANN INTERN MED, V162, P777, DOI 10.7326/M14-2385
   Jansen JP, 2011, VALUE HEALTH, V14, P417, DOI 10.1016/j.jval.2011.04.002
   Jensen J, 2020, AM HEART J, V228, P47, DOI 10.1016/j.ahj.2020.07.011
   Kato ET, 2019, CIRCULATION, V139, P2528, DOI 10.1161/CIRCULATIONAHA.119.040130
   Lee MMY, 2021, CIRCULATION, V143, P516, DOI 10.1161/CIRCULATIONAHA.120.052186
   Lombardi CM, 2021, CURR CARDIOL REP, V23, DOI 10.1007/s11886-021-01580-6
   Lopaschuk GD, 2020, JACC-BASIC TRANSL SC, V5, P632, DOI 10.1016/j.jacbts.2020.02.004
   Lu G, 2004, STAT MED, V23, P3105, DOI 10.1002/sim.1875
   Lumley T, 2002, STAT MED, V21, P2313, DOI 10.1002/sim.1201
   McDonagh TA, 2021, EUR HEART J, V42, P3599, DOI 10.1093/eurheartj/ehab368
   McMurray JJV, 2019, NEW ENGL J MED, V381, P1995, DOI 10.1056/NEJMoa1911303
   McMurray John J V, 2021, Circulation, V143, P875, DOI 10.1161/CIRCULATIONAHA.120.052926
   McMurray JJV, 2014, NEW ENGL J MED, V371, P993, DOI 10.1056/NEJMoa1409077
   Metra M, 2017, LANCET, V390, P1981, DOI 10.1016/S0140-6736(17)31071-1
   Nassif ME, 2021, CIRCULATION, V143, P1673, DOI 10.1161/CIRCULATIONAHA.120.052503
   Nassif ME, 2019, CIRCULATION, V140, P1463, DOI 10.1161/CIRCULATIONAHA.119.042929
   O'Meara E, 2020, CAN J CARDIOL, V36, P159, DOI 10.1016/j.cjca.2019.11.036
   Omar M, 2021, JAMA CARDIOL, V6, P836, DOI 10.1001/jamacardio.2020.6827
   Packer M, 2020, NEW ENGL J MED, V383, P1413, DOI 10.1056/NEJMoa2022190
   Petrie MC, 2020, JAMA-J AM MED ASSOC, V323, P1353, DOI 10.1001/jama.2020.1906
   Ponikowski P, 2016, EUR HEART J, V37, P2129, DOI 10.1093/eurheartj/ehw128
   Salanti G, 2011, J CLIN EPIDEMIOL, V64, P163, DOI 10.1016/j.jclinepi.2010.03.016
   Santos-Gallego CG, 2021, J AM COLL CARDIOL, V77, P243, DOI 10.1016/j.jacc.2020.11.008
   Seferovic PM, 2020, EUR J HEART FAIL, V22, P1495, DOI 10.1002/ejhf.1954
   Seferovic PM, 2020, EUR J HEART FAIL, V22, P196, DOI 10.1002/ejhf.1673
   Teerlink JR, 2021, NEW ENGL J MED, V384, P105, DOI 10.1056/NEJMoa2025797
   Teerlink JR, 2016, LANCET, V388, P2895, DOI 10.1016/S0140-6736(16)32049-9
   Vaduganathan M, 2020, LANCET, V396, P121, DOI 10.1016/S0140-6736(20)30748-0
   Verma S, 2018, DIABETOLOGIA, V61, P2108, DOI 10.1007/s00125-018-4670-7
   Yancy CW, 2017, J AM COLL CARDIOL, V70, P776, DOI 10.1016/j.jacc.2017.04.025
   Zannad F, 2020, LANCET, V396, P819, DOI 10.1016/S0140-6736(20)31824-9
NR 38
TC 0
Z9 0
U1 0
U2 0
PU MDPI
PI BASEL
PA ST ALBAN-ANLAGE 66, CH-4052 BASEL, SWITZERLAND
EI 2077-0383
J9 J CLIN MED
JI J. Clin. Med.
PD JAN
PY 2022
VL 11
IS 2
AR 348
DI 10.3390/jcm11020348
PG 11
WC Medicine, General & Internal
WE Science Citation Index Expanded (SCI-EXPANDED)
SC General & Internal Medicine
GA YN7VG
UT WOS:000747461400001
PM 35054042
OA gold, Green Published
DA 2022-03-12
ER

PT J
AU Stretti, L
   Zippo, D
   Coats, AJS
   Anker, MS
   von Haehling, S
   Metra, M
   Tomasoni, D
AF Stretti, Lorenzo
   Zippo, Dauphine
   Coats, Andrew J. S.
   Anker, Markus S.
   von Haehling, Stephan
   Metra, Marco
   Tomasoni, Daniela
TI A year in heart failure: an update of recent findings
SO ESC HEART FAILURE
LA English
DT Review; Early Access
DE Heart failure; HFpEF; HFrEF; Acute HF; Advanced HF; Diagnosis;
   Prognosis; Treatment; COVID-19
ID REDUCED EJECTION FRACTION; FERRIC CARBOXYMALTOSE; EUROPEAN-SOCIETY;
   MANAGEMENT; CARDIOLOGY; THERAPY; PATHOPHYSIOLOGY; COMORBIDITIES;
   HYPERTENSION; ASSOCIATION
AB Major changes have occurred in these last years in heart failure (HF) management. Landmark trials and the 2021 European Society of Cardiology guidelines for the diagnosis and treatment of HF have established four classes of drugs for treatment of HF with reduced ejection fraction: angiotensin-converting enzyme inhibitors or an angiotensin receptor-neprilysin inhibitor, beta-blockers, mineralocorticoid receptor antagonists, and sodium-glucose co-transporter 2 inhibitors, namely, dapagliflozin or empagliflozin. These drugs consistently showed benefits on mortality, HF hospitalizations, and quality of life. Correction of iron deficiency is indicated to improve symptoms and reduce HF hospitalizations. AFFIRM-AHF showed 26% reduction in total HF hospitalizations with ferric carboxymaltose vs. placebo in patients hospitalized for acute HF (P = 0.013). The guanylate cyclase activator vericiguat and the myosin activator omecamtiv mecarbil improved outcomes in randomized placebo-controlled trials, and vericiguat is now approved for clinical practice. Treatment of HF with preserved ejection fraction (HFpEF) was a major unmet clinical need until this year when the results of EMPEROR-Preserved (EMPagliflozin outcomE tRial in Patients With chrOnic HFpEF) were issued. Compared with placebo, empagliflozin reduced by 21% (hazard ratio, 0.79; 95% confidence interval, 0.69 to 0.90; P < 0.001), the primary outcome of cardiovascular death or HF hospitalization. Advances in the treatment of specific phenotypes of HF, including atrial fibrillation, valvular heart disease, cardiomyopathies, cardiac amyloidosis, and cancer-related HF, also occurred. Coronavirus disease 2019 (COVID-19) pandemic still plays a major role in HF epidemiology and management. All these aspects are highlighted in this review.
C1 [Stretti, Lorenzo; Zippo, Dauphine; Metra, Marco; Tomasoni, Daniela] Univ Brescia, Civil Hosp, Cardiothorac Dept, Cardiol, Brescia, Italy.
   [Stretti, Lorenzo; Zippo, Dauphine; Metra, Marco; Tomasoni, Daniela] Univ Brescia, Dept Med & Surg Specialties Radiol Sci & Publ Hlt, Brescia, Italy.
   [Coats, Andrew J. S.] Univ Warwick, Coventry, W Midlands, England.
   [Anker, Markus S.] Charite Univ Med Berlin, Dept Cardiol CBF, Berlin, Germany.
   [Anker, Markus S.] Berlin Inst Hlth Ctr Regenerat Therapies BCRT, Berlin, Germany.
   [Anker, Markus S.] German Ctr Cardiovasc Res DZHK, Partner Site Berlin, Berlin, Germany.
   [von Haehling, Stephan] Univ Gottingen, Med Ctr, Dept Cardiol & Pneumol, Gottingen, Germany.
   [von Haehling, Stephan] German Ctr Cardiovasc Res DZHK, Partner Site Gottingen, Gottingen, Germany.
RP Tomasoni, D (通讯作者)，Univ Brescia, Spedali Civili Brescia, Cardiothorac Dept,Cardiol, Radiol Sci & Publ Hlth,Dept Med & Surg Specialtie, Brescia, Italy.
EM danielatomasoni8@gmail.com
OI Anker, Markus S/0000-0002-4406-8555
CR Abraham WT, 2011, LANCET, V377, P658, DOI 10.1016/S0140-6736(11)60101-3
   Adamo M, 2021, JACC-CARDIOVASC INTE, V14, P15, DOI 10.1016/j.jcin.2020.09.050
   Adler ED, 2020, EUR J HEART FAIL, V22, P139, DOI 10.1002/ejhf.1628
   Ahmad T, 2019, EUR J HEART FAIL, V21, P1064, DOI 10.1002/ejhf.1557
   Ahmed I, 2020, EUR J HEART FAIL, V22, P1263, DOI 10.1002/ejhf.1722
   Aissaoui N, 2020, EUR J HEART FAIL, V22, P664, DOI 10.1002/ejhf.1750
   Aizpurua AB, 2020, EUR J HEART FAIL, V22, P413, DOI 10.1002/ejhf.1614
   Ameri P, 2021, CLIN RES CARDIOL, V110, P1020, DOI 10.1007/s00392-020-01766-y
   Angermann CE, 2020, EUR J HEART FAIL, V22, P1891, DOI 10.1002/ejhf.1943
   Anker MS, 2021, EUR J HEART FAIL, V23, P140, DOI 10.1002/ejhf.2071
   Anker MS, 2021, J CACHEXIA SARCOPENI, V12, P9, DOI 10.1002/jcsm.12674
   Anker MS, 2021, EUR J HEART FAIL, V23, P145, DOI 10.1002/ejhf.2059
   Anker MS, 2020, EUR J HEART FAIL, V22, P1230, DOI 10.1002/ejhf.1782
   Anker MS, 2019, ESC HEART FAIL, V6, P1140, DOI 10.1002/ehf2.12551
   Anker MS, 2018, ESC HEART FAIL, V5, P1083, DOI 10.1002/ehf2.12386
   Anker SD, 2021, NEW ENGL J MED, V385, P1451, DOI 10.1056/NEJMoa2107038
   Anker SD, 2020, EUR J HEART FAIL, V22, P2383, DOI 10.1002/ejhf.2064
   Anker SD, 2019, EUR J HEART FAIL, V21, P1103, DOI 10.1002/ejhf.1374
   Anker SD, 2009, NEW ENGL J MED, V361, P2436, DOI 10.1056/NEJMoa0908355
   Armstrong PW, 2020, NEW ENGL J MED, V382, P1883, DOI 10.1056/NEJMoa1915928
   Attanasio P, 2010, CONTRIB NEPHROL, V165, P129, DOI 10.1159/000313751
   Aizpurua AB, 2021, ESC HEART FAIL, V8, P1304, DOI 10.1002/ehf2.13204
   Bartunek J, 2020, ESC HEART FAIL, V7, P3345, DOI 10.1002/ehf2.13031
   Batkai S, 2021, EUR HEART J, V42, P192, DOI 10.1093/eurheartj/ehaa791
   Bauer J, 2019, J CACHEXIA SARCOPENI, V10, P956, DOI 10.1002/jcsm.12483
   Bauersachs J, 2019, EUR J HEART FAIL, V21, P827, DOI 10.1002/ejhf.1493
   Bavendiek U, 2019, EUR J HEART FAIL, V21, P676, DOI 10.1002/ejhf.1452
   Berulava T, 2020, EUR J HEART FAIL, V22, P54, DOI 10.1002/ejhf.1672
   Besler C, 2020, EUR J HEART FAIL, V22, P1826, DOI 10.1002/ejhf.1752
   Bhatt AS, 2020, EUR J HEART FAIL, V22, P1022, DOI 10.1002/ejhf.1795
   Bhatt DL, 2021, NEW ENGL J MED, V384, P117, DOI 10.1056/NEJMoa2030183
   Biegus J, 2021, EUR J HEART FAIL, V23, P729, DOI 10.1002/ejhf.2053
   Biegus J, 2019, EUR J HEART FAIL, V21, P624, DOI 10.1002/ejhf.1428
   Bielecka-Dabrowa A, 2020, EUR J HEART FAIL, V22, P2314, DOI 10.1002/ejhf.2011
   Boekel NB, 2020, EUR J HEART FAIL, V22, P366, DOI 10.1002/ejhf.1620
   Bozkurt B, 2021, EUR J HEART FAIL, DOI 10.1002/ejhf.2115
   Bromage DI, 2020, EUR J HEART FAIL, V22, P978, DOI 10.1002/ejhf.1925
   Butler J, 2020, EUR J HEART FAIL, V22, P604, DOI 10.1002/ejhf.1708
   Cannata A, 2020, EUR J HEART FAIL, V22, P2219, DOI 10.1002/ejhf.1986
   Cao TH, 2020, EUR J HEART FAIL, V22, P70, DOI 10.1002/ejhf.1608
   Carubelli V, 2021, ESC HEART FAIL, V8, P1944, DOI 10.1002/ehf2.13223
   Cassar A, 2009, MAYO CLIN PROC, V84, P1130, DOI 10.4065/mcp.2009.0391
   Castaneda S, 2018, CURR PHARM DESIGN, V24, P262, DOI 10.2174/1381612824666180123102632
   Chandramouli C, 2019, EUR J HEART FAIL, V21, P297, DOI 10.1002/ejhf.1358
   Chioncel O, 2020, EUR J HEART FAIL, V22, P1315, DOI 10.1002/ejhf.1922
   Chioncel O, 2019, EUR J HEART FAIL, V21, P1338, DOI 10.1002/ejhf.1492
   Chioncel O, 2017, EUR J HEART FAIL, V19, P1242, DOI 10.1002/ejhf.890
   Chopra VK, 2020, ESC HEART FAIL, V7, P2007, DOI 10.1002/ehf2.12797
   COATS A, 2021, EUR HEART J
   Conrad N, 2018, LANCET, V391, P572, DOI 10.1016/S0140-6736(17)32520-5
   Crespo-Leiro MG, 2018, EUR J HEART FAIL, V20, P1505, DOI 10.1002/ejhf.1236
   Damman K, 2020, EUR J HEART FAIL, V22, P1438, DOI 10.1002/ejhf.1753
   Damman K, 2020, EUR J HEART FAIL, V22, P713, DOI 10.1002/ejhf.1713
   de Boer RA, 2020, EUR J HEART FAIL, V22, P2272, DOI 10.1002/ejhf.2029
   de Boer RA, 2019, EUR J HEART FAIL, V21, P1515, DOI 10.1002/ejhf.1539
   de Roquetaillade C, 2021, INT J CARDIOL, V323, P281, DOI 10.1016/j.ijcard.2020.08.103
   Dewan P, 2020, EUR J HEART FAIL, V22, P2123, DOI 10.1002/ejhf.1832
   Dewan P, 2020, EUR J HEART FAIL, V22, P898, DOI 10.1002/ejhf.1776
   Docherty KF, 2020, EUR J HEART FAIL, V22, P848, DOI 10.1002/ejhf.1694
   Docherty KF, 2020, EUR J HEART FAIL, V22, P528, DOI 10.1002/ejhf.1682
   Doehner W, 2019, EUR J HEART FAIL, V21, P1165, DOI 10.1002/ejhf.1496
   Elliott PM, 2019, EUR J HEART FAIL, V21, P955, DOI 10.1002/ejhf.1534
   Ferreira JP, 2020, ESC HEART FAIL, V7, P503, DOI 10.1002/ehf2.12521
   Filippatos G, 2020, ESC HEART FAIL
   Finocchiaro G, 2020, EUR J HEART FAIL, V22, P1097, DOI 10.1002/ejhf.1815
   Fonseca GWPD, 2020, ESC HEART FAIL, V7, P85, DOI 10.1002/ehf2.12545
   Fonseca Guilherme Wesley Peixoto da, 2020, ESC Heart Fail, V7, P3086, DOI 10.1002/ehf2.12936
   Frattini S, 2020, J CARDIOVASC MED, V21, P725, DOI 10.2459/JCM.0000000000001068
   Fudim M, 2020, EUR J HEART FAIL, V22, P859, DOI 10.1002/ejhf.1755
   Galinier M, 2020, EUR J HEART FAIL, V22, P985, DOI 10.1002/ejhf.1906
   Garcia-Pavia P, 2021, EUR HEART J, V42, P1554, DOI 10.1093/eurheartj/ehab072
   Garg A, 2020, EUR J HEART FAIL, V22, P1366, DOI 10.1002/ejhf.1813
   Garnham JO, 2020, J CACHEXIA SARCOPENI, V11, P394, DOI 10.1002/jcsm.12515
   Giallauria F, 2020, ESC HEART FAIL, V7, P3383, DOI 10.1002/ehf2.13125
   Giallauria F, 2020, ESC HEART FAIL, V7, P2922, DOI 10.1002/ehf2.12902
   Giovinazzo S, 2021, ESC HEART FAIL, V8, P3547, DOI 10.1002/ehf2.13547
   Greenberg B, 2021, EUR J HEART FAIL, V23, P995, DOI 10.1002/ejhf.2155
   Groenewegen A, 2020, EUR J HEART FAIL, V22, P1342, DOI 10.1002/ejhf.1858
   Gupta AK, 2021, CAN J CARDIOL, V37, P621, DOI 10.1016/j.cjca.2021.01.002
   Gustafsson F, 2017, EUR J HEART FAIL, V19, P595, DOI 10.1002/ejhf.779
   Gutman SJ, 2019, ESC HEART FAIL, V6, P944, DOI 10.1002/ehf2.12481
   Hadzibegovic S, 2021, EUR J HEART FAIL, V23, P1891, DOI 10.1002/ejhf.2210
   Hao G, 2019, EUR J HEART FAIL, V21, P1329, DOI 10.1002/ejhf.1629
   Harjola VP, 2020, EUR J HEART FAIL, V22, P1298, DOI 10.1002/ejhf.1831
   Hayashi T, 2016, ESC HEART FAIL, V3, P168, DOI 10.1002/ehf2.12084
   Helgestad OKL, 2019, EUR J HEART FAIL, V21, P1370, DOI 10.1002/ejhf.1566
   Hermida A, 2019, EUR J HEART FAIL, V21, P792, DOI 10.1002/ejhf.1423
   Herrington WG, 2021, EUR J HEART FAIL, V23, P1260, DOI 10.1002/ejhf.2286
   Hill L, 2020, EUR J HEART FAIL, V22, P2327, DOI 10.1002/ejhf.1994
   Hindricks G, 2021, EUR HEART J, V42, P373, DOI [10.1093/eurheartj/ehaa612, 10.15829/1560-4071-2021-4701, 10.1093/eurheartj/ehab648]
   Hoes MF, 2020, EUR J HEART FAIL, V22, P2102, DOI 10.1002/ejhf.1674
   Huang ST, 2020, J CACHEXIA SARCOPENI, V11, P1223, DOI 10.1002/jcsm.12577
   Ibrahim NE, 2020, EUR J HEART FAIL, V22, P2018, DOI 10.1002/ejhf.2005
   Ibrahim NE, 2018, CIRC RES, V123, P614, DOI 10.1161/CIRCRESAHA.118.312706
   Iliadis C, 2020, EUR J HEART FAIL, V22, P1202, DOI 10.1002/ejhf.1820
   Inciardi RM, 2020, EUR HEART J, V41, P1821, DOI 10.1093/eurheartj/ehaa388
   Inciardi RM, 2020, EUR J HEART FAIL, V22, P499, DOI 10.1002/ejhf.1677
   Italia L, 2021, FRONT CARDIOVASC MED, V8, DOI 10.3389/fcvm.2021.713560
   Iung B, 2019, EUR J HEART FAIL, V21, P1619, DOI 10.1002/ejhf.1616
   Jacob C, 2019, ESC HEART FAIL, V6, P840, DOI 10.1002/ehf2.12485
   Jacobse JN, 2020, EUR J HEART FAIL, V22, P338, DOI 10.1002/ejhf.1610
   Jamaly S, 2021, ESC HEART FAIL, V8, P356, DOI 10.1002/ehf2.13081
   Jones NR, 2019, EUR J HEART FAIL, V21, P1306, DOI 10.1002/ejhf.1594
   Kapelios CJ, 2020, EUR J HEART FAIL, V22, P1424, DOI 10.1002/ejhf.1796
   Karason K, 2020, EUR J HEART FAIL, V22, P739, DOI 10.1002/ejhf.1773
   Khalid Y, 2020, ESC HEART FAIL, V7, P3745, DOI 10.1002/ehf2.12947
   Khan MS, 2020, ESC HEART FAIL, V7, P3392, DOI 10.1002/ehf2.13146
   Khan MS, 2020, EUR J HEART FAIL, V22, P1032, DOI 10.1002/ejhf.1818
   Khan MS, 2020, EUR J HEART FAIL, V22, P472, DOI 10.1002/ejhf.1643
   Kimmoun A, 2021, EUR J HEART FAIL, V23, P420, DOI 10.1002/ejhf.2103
   Koehler J, 2021, EUR J HEART FAIL, V23, P186, DOI 10.1002/ejhf.2025
   Konig S, 2020, EUR J HEART FAIL, V22, P2190, DOI 10.1002/ejhf.2044
   Kokkinos P, 2019, EUR J HEART FAIL, V21, P436, DOI 10.1002/ejhf.1433
   Komajda M, 2019, EUR J HEART FAIL, V21, P921, DOI 10.1002/ejhf.1459
   Kramer F, 2020, EUR J HEART FAIL, V22, P1675, DOI 10.1002/ejhf.1787
   Kresoja KP, 2020, EUR J HEART FAIL, V22, P1817, DOI 10.1002/ejhf.1975
   Kristensen SL, 2020, EUR J HEART FAIL, V22, P2370, DOI 10.1002/ejhf.1972
   Kristensen SL, 2019, JACC-HEART FAIL, V7, P717, DOI 10.1016/j.jchf.2019.03.019
   Kurz K, 2020, ESC HEART FAIL, V7, P1880, DOI 10.1002/ehf2.12755
   Lainscak M, 2020, EUR J HEART FAIL, V22, P92, DOI 10.1002/ejhf.1645
   Lainscak M, 2009, HERZ, V34, P589, DOI 10.1007/s00059-009-3316-4
   Lam CSP, 2019, EUR HEART J, V40, P3859, DOI 10.1093/eurheartj/ehz835
   Lan NSR, 2019, ESC HEART FAIL, V6, P927, DOI 10.1002/ehf2.12505
   Lassen MCH, 2020, ESC HEART FAIL, V7, P4189, DOI 10.1002/ehf2.13044
   Lena A, 2019, EUR HEART J SUPPL, V21, pL24, DOI 10.1093/eurheartj/suz241
   Lena A, 2018, ESC HEART FAIL, V5, P1092, DOI 10.1002/ehf2.12389
   Li L, 2020, EUR J HEART FAIL, V22, P646, DOI 10.1002/ejhf.1630
   Linde C, 2019, ESC HEART FAIL, V6, P280, DOI 10.1002/ehf2.12402
   Lindenfeld J, 2021, LANCET, V398, P991, DOI 10.1016/S0140-6736(21)01754-2
   Linhart A, 2020, EUR J HEART FAIL, V22, P1076, DOI 10.1002/ejhf.1960
   Lloyd-Jones DM, 2002, CIRCULATION, V106, P3068, DOI 10.1161/01.CIR.0000039105.49749.6F
   Lombardi C, 2020, ESC HEART FAIL, V7, P2650, DOI 10.1002/ehf2.12847
   Lombardi CM, 2021, CURR CARDIOL REP, V23, DOI 10.1007/s11886-021-01580-6
   Lombardi CM, 2020, JAMA CARDIOL, V5, P1274, DOI 10.1001/jamacardio.2020.3538
   Loncar G, 2020, J CACHEXIA SARCOPENI, V11, P381, DOI 10.1002/jcsm.12516
   Loncar G, 2015, INT J CARDIOL, V201, pE1, DOI 10.1016/j.ijcard.2015.10.115
   Lyon AR, 2020, EUR J HEART FAIL, V22, P1945, DOI 10.1002/ejhf.1920
   Marti CN, 2019, EUR J HEART FAIL, V21, P286, DOI 10.1002/ejhf.1351
   Martin-Malo A, 2019, ESC HEART FAIL, V6, P241, DOI 10.1002/ehf2.12400
   Mathiasen AB, 2020, EUR J HEART FAIL, V22, P884, DOI 10.1002/ejhf.1700
   McDonagh TA, 2021, EUR HEART J, V42, P3599, DOI 10.1093/eurheartj/ehab368
   McDonald M, 2021, CAN J CARDIOL, V37, P531, DOI 10.1016/j.cjca.2021.01.017
   McEwan P, 2020, EUR J HEART FAIL, V22, P2147, DOI 10.1002/ejhf.1978
   McMurray JJV, 2019, NEW ENGL J MED, V381, P1995, DOI 10.1056/NEJMoa1911303
   McMurray JJV, 2019, EUR J HEART FAIL, V21, P1402, DOI 10.1002/ejhf.1548
   Mebazaa A, 2018, EUR J HEART FAIL, V20, P332, DOI 10.1002/ejhf.991
   Mentz RJ, 2018, J AM COLL CARDIOL, V72, P41, DOI 10.1016/j.jacc.2018.04.038
   Merlo M, 2020, EUR J HEART FAIL, V22, P1111, DOI 10.1002/ejhf.1914
   Messika-Zeitoun D, 2020, EUR J HEART FAIL, V22, P1803, DOI 10.1002/ejhf.1830
   Metra M, 2021, CARDIOVASC PHARMACOT, P539
   Michel L, 2020, EUR J HEART FAIL, V22, P350, DOI 10.1002/ejhf.1631
   Molvin J, 2019, ESC HEART FAIL, V6, P992, DOI 10.1002/ehf2.12486
   Mueller C, 2019, EUR J HEART FAIL, V21, P715, DOI 10.1002/ejhf.1494
   Muller ML, 2020, EUR J HEART FAIL, V22, P39, DOI 10.1002/ejhf.1695
   Mullens W, 2020, EUR J HEART FAIL, V22, P2349, DOI 10.1002/ejhf.2046
   Mullens W, 2020, EUR J HEART FAIL, V22, P1912, DOI 10.1002/ejhf.1870
   Mullens W, 2020, EUR J HEART FAIL, V22, P584, DOI 10.1002/ejhf.1697
   Mullens W, 2019, EUR J HEART FAIL, V21, P137, DOI 10.1002/ejhf.1369
   Nassif ME, 2021, NAT MED, V27, P1954, DOI 10.1038/s41591-021-01536-x
   Nauta JF, 2020, EUR J HEART FAIL, V22, P1147, DOI 10.1002/ejhf.1632
   Niedziela JT, 2019, J CACHEXIA SARCOPENI, V10, P1307, DOI 10.1002/jcsm.12471
   Nitsche C, 2020, EUR J HEART FAIL, V22, P1852, DOI 10.1002/ejhf.1756
   Norberg H, 2019, EUR HEART J, V40, P1104, DOI 10.1093/eurheartj/ehz146
   Nougue H, 2019, EUR J HEART FAIL, V21, P598, DOI 10.1002/ejhf.1342
   Nunez J, 2018, CIRCULATION, V137, P1320, DOI 10.1161/CIRCULATIONAHA.117.030576
   Nuzzi V, 2021, ESC HEART FAIL, V8, P3504, DOI 10.1002/ehf2.13462
   Obadia JF, 2018, NEW ENGL J MED, V379, P2297, DOI 10.1056/NEJMoa1805374
   Ouwerkerk W, 2020, EUR J HEART FAIL, V22, P1737, DOI 10.1002/ejhf.1851
   Packer M, 2020, NEW ENGL J MED, V383, P1413, DOI 10.1056/NEJMoa2022190
   Packer M, 2020, EUR J HEART FAIL, V22, P1551, DOI 10.1002/ejhf.1902
   Packer M, 2020, EUR J HEART FAIL, V22, P1759, DOI 10.1002/ejhf.1857
   Packer M, 2020, EUR J HEART FAIL, V22, P23, DOI 10.1002/ejhf.1469
   Packer M, 2020, EUR J HEART FAIL, V22, P214, DOI 10.1002/ejhf.1646
   Packer M, 2019, EUR J HEART FAIL, V21, P1270, DOI 10.1002/ejhf.1536
   Packer M, 2018, EUR J HEART FAIL, V20, P873, DOI 10.1002/ejhf.1167
   Pagnesi M, 2021, EUR J HEART FAIL, V23, P1750, DOI 10.1002/ejhf.2276
   Pandhi P, 2020, EUR J HEART FAIL, V22, P683, DOI 10.1002/ejhf.1693
   Patel PA, 2020, EUR J HEART FAIL, V22, P1174, DOI 10.1002/ejhf.1659
   Paulus WJ, 2013, J AM COLL CARDIOL, V62, P263, DOI 10.1016/j.jacc.2013.02.092
   Piepoli MF, 2021, EUR J HEART FAIL, V23, P127, DOI 10.1002/ejhf.2076
   Pieske B, 2020, EUR J HEART FAIL, V22, P391, DOI 10.1002/ejhf.1741
   Polzl G, 2019, ESC HEART FAIL, V6, P174, DOI 10.1002/ehf2.12366
   Ponikowski P, 2020, LANCET, V396, P1895, DOI 10.1016/S0140-6736(20)32339-4
   Ponikowski P, 2015, EUR HEART J, V36, P657, DOI 10.1093/eurheartj/ehu385
   Pudil R, 2020, EUR J HEART FAIL, V22, P1966, DOI 10.1002/ejhf.2017
   Pugliese NR, 2020, EUR J HEART FAIL, V22, P458, DOI 10.1002/ejhf.1739
   Quarta G, 2020, EUR J HEART FAIL, V22, P1065, DOI 10.1002/ejhf.1961
   Rao VN, 2020, EUR J HEART FAIL, V22, P1540, DOI 10.1002/ejhf.1956
   Reddy YNV, 2020, EUR J HEART FAIL, V22, P1009, DOI 10.1002/ejhf.1788
   Reichart D, 2020, EUR J HEART FAIL, V22, P1840, DOI 10.1002/ejhf.1774
   Ruf TF, 2020, ESC HEART FAIL, V7, P1400, DOI 10.1002/ehf2.12710
   Russo M, 2019, EUR J HEART FAIL, V21, P519, DOI 10.1002/ejhf.1439
   Sahlollbey N, 2020, EUR J HEART FAIL, V22, P2340, DOI 10.1002/ejhf.1783
   Sanna GD, 2021, ESC HEART FAIL, DOI 10.1002/ehf2.13568
   Santiago-Vacas E, 2020, EUR J HEART FAIL, V22, P1214, DOI 10.1002/ejhf.1862
   Sartipy U, 2019, EUR J HEART FAIL, V21, P471, DOI 10.1002/ejhf.1389
   Savarese G, 2021, EUR J HEART FAIL, V23, P476, DOI 10.1002/ejhf.2060
   Seferovic PM, 2021, EUR J HEART FAIL, V23, P906, DOI 10.1002/ejhf.2143
   Seferovic PM, 2020, EUR J HEART FAIL, V22, P1984, DOI 10.1002/ejhf.2026
   Seferovic PM, 2020, EUR J HEART FAIL, V22, P1495, DOI 10.1002/ejhf.1954
   Seferovic PM, 2020, EUR J HEART FAIL, V22, P638, DOI 10.1002/ejhf.1768
   Seferovic PM, 2020, EUR J HEART FAIL, V22, P196, DOI 10.1002/ejhf.1673
   Seferovic PM, 2019, EUR J HEART FAIL, V21, P1169, DOI 10.1002/ejhf.1531
   Seferovic PM, 2019, EUR J HEART FAIL, V21, P553, DOI 10.1002/ejhf.1461
   Segar MW, 2020, EUR J HEART FAIL, V22, P148, DOI 10.1002/ejhf.1621
   Sen Kuan W, 2020, EUR J HEART FAIL, V22, P692, DOI 10.1002/ejhf.1660
   Senni M, 2020, EUR J HEART FAIL, V22, P303, DOI 10.1002/ejhf.1670
   Senni M, 2019, EUR J HEART FAIL, V21, P852, DOI 10.1002/ejhf.1491
   Shiga T, 2019, ESC HEART FAIL, V6, P475, DOI 10.1002/ehf2.12418
   Silverberg DS, 2004, J NEPHROL, V17, P749
   Snelder SM, 2020, ESC HEART FAIL, V7, P3726, DOI 10.1002/ehf2.12942
   Stolfo D, 2020, EUR J HEART FAIL, V22, P103, DOI 10.1002/ejhf.1615
   Stone GW, 2018, NEW ENGL J MED, V379, P2307, DOI 10.1056/NEJMoa1806640
   Streng KW, 2018, INT J CARDIOL, V271, P132, DOI 10.1016/j.ijcard.2018.04.001
   Sunaga A, 2021, ESC HEART FAIL, V8, P3316, DOI 10.1002/ehf2.13482
   Suthahar N, 2020, EUR J HEART FAIL, V22, P775, DOI 10.1002/ejhf.1771
   Tamargo M, 2020, EUR J HEART FAIL, V22, P489, DOI 10.1002/ejhf.1699
   Task Force for the management of C-otESoC, 2021, EUR HEART J
   Teerlink JR, 2021, NEW ENGL J MED, V384, P105, DOI 10.1056/NEJMoa2025797
   Teerlink JR, 2020, EUR J HEART FAIL, V22, P2160, DOI 10.1002/ejhf.2015
   Teerlink JR, 2020, JACC-HEART FAIL, V8, P329, DOI 10.1016/j.jchf.2019.12.001
   Telles F, 2019, EUR J HEART FAIL, V21, P495, DOI 10.1002/ejhf.1399
   ter Maaten JM, 2019, EUR J HEART FAIL, V21, P732, DOI 10.1002/ejhf.1437
   Testa G, 2020, ESC HEART FAIL, V7, P1371, DOI 10.1002/ehf2.12688
   Tomasoni D, 2020, ESC HEART FAIL, V7, P3505, DOI 10.1002/ehf2.13124
   Tomasoni D, 2020, PROG CARDIOVASC DIS, V63, P599, DOI 10.1016/j.pcad.2020.04.007
   Tomasoni D, 2020, EUR J HEART FAIL, V22, P2238, DOI 10.1002/ejhf.2052
   Tomasoni D, 2020, J CARDIOVASC MED, V21, P874, DOI 10.2459/JCM.0000000000001098
   Tomasoni D, 2020, EUR J HEART FAIL, V22, P957, DOI 10.1002/ejhf.1871
   Tromp J, 2020, EUR J HEART FAIL, V22, P1239, DOI 10.1002/ejhf.1758
   Tromp J, 2019, EUR J HEART FAIL, V21, P23, DOI 10.1002/ejhf.1227
   Tschope C, 2019, EUR J HEART FAIL, V21, P14, DOI 10.1002/ejhf.1349
   Tsimploulis A, 2017, INT J CARDIOL, V235, P11, DOI 10.1016/j.ijcard.2017.02.139
   Tuohy CV, 2020, EUR J HEART FAIL, V22, P228, DOI 10.1002/ejhf.1715
   Uchmanowicz I, 2020, ESC HEART FAIL, V7, P3427, DOI 10.1002/ehf2.12827
   Urso C, 2015, HEART FAIL REV, V20, P493, DOI 10.1007/s10741-015-9482-y
   VAHANIAN A, 2021, EUR HEART J, V2021
   van Veldhuisen DJ, 2017, CIRCULATION, V136, P1374, DOI 10.1161/CIRCULATIONAHA.117.027497
   Veenis JF, 2020, EUR J HEART FAIL, V22, P1878, DOI 10.1002/ejhf.1989
   Vidan MT, 2019, EUR J HEART FAIL, V21, P1434, DOI 10.1002/ejhf.1559
   Vitale C, 2019, EUR J HEART FAIL, V21, P1299, DOI 10.1002/ejhf.1611
   von Haehling S, 2020, J CACHEXIA SARCOPENI, V11, P1242, DOI 10.1002/jcsm.12603
   von Haehling S, 2019, JACC-HEART FAIL, V7, P36, DOI 10.1016/j.jchf.2018.07.015
   Voors AA, 2020, EUR J HEART FAIL, V22, P1649, DOI 10.1002/ejhf.1933
   Voors AA, 2019, EUR J HEART FAIL, V21, P163, DOI 10.1002/ejhf.1366
   Wachter R, 2019, EUR J HEART FAIL, V21, P998, DOI 10.1002/ejhf.1498
   Wu CK, 2020, EUR J HEART FAIL, V22, P445, DOI 10.1002/ejhf.1617
   Yamamoto H, 2019, ESC HEART FAIL, V6, P1128, DOI 10.1002/ehf2.12518
   Yamanaka S, 2020, EUR J HEART FAIL, V22, P2258, DOI 10.1002/ejhf.1945
   Yang JH, 2020, EUR J HEART FAIL, V22, P432, DOI 10.1002/ejhf.1671
   Yeoh SE, 2021, EUR J HEART FAIL, DOI 10.1002/ejhf.2350
   Yurista SR, 2019, EUR J HEART FAIL, V21, P862, DOI 10.1002/ejhf.1473
   Zaccone G, 2021, CURR HEART FAIL REP, V18, P99, DOI 10.1007/s11897-021-00509-y
   Zaccone G, 2020, J CARDIOVASC MED, V21, P964, DOI 10.2459/JCM.0000000000001062
   Zakeri R, 2020, EUR J HEART FAIL, V22, P543, DOI 10.1002/ejhf.1709
   Zamorano JL, 2020, EUR J HEART FAIL, V22, P2290, DOI 10.1002/ejhf.1985
   Zhang YH, 2020, EUR J HEART FAIL, V22, P941, DOI 10.1002/ejhf.1915
NR 257
TC 0
Z9 0
U1 2
U2 2
PU WILEY PERIODICALS, INC
PI SAN FRANCISCO
PA ONE MONTGOMERY ST, SUITE 1200, SAN FRANCISCO, CA 94104 USA
SN 2055-5822
J9 ESC HEART FAIL
JI ESC Heart Fail.
DI 10.1002/ehf2.13760
EA DEC 2021
PG 24
WC Cardiac & Cardiovascular Systems
WE Science Citation Index Expanded (SCI-EXPANDED)
SC Cardiovascular System & Cardiology
GA XP5UY
UT WOS:000730931400001
PM 34918477
OA Green Published, gold
DA 2022-03-12
ER

PT J
AU Butler, J
   Djatche, LM
   Lautsch, D
   Yang, LF
   Patel, MJ
   Mentz, RJ
AF Butler, Javed
   Djatche, Laurence M.
   Lautsch, Dominik
   Yang, Lingfeng
   Patel, Mahesh J.
   Mentz, Robert J.
TI Representativeness of the VICTORIA Trial Population in Clinical
   Practice: Analysis of the PINNACLE Registry
SO JOURNAL OF CARDIAC FAILURE
LA English
DT Article
DE Heart failure; worsening heart failure; reduced ejection fraction;
   clinical trials as topic
ID WORSENING HEART-FAILURE
AB Background: In the VerICiguaT Global Study in Subjects with Heart Failure with Reduced Ejection Fraction (VICTORIA) trial, vericiguat reduced the risk of mortality due to cardiovascular problems and of hospitalization due to heart failure (HF) among patients with HF with reduced ejection fraction (HFrEF) and recent worsening fIF events (WHFEs). The representativeness of the VICTORIA population of patients with WHFE in clinical practice is unknown.
   Methods and Results: Patients with HF and ejection fraction <45% were identified in the Practice Innovation And Clinical Excellence (PINNACLE) registry and were stratified by the occurrence of WHFEs. Characteristics and outcomes of patients in the PINNACLE registry with and without WHFEs were compared to the VICTORIA population. Of the 14,180 PINNACLE patients identified with HFrEF, 26,5% had had a WHFE. The VICTORIA population was similar to PINNACLE patients with WHFEs in mean age (67.3 vs 66.7), ejection fraction (28.9% vs 28.3%), body mass index (26.8 vs 27.6), and comorbidity burden. The rate of hospitalization because of HF at 1 year was 29.6% in the placebo group of VICTORIA. compared to 35.8% in PINNACLE patients with WHFEs and 13.3% in patients without WHFEs.
   Conclusions: The PINNACLE patients with WHFEs meeting the VICTORIA definition resembled the VICTORIA population in characteristics and outcomes, suggesting that VICTORIA's population may he generalizable to patients with WHFEs in clinical practice.
C1 [Butler, Javed] Univ Mississippi, Med Ctr, Dept Med, Jackson, MS 39216 USA.
   [Djatche, Laurence M.; Lautsch, Dominik; Yang, Lingfeng; Patel, Mahesh J.] Merck & Co Inc, Kenilworth, NJ USA.
   [Mentz, Robert J.] Duke Univ, Sch Med, Dept Med, Div Cardiol, Durham, NC 27706 USA.
RP Butler, J (通讯作者)，Univ Mississippi, Med Ctr, Dept Med, Jackson, MS 39216 USA.
EM jbutler4@umc.edu
OI Mentz, Robert/0000-0002-3222-1719
FU Merck Sharp DohmeMerck & Company; MerckMerck & Company; BayerBayer AG
FX This study was funded by Merck Sharp & Dohme, a subsidiary of Merck &
   Co., Kenilworth, NJ, USA. RJM receives research support and honoraria
   from Merck and Bayer. JB is a consultant to Abbott, Adrenomed, Amgen,
   Array, AstraZeneca, Bayer, Boehringer Ingelheim, Bristol-Myers Squib,
   CVRx, G3 Pharmaceutical, Impulse Dynamics, Janssen, LivaNova, Luitpold,
   Medtronic, Merck, Novartis, Novo Nordisk, Relypsa, Roche, Sanofi, V-Wave
   Limited, and Vifor.
CR Armstrong PW, 2020, NEW ENGL J MED, V382, P1883, DOI 10.1056/NEJMoa1915928
   Armstrong PW, 2018, JACC-HEART FAIL, V6, P96, DOI 10.1016/j.jchf.2017.08.013
   Butler J, 2020, ADV THER, V37, P4015, DOI 10.1007/s12325-020-01456-1
   Butler J, 2019, J AM COLL CARDIOL, V73, P935, DOI 10.1016/j.jacc.2018.11.049
   Chan PS, 2010, J AM COLL CARDIOL, V56, P8, DOI 10.1016/j.jacc.2010.03.043
   DeVore AD, 2018, J AM HEART ASSOC, V7, DOI 10.1161/JAHA.118.009237
   DeVore AD, 2014, J AM HEART ASSOC, V3, DOI 10.1161/JAHA.114.001088
   DEYO RA, 1992, J CLIN EPIDEMIOL, V45, P613, DOI 10.1016/0895-4356(92)90133-8
   Greene SJ., HEART FAIL REV, V2021, DOI [10.1007/s10741-021-10077, DOI 10.1007/S10741-021-10077]
   Greene SJ, 2019, J AM COLL CARDIOL, V73, P2365, DOI 10.1016/j.jacc.2019.02.015
   Greene SJ, 2018, J AM COLL CARDIOL, V72, P351, DOI 10.1016/j.jacc.2018.04.070
   Mallick A, 2016, JACC-HEART FAIL, V4, P749, DOI 10.1016/j.jchf.2016.03.012
   Masoudi FA, 2013, J AM COLL CARDIOL, V62, P1931, DOI 10.1016/j.jacc.2013.05.099
   Messenger JC, 2012, J AM COLL CARDIOL, V60, P1484, DOI 10.1016/j.jacc.2012.07.020
   Okumura N, 2016, CIRCULATION, V133, P2254, DOI 10.1161/CIRCULATIONAHA.115.020729
   Pieske B, 2019, EUR J HEART FAIL, V21, P1596, DOI 10.1002/ejhf.1664
   Teerlink JR, 2020, EUR J HEART FAIL, V22, P2160, DOI 10.1002/ejhf.2015
   Vaduganathan M, 2021, JAMA CARDIOL, V6, P267, DOI 10.1001/jamacardio.2020.5864
   Yancy CW, 2017, J CARD FAIL, V23, P628, DOI 10.1016/j.cardfail.2017.04.014
NR 19
TC 0
Z9 0
U1 0
U2 0
PU CHURCHILL LIVINGSTONE INC MEDICAL PUBLISHERS
PI PHILADELPHIA
PA CURTIS CENTER, INDEPENDENCE SQUARE WEST, PHILADELPHIA, PA 19106-3399 USA
SN 1071-9164
EI 1532-8414
J9 J CARD FAIL
JI J. Card. Fail.
PD DEC
PY 2021
VL 27
IS 12
BP 1374
EP 1381
DI 10.1016/j.cardfail.2021.06.019
PG 8
WC Cardiac & Cardiovascular Systems
WE Science Citation Index Expanded (SCI-EXPANDED)
SC Cardiovascular System & Cardiology
GA XN6LF
UT WOS:000729613400011
PM 34271161
DA 2022-03-12
ER

PT J
AU Statescu, C
   Sascau, R
   Clement, A
   Anghel, L
AF Statescu, Cristian
   Sascau, Radu
   Clement, Alexandra
   Anghel, Larisa
TI New Perspectives in the Treatment of Acute and Chronic Heart Failure
   with Reduced Ejection Fraction
SO JOURNAL OF CARDIOVASCULAR EMERGENCIES
LA English
DT Review
DE heart failure with reduced ejection fraction; drug treatment; device
   treatment; acute management; chronic management; quality of life
ID CARDIAC-RESYNCHRONIZATION THERAPY; VENTRICULAR SYSTOLIC DYSFUNCTION;
   MYOCARDIAL-INFARCTION; ALDOSTERONE BLOCKER; REMODELING-CONCEPTS;
   OMECAMTIV MECARBIL; MEDICAL THERAPY; ESC GUIDELINES; RENAL-FUNCTION;
   MORTALITY
AB Acute and chronic heart failure with reduced ejection fraction (HFrEF) is a major public health problem, studies showing a 25% survival rate at 5 years after hospitalization. If left untreated, it is a common and potentially fatal disease. In recent years, the medical and device therapies of patients with HFrEF have significantly unproved. The aim of our review is to provide an evidence-based update on new therapeutic strategies in acute and chronic settings, to prevent hospitalization and death in patients with HFrEF. We performed a systematic literature search on PubMed, EMBASE, and the Cochrane Database of Systemic Reviews, and we included a number of 23 randomized controlled trials published in the last 3o years. The benefit of betablockers and renin-angiotensin-aldosterone system inhibitors in patients with HFrEF is well known. Recent developments, such as sodium-glucose cotransporter 2 inhibitors, vericiguat, transcatheter mitral valve repair, wireless pulmonary artery pressure monitor and cardiac contractility modulation, have also proven effective in improving prognosis. In addition, other new therapeutic agents showed encouraging results, but they are currently being studied. The implementation of personalized disease management programs that directly target the cause of HFrEF is crucial in order to improve prognosis and quality of life for these patients.
C1 [Statescu, Cristian; Sascau, Radu; Clement, Alexandra; Anghel, Larisa] Prof Dr George IM Georgescu Cardiovasc Dis Inst, Iasi, Romania.
   [Statescu, Cristian; Sascau, Radu; Anghel, Larisa] Grigore T Popa Univ Med & Pharm, Iasi, Romania.
   [Statescu, Cristian; Clement, Alexandra] Bd Carol I 50, Iasi 700503, Romania.
RP Sascau, R; Anghel, L (通讯作者)，Bd Carol I 50, Iasi 700503, Romania.
EM cstatescu@gmail.com; radu.sascau@gmail.com;
   alexandram.clement@gmail.com; larisa.anghel@umfiasi.ro
CR Abraham WT, 2018, JACC-HEART FAIL, V6, P874, DOI 10.1016/j.jchf.2018.04.010
   Agnetti G, 2015, BIOMED RES INT, V2015, DOI 10.1155/2015/265260
   Ahmed HM, 2018, EUR HEART J, V39, P2368, DOI 10.1093/eurheartj/ehx668
   Anker SD, 2015, EUR HEART J, V36, P715, DOI 10.1093/eurheartj/ehu484
   Armstrong PW, 2020, NEW ENGL J MED, V382, P1883, DOI 10.1056/NEJMoa1915928
   Azevedo PS, 2016, ARQ BRAS CARDIOL, V106, P62, DOI 10.5935/abc.20160005
   Bardy GH, 2005, NEW ENGL J MED, V352, P225, DOI 10.1056/NEJMoa043399
   Bathgate RAD, 2013, PHYSIOL REV, V93, P405, DOI 10.1152/physrev.00001.2012
   Bauersachs J, 2015, HYPERTENSION, V65, P257, DOI 10.1161/HYPERTENSIONAHA.114.04488
   Berliner D, 2018, HERZ, V43, P383, DOI 10.1007/s00059-018-4712-4
   Berliner D, 2019, EUR J CARDIO-THORAC, V55, pI3, DOI 10.1093/ejcts/ezy421
   Braunwald E, 2013, JACC-HEART FAIL, V1, P1, DOI 10.1016/j.jchf.2012.10.002
   Brignole M, 2018, EUR HEART J, V39, P3999, DOI 10.1093/eurheartj/ehy555
   Choi HM, 2019, KOREAN J INTERN MED, V34, P11, DOI 10.3904/kjim.2018.428
   Cleland JGF, 2005, NEW ENGL J MED, V352, P1539, DOI 10.1056/NEJMoa050496
   Cohn JN, 2001, NEW ENGL J MED, V345, P1667, DOI 10.1056/NEJMoa010713
   Cohn JN, 2000, J AM COLL CARDIOL, V35, P569, DOI 10.1016/S0735-1097(99)00630-0
   Cosentino F, 2020, EUR HEART J, V41, P255, DOI 10.1093/eurheartj/ehz486
   De Ferrari GM, 2017, INT J CARDIOL, V244, P229, DOI 10.1016/j.ijcard.2017.06.036
   Doenst T, 2013, CIRC RES, V113, P709, DOI 10.1161/CIRCRESAHA.113.300376
   Dschietzig T, 2009, J CARD FAIL, V15, P182, DOI 10.1016/j.cardfail.2009.01.008
   Feldman T, 2018, CIRCULATION, V137, P364, DOI 10.1161/CIRCULATIONAHA.117.032094
   Fox K, 2008, LANCET, V372, P817, DOI 10.1016/S0140-6736(08)61171-X
   Frohlich H, 2017, CLIN RES CARDIOL, V106, P711, DOI 10.1007/s00392-017-1115-0
   Ghosh RK, 2017, CARDIOVASC THER, V35, P55, DOI 10.1111/1755-5922.12231
   Givertz MM, 2017, J AM COLL CARDIOL, V70, P1875, DOI 10.1016/j.jacc.2017.08.010
   Gold MR, 2016, J AM COLL CARDIOL, V68, P149, DOI 10.1016/j.jacc.2016.03.525
   Greene SJ, 2018, J AM COLL CARDIOL, V72, P351, DOI 10.1016/j.jacc.2018.04.070
   Halliday BP, 2019, LANCET, V393, P61, DOI 10.1016/S0140-6736(18)32484-X
   Hartupee J, 2017, NAT REV CARDIOL, V14, P30, DOI 10.1038/nrcardio.2016.163
   Hjalmarson A, 2000, JAMA-J AM MED ASSOC, V283, P1295, DOI 10.1001/jama.283.10.1295
   Hussein AA, 2019, CIRC RES, V124, P1584, DOI 10.1161/CIRCRESAHA.118.313571
   Inomata T, 2018, CIRC J, V82, P159, DOI 10.1253/circj.CJ-17-0179
   Kadish A, 2011, AM HEART J, V161, P329, DOI 10.1016/j.ahj.2010.10.025
   Kehat I, 2010, CIRCULATION, V122, P2727, DOI 10.1161/CIRCULATIONAHA.110.942268
   KENTSCH M, 1992, EUR J CLIN INVEST, V22, P662, DOI 10.1111/j.1365-2362.1992.tb01427.x
   Kinugawa K, 2014, CIRC J, V78, P844, DOI 10.1253/circj.CJ-14-0126
   Kuschyk J, 2019, INT J CARDIOL, V277, P173, DOI 10.1016/j.ijcard.2018.10.086
   Lechat P, 1999, LANCET, V353, P9
   Li H, 2020, MEDICINE, V99, DOI 10.1097/MD.0000000000018341
   Lytvyn Y, 2017, CIRCULATION, V136, P1643, DOI 10.1161/CIRCULATIONAHA.117.030012
   Maddox TM, 2021, J AM COLL CARDIOL, V77, P772, DOI 10.1016/j.jacc.2020.11.022
   Maisel A, 2014, AM J CARDIOL, V114, P737, DOI 10.1016/j.amjcard.2014.05.062
   Maranduca MA, 2015, MED-SURG J, V119, P791
   Marrouche NF, 2018, NEW ENGL J MED, V378, P417, DOI 10.1056/NEJMoa1707855
   Marrow BA, 2020, J AM COLL CARDIOL, V75, P1196, DOI 10.1016/j.jacc.2019.12.058
   McMurray JJV, 2019, NEW ENGL J MED, V381, P1995, DOI 10.1056/NEJMoa1911303
   McMurray JJV, 2014, NEW ENGL J MED, V371, P993, DOI 10.1056/NEJMoa1409077
   Moss AJ, 2002, NEW ENGL J MED, V346, P877, DOI 10.1056/NEJMoa013474
   Moss AJ, 2009, NEW ENGL J MED, V361, P1329, DOI 10.1056/NEJMoa0906431
   Murphy SP, 2020, JAMA-J AM MED ASSOC, V324, P488, DOI 10.1001/jama.2020.10262
   Normand C, 2019, LANCET, V393, P1045, DOI 10.1016/S0140-6736(18)32216-5
   Obadia JF, 2018, NEW ENGL J MED, V379, P2297, DOI 10.1056/NEJMoa1805374
   Orasanu Gabriela, 2016, Curr Heart Fail Rep, V13, P60, DOI 10.1007/s11897-016-0276-x
   Packer M, 1999, CIRCULATION, V100, P2312, DOI 10.1161/01.CIR.100.23.2312
   Packer M, 2001, NEW ENGL J MED, V344, P1651, DOI 10.1056/NEJM200105313442201
   Packer M, 1996, NEW ENGL J MED, V334, P1349, DOI 10.1056/NEJM199605233342101
   Packer M, 2017, JAMA CARDIOL, V2, P1025, DOI 10.1001/jamacardio.2017.2275
   Pitt B, 2003, NEW ENGL J MED, V348, P1309, DOI 10.1056/NEJMoa030207
   Pitt B, 1999, NEW ENGL J MED, V341, P709, DOI 10.1056/NEJM199909023411001
   Planelles-Herrero VJ, 2017, NAT COMMUN, V8, DOI 10.1038/s41467-017-00176-5
   Ponikowski P, 2016, EUR HEART J, V37, P2129, DOI 10.1093/eurheartj/ehw128
   Pose A, 2017, ESC HEART FAIL, V4, P130, DOI 10.1002/ehf2.12124
   Psotka MA, 2017, HANDB EXP PHARMACOL, V243, P465, DOI 10.1007/164_2017_13
   Reis JRDR, 2015, ARQ BRAS CARDIOL, V104, P502, DOI 10.5935/abc.20150025
   Rossignol P, 2019, LANCET, V393, P1034, DOI 10.1016/S0140-6736(18)31808-7
   Rossignol P, 2014, CIRC-HEART FAIL, V7, P51, DOI 10.1161/CIRCHEARTFAILURE.113.000792
   Rossignol P, 2012, CIRCULATION, V125, P271, DOI 10.1161/CIRCULATIONAHA.111.028282
   Sattar Y, 2019, CUREUS, V11, DOI 10.7759/cureus.4448
   Seferovic PM, 2020, EUR J HEART FAIL, V22, P1495, DOI 10.1002/ejhf.1954
   Seferovic PM, 2019, EUR J HEART FAIL, V21, P1169, DOI 10.1002/ejhf.1531
   Sommer A, 2016, EUR J HEART FAIL, V18, P1365, DOI 10.1002/ejhf.530
   Stevenson LW, 2006, J CARD FAIL, V12, P407, DOI 10.1016/j.cardfail.2006.06.001
   Stone GW, 2018, NEW ENGL J MED, V379, P2307, DOI 10.1056/NEJMoa1806640
   SWEDBERG K, 1988, AM J CARDIOL, V62, pA60, DOI 10.1016/S0002-9149(88)80087-0
   Swedberg K, 2010, LANCET, V376, P875, DOI 10.1016/S0140-6736(10)61198-1
   Swedberg K, 2010, EUR J HEART FAIL, V12, P75, DOI 10.1093/eurjhf/hfp154
   Tariq S, 2015, INT J MOL SCI, V16, P29060, DOI 10.3390/ijms161226147
   Tarone G, 2014, EUR J HEART FAIL, V16, P494, DOI 10.1002/ejhf.62
   Taylor AL, 2004, NEW ENGL J MED, V351, P2049, DOI 10.1056/NEJMoa042934
   Teerlink JR, 2020, JACC-HEART FAIL, V8, P329, DOI 10.1016/j.jchf.2019.12.001
   Teerlink JR, 2013, LANCET, V381, P29, DOI 10.1016/S0140-6736(12)61855-8
   Teerlink JR, 2009, LANCET, V373, P1429, DOI 10.1016/S0140-6736(09)60622-X
   Thorup L, 2017, BASIC CLIN PHARMACOL, V121, P89, DOI 10.1111/bcpt.12784
   Tofield A, 2018, EUR HEART J, V39, P2767, DOI 10.1093/eurheartj/ehy379
   Tomasik A., 2015, Clinical Investigation, V5, P767, DOI 10.4155/cli.15.44
   Tondi L, 2018, J CARDIOVASC MED, V19, P351, DOI 10.2459/JCM.0000000000000661
   Uemura Y, 2017, CIRC J, V81, P1736, DOI 10.1253/circj.CJ-17-0554
   van der Meer P, 2019, J AM COLL CARDIOL, V73, P2757, DOI 10.1016/j.jacc.2019.03.478
   Vardeny O, 2014, CIRC-HEART FAIL, V7, P573, DOI 10.1161/CIRCHEARTFAILURE.114.001104
   Verma S, 2018, DIABETOLOGIA, V61, P2108, DOI 10.1007/s00125-018-4670-7
   Virani SS, 2020, CIRCULATION, V141, pE139, DOI 10.1161/CIR.0000000000000757
   Wiegn P, 2020, CIRC-HEART FAIL, V13, DOI 10.1161/CIRCHEARTFAILURE.119.006512
   Yancy CW, 2017, J AM COLL CARDIOL, V70, P776, DOI 10.1016/j.jacc.2017.04.025
   Young JB, 2004, CIRCULATION, V110, P2618, DOI 10.1161/01.CIR.0000146819.43235.A9
   YUSUF S, 1991, NEW ENGL J MED, V325, P293, DOI 10.1056/NEJM199108013250501
   Zannad F, 2018, LANCET, V391, P518, DOI 10.1016/S0140-6736(17)32873-8
   Zannad F, 2011, NEW ENGL J MED, V364, P11, DOI 10.1056/NEJMoa1009492
NR 98
TC 0
Z9 0
U1 0
U2 0
PU SCIENDO
PI WARSAW
PA BOGUMILA ZUGA 32A, WARSAW, MAZOVIA, POLAND
SN 2457-5518
EI 2457-550X
J9 J CARDIOVASC EMERG
JI J. Cardiovasc. Emerg.
PD DEC 1
PY 2021
VL 7
IS 4
BP 88
EP 99
DI 10.2478/jce-2021-0017
PG 12
WC Cardiac & Cardiovascular Systems; Emergency Medicine
WE Emerging Sources Citation Index (ESCI)
SC Cardiovascular System & Cardiology; Emergency Medicine
GA YL7VJ
UT WOS:000746096600001
OA gold
DA 2022-03-12
ER

PT J
AU Lin, YW
   Wu, MS
   Liao, BH
   Pang, XL
   Chen, QL
   Yuan, J
   Dong, SH
AF Lin, Yaowang
   Wu, Meishan
   Liao, Bihong
   Pang, Xinli
   Chen, Qiuling
   Yuan, Jie
   Dong, Shaohong
TI Comparison of Pharmacological Treatment Effects on Long-Time Outcomes in
   Heart Failure With Preserved Ejection Fraction: A Network Meta-analysis
   of Randomized Controlled Trials
SO FRONTIERS IN PHARMACOLOGY
LA English
DT Review
DE heart failure with preserved ejection fraction; all-cause mortality;
   cardiovascular mortality; HF hospitalization; randomized control trials
ID QUALITY-OF-LIFE; EXERCISE CAPACITY; SPIRONOLACTONE; IRBESARTAN;
   DIURETICS; MORTALITY; DIAGNOSIS; DRUG
AB Beneficial effects of therapeutic drugs are controversial for heart failure with preserved ejection fraction (HFpEF). This meta-analysis aimed to evaluate and compare the interactive effects of different therapeutic drugs and placebo in patients with HFpEF. A comprehensive search was conducted using PubMed, Google Scholar, and Cochrane Central Register to identify related articles published before March 2021. The primary outcome was all-cause mortality. Secondary outcomes were cardiovascular mortality, heart failure (HF) hospitalization, and worsening HF events. A total of 14 randomized controlled trials, comprising 19,573 patients (intervention group, n = 9,954; control group, n = 9,619) were included in this network meta-analysis. All-cause mortality, cardiovascular mortality, and worsening HF events among therapeutic drugs and placebo with follow-up of 0.5-4 years were not found to be significantly correlated. The angiotensin receptor neprilysin inhibitor (ARNI) and angiotensin-converting enzyme inhibitor (ACEI) significantly reduced the HF hospitalizations compared with placebo (hazard ratio [HR] 0.73, 95% confidence interval [CI] 0.60-0.87 and HR 0.64, 95% CI 0.43-0.96, respectively), without heterogeneity among studies. The ARNI was superior to angiotensin receptor blocker (ARB) in reducing HF hospitalizations (HR 0.80, 95% CI 0.71-0.91), and vericiguat 10 mg ranked worse than beta-blockers for reducing all-cause mortality in patients with HFpEF (HR 3.76, 95% CI 1.06-13.32). No therapeutic drugs can significantly reduce mortality, but the ARNI or ACEI is associated with the low risk of HF hospitalizations for patients with HFpEF.
C1 [Lin, Yaowang; Wu, Meishan; Liao, Bihong; Pang, Xinli; Yuan, Jie; Dong, Shaohong] Shenzhen Cardiovasc Minimally Invas Med Engn Tech, Dept Cardiol, Shenzhen, Peoples R China.
   [Lin, Yaowang; Wu, Meishan; Liao, Bihong; Pang, Xinli; Chen, Qiuling; Yuan, Jie; Dong, Shaohong] Southern Univ Sci & Technol, Jinan Univ, Shenzhen Peoples Hosp, Affiliated Hosp 1,Clin Med Coll 2, Shenzhen, Peoples R China.
   [Chen, Qiuling] Dept Pharm, Shenzhen, Peoples R China.
RP Yuan, J; Dong, SH (通讯作者)，Shenzhen Cardiovasc Minimally Invas Med Engn Tech, Dept Cardiol, Shenzhen, Peoples R China.; Yuan, J; Dong, SH (通讯作者)，Southern Univ Sci & Technol, Jinan Univ, Shenzhen Peoples Hosp, Affiliated Hosp 1,Clin Med Coll 2, Shenzhen, Peoples R China.
EM xnkyuanjie@yeah.net; xnkdsh@yeah.ne
FU Shenzhen Key Medical Discipline Construction Fund [SZXK003]; Sanming
   Project of Medicine in Shenzhen [SZSM201412012]
FX Funding This work was supported by the Shenzhen Key Medical Discipline
   Construction Fund (No. SZXK003) and Sanming Project of Medicine in
   Shenzhen (No. SZSM201412012).
CR Ahmed A, 2006, CIRCULATION, V114, P397, DOI 10.1161/CIRCULATIONAHA.106.628347
   Armstrong PW, 2020, JAMA-J AM MED ASSOC, V324, P1512, DOI 10.1001/jama.2020.15922
   Aronow WS, 1997, AM J CARDIOL, V80, P207, DOI 10.1016/S0002-9149(97)00320-2
   Borlaug BA, 2011, EUR HEART J, V32, P670, DOI 10.1093/eurheartj/ehq426
   Bueno H, 2010, JAMA-J AM MED ASSOC, V303, P2141, DOI 10.1001/jama.2010.748
   Cleland JGF, 2006, EUR HEART J, V27, P2338, DOI 10.1093/eurheartj/ehl250
   Dhingra Abhinav, 2014, Curr Heart Fail Rep, V11, P354, DOI 10.1007/s11897-014-0223-7
   Edelmann F, 2013, JAMA-J AM MED ASSOC, V309, P781, DOI 10.1001/jama.2013.905
   Fukuta H, 2016, EUR J PREV CARDIOL, V23, P78, DOI 10.1177/2047487314564729
   Gheorghiade M, 2013, J AM COLL CARDIOL, V61, P391, DOI 10.1016/j.jacc.2012.09.038
   Greene SJ, 2013, J AM HEART ASSOC, V2, DOI 10.1161/JAHA.113.000536
   Komajda M, 2018, EUR J HEART FAIL, V20, P1315, DOI 10.1002/ejhf.1234
   Kuno T, 2020, AM J CARDIOL, V125, P1187, DOI 10.1016/j.amjcard.2020.01.009
   Lam CSP, 2009, J AM COLL CARDIOL, V53, P1119, DOI 10.1016/j.jacc.2008.11.051
   Li H, 2020, MEDICINE, V99, DOI 10.1097/MD.0000000000018341
   Massie BM, 2008, NEW ENGL J MED, V359, P2456, DOI 10.1056/NEJMoa0805450
   Mozaffarian D, 2015, CIRCULATION, V131, pE29, DOI 10.1161/CIR.0000000000000152
   Obokata M, 2017, CIRCULATION, V136, P6, DOI 10.1161/CIRCULATIONAHA.116.026807
   Pitt B, 2014, NEW ENGL J MED, V370, P1383, DOI 10.1056/NEJMoa1313731
   Ponikowski P, 2016, EUR J HEART FAIL, V18, P891, DOI 10.1002/ejhf.592
   Ponikowski P, 2016, EUR HEART J, V37, P2129, DOI 10.1093/eurheartj/ehw128
   Redfield MM, 2017, NEW ENGL J MED, V376, P897, DOI 10.1056/NEJMc1615918
   Redfield MM, 2013, JAMA-J AM MED ASSOC, V309, P1268, DOI 10.1001/jama.2013.2024
   Solomon SD, 2019, NEW ENGL J MED, V381, P1609, DOI 10.1056/NEJMoa1908655
   Solomon SD, 2012, LANCET, V380, P1387, DOI 10.1016/S0140-6736(12)61227-6
   Yamamoto K, 2013, EUR J HEART FAIL, V15, P110, DOI 10.1093/eurjhf/hfs141
   Yip GWK, 2008, HEART, V94, P573, DOI 10.1136/hrt.2007.117978
   Yusuf S, 2003, LANCET, V362, P777, DOI 10.1016/S0140-6736(03)14285-7
   Zi M, 2003, CARDIOVASC DRUG THER, V17, P133, DOI 10.1023/A:1025387702212
   Zile MR, 2019, J AM COLL CARDIOL, V73, P795, DOI 10.1016/j.jacc.2018.11.042
   Zile MR, 2004, NEW ENGL J MED, V350, P1953, DOI 10.1056/NEJMoa032566
NR 31
TC 0
Z9 0
U1 4
U2 4
PU FRONTIERS MEDIA SA
PI LAUSANNE
PA AVENUE DU TRIBUNAL FEDERAL 34, LAUSANNE, CH-1015, SWITZERLAND
EI 1663-9812
J9 FRONT PHARMACOL
JI Front. Pharmacol.
PD NOV 24
PY 2021
VL 12
AR 707777
DI 10.3389/fphar.2021.707777
PG 9
WC Pharmacology & Pharmacy
WE Science Citation Index Expanded (SCI-EXPANDED)
SC Pharmacology & Pharmacy
GA YB4SP
UT WOS:000739004600001
PM 34899286
OA Green Published, gold
DA 2022-03-12
ER

PT J
AU Lam, CSP
   Mulder, H
   Lopatin, Y
   Vazquez-Tanus, JB
   Siu, D
   Ezekowitz, J
   Pieske, B
   O'Connor, CM
   Roessig, L
   Patel, MJ
   Anstrom, KJ
   Hernandez, AF
   Armstrong, PW
AF Lam, Carolyn S. P.
   Mulder, Hillary
   Lopatin, Yuri
   Vazquez-Tanus, Jose B.
   Siu, David
   Ezekowitz, Justin
   Pieske, Burkert
   O'Connor, Christopher M.
   Roessig, Lothar
   Patel, Mahesh J.
   Anstrom, Kevin J.
   Hernandez, Adrian F.
   Armstrong, Paul W.
CA VICTORIA Study Grp
TI Blood Pressure and Safety Events With Vericiguat in the VICTORIA Trial
SO JOURNAL OF THE AMERICAN HEART ASSOCIATION
LA English
DT Article
DE blood pressure; heart failure; heart failure with reduced ejection
   fraction; safety events; vericiguat
ID SOLUBLE GUANYLATE-CYCLASE; HEART-FAILURE; EJECTION FRACTION; BASE-LINE;
   EFFICACY; OUTCOMES
AB BACKGROUND: Although safety and tolerability of vericiguat were established in the VICTORIA (Vericiguat Global Study in Subjects With Heart Failure With Reduced Ejection Fraction) trial in patients with heart failure with reduced ejection fraction, some subgroups may be more susceptible to symptomatic hypotension, such as older patients, those with lower baseline systolic blood pressure (SBP), or those concurrently taking angiotensin receptor neprilysin inhibitors. We described the SBP trajectories over time and compared the occurrence of symptomatic hypotension or syncope by treatment arm in potentially vulnerable subgroups in VICTORIA. We also evaluated the relation between the efficacy of vericiguat and baseline SBP.
   METHODS AND RESULTS: Among patients receiving at least 1 dose of the study drug (n=5034), potentially vulnerable subgroups were those >75 years old (n=1395), those with baseline SBP 100-110 mm Hg (n=1344), and those taking angiotensin receptor neprilysin inhibitors (n=730). SBP trajectory was plotted as mean change from baseline over time. The treatment effect on time to symptomatic hypotension or syncope was evaluated overall and by subgroup, and the primary efficacy composite outcome (heart failure hospitalization or cardiovascular death) across baseline SBP was examined using Cox proportional hazards models. SBP trajectories showed a small initial decline in SBP with vericiguat in those >75 years old (versus younger patients), as well as those receiving angiotensin receptor neprilysin inhibitors (versus none), with SBP returning to baseline thereafter. Patients with SBP <110 mm Hg at baseline showed a trend to increasing SBP over time, which was similar in both treatment arms. Safety event rates were generally low and similar between treatment arms within each subgroup. In Cox proportional hazards analysis, there were similar numbers of safety events with vericiguat versus placebo (adjusted hazard ratio [HR], 1.18; 95% CI, 0.99-1.39; P=0.059).
   No difference existed between treatment arms in landmark analysis beginning after the titration phase (ie, post 4 weeks) (adjusted HR, 1.14; 95% CI, 0.93-1.38; P=0.20). The benefit of vericiguat compared with placebo on the primary composite efficacy outcome was similar across the spectrum of baseline SBP (P for interaction=0.32).
   CONCLUSIONS: These data demonstrate the safety of vericiguat in a broad population of patients with worsening heart failure with reduced ejection fraction, even among those predisposed to hypotension. Vericiguat's efficacy persisted regardless of baseline SBP.
C1 [Lam, Carolyn S. P.] Natl Heart Ctr Singapore, Singapore, Singapore.
   [Lam, Carolyn S. P.] Duke Natl Univ Singapore, Singapore, Singapore.
   [Mulder, Hillary; Anstrom, Kevin J.; Hernandez, Adrian F.] Duke Univ, Duke Clin Res Inst, Sch Med, Durham, NC USA.
   [Lopatin, Yuri] Volgograd State Med Univ, Reg Cardiol Ctr Volgograd, Volgograd, Russia.
   [Vazquez-Tanus, Jose B.] Ponce Sch Med, Ponce, PR USA.
   [Vazquez-Tanus, Jose B.] Res & Cardiovasc Ctr, Ponce, PR USA.
   [Vazquez-Tanus, Jose B.] Cardiometab Res Ctr, Ponce, PR USA.
   [Siu, David] Univ Hong Kong, Li Ka Shing Fac Med, Hong Kong, Peoples R China.
   [Ezekowitz, Justin; Armstrong, Paul W.] Univ Alberta, Canadian VIGOUR Ctr, Edmonton, AB, Canada.
   [Pieske, Burkert] Charite, German Heart Ctr, Berlin, Germany.
   [O'Connor, Christopher M.; Roessig, Lothar] Inova Heart & Vasc Inst, Falls Church, VA USA.
   [Patel, Mahesh J.] Merck & Co Inc, Kenilworth, NJ USA.
RP Armstrong, PW (通讯作者)，Univ Alberta, Katz Grp Ctr Pharm & Hlth Res 4 120, Edmonton, AB T6G 2E1, Canada.
EM parmstro@ualberta.ca
RI Ezekowitz, Justin/C-4579-2013; Lopatin, Yuri/N-9262-2015
OI Ezekowitz, Justin/0000-0002-2724-4086; Lam, Carolyn/0000-0003-1903-0018;
   Mulder, Hillary/0000-0003-4838-582X; Lopatin, Yuri/0000-0001-8744-7144
FU Merck Sharp Dohme Corp.Merck & Company
FX The VICTORIA trial was funded by Merck Sharp & Dohme Corp., a subsidiary
   of Merck & Co., Inc., Kenilworth, NJ, USA and Bayer AG, Wuppertal,
   Germany.
CR Anand IS, 2008, CIRC-HEART FAIL, V1, P34, DOI 10.1161/CIRCHEARTFAILURE.107.736975
   Armstrong PW, 2020, NEW ENGL J MED, V382, P1883, DOI 10.1056/NEJMoa1915928
   Armstrong PW, 2018, JACC-HEART FAIL, V6, P96, DOI 10.1016/j.jchf.2017.08.013
   Boerrigter G, 2007, CARDIOVASC DRUG REV, V25, P30, DOI 10.1111/j.1527-3466.2007.00003.x
   Bohm M, 2017, EUR HEART J, V38, P1132, DOI 10.1093/eurheartj/ehw570
   Ezekowitz JA, 2020, JACC-HEART FAIL, V8, P931, DOI 10.1016/j.jchf.2020.08.008
   Gheorghiade M, 2013, HEART FAIL REV, V18, P107, DOI 10.1007/s10741-012-9315-1
   Greene SJ, 2018, J AM COLL CARDIOL, V72, P351, DOI 10.1016/j.jacc.2018.04.070
   Lang NN, 2020, CARDIOVASC RES, V116, pE152, DOI 10.1093/cvr/cvaa247
   Martinez FA, 2020, CIRCULATION, V141, P100, DOI 10.1161/CIRCULATIONAHA.119.044133
   McMurray JJV, 2014, NEW ENGL J MED, V371, P993, DOI 10.1056/NEJMoa1409077
   Meredith PA, 2008, J AM COLL CARDIOL, V52, P2000, DOI 10.1016/j.jacc.2008.09.011
   Peri-Okonny PA, 2019, JACC-HEART FAIL, V7, P350, DOI 10.1016/j.jchf.2018.11.011
   Serenelli M, 2020, EUR HEART J, V41, P3402, DOI 10.1093/eurheartj/ehaa496
NR 14
TC 0
Z9 0
U1 3
U2 3
PU WILEY
PI HOBOKEN
PA 111 RIVER ST, HOBOKEN 07030-5774, NJ USA
EI 2047-9980
J9 J AM HEART ASSOC
JI J. Am. Heart Assoc.
PD NOV 16
PY 2021
VL 10
IS 22
AR e021094
DI 10.1161/JAHA.121.021094
PG 36
WC Cardiac & Cardiovascular Systems
WE Science Citation Index Expanded (SCI-EXPANDED)
SC Cardiovascular System & Cardiology
GA WX8YL
UT WOS:000718875100044
PM 34743540
OA gold, Green Published
DA 2022-03-12
ER

PT J
AU Ezekowitz, JA
   Zheng, YG
   Cohen-Solal, A
   Melenovsky, V
   Escobedo, J
   Butler, J
   Hernandez, AF
   Lam, CSP
   O'Connor, CM
   Pieske, B
   Ponikowski, P
   Voors, AA
   deFilippi, C
   Westerhout, CM
   McMullan, C
   Roessig, L
   Armstrong, PW
AF Ezekowitz, Justin A.
   Zheng, Yinggan
   Cohen-Solal, Alain
   Melenovsky, Vojtech
   Escobedo, Jorge
   Butler, Javed
   Hernandez, Adrian F.
   Lam, Carolyn S. P.
   O'Connor, Christopher M.
   Pieske, Burkert
   Ponikowski, Piotr
   Voors, Adriaan A.
   deFilippi, Christopher
   Westerhout, Cynthia M.
   McMullan, Ciaran
   Roessig, Lothar
   Armstrong, Paul W.
CA VICTORIA Study Grp
TI Hemoglobin and Clinical Outcomes in the Vericiguat Global Study in
   Patients With Heart Failure and Reduced Ejection Fraction (VICTORIA)
SO CIRCULATION
LA English
DT Article
DE anemia; heart failure; hemoglobins; vericiguat
ID ANEMIA
AB Background: In the VICTORIA trial (Vericiguat Global Study in Patients with Heart Failure with Reduced Ejection Fraction), anemia occurred more often in patients treated with vericiguat (7.6%) than with placebo (5.7%). We explored the association between vericiguat, randomization hemoglobin, development of anemia, and whether the benefit of vericiguat related to baseline hemoglobin.
   Methods: Anemia was defined as hemoglobin <13.0 g/dL in men and <12.0 g/dL in women (World Health Organization Anemia). Adverse events reported as anemia were also evaluated. We assessed the risk-adjusted relationship between hemoglobin and hematocrit with the primary outcome (composite of cardiovascular death or heart failure hospitalization) and the time-updated hemoglobin relationship to outcomes.
   Results: At baseline, 1719 (35.7%) patients had World Health Organization anemia; median hemoglobin was 13.4 g/L (25th, 75th percentile: 12.1, 14.7 g/dL). At 16 weeks from randomization, 1643 patients had World Health Organization anemia (284 new for vericiguat and 219 for placebo), which occurred more often with vericiguat than placebo (P<0.001). After 16 weeks, no further decline in hemoglobin occurred over 96 weeks of follow-up and the ratio of hemoglobin/hematocrit remained constant. Overall, adverse event anemia occurred in 342 patients (7.1%). A lower hemoglobin was unrelated to the treatment benefit of vericiguat (versus placebo) on the primary outcome. In addition, analysis of time-updated hemoglobin revealed no association with the treatment effect of vericiguat (versus placebo) on the primary outcome.
   Conclusions: Anemia was common at randomization and lower hemoglobin was associated with a greater frequency of clinical events. Although vericiguat modestly lowered hemoglobin by 16 weeks, this effect did not further progress nor was it related to the treatment benefit of vericiguat.
   Registration: URL: https://www.clinicaltrials.gov: Unique identifier: NCT02861534.
C1 [Ezekowitz, Justin A.; Zheng, Yinggan; Westerhout, Cynthia M.; Armstrong, Paul W.] Univ Alberta, Canadian VIGOUR Ctr, Edmonton, AB, Canada.
   [Cohen-Solal, Alain] Paris Univ, Hop Lariboisiere, UMR S 942, Paris, France.
   [Melenovsky, Vojtech] Inst Clin & Expt Med, Dept Cardiol, Prague, Czech Republic.
   [Escobedo, Jorge] Mexican Social Secur Inst, Med Res Unit Clin Epidemiol, Mexico City, DF, Mexico.
   [Butler, Javed] Univ Mississippi, Med Ctr, Dept Med, Jackson, MS 39216 USA.
   [Hernandez, Adrian F.; O'Connor, Christopher M.] Duke Univ, Duke Clin Res Inst, Sch Med, Durham, NC USA.
   [Lam, Carolyn S. P.] Natl Heart Ctr Singapore, Singapore, Singapore.
   [Lam, Carolyn S. P.] Duke Natl Univ Singapore, Singapore, Singapore.
   [O'Connor, Christopher M.; deFilippi, Christopher] Inova Heart & Vasc Inst, Falls Church, VA USA.
   [Pieske, Burkert] Charite, German Heart Ctr, Berlin, Germany.
   [Ponikowski, Piotr] Wroclaw Med Univ, Dept Heart Dis, Wroclaw, Poland.
   [Voors, Adriaan A.] Univ Groningen, Dept Cardiol, Univ Med Ctr Groningen, Groningen, Netherlands.
   [McMullan, Ciaran] Merck & Co Inc, Kenilworth, NJ USA.
   [Roessig, Lothar] Bayer AG, Wuppertal, Germany.
RP Armstrong, PW (通讯作者)，Univ Alberta, 4-120 Katz Grp Ctr Pharm & Hlth Res, Edmonton, AB T6G 2E1, Canada.
EM paul.armstrong@ualberta.ca
RI ; Ezekowitz, Justin/C-4579-2013
OI Melenovsky, Vojtech/0000-0001-8921-7078; Escobedo,
   Jorge/0000-0003-1942-7402; Lam, Carolyn/0000-0003-1903-0018; Ezekowitz,
   Justin/0000-0002-2724-4086
FU Merck Sharp & Dohme Corp., a subsidiary of Merck & Co., Inc.,
   Kenilworth, NJ; Bayer AG, Wuppertal, Germany
FX This work was supported by Merck Sharp & Dohme Corp., a subsidiary of
   Merck & Co., Inc., Kenilworth, NJ, and Bayer AG, Wuppertal, Germany.
CR Anand IS, 2018, CIRCULATION, V138, P80, DOI 10.1161/CIRCULATIONAHA.118.030099
   Anker SD, 2021, CIRCULATION, V143, P337, DOI 10.1161/CIRCULATIONAHA.120.051824
   Armstrong PW, 2020, JAMA-J AM MED ASSOC, V324, P1512, DOI 10.1001/jama.2020.15922
   Armstrong PW, 2020, NEW ENGL J MED, V382, P1883, DOI 10.1056/NEJMoa1915928
   Badior KE, 2018, IUBMB LIFE, V70, P32, DOI 10.1002/iub.1703
   DUPUIS J, 1990, J AM COLL CARDIOL, V16, P923, DOI 10.1016/S0735-1097(10)80342-0
   Ezekowitz JA, 2003, CIRCULATION, V107, P223, DOI 10.1161/01.CIR.0000052622.51963.FC
   Felker GM, 2007, J AM COLL CARDIOL, V50, P40, DOI 10.1016/j.jacc.2007.02.067
   Ferreira WA, 2020, J PHARMACOL EXP THER, V374, P469, DOI 10.1124/jpet.119.264606
   Fudim M, 2018, J CARD FAIL, V24, P553, DOI 10.1016/j.cardfail.2018.07.462
   Ghofrani HA, 2013, NEW ENGL J MED, V369, P330, DOI 10.1056/NEJMoa1209655
   Harrell FE, 2015, SPRINGER SER STAT, P1, DOI 10.1007/978-3-319-19425-7_1
   Ikuta T, 2001, P NATL ACAD SCI USA, V98, P1847, DOI 10.1073/pnas.041599798
   McMurray JJV, 2019, NEW ENGL J MED, V381, P1995, DOI 10.1056/NEJMoa1911303
   Sandner P, 2017, GERONTOLOGY, V63, P216, DOI 10.1159/000450946
   Tsuruda T, 2009, AM J PHYSIOL-HEART C, V297, pH1274, DOI 10.1152/ajpheart.00503.2009
   van Buuren S, 2007, STAT METHODS MED RES, V16, P219, DOI 10.1177/0962280206074463
   WHO Scientific Group on Nutritional Anaemias & World Health Organization, 1968, NAT AN REP WHO SCI G
NR 18
TC 0
Z9 0
U1 4
U2 5
PU LIPPINCOTT WILLIAMS & WILKINS
PI PHILADELPHIA
PA TWO COMMERCE SQ, 2001 MARKET ST, PHILADELPHIA, PA 19103 USA
SN 0009-7322
EI 1524-4539
J9 CIRCULATION
JI Circulation
PD NOV 2
PY 2021
VL 144
IS 18
BP 1489
EP 1499
DI 10.1161/CIRCULATIONAHA.121.056797
PG 11
WC Cardiac & Cardiovascular Systems; Peripheral Vascular Disease
WE Science Citation Index Expanded (SCI-EXPANDED)
SC Cardiovascular System & Cardiology
GA YN5QN
UT WOS:000747313100009
PM 34432985
OA Green Published, Bronze
DA 2022-03-12
ER

PT J
AU Alsumali, A
   Djatche, LM
   Briggs, A
   Liu, RZ
   Diakite, I
   Patel, D
   Wang, YF
   Lautsch, D
AF Alsumali, Adnan
   Djatche, Laurence M.
   Briggs, Andrew
   Liu, Rongzhe
   Diakite, Ibrahim
   Patel, Dipen
   Wang, Yufei
   Lautsch, Dominik
TI Cost Effectiveness of Vericiguat for the Treatment of Chronic Heart
   Failure with Reduced Ejection Fraction Following a Worsening Heart
   Failure Event from a US Medicare Perspective
SO PHARMACOECONOMICS
LA English
DT Article
ID SACUBITRIL-VALSARTAN; RESOURCE UTILIZATION; ENALAPRIL; OUTCOMES;
   PREVALENCE; MORTALITY; TRENDS
AB Objective Given the high economic burden of disease among adult patients with chronic heart failure with reduced ejection fraction (HFrEF) following a worsening heart failure event in the US, this study aimed to estimate the cost effectiveness of vericiguat plus prior standard-of-care therapies (PSoCT) versus PSoCT alone from a US Medicare perspective. Methods A four-state Markov model (alive prior to heart failure hospitalization, alive during heart failure hospitalization, alive post-heart failure hospitalization, and death) was developed to predict clinical and economic outcomes, based on the results of the VICTORIA trial, in which patients with chronic HFrEF following a worsening heart failure were randomized to placebo or vericiguat, in addition to PSoCT, which consisted of beta-blockers, renin-angiotensin-aldosterone inhibitors, mineralocorticoid receptor antagonists, and the angiotensin receptor-neprilysin inhibitor sacubitril/valsartan. Risks of heart failure hospitalization and cardiovascular mortality were based on multivariable regression models derived from VICTORIA data. Utilities were derived from VICTORIA EQ-5D data and the literature. Costs included drug acquisition, heart failure hospitalization, routine care, and terminal care. Primary outcomes included heart failure hospitalization, cardiovascular mortality, life-years, quality-adjusted life-years (QALYs), and incremental costs per QALY gained over a 30-year lifetime horizon, discounted at 3.0% annually. Results For the VICTORIA overall intent-to-treat population, compared with PSoCT, vericiguat plus PSoCT resulted in 19 fewer heart failure hospitalizations and 13 fewer cardiovascular deaths per 1000 patients, as well as 0.28 QALY gained per patient at an incremental cost of $23,322, leading to $82,448 per QALY gained. Conclusions Based on the results of VICTORIA, patients treated with vericiguat had lower rates of heart failure hospitalization and cardiovascular death. The addition of vericiguat to PSoCT was estimated to increase QALYs and to be cost effective at a willingness-to-pay threshold of $100,000 per QALY gained.
C1 [Alsumali, Adnan] Merck & Co Inc, BARDS Hlth Econ & Decis Sci, 2000 Galloping Hill Rd, Kenilworth, NJ 07033 USA.
   [Djatche, Laurence M.; Lautsch, Dominik] Merck & Co Inc, Ctr Observat & Real World Evidence, Kenilworth, NJ USA.
   [Briggs, Andrew] London Sch Hyg & Trop Med, London, England.
   [Liu, Rongzhe; Diakite, Ibrahim; Patel, Dipen] OPEN Hlth, Bethesda, MD USA.
   [Wang, Yufei] MSD Ltd, BARDS HTA, Hoddesdon, Herts, England.
RP Alsumali, A (通讯作者)，Merck & Co Inc, BARDS Hlth Econ & Decis Sci, 2000 Galloping Hill Rd, Kenilworth, NJ 07033 USA.
EM adnan.alsumali@merck.com
OI Lautsch, Dominik/0000-0003-3803-1817; Diakite,
   Ibrahim/0000-0001-7151-4330; Briggs, Andrew/0000-0002-0777-1997; Liu,
   Rongzhe/0000-0001-8316-6089
FU Merck Sharp Dohme Corp.Merck & Company
FX The design and conduct of this study and manuscript development were
   funded by Merck Sharp & Dohme Corp., a subsidiary of Merck & Co., Inc.,
   Kenilworth, NJ, USA.
CR [Anonymous], 2019, PRINIVIL PRESCRIBING
   [Anonymous], 2017, COREG PRESCRIBING IN
   [Anonymous], VERQUVO PRESCRIBING, P2021
   [Anonymous], 2019, ENTRESTO PRESCRIBING
   [Anonymous], 2008, ALDACTONE PRESCRIBIN
   Armstrong PW, 2020, NEW ENGL J MED, V382, P1883, DOI 10.1056/NEJMoa1915928
   Bress AP, 2016, PHARMACOTHERAPY, V36, P174, DOI 10.1002/phar.1701
   Briggs ADP, 2006, DECISION MODELLING H
   Bureau of Labor Statistics, CONS PRIC IND
   Butler J, 2020, ADV THER, V37, P4015, DOI 10.1007/s12325-020-01456-1
   Butler J, 2019, J AM COLL CARDIOL, V73, P935, DOI 10.1016/j.jacc.2018.11.049
   Butler J, 2014, JAMA-J AM MED ASSOC, V312, P789, DOI 10.1001/jama.2014.6643
   Buyukkaramikli NC, 2019, PHARMACOECONOMICS, V37, P1391, DOI 10.1007/s40273-019-00844-y
   DeVore AD, 2014, J AM HEART ASSOC, V3, DOI 10.1161/JAHA.114.001088
   Di Tanna GL, 2021, PHARMACOECONOMICS, V39, P211, DOI 10.1007/s40273-020-00984-6
   Echouffo-Tcheugui JB, 2017, AM HEART J, V186, P63, DOI 10.1016/j.ahj.2017.01.003
   Gaziano TA, 2020, JAMA CARDIOL, V5, P1236, DOI 10.1001/jamacardio.2020.2822
   Gaziano TA, 2016, JAMA CARDIOL, V1, P666, DOI 10.1001/jamacardio.2016.1747
   Gerber Y, 2015, JAMA INTERN MED, V175, P996, DOI 10.1001/jamainternmed.2015.0924
   Gurwitz JH, 2013, AM J MED, V126, P393, DOI 10.1016/j.amjmed.2012.10.022
   Heidenreich PA, 2013, CIRC-HEART FAIL, V6, P606, DOI 10.1161/HHF.0b013e318291329a
   Ho JE, 2013, CIRC-HEART FAIL, V6, P279, DOI 10.1161/CIRCHEARTFAILURE.112.972828
   IBM Micromedex, RED BOOK, P2021
   Ibrahim NE, 2019, ESC HEART FAIL, V6, P784, DOI 10.1002/ehf2.12455
   Institute for Clinical and Economic Review, 2020, ICERS REF CAS EC EV
   King JB, 2016, JACC-HEART FAIL, V4, P392, DOI 10.1016/j.jchf.2016.02.007
   McEwan P, 2020, EUR J HEART FAIL, V22, P2147, DOI 10.1002/ejhf.1978
   McMurray JJV, 2019, NEW ENGL J MED, V381, P1995, DOI 10.1056/NEJMoa1911303
   McMurray JJV, 2018, HEART, V104, P1006, DOI 10.1136/heartjnl-2016-310661
   McMurray JJV, 2014, NEW ENGL J MED, V371, P993, DOI 10.1056/NEJMoa1409077
   Mentz RJ, 2021, J MED ECON, V24, P698, DOI 10.1080/13696998.2021.1922195
   Mentz RJ, 2020, J AM COLL CARDIOL, V75, P809
   Obi EN, 2016, J MANAG CARE SPEC PH, V22, P1446, DOI 10.18553/jmcp.2016.22.12.1446
   Olchanski N, 2020, CARDIOVASC ENDOCR ME, V9, P17, DOI 10.1097/XCE.0000000000000190
   Parizo JT, 2021, JAMA CARDIOL, V6, P926, DOI 10.1001/jamacardio.2021.1437
   Sandhu AT, 2016, ANN INTERN MED, V165, P681, DOI 10.7326/M16-0057
   Setoguchi S, 2007, AM HEART J, V154, P260, DOI 10.1016/j.ahj.2007.01.041
   Shah KS, 2017, J AM COLL CARDIOL, V70, P2476, DOI 10.1016/j.jacc.2017.08.074
   Solomon SD, 2007, CIRCULATION, V116, P1482, DOI 10.1161/CIRCULATIONAHA.107.696906
   Steinberg BA, 2012, CIRCULATION, V126, P65, DOI 10.1161/CIRCULATIONAHA.111.080770
   UK National Institute of Health and Care Excellence, 2015, COMMITTEE PAPERS
   Urbich M, 2020, PHARMACOECONOMICS, V38, P1219, DOI 10.1007/s40273-020-00952-0
   US Centers for Disease Control and Prevention, 2019, NATL VITAL STAT REPO
   Vasan RS, 2018, JACC-CARDIOVASC IMAG, V11, P1, DOI 10.1016/j.jcmg.2017.08.007
   Virani SS, 2020, CIRCULATION, V141, pE139, DOI 10.1161/CIR.0000000000000757
   Zueger PM, 2018, PHARMACOTHERAPY, V38, P520, DOI 10.1002/phar.2108
NR 46
TC 0
Z9 0
U1 0
U2 0
PU ADIS INT LTD
PI NORTHCOTE
PA 5 THE WAREHOUSE WAY, NORTHCOTE 0627, AUCKLAND, NEW ZEALAND
SN 1170-7690
EI 1179-2027
J9 PHARMACOECONOMICS
JI Pharmacoeconomics
PD NOV
PY 2021
VL 39
IS 11
BP 1343
EP 1354
DI 10.1007/s40273-021-01091-w
EA OCT 2021
PG 12
WC Economics; Health Care Sciences & Services; Health Policy & Services;
   Pharmacology & Pharmacy
WE Science Citation Index Expanded (SCI-EXPANDED); Social Science Citation Index (SSCI)
SC Business & Economics; Health Care Sciences & Services; Pharmacology &
   Pharmacy
GA WG9YX
UT WOS:000705743700001
PM 34623625
OA Green Accepted, hybrid, Green Published
DA 2022-03-12
ER

PT J
AU Benza, RL
   Ghofrani, HA
   Grunig, E
   Hoeper, MM
   Jansa, P
   Jing, ZC
   Kim, NH
   Langleben, D
   Simonneau, G
   Wang, C
   Busse, D
   Meier, C
   Ghio, S
AF Benza, Raymond L.
   Ghofrani, Hossein-Ardeschir
   Grunig, Ekkehard
   Hoeper, M. Marius
   Jansa, Pavel
   Jing, Zhi-Cheng
   Kim, Nick H.
   Langleben, David
   Simonneau, Gerald
   Wang, Chen
   Busse, Dennis
   Meier, Christian
   Ghio, Stefano
TI Effect of riociguat on right ventricular function in patients with
   pulmonary arterial hypertension and chronic thromboembolic pulmonary
   hypertension
SO JOURNAL OF HEART AND LUNG TRANSPLANTATION
LA English
DT Article
DE hypertension; pulmonary; ventricular function; right; PAH; CTEPH
ID LONG-TERM EXTENSION; RISK SCORE CALCULATOR; PREDICTING SURVIVAL;
   BOSENTAN TREATMENT; EXERCISE CAPACITY; INHALED ILOPROST;
   CARDIAC-FUNCTION; OPEN-LABEL; REGISTRY; MANAGEMENT
AB BACKGROUND: In the Phase III PATENT-1 (NCT00810693) and CHEST-1 (NCT00855465) studies, riociguat demonstrated efficacy vs placebo in patients with pulmonary arterial hypertension (PAH) and chronic thromboembolic pulmonary hypertension (CTEPH). Clinical effects were maintained at 2 years in the long-term extension studies PATENT-2 (NCT00863681) and CHEST-2 (NCT00910429).
   METHODS: This post hoc analysis of hemodynamic data from PATENT-1 and CHEST-1 assessed whether riociguat improved right ventricular (RV) function parameters including stroke volume index (SVI), stroke volume, RV work index, and cardiac efficiency. REVEAL Risk Score (RRS) was calculated for patients stratified by SVI and right atrial pressure (RAP) at baseline and follow-up. The association between RV function parameters and SVI and RAP stratification with long-term outcomes was assessed.
   RESULTS: In PATENT-1 (n = 341) and CHEST-1 (n = 238), riociguat improved RV function parameters vs placebo (p < 0.05). At follow-up, there were significant differences in RRS between patients with favorable and unfavorable SVI and RAP, irrespective of treatment arm (p < 0.0001). Multiple RV function parameters at baseline and follow-up were associated with survival and clinical worsening-free survival (CWFS) in PATENT-2 (n = 396; p < 0.05) and CHEST-2 (n = 237). In PATENT-2, favorable SVI and RAP at follow-up only was associated with survival and CWFS (p < 0.05), while in CHEST-2, favorable SVI and RAP at baseline and follow-up were associated with survival and CWFS (p < 0.05).
   CONCLUSION: This post hoc analysis of PATENT and CHEST suggests that riociguat improves RV function in patients with PAH and CTEPH. (C) 2021 The Author(s). Published by Elsevier Inc. on behalf of International Society for Heart and Lung Transplantation.
C1 [Benza, Raymond L.] Ohio State Univ, Div Cardiovasc Med, Wexner Med Ctr, 473 W 12th Ave,Suite 200, Columbus, OH 43210 USA.
   [Ghofrani, Hossein-Ardeschir] Univ Giessen, Giessen, Germany.
   [Ghofrani, Hossein-Ardeschir] German Ctr Lung Res DZL, Marburg Lung Ctr, Giessen, Germany.
   [Ghofrani, Hossein-Ardeschir] Kerckhoff Klin, Dept Pneumol, Bad Nauheim, Germany.
   [Ghofrani, Hossein-Ardeschir] Imperial Coll London, Dept Med, London, England.
   [Grunig, Ekkehard] Heidelberg Univ Hosp, Ctr Pulm Hypertens, Thoraxklin, German Ctr Lung Res DZL, Heidelberg, Germany.
   [Hoeper, M. Marius] Hannover Med Sch, Dept Resp Med, German Ctr Lung Res DZL, Hannover, Germany.
   [Jansa, Pavel] Charles Univ Prague, Dept Med 2, Dept Cardiovasc Med, Fac Med 1, Prague, Czech Republic.
   [Jansa, Pavel] Gen Univ Hosp, Prague, Czech Republic.
   [Jing, Zhi-Cheng] Chinese Acad Med Sci & Peking Union Med Coll, Dept Cardiol, State Key Lab Complex Severe & Rare Dis, Peking Union Med Coll Hosp, Beijing, Peoples R China.
   [Kim, Nick H.] Univ Calif San Diego, Div Pulm & Crit Care Med, La Jolla, CA 92093 USA.
   [Langleben, David] McGill Univ, Jewish Gen Hosp, Ctr Pulm Vasc Dis, Montreal, PQ, Canada.
   [Langleben, David] McGill Univ, Jewish Gen Hosp, Lady Davis Inst, Montreal, PQ, Canada.
   [Simonneau, Gerald] Univ Paris Saclay, Hop Bicetre, Ctr Reference Hypertens Pulm Severe, Serv Pneumol & Reanimat, Le Kremlin Bicetre, France.
   [Simonneau, Gerald] Hop Marie Lannelongue, INSERM UMR S999, LabEx LERMIT, Le Plessis Robinson, France.
   [Wang, Chen] China Japan Friendship Hosp, Dept Pulm & Crit Care Med, Ctr Resp Med, Beijing, Peoples R China.
   [Wang, Chen] Chinese Acad Med Sci, Inst Resp Med, Beijing, Peoples R China.
   [Wang, Chen] Natl Clin Res Ctr Resp Dis, Beijing, Peoples R China.
   [Wang, Chen] Chinese Acad Med Sci, Peking Union Med, Beijing, Peoples R China.
   [Wang, Chen] WHO Collaborat Ctr Tobacco Cessat & Resp Dis Prev, Beijing, Peoples R China.
   [Busse, Dennis] Employee Chrestos Concept GmbH & Co KG, Essen, Germany.
   [Ghio, Stefano] Fdn IRCCS Policlin S Matteo, Div Cardiol, Pavia, Italy.
   [Meier, Christian] Bayer AG, Global Med Affairs, Berlin, Germany.
RP Benza, RL (通讯作者)，Ohio State Univ, Div Cardiovasc Med, Wexner Med Ctr, 473 W 12th Ave,Suite 200, Columbus, OH 43210 USA.
EM Raymond.benza@osumc.edu
RI Ghofrani, Hossein Ardeschir/AAD-2856-2022; Ghio, Stefano/ABH-1151-2021;
   Jing, Zhi-Cheng/AAT-9081-2021; Jansa, Pavel/O-2302-2017
OI Ghio, Stefano/0000-0002-1858-1152; Jing, Zhi-Cheng/0000-0003-0493-0929;
   Jansa, Pavel/0000-0002-3711-7064
FU Bayer AG (Berlin, Germany); Merck & Co., Inc., Kenilworth, NJ, USA; Good
   Publications Practice (GPP3) guidelines
FX The PATENT and CHEST studies were funded by Bayer AG (Berlin, Germany)
   and Merck & Co., Inc., Kenilworth, NJ, USA. Medical writing assistance
   was provided by Anthea Scothern, PhD, at Adelphi Communications Ltd
   (Bollington, UK) , funded by Bayer AG (Berlin, Germany) in accordance
   with Good Publications Practice (GPP3) guidelines.
CR Abbas AE, 2017, ECHOCARDIOGR-J CARD, V34, P1417, DOI 10.1111/echo.13642
   Aronson D, 2018, PULM CIRC, V9, DOI 10.1177/2045894018815438
   Badagliacca R, 2018, J HEART LUNG TRANSPL, V37, P365, DOI 10.1016/j.healun.2017.08.009
   Bellofiore A, 2013, ANN BIOMED ENG, V41, P1384, DOI 10.1007/s10439-013-0752-3
   Benza RL, 2020, INT J CARDIOL, V317, P188, DOI 10.1016/j.ijcard.2020.05.044
   Benza RL, 2019, CHEST, V156, P323, DOI 10.1016/j.chest.2019.02.004
   Benza RL, 2018, J HEART LUNG TRANSPL, V37, P836, DOI 10.1016/j.healun.2018.02.015
   Benza RL, 2018, J HEART LUNG TRANSPL, V37, P513, DOI 10.1016/j.healun.2017.11.006
   Benza RL, 2015, J HEART LUNG TRANSPL, V34, P356, DOI 10.1016/j.healun.2014.09.016
   Benza RL, 2012, CHEST, V141, P354, DOI 10.1378/chest.11-0676
   Benza RL, 2010, CIRCULATION, V122, P164, DOI 10.1161/CIRCULATIONAHA.109.898122
   Boucly A, 2017, EUR RESPIR J, V50, DOI 10.1183/13993003.00889-2017
   Cha KS, 2013, AM J CARDIOL, V112, P1834, DOI 10.1016/j.amjcard.2013.08.003
   Chon MK, 2017, J CARDIOL, V69, P741, DOI 10.1016/j.jjcc.2016.07.002
   Claessen G, 2015, HEART, V101, P637, DOI 10.1136/heartjnl-2014-306851
   DALONZO GE, 1991, ANN INTERN MED, V115, P343, DOI 10.7326/0003-4819-115-5-343
   Delcroix M, 2018, EUR RESPIR J, V52, DOI 10.1183/13993003.00248-2018
   Domingo E, 2018, PULM CIRC, V9, DOI 10.1177/2045894018816972
   Enderby CY, 2018, THER ADV CHRONIC DIS, V9, P171, DOI 10.1177/2040622318779749
   Gabe N, 2017, J HEART LUNG TRANSPL, V36, P509, DOI 10.1016/j.healun.2016.12.012
   Galie N, 2003, J AM COLL CARDIOL, V41, P1380, DOI 10.1016/S0735-1097(03)00121-9
   Galie N, 2019, EUR RESPIR J, V53, DOI 10.1183/13993003.01889-2018
   Galie N, 2019, EUR RESPIR J, V53, DOI 10.1183/13993003.02148-2018
   Galie N, 2016, EUR HEART J, V37, P67, DOI 10.1093/eurheartj/ehv317
   Gall H, 2017, J HEART LUNG TRANSPL, V36, P957, DOI 10.1016/j.healun.2017.02.016
   Ghofrani HA, 2016, LANCET RESP MED, V4, P361, DOI 10.1016/S2213-2600(16)30019-4
   Ghofrani HA, 2013, NEW ENGL J MED, V369, P330, DOI 10.1056/NEJMoa1209655
   Ghofrani HA, 2013, NEW ENGL J MED, V369, P319, DOI 10.1056/NEJMoa1209657
   Hoeper MM, 2021, LANCET RESP MED, V9, P573, DOI 10.1016/S2213-2600(20)30532-4
   Hoeper MM, 2017, EUR RESPIR J, V50, DOI 10.1183/13993003.00740-2017
   Humbert M, 2019, EUR RESPIR J, V53, DOI 10.1183/13993003.02004-2018
   Kaya MG, 2012, J CARD FAIL, V18, P379, DOI 10.1016/j.cardfail.2012.02.004
   Kim H, 2017, J CLIN ULTRASOUND, V45, P28, DOI 10.1002/jcu.22396
   Kramm T, 2005, EUR J CARDIO-THORAC, V28, P882, DOI 10.1016/j.ejcts.2005.09.007
   Marra AM, 2018, RESP RES, V19, DOI 10.1186/s12931-018-0957-y
   Olsson KM, 2014, CIRCULATION, V129, P57, DOI 10.1161/CIRCULATIONAHA.113.004526
   Rubin LJ, 2015, EUR RESPIR J, V45, P1303, DOI 10.1183/09031936.00090614
   Sato T, 2018, PULM CIRC, V8, DOI 10.1177/2045893217748307
   Seyfarth HJ, 2007, RESPIRATION, V74, P287, DOI 10.1159/000093322
   Seyfarth HJ, 2005, CHEST, V128, P709, DOI 10.1378/chest.128.2.709
   Simonneau G, 2016, LANCET RESP MED, V4, P372, DOI 10.1016/S2213-2600(16)30022-4
   Simonneau G, 2015, EUR RESPIR J, V45, P1293, DOI 10.1183/09031936.00087114
   Sitbon O, 2019, EUR RESPIR J, V53, DOI 10.1183/13993003.01908-2018
   Surie S, 2013, CLIN CARDIOL, V36, P698, DOI 10.1002/clc.22197
   Vanderpool RR, 2017, EUR RESPIR J, V50, DOI 10.1183/13993003.00764-2017
   Weatherald J, 2018, CIRCULATION, V137, P693, DOI 10.1161/CIRCULATIONAHA.117.029254
NR 46
TC 0
Z9 0
U1 1
U2 1
PU ELSEVIER SCIENCE INC
PI NEW YORK
PA STE 800, 230 PARK AVE, NEW YORK, NY 10169 USA
SN 1053-2498
EI 1557-3117
J9 J HEART LUNG TRANSPL
JI J. Heart Lung Transplant.
PD OCT
PY 2021
VL 40
IS 10
BP 1172
EP 1180
DI 10.1016/j.healun.2021.06.020
PG 9
WC Cardiac & Cardiovascular Systems; Respiratory System; Surgery;
   Transplantation
WE Science Citation Index Expanded (SCI-EXPANDED)
SC Cardiovascular System & Cardiology; Respiratory System; Surgery;
   Transplantation
GA WF4SQ
UT WOS:000706296500026
PM 34353714
OA hybrid
DA 2022-03-12
ER

PT J
AU Jeremiasen, I
   Naumburg, E
   Westoo, C
   Weismann, CG
   Tran-Lundmark, K
AF Jeremiasen, Ida
   Naumburg, Estelle
   Westoo, Christian
   G. Weismann, Constance
   Tran-Lundmark, Karin
TI Vasodilator therapy for pulmonary hypertension in children: a national
   study of patient characteristics and current treatment strategies
SO PULMONARY CIRCULATION
LA English
DT Article
DE sildenafil; congenital heart defect; bronchopulmonary dysplasia;
   pulmonary hypertension; children
ID ARTERIAL-HYPERTENSION; PEDIATRIC-PATIENTS; OPEN-LABEL; SURVIVAL;
   BOSENTAN; DISEASE; SAFETY
AB Pulmonary vasodilator therapy is still often an off-label treatment for pulmonary hypertension in children. The aim of this nationwide register-based study was to assess patient characteristics and strategies for pulmonary vasodilator therapy in young Swedish children. Prescription information for all children below seven years of age at treatment initiation, between 2007 and 2017, was retrieved from the National Prescribed Drug Register, and medical information was obtained by linkage to other registers. All patients were categorized according to the WHO classification of pulmonary hypertension. In total, 233 patients had been prescribed pulmonary vasodilators. The treatment was initiated before one year of age in 61% (N = 143). Sildenafil was most common (N = 224 patients), followed by bosentan (N = 29), iloprost (N = 14), macitentan (N = 4), treprostinil (N = 2) and riociguat (N = 2). Over the study period, the prescription rate for sildenafil tripled. Monotherapy was most common, 87% (N = 203), while 13% (N = 20) had combination therapy. Bronchopulmonary dysplasia (N = 82, 35%) and/or congenital heart defects (N = 156, 67%) were the most common associated conditions. Eight percent (N = 18) of the patients had Down syndrome. Cardiac catheterization had been performed in 39% (N = 91). Overall mortality was 13% (N = 30) during the study period. This study provides an unbiased overview of national outpatient use of pulmonary vasodilator therapy in young children. Few cases of idiopathic pulmonary arterial hypertension were found, but a large proportion of pulmonary hypertension associated with congenital heart defects or bronchopulmonary dysplasia. Despite treatment, mortality was high, and additional pediatric studies are needed for a better understanding of underlying pathologies and evidence of treatment effects.
C1 [Jeremiasen, Ida; Westoo, Christian; Tran-Lundmark, Karin] Lund Univ, Dept Expt Med Sci, BMC C12, S-22184 Lund, Sweden.
   [Jeremiasen, Ida; Westoo, Christian; Tran-Lundmark, Karin] Lund Univ, Wallenberg Ctr Mol Med, Lund, Sweden.
   [Jeremiasen, Ida; G. Weismann, Constance; Tran-Lundmark, Karin] Skane Univ Hosp, Paediat Heart Ctr, Lund, Sweden.
   [Naumburg, Estelle] Umea Univ, Inst Clin Sci, Paediat, Umea, Sweden.
RP Jeremiasen, I (通讯作者)，Lund Univ, Dept Expt Med Sci, BMC C12, S-22184 Lund, Sweden.
EM ida.jeremiasen@med.lu.se
RI Jeremiasen, Ida/AAZ-2758-2020
OI Jeremiasen, Ida/0000-0002-5947-4759
FU Swedish Heart-Lung FoundationSwedish Heart-Lung Foundation; Knut and
   Alice Wallenberg foundationKnut & Alice Wallenberg Foundation
FX The author(s) disclosed receipt of the following financial support for
   the research, authorship, and publication of this article: This work was
   supported by the Swedish Heart-Lung Foundation (K.T.L.) and the Knut and
   Alice Wallenberg foundation (K.T.L.)
CR Abrams D, 2000, Heart, V84, pE4, DOI 10.1136/heart.84.2.e4
   Barst RJ, 2003, CLIN PHARMACOL THER, V73, P372, DOI 10.1016/S0009-9236(03)00005-5
   Barst RJ, 2014, CIRCULATION, V129, P1914, DOI 10.1161/CIRCULATIONAHA.113.005698
   Barst RJ, 2012, CIRCULATION, V125, P324, DOI 10.1161/CIRCULATIONAHA.110.016667
   Barst RJ, 2012, CIRCULATION, V125, P113, DOI 10.1161/CIRCULATIONAHA.111.026591
   Berger RMF, 2017, BRIT J CLIN PHARMACO, V83, P1734, DOI 10.1111/bcp.13267
   Berger RMF, 2016, INT J CARDIOL, V202, P52, DOI 10.1016/j.ijcard.2015.08.080
   Berger RMF, 2012, LANCET, V379, P537, DOI 10.1016/S0140-6736(11)61621-8
   Bush D, 2021, PEDIATR PULM, V56, P621, DOI 10.1002/ppul.24687
   Bush D, 2018, J PEDIATR-US, V202, P212, DOI 10.1016/j.jpeds.2018.06.031
   Castaldi B, 2018, CARDIOVASC THER, V36, DOI 10.1111/1755-5922.12314
   Cerro Maria Jesus Del, 2011, Pulm Circ, V1, P286
   Cohen JL, 2019, J PEDIATR-US, V205, P29, DOI 10.1016/j.jpeds.2018.09.067
   Marin MJD, 2014, AM J RESP CRIT CARE, V190, P1421, DOI 10.1164/rccm.201406-1052OC
   Farber HW, 2015, CHEST, V148, P1043, DOI 10.1378/chest.15-0300
   Galie N, 2016, EUR HEART J, V37, P67, DOI 10.1093/eurheartj/ehv317
   Hansmann G, 2019, J HEART LUNG TRANSPL, V38, P879, DOI 10.1016/j.healun.2019.06.022
   Humpl T, 2005, CIRCULATION, V111, P3274, DOI 10.1161/CIRCULATIONAHA.104.473371
   Jeremiasen I, 2020, PEDIATR CARDIOL, V41, P1651, DOI 10.1007/s00246-020-02424-w
   Krishnan U, 2017, J PEDIATR-US, V188, P24, DOI 10.1016/j.jpeds.2017.05.029
   Rosenzweig EB, 2019, EUR RESPIR J, V53, DOI 10.1183/13993003.01916-2018
   Simonneau G, 2019, EUR RESPIR J, V53, DOI 10.1183/13993003.01913-2018
   Simonneau G, 2009, J AM COLL CARDIOL, V54, pS43, DOI [10.1016/j.jacc.2009.04.012, 10.1016/j.jacc.2013.10.029]
   Statistics Sweden, POP WELF STAT 2016 1
   van Loon RLE, 2011, CIRCULATION, V124, P1755, DOI 10.1161/CIRCULATIONAHA.110.969584
   Zijlstra WMH, 2014, J AM COLL CARDIOL, V63, P2159, DOI 10.1016/j.jacc.2014.02.575
NR 26
TC 0
Z9 0
U1 1
U2 1
PU SAGE PUBLICATIONS INC
PI THOUSAND OAKS
PA 2455 TELLER RD, THOUSAND OAKS, CA 91320 USA
SN 2045-8932
EI 2045-8940
J9 PULM CIRC
JI Pulm. Circ.
PD OCT
PY 2021
VL 11
IS 4
AR 20458940211057891
DI 10.1177/20458940211057891
PG 8
WC Cardiac & Cardiovascular Systems; Respiratory System
WE Science Citation Index Expanded (SCI-EXPANDED)
SC Cardiovascular System & Cardiology; Respiratory System
GA XO8OF
UT WOS:000730437400001
PM 34925762
OA Green Published
DA 2022-03-12
ER

PT J
AU Rahamim, E
   Nachman, D
   Yagel, O
   Yarkoni, M
   Elbaz-Greener, G
   Amir, O
   Asleh, R
AF Rahamim, Eldad
   Nachman, Dean
   Yagel, Oren
   Yarkoni, Merav
   Elbaz-Greener, Gabby
   Amir, Offer
   Asleh, Rabea
TI Contemporary Pillars of Heart Failure with Reduced Ejection Fraction
   Medical Therapy
SO JOURNAL OF CLINICAL MEDICINE
LA English
DT Review
DE heart failure with reduced ejection fraction; novel medical therapy;
   hospitalization; mortality; morbidity
ID SOLUBLE GUANYLATE-CYCLASE; CARDIAC MYOSIN ACTIVATOR; LEFT-VENTRICULAR
   DYSFUNCTION; ASSOCIATION TASK-FORCE; 2016 ESC GUIDELINES; OMECAMTIV
   MECARBIL; ISOSORBIDE DINITRATE; EXERCISE CAPACITY; INSUFFICIENCY
   BISOPROLOL; INCREASE CONTRACTILITY
AB Heart failure with reduced ejection fraction (HFrEF) is a clinical condition associated with cardiac contractility impairment. HFrEF is a significant public health issue with a high morbidity and mortality burden. Pathological left ventricular (LV) remodeling and progressive dilatation are hallmarks of HFrEF pathogenesis, ultimately leading to adverse clinical outcomes. Therefore, cardiac remodeling attenuation has become a treatment goal and a standard of care over the last three decades. Guideline-directed medical therapy mainly targeting the sympathetic nervous system and the renin-angiotensin-aldosterone system (RAAS) has led to improved survival and a reduction in HF hospitalization in this population. More recently, novel pharmacological therapies targeting other pathways implicated in the pathophysiology of HFrEF have emerged at an exciting rate, with landmark clinical trials demonstrating additive clinical benefits in patients with HFrEF. Among these novel therapies, angiotensin receptor-neprilysin inhibitors (ARNI), sodium-glucose cotransporter-2 inhibitors (SGLT2i), vericiguat (a novel oral guanylate cyclase stimulator), and omecamtiv mecarbil (a selective cardiac myosin activator) have shown improved clinical benefit when added to the traditional standard-of-care medical therapy in HFrEF. These new comprehensive data have led to a remarkable change in the medical therapy paradigm in the setting of HFrEF. This article will review the pivotal studies involving these novel agents and present a suggestive paradigm of pharmacological therapy representing the 2021 European Society of Cardiology (ESC) guidelines for the treatment of chronic HFrEF.
C1 [Rahamim, Eldad; Nachman, Dean; Yagel, Oren; Yarkoni, Merav; Elbaz-Greener, Gabby; Amir, Offer; Asleh, Rabea] Hebrew Univ Jerusalem, Inst Heart, Hadassah Med Ctr, Fac Med, IL-91120 Jerusalem, Israel.
   [Amir, Offer] Bar Ilan Univ, Azrieli Fac Med, IL-1311502 Safed, Israel.
RP Rahamim, E; Asleh, R (通讯作者)，Hebrew Univ Jerusalem, Inst Heart, Hadassah Med Ctr, Fac Med, IL-91120 Jerusalem, Israel.
EM eldad.rahamim@gmail.com; Dean@hadassah.org.il; oreny@hadassah.org.il;
   myarkoni@hadassah.org.il; gabbyelbaz@yahoo.com; Oamir@hadassah.org.il;
   Rasleh@hadassah.org.il
OI Rahamim, Eldad/0000-0003-2130-5578; Elbaz Greener,
   Gabby/0000-0003-1922-9174; Asleh, Rabea/0000-0002-0258-7402
CR Al-Jobori H, 2017, DIABETES, V66, P1999, DOI 10.2337/db17-0100
   Anker SD, 2021, NEW ENGL J MED, V385, P1451, DOI 10.1056/NEJMoa2107038
   [Anonymous], 1991, Br J Hosp Med, V45, P233
   Armstrong PW, 2020, NEW ENGL J MED, V382, P1883, DOI 10.1056/NEJMoa1915928
   Benjamin EJ, 2019, CIRCULATION, V139, pE56, DOI 10.1161/CIR.0000000000000659
   Berg DD, 2021, CIRC-HEART FAIL, V14, DOI 10.1161/CIRCHEARTFAILURE.120.007034
   Bhatt DL, 2021, NEW ENGL J MED, V384, P117, DOI 10.1056/NEJMoa2030183
   Bolger GB, 2021, TRENDS GENET, V37, P669, DOI 10.1016/j.tig.2021.03.002
   Cannon CP, 2020, NEW ENGL J MED, V383, P1425, DOI 10.1056/NEJMoa2004967
   Cleland JGF, 2011, LANCET, V378, P676, DOI 10.1016/S0140-6736(11)61126-4
   COHN JN, 1986, NEW ENGL J MED, V314, P1547, DOI 10.1056/NEJM198606123142404
   Cohn JN, 2000, J AM COLL CARDIOL, V35, P569, DOI 10.1016/S0735-1097(99)00630-0
   COHN JN, 1991, HERZ, V16, P267
   Cook C, 2014, INT J CARDIOL, V171, P368, DOI 10.1016/j.ijcard.2013.12.028
   Erdmann E, 2013, EUR HEART J, V34, P57, DOI 10.1093/eurheartj/ehs196
   Evgenov OV, 2006, NAT REV DRUG DISCOV, V5, P755, DOI 10.1038/nrd2038
   FACCHINI F, 1991, JAMA-J AM MED ASSOC, V266, P3008, DOI 10.1001/jama.266.21.3008
   Farah C, 2018, NAT REV CARDIOL, V15, P292, DOI 10.1038/nrcardio.2017.224
   Ferguson SK, 2021, J APPL PHYSIOL, V130, P914, DOI 10.1152/japplphysiol.00780.2020
   FRANCIOSA JA, 1980, AM J MED, V69, P559, DOI 10.1016/0002-9343(80)90468-4
   Gaede P, 2008, NEW ENGL J MED, V358, P580, DOI 10.1056/NEJMoa0706245
   Gheorghiade M, 2015, JAMA-J AM MED ASSOC, V314, P2251, DOI 10.1001/jama.2015.15734
   Gheorghiade M, 2012, EUR J HEART FAIL, V14, P1056, DOI 10.1093/eurjhf/hfs093
   Granger CB, 2003, LANCET, V362, P772, DOI 10.1016/S0140-6736(03)14284-5
   Greenberg BH, 2015, JACC-HEART FAIL, V3, P22, DOI 10.1016/j.jchf.2014.07.009
   Greene SJ, 2013, J AM HEART ASSOC, V2, DOI 10.1161/JAHA.113.000536
   Gu J, 2010, J CLIN PHARMACOL, V50, P401, DOI 10.1177/0091270009343932
   Haghfelt T, 2001, Ugeskr Laeger, V163, P1867
   Hegde LG, 2011, J CARDIOVASC PHARM, V57, P495, DOI 10.1097/FJC.0b013e318210fc7e
   Heidenreich PA, 2013, CIRC-HEART FAIL, V6, P606, DOI 10.1161/HHF.0b013e318291329a
   Hjalmarson A, 1999, LANCET, V353, P2001
   Hulot JS, 2021, EXPERT OPIN PHARMACO, V22, P1847, DOI 10.1080/14656566.2021.1937121
   Hunt SA, 2009, CIRCULATION, V119, pE391, DOI 10.1161/CIRCULATIONAHA.109.192065
   KAHN JC, 1990, LANCET, V335, P118, DOI 10.1016/0140-6736(90)90595-V
   Komajda M, 2016, EUR J HEART FAIL, V18, P514, DOI 10.1002/ejhf.510
   Lechat P, 1999, LANCET, V353, P9
   LECHAT P, 1994, CIRCULATION, V90, P1765, DOI 10.1161/01.CIR.90.4.1765
   LEIER CV, 1983, CIRCULATION, V67, P817, DOI 10.1161/01.CIR.67.4.817
   Li H, 2018, LIFE SCI, V197, P46, DOI 10.1016/j.lfs.2018.01.032
   Libby P., 2021, BRAUNWALDS HEART DIS, V12th
   Malik FI, 2011, SCIENCE, V331, P1439, DOI 10.1126/science.1200113
   Maron BA, 2013, ANTIOXID REDOX SIGN, V18, P270, DOI 10.1089/ars.2012.4744
   McDonagh TA, 2021, EUR HEART J, V42, P3599, DOI 10.1093/eurheartj/ehab368
   McMurray JJV, 2019, NEW ENGL J MED, V381, P1995, DOI 10.1056/NEJMoa1911303
   McMurray JJ, 2000, HEART, V83, P596, DOI 10.1136/heart.83.5.596
   McMurray JJV, 2014, NEW ENGL J MED, V371, P993, DOI 10.1056/NEJMoa1409077
   Metra M, 2017, LANCET, V390, P1981, DOI 10.1016/S0140-6736(17)31071-1
   Ruilope LM, 2010, LANCET, V375, P1255, DOI 10.1016/S0140-6736(09)61966-8
   Mosenzon O, 2019, LANCET DIABETES ENDO, V7, P606, DOI 10.1016/S2213-8587(19)30180-9
   Neal B, 2017, NEW ENGL J MED, V377, P2099
   NORTHRIDGE DB, 1989, LANCET, V2, P591
   Packer M, 2002, CIRCULATION, V106, P2194, DOI 10.1161/01.CIR.0000035653.72855.BF
   Packer M, 2002, CIRCULATION, V106, P920, DOI 10.1161/01.CIR.0000029801.86489.50
   Packer M, 2020, NEW ENGL J MED, V383, P1413, DOI 10.1056/NEJMoa2022190
   Paulus WJ, 2013, J AM COLL CARDIOL, V62, P263, DOI 10.1016/j.jacc.2013.02.092
   Perry G, 1997, NEW ENGL J MED, V336, P525
   PFEFFER MA, 1992, NEW ENGL J MED, V327, P669, DOI 10.1056/NEJM199209033271001
   Pfeffer MA, 2003, LANCET, V362, P759, DOI 10.1016/S0140-6736(03)14282-1
   Pitt B, 2003, NEW ENGL J MED, V348, P1309, DOI 10.1056/NEJMoa030207
   Plosker G, 2014, DRUGS, V74, P2191, DOI 10.1007/s40265-014-0324-3
   Ponikowski P, 2016, EUR J HEART FAIL, V18, P891, DOI 10.1002/ejhf.592
   Ponikowski Piotr, 2016, Rev Esp Cardiol (Engl Ed), V69, P1167, DOI 10.1016/j.rec.2016.11.005
   Ponikowski P, 2016, KARDIOL POL, V74, P1037, DOI 10.5603/KP.2016.0141
   Ponikowski P, 2016, EUR HEART J, V37, P2129, DOI 10.1093/eurheartj/ehw128
   Poole-Wilson PA, 2003, LANCET, V362, P7, DOI 10.1016/S0140-6736(03)13800-7
   Redfield MM, 2015, NEW ENGL J MED, V373, P2314, DOI 10.1056/NEJMoa1510774
   Redfield MM, 2013, JAMA-J AM MED ASSOC, V309, P1268, DOI 10.1001/jama.2013.2024
   Rossignol P, 2019, LANCET, V393, P1034, DOI 10.1016/S0140-6736(18)31808-7
   Savarese Gianluigi, 2017, Card Fail Rev, V3, P7, DOI 10.15420/cfr.2016:25:2
   Schwinger RHG, 1999, DEUT MED WOCHENSCHR, V124, P987
   Shah KS, 2017, J AM COLL CARDIOL, V70, P2476, DOI 10.1016/j.jacc.2017.08.074
   Shen YT, 2010, CIRC-HEART FAIL, V3, P522, DOI 10.1161/CIRCHEARTFAILURE.109.930321
   Stasch JP, 2002, BRIT J PHARMACOL, V136, P773, DOI 10.1038/sj.bjp.0704778
   Surks HK, 1999, SCIENCE, V286, P1583, DOI 10.1126/science.286.5444.1583
   SWEDBERG K, 1987, NEW ENGL J MED, V316, P1429
   Swedberg K, 2010, LANCET, V376, P875, DOI 10.1016/S0140-6736(10)61198-1
   Taylor AL, 2004, NEW ENGL J MED, V351, P2049, DOI 10.1056/NEJMoa042934
   Teerlink JR, 2021, J AM COLL CARDIOL, V78, P97, DOI 10.1016/j.jacc.2021.04.065
   Teerlink JR, 2021, NEW ENGL J MED, V384, P105, DOI 10.1056/NEJMoa2025797
   Teerlink JR, 2016, LANCET, V388, P2895, DOI 10.1016/S0140-6736(16)32049-9
   Teerlink JR, 2016, J AM COLL CARDIOL, V67, P1444, DOI 10.1016/j.jacc.2016.01.031
   Teerlink JR, 2011, LANCET, V378, P667, DOI 10.1016/S0140-6736(11)61219-1
   Teerlink JR, 2009, HEART FAIL REV, V14, P289, DOI 10.1007/s10741-009-9135-0
   Thomas MC, 2018, DIABETOLOGIA, V61, P2098, DOI 10.1007/s00125-018-4669-0
   Tsai EJ, 2009, PHARMACOL THERAPEUT, V122, P216, DOI 10.1016/j.pharmthera.2009.02.009
   Vallon V, 2015, ANNU REV MED, V66, P255, DOI 10.1146/annurev-med-051013-110046
   Vasilakou D, 2013, ANN INTERN MED, V159, P262, DOI 10.7326/0003-4819-159-4-201308200-00007
   Velazquez EJ, 2019, NEW ENGL J MED, V380, P539, DOI 10.1056/NEJMoa1812851
   Velazquez EJ, 2018, AM HEART J, V198, P145, DOI 10.1016/j.ahj.2018.01.004
   Virani SS, 2021, CIRCULATION, V143, pe254, DOI 10.1161/CIR.0000000000000950
   Virani SS, 2020, CIRCULATION, V141, pE139, DOI 10.1161/CIR.0000000000000757
   WAAGSTEIN F, 1975, BRIT HEART J, V37, P1022
   Wanner C, 2016, NEW ENGL J MED, V375, P1801, DOI [10.1056/NEJMoa1515920, 10.1056/NEJMc1611290]
   Wiviott SD, 2019, NEW ENGL J MED, V380, P347, DOI 10.1056/NEJMoa1812389
   Yancy CW, 2017, CIRCULATION, V136, pE137, DOI 10.1161/CIR.0000000000000509
   YUSUF S, 1991, NEW ENGL J MED, V325, P293, DOI 10.1056/NEJM199108013250501
   Zannad F, 2020, LANCET, V396, P819, DOI 10.1016/S0140-6736(20)31824-9
   Zannad F, 2011, NEW ENGL J MED, V364, P11, DOI 10.1056/NEJMoa1009492
   Ziaeian B, 2016, NAT REV CARDIOL, V13, P368, DOI 10.1038/nrcardio.2016.25
   Zinman B, 2015, NEW ENGL J MED, V373, P2117, DOI 10.1056/NEJMoa1504720
NR 100
TC 0
Z9 0
U1 3
U2 3
PU MDPI
PI BASEL
PA ST ALBAN-ANLAGE 66, CH-4052 BASEL, SWITZERLAND
EI 2077-0383
J9 J CLIN MED
JI J. Clin. Med.
PD OCT
PY 2021
VL 10
IS 19
AR 4409
DI 10.3390/jcm10194409
PG 23
WC Medicine, General & Internal
WE Science Citation Index Expanded (SCI-EXPANDED)
SC General & Internal Medicine
GA WI3MJ
UT WOS:000708268500001
PM 34640427
OA gold, Green Published
DA 2022-03-12
ER

PT J
AU Wang, L
   Zhu, L
   Wu, Y
   Li, QW
   Liu, HM
AF Wang, Li
   Zhu, Lu
   Wu, Yong
   Li, Qiwei
   Liu, Hanmin
TI Riociguat therapy for pulmonary hypertension: a systematic review and
   meta-analysis
SO ANNALS OF PALLIATIVE MEDICINE
LA English
DT Review
DE Riociguat; pulmonary arterial hypertension (PAH); chronic thromboembolic
   pulmonary hypertension (CTEPH); pulmonary hypertension (PH);
   meta-analysis
ID BRAIN NATRIURETIC PEPTIDE; 6-MINUTE WALK DISTANCE;
   ARTERIAL-HYPERTENSION; NT-PROBNP; SURVIVAL; MORTALITY; LINE
AB Background: Riociguat therapy has been recommended for pulmonary arterial hypertension (PAH) and chronic thromboembolic pulmonary hypertension (CTEPH), and it might have therapeutic significance for other types of pulmonary hypertension (PH). Our purpose was to evaluate the specific impact of riociguat on all types of PH.
   Methods: We conducted a systematic review and meta-analysis of randomized controlled trials (RCTs) comparing the safety and efficacy of riociguat treatment for PH through databases of the Cochrane Library, PubMed, Embase, and Web of Science from inception to the present. Duplicate publications, studies with no full text, incomplete information or inability to extract data, animal experiments and reviews, and systematic reviews were excluded. The software RevMan 5.4 was used for data synthesis.
   Results: There were 8 RCTs included in our study, involving 1,606 participants. For PAH and CTEPH patients, riociguat treatment extended 6-minute walk distance (6MWD) by 39.84 meters, decreased mean pulmonary arterial pressure (PAP) by 4.20 mmHg, lowered pulmonary vascular resistance (PVR) by 218.76 dynes/sec/cm(-5), cut down right atrial pressure (RAP) by 0.9 mmHg, increased cardiac index (CI) by 0.49 L/min/m(2), improved cardiac output (CO) by 0.89 L/min, reduced N-terminal pro-type B natriuretic peptide (NT-proBNP) by 436.21 pg/ mL, and decreased adverse events and clinical worsening as compared with placebo. For other types of PH including PH due to left heart disease and PH due to lung disease, riociguat was reported as having improved CI by 0.42 L/min/m(2) and CO was increased by 0.92 L/min compared with placebo. Other efficacy outcomes and safety outcomes did not attain statistical difference in other types of PH.
   Conclusions: For PAH and CTEPH, riociguat treatment is safe and effective, but for other types of PH, it can only improve some hemodynamic parameters.
C1 [Wang, Li; Wu, Yong; Li, Qiwei; Liu, Hanmin] Sichuan Univ, West China Univ Hosp 2, Minist Educ, Key Lab Birth Defects & Related Dis Women & Child, Chengdu, Peoples R China.
   [Wang, Li] Univ Elect Sci & Technol China, Sch Med, Chengdu Womens & Childrens Cent Hosp, Dept Pediat Resp Med, Chengdu, Peoples R China.
   [Wang, Li; Wu, Yong; Li, Qiwei; Liu, Hanmin] Sichuan Univ, West China Univ Hosp 2, NHC Key Lab Chronobiol, Chengdu, Peoples R China.
   [Wang, Li; Wu, Yong; Li, Qiwei; Liu, Hanmin] Sichuan Univ, West China Univ Hosp 2, Joint Lab Lung Dev & Related Dis, Chengdu, Peoples R China.
   [Zhu, Lu] Southwest Med Univ, Affiliated Hosp, Dept Pediat, Luzhou, Peoples R China.
   [Zhu, Lu] Sichuan Clin Res Ctr Birth Defects, Luzhou, Peoples R China.
RP Liu, HM (通讯作者)，20,Sect 3, Chengdu, Peoples R China.
EM liuhm@scu.edu.cn
FU Sichuan Science and Technology Program [2019YFS0037]
FX This research was supported by Sichuan Science and Technology Program
   (2019YFS0037) .
CR Bonderman D, 2014, CHEST, V146, P1274, DOI 10.1378/chest.14-0106
   Bonderman D, 2013, CIRCULATION, V128, P502, DOI 10.1161/CIRCULATIONAHA.113.001458
   Brockunier L, 2020, BIOORG MED CHEM LETT, V30, DOI 10.1016/j.bmcl.2020.127574
   Charalampopoulos A, 2018, FRONT MED-LAUSANNE, V5, DOI [10.3389/fmed.2018.00174, 10.3389/Fmed.2018.00174]
   Fritz JS, 2013, CHEST, V143, P315, DOI 10.1378/chest.12-0270
   Gabe N, 2017, J HEART LUNG TRANSPL, V36, P509, DOI 10.1016/j.healun.2016.12.012
   Gabler NB, 2012, CIRCULATION, V126, P349, DOI 10.1161/CIRCULATIONAHA.112.105890
   Galie N, 2016, EUR HEART J, V37, P67, DOI 10.1093/eurheartj/ehv317
   Ghofrani HA, 2017, CHEST, V151, P468, DOI 10.1016/j.chest.2016.05.024
   Ghofrani HA, 2013, NEW ENGL J MED, V369, P330, DOI 10.1056/NEJMoa1209655
   Ghofrani HA, 2013, NEW ENGL J MED, V369, P319, DOI 10.1056/NEJMoa1209657
   Hoeper MM, 2016, LANCET RESP MED, V4, P306, DOI 10.1016/S2213-2600(15)00543-3
   Humbert M, 2019, EUR RESPIR J, V53, DOI 10.1183/13993003.01887-2018
   Jing ZC, 2007, CHEST, V132, P373, DOI 10.1378/chest.06-2913
   Kim NH, 2017, HEART, V103, P599, DOI 10.1136/heartjnl-2016-309621
   Klinger JR, 2021, BRIT J CLIN PHARMACO, V87, P2645, DOI 10.1111/bcp.14676
   Koudstaal T, 2020, J CLIN MED, V9, DOI 10.3390/jcm9020561
   Leuchte HH, 2007, CHEST, V131, P402, DOI 10.1378/chest.06-1758
   Lian TY, 2017, DRUG DES DEV THER, V11, P1195, DOI 10.2147/DDDT.S117277
   Liu QQ, 2015, THER CLIN RISK MANAG, V11, P1731, DOI 10.2147/TCRM.S49026
   Makowski CT, 2015, PHARMACOTHERAPY, V35, P502, DOI 10.1002/phar.1592
   McLaughlin VV, 2006, EUR J CLIN INVEST, V36, P10, DOI 10.1111/j.1365-2362.2006.01688.x
   McLaughlin VV, 2009, J AM COLL CARDIOL, V53, P1573, DOI 10.1016/j.jacc.2009.01.004
   Nathan SD, 2019, LANCET RESP MED, V7, P780, DOI [10.1016/S2213-2600(19)30250-4, 10.1016/02213-2600(19)30250-4]
   Rosenkranz S, 2015, HEART, V101, P1792, DOI 10.1136/heartjnl-2015-307832
   Savarese G, 2012, J AM COLL CARDIOL, V60, P1192, DOI 10.1016/j.jacc.2012.01.083
   Simonneau G, 2019, EUR RESPIR J, V53, DOI 10.1183/13993003.01913-2018
   Sitbon O, 2005, THORAX, V60, P1025, DOI 10.1136/thx.2005.040618
   Souza R, 2007, RESP MED, V101, P69, DOI 10.1016/j.rmed.2006.04.014
   Souza R, 2006, CHEST, V130, P1627, DOI 10.1378/chest.130.5.1627
   Stasch JP, 2013, HANDB EXP PHARMACOL, V218, P279, DOI 10.1007/978-3-642-38664-0_12
   Thomas J., 2021, COCHRANE HDB SYSTEMA
   Tian Z, 2021, EXPERT OPIN PHARMACO, V22, P557, DOI 10.1080/14656566.2020.1828349
   Tuder RM, 2013, J AM COLL CARDIOL, V62, pD4, DOI 10.1016/j.jacc.2013.10.025
   Vazquez ZGS, 2020, LUNG, V198, P581, DOI 10.1007/s00408-020-00375-w
   Zhao R, 2019, HERZ, V44, P637, DOI 10.1007/s00059-018-4697-z
NR 36
TC 0
Z9 0
U1 1
U2 1
PU AME PUBL CO
PI SHATIN
PA FLAT-RM C 16F, KINGS WING PLAZA 1, NO 3 KWAN ST, SHATIN, HONG KONG
   00000, PEOPLES R CHINA
SN 2224-5820
EI 2224-5839
J9 ANN PALLIAT MED
JI Ann. Pallliat. Med.
PD OCT
PY 2021
VL 10
IS 10
BP 11117
EP 11128
DI 10.21037/apm-21-2656
PG 12
WC Health Care Sciences & Services
WE Science Citation Index Expanded (SCI-EXPANDED)
SC Health Care Sciences & Services
GA WS1UF
UT WOS:000714973900007
PM 34763472
OA gold
DA 2022-03-12
ER

PT J
AU Gan, HB
   Tang, H
   Huang, YJ
   Wang, D
   Pu, P
   Zuo, Z
AF Gan, Hongbo
   Tang, Heng
   Huang, Yujie
   Wang, Dan
   Pu, Peng
   Zuo, Zhong
TI The 'diamond' approach to personalized drug treatment of heart failure
   with reduced ejection fraction
SO REVIEWS IN CARDIOVASCULAR MEDICINE
LA English
DT Review
DE Heart failure; Diamond approach; New therapies; Individualized treatment
ID 2013 ACCF/AHA GUIDELINE; LEFT-VENTRICULAR DYSFUNCTION;
   CORONARY-ARTERY-DISEASE; ASSOCIATION TASK-FORCE; ANGIOTENSIN-NEPRILYSIN
   INHIBITION; GUANYLATE-CYCLASE STIMULATOR; ACC/AHA/HFSA FOCUSED UPDATE;
   ACUTE MYOCARDIAL-INFARCTION; TYPE-2 DIABETES-MELLITUS;
   ATRIAL-FIBRILLATION
AB Heart failure (HF) is a complex clinical syndrome with symptoms and signs due to cardiac dysfunction, leading to high hospitalization and morbidity. HF treatment has rapidly developed in recent decades, and breakthroughs have been made. Although conventional neurohormonal blockade therapies, including beta-blockers, angiotensinconverting enzyme (ACE) inhibitors, angiotensin receptor blockers (ARBs), and mineralocorticoid receptor antagonists (MRAs), significantly improve the prognosis of patients with heart failure with reduced ejection fraction (HFrEF), mortality and rehospitalization remain high. Therefore, new therapies are needed. Previous studies demonstrated that ivabradine, angiotensin receptor-neprilysin inhibitor (ARNI), sodium-glucose cotransporter 2 (SGLT2) inhibitor, vericiguat, and omecamtiv mecarbil (OM) are beneficial for HFrEF. However, there is a lack of systematic review of the most optimal manner to use under various clinical conditions. This review summarizes the current knowledge regarding these therapies to give suggestions regarding clinical use timing, application scope, and optimal therapies under various conditions. Most importantly, we propose the HF diamond approach to express the necessity of conjunction of therapies. Different from the current guidelines, we suggest to use the diamond approach in an early and comprehensive manner at the beginning of ventricular remodeling in HFrEF to prevent further deterioration of HF and maximize the prognosis of patients.
C1 [Gan, Hongbo; Tang, Heng; Pu, Peng; Zuo, Zhong] Chongqing Med Univ, Dept Cardiol, Affiliated Hosp 1, Chongqing 400016, Peoples R China.
   [Huang, Yujie] Chongqing Med & Pharmaceut Coll, Dept Cardiol, Affiliated Hosp 1, Chongqing 400060, Peoples R China.
   [Wang, Dan] Chongqing Red Cross Hosp, Dept Cardiol, Chongqing 400020, Peoples R China.
RP Pu, P; Zuo, Z (通讯作者)，Chongqing Med Univ, Dept Cardiol, Affiliated Hosp 1, Chongqing 400016, Peoples R China.
EM pp841103@sina.com; zzuo-cq@hotmail.com
FU Science and Health Joint Medical Research Project of Chongqing
   [2018ZDXM010, 2020FYYX101]; Fundamental Science and Advanced Technology
   Research of Chongqing [cstc2019jcyjmsxmX0433]
FX Supported by the Science and Health Joint Medical Research Project of
   Chongqing (2018ZDXM010) (2020FYYX101) and the Fundamental Science and
   Advanced Technology Research of Chongqing (cstc2019jcyjmsxmX0433).
CR Ahmed A, 2012, AM J MED, V125, P399, DOI 10.1016/j.amjmed.2011.10.013
   Albert NM, 2019, J AM HEART ASSOC, V8, DOI 10.1161/JAHA.118.011089
   Anand IS, 2009, CIRCULATION, V120, P1577, DOI 10.1161/CIRCULATIONAHA.109.853648
   Arakaki RF, 2016, POSTGRAD MED, V128, P409, DOI 10.1080/00325481.2016.1167570
   Armstrong PW, 2020, NEW ENGL J MED, V382, P1883, DOI 10.1056/NEJMoa1915928
   Armstrong PW, 2018, JACC-HEART FAIL, V6, P96, DOI 10.1016/j.jchf.2017.08.013
   Bohm M, 2020, J HYPERTENS, V38, P1829, DOI 10.1097/HJH.0000000000002492
   Bowling CB, 2013, INT J CARDIOL, V167, P151, DOI 10.1016/j.ijcard.2011.12.056
   Braam B, 2014, NAT REV NEPHROL, V10, P48, DOI 10.1038/nrneph.2013.250
   Breitenstein S, 2017, HANDB EXP PHARMACOL, V243, P225, DOI 10.1007/164_2016_100
   Butler J, 2019, J AM COLL CARDIOL, V73, P935, DOI 10.1016/j.jacc.2018.11.049
   Canet E, 2011, ANN NY ACAD SCI, V1222, P90, DOI 10.1111/j.1749-6632.2011.05960.x
   Carubelli V, 2018, EXPERT REV CARDIOVAS, V16, P113, DOI 10.1080/14779072.2018.1422178
   Chang HY, 2019, J CARDIOL, V74, P372, DOI 10.1016/j.jjcc.2019.03.010
   Chen ZM, 2005, LANCET, V366, P1622
   Cherney DZI, 2017, LANCET DIABETES ENDO, V5, P610, DOI 10.1016/S2213-8587(17)30182-1
   Cice G, 2003, J AM COLL CARDIOL, V41, P1438, DOI 10.1016/S0735-1097(03)00241-9
   Cleland JGF, 1997, EUR HEART J, V18, P41
   Cleland JGF, 2011, LANCET, V378, P676, DOI 10.1016/S0140-6736(11)61126-4
   Cohn JN, 2001, NEW ENGL J MED, V345, P1667, DOI 10.1056/NEJMoa010713
   Colucci WS, 2007, CIRCULATION, V116, P49, DOI 10.1161/CIRCULATIONAHA.106.666016
   Corletto A, 2018, CLIN RES CARDIOL, V107, P1040, DOI 10.1007/s00392-018-1277-4
   Damman K, 2018, JACC-HEART FAIL, V6, P489, DOI 10.1016/j.jchf.2018.02.004
   Damman K, 2014, J AM COLL CARDIOL, V63, P853, DOI 10.1016/j.jacc.2013.11.031
   Dave CV, 2019, ANN INTERN MED, V171, P248, DOI 10.7326/M18-3136
   de Diego C, 2018, HEART RHYTHM, V15, P395, DOI 10.1016/j.hrthm.2017.11.012
   de Leeuw AE, 2016, EUR HEART J-CARD PHA, V2, P244, DOI 10.1093/ehjcvp/pvw009
   Desai AS, 2007, J AM COLL CARDIOL, V50, P1959, DOI 10.1016/j.jacc.2007.07.067
   Desai AS, 2019, JAMA-J AM MED ASSOC, V322, P1077, DOI 10.1001/jama.2019.12843
   Docherty KF, 2020, CIRCULATION, V142, P1623, DOI 10.1161/CIRCULATIONAHA.120.047480
   Erondu N, 2015, DIABETES CARE, V38, P1680, DOI 10.2337/dc15-1251
   Faul C, 2011, J CLIN INVEST, V121, P4393, DOI 10.1172/JCI46122
   Fitchett D, 2016, EUR HEART J, V37, P1526, DOI 10.1093/eurheartj/ehv728
   Fox K, 2015, EUR HEART J, V36, P3291, DOI 10.1093/eurheartj/ehv451
   Fox K, 2014, NEW ENGL J MED, V371, P1091, DOI 10.1056/NEJMoa1406430
   Fralick M, 2017, NEW ENGL J MED, V376, P2300, DOI 10.1056/NEJMc1701990
   FRANCIS GS, 1990, CIRCULATION, V82, P1724, DOI 10.1161/01.CIR.82.5.1724
   Freemantle N, 1999, BMJ-BRIT MED J, V318, P1730, DOI 10.1136/bmj.318.7200.1730
   Frohlich H, 2018, EUR HEART J-CARD PHA, V4, P82, DOI 10.1093/ehjcvp/pvx013
   Fu EL, 2020, CIRC-HEART FAIL, V13, DOI 10.1161/CIRCHEARTFAILURE.120.007180
   Gheorghiade M, 2015, JAMA-J AM MED ASSOC, V314, P2251, DOI 10.1001/jama.2015.15734
   Gheorghiade M, 2013, HEART FAIL REV, V18, P123, DOI 10.1007/s10741-012-9323-1
   Granger CB, 2003, LANCET, V362, P772, DOI 10.1016/S0140-6736(03)14284-5
   Griffin M, 2020, CIRCULATION, V142, P1028, DOI 10.1161/CIRCULATIONAHA.120.045691
   Haddad Haissam, 2020, CJC Open, V2, P344, DOI 10.1016/j.cjco.2020.04.007
   Hawkins NM, 2011, J AM COLL CARDIOL, V57, P2127, DOI 10.1016/j.jacc.2011.02.020
   Heerspink HJL, 2020, NEW ENGL J MED, V383, P1436, DOI 10.1056/NEJMoa2024816
   Hjalmarson A, 2000, JAMA-J AM MED ASSOC, V283, P1295, DOI 10.1001/jama.283.10.1295
   House AA, 2019, KIDNEY INT, V95, P1304, DOI 10.1016/j.kint.2019.02.022
   Huizar JF, 2019, J AM COLL CARDIOL, V73, P2328, DOI 10.1016/j.jacc.2019.02.045
   Ibrahim NE, 2019, EUR HEART J-CARD PHA, V5, P3, DOI 10.1093/ehjcvp/pvy011
   Januzzi JL, 2019, JAMA-J AM MED ASSOC, V322, P1085, DOI 10.1001/jama.2019.12821
   Koruth JS, 2017, J AM COLL CARDIOL, V70, P1777, DOI 10.1016/j.jacc.2017.08.038
   Kosiborod MN, 2020, CIRCULATION, V141, P90, DOI 10.1161/CIRCULATIONAHA.119.044138
   Kosiuk J, 2015, INT J CARDIOL, V179, P27, DOI 10.1016/j.ijcard.2014.10.062
   Kotecha D, 2019, J AM COLL CARDIOL, V74, P2893, DOI 10.1016/j.jacc.2019.09.059
   Lam CSP, 2021, JAMA CARDIOL, V6, P706, DOI 10.1001/jamacardio.2020.6455
   Lee S, 2020, ESC HEART FAIL, V7, P1125, DOI 10.1002/ehf2.12659
   Lewis EF, 2017, CIRC-HEART FAIL, V10, DOI 10.1161/CIRCHEARTFAILURE.116.003430
   Lin B, 2014, CARDIOVASC DIABETOL, V13, DOI 10.1186/s12933-014-0148-1
   Maddox TM, 2021, J AM COLL CARDIOL, V77, P772, DOI 10.1016/j.jacc.2020.11.022
   Malerba M, 2015, DRUG DISCOV TODAY, V20, P129, DOI 10.1016/j.drudis.2014.09.005
   Martin RIR, 2014, HEART, V100, P1506, DOI 10.1136/heartjnl-2014-305482
   Martinez FA, 2020, CIRCULATION, V141, P100, DOI 10.1161/CIRCULATIONAHA.119.044133
   McDonagh TA, 2021, EUR HEART J, V2021, P1522
   McDonald M, 2021, CAN J CARDIOL, V37, P531, DOI 10.1016/j.cjca.2021.01.017
   McMurray JJV, 2019, NEW ENGL J MED, V381, P1995, DOI 10.1056/NEJMoa1911303
   McMurray JJV, 2014, NEW ENGL J MED, V371, P993, DOI 10.1056/NEJMoa1409077
   Morales DR, 2017, BMC MED, V15, DOI 10.1186/s12916-017-0781-0
   Mordi NA, 2020, CIRCULATION, V142, P1713, DOI 10.1161/CIRCULATIONAHA.120.048739
   Moubarak G, 2014, INT J CARDIOL, V175, P187, DOI 10.1016/j.ijcard.2014.04.183
   Neal B, 2017, NEW ENGL J MED, V377, P2099
   NICKLAS JM, 1992, NEW ENGL J MED, V327, P685
   O'Connor CM, 1999, AM HEART J, V138, P78, DOI 10.1016/S0002-8703(99)70250-4
   O'Gara PT, 2013, CIRCULATION, V127, P529, DOI 10.1161/CIR.0b013e3182742c84
   O'Meara E, 2020, CAN J CARDIOL, V36, P159, DOI 10.1016/j.cjca.2019.11.036
   Opasich C, 2006, EUR J HEART FAIL, V8, P649, DOI 10.1016/j.ejheart.2005.11.005
   Packer M, 2001, NEW ENGL J MED, V344, P1651, DOI 10.1056/NEJM200105313442201
   Packer M, 1996, NEW ENGL J MED, V334, P1349, DOI 10.1056/NEJM199605233342101
   PACKER M, 1991, NEW ENGL J MED, V325, P1468, DOI 10.1056/NEJM199111213252103
   Packer M, 2021, J AM COLL CARDIOL, V77, P1381, DOI 10.1016/j.jacc.2021.01.033
   Packer M, 2020, NEW ENGL J MED, V383, P1413, DOI 10.1056/NEJMoa2022190
   Packer M, 2018, LANCET DIABETES ENDO, V6, P547, DOI 10.1016/S2213-8587(18)30100-1
   Packer M, 2013, JACC-HEART FAIL, V1, P103, DOI 10.1016/j.jchf.2012.12.004
   Pareek A, 2016, NEW ENGL J MED, V375, P1800, DOI 10.1056/NEJMc1611290
   Perkovic V, 2019, NEW ENGL J MED, V380, P2295, DOI 10.1056/NEJMoa1811744
   PFEFFER MA, 1992, NEW ENGL J MED, V327, P669, DOI 10.1056/NEJM199209033271001
   Pfeffer MA, 2003, NEW ENGL J MED, V349, P1893, DOI 10.1056/NEJMoa032292
   Pitt B, 2003, NEW ENGL J MED, V348, P1309, DOI 10.1056/NEJMoa030207
   Pitt B, 1999, NEW ENGL J MED, V341, P709, DOI 10.1056/NEJM199909023411001
   Planelles-Herrero VJ, 2017, NAT COMMUN, V8, DOI 10.1038/s41467-017-00176-5
   Ponikowski P, 2016, EUR HEART J, V37, P2129, DOI 10.1093/eurheartj/ehw128
   Prijic S, 2014, REV RECENT CLIN TRIA, V9, P58, DOI 10.2174/1574887109666140908125402
   Roberts MA, 2016, AM J KIDNEY DIS, V67, P902, DOI 10.1053/j.ajkd.2015.10.029
   Roger VL, 2013, CIRC RES, V113, P646, DOI 10.1161/CIRCRESAHA.113.300268
   SADOSHIMA J, 1993, CIRC RES, V73, P413, DOI 10.1161/01.RES.73.3.413
   Sarrias A, 2018, CIRCULATION, V138, P551, DOI 10.1161/CIRCULATIONAHA.118.034755
   Schmidt-Ott KM, 2000, REGUL PEPTIDES, V93, P65, DOI 10.1016/S0167-0115(00)00178-6
   Shah KS, 2017, J AM COLL CARDIOL, V70, P2476, DOI 10.1016/j.jacc.2017.08.074
   Sheu WHH, 2020, DIABETES METAB J, V44, P11, DOI 10.4093/dmj.2019.0208
   Simon T, 2003, EUR HEART J, V24, P554, DOI 10.1016/S0195-668X(02)00743-1
   Solomon SD, 2020, JACC-HEART FAIL, V8, P811, DOI 10.1016/j.jchf.2020.04.008
   Spannella F, 2019, INTERN EMERG MED, V14, P1287, DOI 10.1007/s11739-019-02111-6
   SWEDBERG K, 1988, AM J CARDIOL, V62, pA60, DOI 10.1016/S0002-9149(88)80087-0
   Swedberg K, 2010, LANCET, V376, P875, DOI 10.1016/S0140-6736(10)61198-1
   Tardif JC, 2011, EUR HEART J, V32, P2507, DOI 10.1093/eurheartj/ehr311
   Teerlink JR, 2021, NEW ENGL J MED, V384, P105, DOI 10.1056/NEJMoa2025797
   Teerlink JR, 2020, JACC-HEART FAIL, V8, P329, DOI 10.1016/j.jchf.2019.12.001
   Teerlink JR, 2016, LANCET, V388, P2895, DOI 10.1016/S0140-6736(16)32049-9
   Tepper D., 2019, CONGESTIVE HEART FAI, V5, P184
   Triposkiadis F, 2009, J AM COLL CARDIOL, V54, P1747, DOI 10.1016/j.jacc.2009.05.015
   Vardeny O, 2012, J AM COLL CARDIOL, V60, P2082, DOI 10.1016/j.jacc.2012.07.048
   Velazquez EJ, 2019, NEW ENGL J MED, V380, P539, DOI 10.1056/NEJMoa1812851
   Virani SS, 2020, CIRCULATION, V141, pE139, DOI 10.1161/CIR.0000000000000757
   Voors AA, 2021, EUR J HEART FAIL, V23, P1313, DOI 10.1002/ejhf.2221
   Wachter R, 2019, EUR J HEART FAIL, V21, P998, DOI 10.1002/ejhf.1498
   Wiviott SD, 2019, NEW ENGL J MED, V380, P347, DOI 10.1056/NEJMoa1812389
   Wongcharoen W, 2016, INT J CARDIOL, V224, P252, DOI 10.1016/j.ijcard.2016.09.044
   Yancy CW, 2017, J CARD FAIL, V23, P628, DOI 10.1016/j.cardfail.2017.04.014
   Yancy CW, 2017, J AM COLL CARDIOL, V70, P776, DOI 10.1016/j.jacc.2017.04.025
   Yancy CW, 2016, CIRCULATION, V134, pE282, DOI 10.1161/CIR.0000000000000435
   Yancy CW, 2013, J AM COLL CARDIOL, V62, pE147, DOI 10.1016/j.jacc.2013.05.019
   YUSUF S, 1991, NEW ENGL J MED, V325, P293, DOI 10.1056/NEJM199108013250501
   Zannad F, 2011, NEW ENGL J MED, V364, P11, DOI 10.1056/NEJMoa1009492
   Zelniker TA, 2020, CIRCULATION, V141, P1227, DOI 10.1161/CIRCULATIONAHA.119.044183
   Zelniker TA, 2020, J AM COLL CARDIOL, V75, P422, DOI 10.1016/j.jacc.2019.11.031
   Zhang HZ, 2020, ESC HEART FAIL, V7, P3841, DOI 10.1002/ehf2.12974
   Zinman B, 2016, NEW ENGL J MED, V374, P1094, DOI 10.1056/NEJMc1600827
   Zugck C, 2017, INT J CARDIOL, V240, P258, DOI 10.1016/j.ijcard.2017.03.131
NR 129
TC 0
Z9 0
U1 2
U2 2
PU IMR PRESS
PI ROBINSON
PA 112 ROBINSON RD, ROBINSON, SINGAPORE
SN 1530-6550
EI 2153-8174
J9 REV CARDIOVASC MED
JI Rev. Cardiovasc. Med.
PD SEP 24
PY 2021
VL 22
IS 3
BP 573
EP 584
DI 10.31083/j.rcm2203069
PG 12
WC Cardiac & Cardiovascular Systems
WE Science Citation Index Expanded (SCI-EXPANDED)
SC Cardiovascular System & Cardiology
GA UZ3HQ
UT WOS:000702099800007
PM 34565061
OA gold
DA 2022-03-12
ER

PT J
AU Kansakar, S
   Guragain, A
   Verma, D
   Sharma, P
   Dhungana, B
   Bhattarai, B
   Yadav, S
   Gautam, I
AF Kansakar, Sajog
   Guragain, Ashish
   Verma, Deepak
   Sharma, Prabhat
   Dhungana, Bibek
   Bhattarai, Bidit
   Yadav, Sunil
   Gautam, Ishant
TI Soluble Guanylate Cyclase Stimulators in Heart Failure
SO CUREUS
LA English
DT Review
DE heart failure with reduced ejection fraction (hfref); heart failure with
   preserved ejection fraction (hfpef); heart failure; guanylate cyclase
   stimulators; vericiguat
ID PRESERVED EJECTION FRACTION; 2013 ACCF/AHA GUIDELINE; ASSOCIATION
   TASK-FORCE; NITRIC-OXIDE; AMERICAN-COLLEGE; VERICIGUAT; PATHOPHYSIOLOGY;
   MANAGEMENT; CAPACITY; PLACEBO
AB Heart failure has a high global burden of morbidity and mortality. Despite significant advances in medical management of heart failure, the prognosis remains poor. This justifies the search for newer therapeutic agents. Recently, soluble guanylate stimulators have demonstrated favorable results in clinical trials. This article aims to summarize the guanylate cyclase signaling pathway, the role of soluble guanylate cyclase stimulators in heart failure, and data from recent clinical trials of these drugs. We concluded that soluble guanylate cyclase stimulators have significant benefits in reducing hospitalizations in patients with heart failure with reduced ejection fraction that are at high risk of cardiovascular events. There appears to be no benefit of these drugs in patients with heart failure with preserved ejection fraction.
C1 [Kansakar, Sajog; Guragain, Ashish; Sharma, Prabhat] Manipal Coll Med Sci, Internal Med, Pokhara, Nepal.
   [Verma, Deepak] Calif Inst Behav Neurosci & Psychol, Internal Med Family Med, Fairfield, CA USA.
   [Sharma, Prabhat] Shankarapur Hosp, Internal Med, Kathmandu, Nepal.
   [Dhungana, Bibek] KIST Med Coll, Internal Med, Lalitpur, Nepal.
   [Bhattarai, Bidit] Venus Hosp, Internal Med, Kathmandu, Nepal.
   [Yadav, Sunil] Topa Primary Hlth Ctr, Internal Med, Rajbiraj, Nepal.
   [Gautam, Ishant] Bhaktapur Hosp, Internal Med, Bhaktapur, Nepal.
RP Kansakar, S (通讯作者)，Manipal Coll Med Sci, Internal Med, Pokhara, Nepal.
EM sajog.kansakar@gmail.com
OI Sharma, Prabhat/0000-0001-7865-8089
CR Aimo A, 2020, EUR J PREV CARDIOL, V27, P494, DOI 10.1177/2047487319870344
   Armstrong PW, 2020, JAMA-J AM MED ASSOC, V324, P1512, DOI 10.1001/jama.2020.15922
   Armstrong PW, 2020, NEW ENGL J MED, V382, P1883, DOI 10.1056/NEJMoa1915928
   Bonderman D, 2014, CHEST, V146, P1274, DOI 10.1378/chest.14-0106
   Cuffe MS, 2002, JAMA-J AM MED ASSOC, V287, P1541, DOI 10.1001/jama.287.12.1541
   Feil R, 2006, EMBO REP, V7, P149, DOI 10.1038/sj.embor.7400627
   Galie N, 2016, EUR HEART J, V37, P67, DOI 10.1093/eurheartj/ehv317
   Gheorghiade M, 2015, JAMA-J AM MED ASSOC, V314, P2251, DOI 10.1001/jama.2015.15734
   Horst BG, 2018, NITRIC OXIDE-BIOL CH, V77, P65, DOI 10.1016/j.niox.2018.04.011
   James SL, 2018, LANCET, V392, P1789, DOI [10.1016/S0140-6736(18)32279-7, 10.1016/s0140-6736(18)32279-7]
   McMurray JJV, 2014, NEW ENGL J MED, V371, P993, DOI 10.1056/NEJMoa1409077
   Metra M, 2009, EUR HEART J, V30, P3015, DOI 10.1093/eurheartj/ehp338
   Murad F, 2006, NEW ENGL J MED, V355, P2003, DOI 10.1056/NEJMsa063904
   Murphy SP, 2020, JAMA-J AM MED ASSOC, V324, P488, DOI 10.1001/jama.2020.10262
   O'Connor CM, 2011, NEW ENGL J MED, V365, P32, DOI 10.1056/NEJMoa1100171
   Pacher P, 2007, PHYSIOL REV, V87, P315, DOI 10.1152/physrev.00029.2006
   Pieske B, 2017, EUR HEART J, V38, P1119, DOI 10.1093/eurheartj/ehw593
   Ponikowski P, 2016, EUR J HEART FAIL, V18, P891, DOI 10.1002/ejhf.592
   Sandner P, 2018, BIOL CHEM, V399, P679, DOI 10.1515/hsz-2018-0155
   Schmidt P, 2003, EUR J PHARMACOL, V468, P167, DOI 10.1016/S0014-2999(03)01674-1
   Shah KS, 2017, J AM COLL CARDIOL, V70, P2476, DOI 10.1016/j.jacc.2017.08.074
   Udelson JE, 2020, JAMA-J AM MED ASSOC, V324, P1522, DOI 10.1001/jama.2020.16641
   Virani SS, 2020, CIRCULATION, V141, pE139, DOI 10.1161/CIR.0000000000000757
   Volpe M, 2016, CLIN SCI, V130, P57, DOI 10.1042/CS20150469
   Wales JA, 2018, J BIOL CHEM, V293, P1850, DOI 10.1074/jbc.RA117.000457
   Yancy CW, 2017, CIRCULATION, V136, pE137, DOI 10.1161/CIR.0000000000000509
   Yancy CW, 2013, J AM COLL CARDIOL, V62, pE147, DOI 10.1016/j.jacc.2013.05.019
NR 27
TC 0
Z9 0
U1 0
U2 0
PU CUREUS INC
PI PALO ALTO
PA PO BOX 61002, PALO ALTO, CA 94306 USA
EI 2168-8184
J9 CUREUS
JI Cureus
PD SEP 6
PY 2021
VL 13
IS 9
AR e17781
DI 10.7759/cureus.17781
PG 7
WC Medicine, General & Internal
WE Emerging Sources Citation Index (ESCI)
SC General & Internal Medicine
GA UO5ND
UT WOS:000694741500028
PM 34659992
OA gold, Green Published
DA 2022-03-12
ER

PT J
AU Ilonze, OJ
   Guglin, M
AF Ilonze, Onyedika J.
   Guglin, Maya
TI Vericiguat, organic nitrates, and heart failure in African Americans
SO INTERNATIONAL JOURNAL OF CARDIOLOGY
LA English
DT Article
DE Vericiguat; Guideline directed medical therapy; African American;
   Hydralazine; Isosorbide dinitrate
AB African Americans (AA) have a higher prevalence of heart failure (HF) when compared with White Americans (3% vs 2%), respectively and HF comes on at an earlier age and is more severe in AA. The A-HEFT trial with the combination of hydralazine and isosorbide dinitrate (ISDNHYD) for self-described AA with NYHA class III-IV heart failure with reduced ejection fraction (HFrEF) showed reduction in mortality and HF hospitalizations with a class I level of evidence A recommendation in the ACC/AHA guidelines. Vericiguat is an oral soluble guanylate cyclase stimulator that enhances the cyclic guanosine monophosphate (GMP) pathway. A randomized, double-blind, placebo-controlled trial in patients with higher risk HFrEF in which AA were underrepresented found that vericiguat reduced the composite primary outcome of cardiovascular death or first HF hospitalization. In the new era of guideline directed medical therapies of quadruple therapy - hydralazine and isosorbide dinitrate should be preferred over vericiguat in AA with HFrEF. (c) 2021 Elsevier B.V. All rights reserved.
C1 [Ilonze, Onyedika J.; Guglin, Maya] Indiana Univ Sch Med, Div Cardiol, Sect Adv Heart Failure & Transplant Cardiol, Indianapolis, IN 46202 USA.
RP Ilonze, OJ (通讯作者)，1801 N Senate Blvd,Suite 2000, Indianapolis, IN 46202 USA.
EM oilonze@iu.edu
RI Ilonze, Onyedika/AFO-4958-2022
OI Ilonze, Onyedika/0000-0003-2038-7786
CR Armstrong PW, 2020, NEW ENGL J MED, V382, P1883, DOI 10.1056/NEJMoa1915928
   Bibbins-Domingo K, 2009, NEW ENGL J MED, V360, P1179, DOI 10.1056/NEJMoa0807265
   Brewster LM, 2019, ESC HEART FAIL, V6, P487, DOI 10.1002/ehf2.12421
   Carson P, 1999, J Card Fail, V5, P178, DOI 10.1016/S1071-9164(99)90001-5
   Chen SL, 2021, JAMA NETW OPEN, V4, DOI 10.1001/jamanetworkopen.2021.2640
   Golwala HB, 2013, J AM HEART ASSOC, V2, DOI 10.1161/JAHA.113.000214
   Hall W. Dallas, 1999, Ethnicity and Disease, V9, P333
   McMurray JJV, 2020, NEW ENGL J MED, V382, P973, DOI 10.1056/NEJMc1917241
   McMurray JJV, 2014, NEW ENGL J MED, V371, P993, DOI 10.1056/NEJMoa1409077
   Sharma A, 2014, CLEV CLIN J MED, V81, P301, DOI 10.3949/ccjm.81a.13045
   Taylor AL, 2004, NEW ENGL J MED, V351, P2049, DOI 10.1056/NEJMoa042934
NR 11
TC 0
Z9 0
U1 2
U2 3
PU ELSEVIER IRELAND LTD
PI CLARE
PA ELSEVIER HOUSE, BROOKVALE PLAZA, EAST PARK SHANNON, CO, CLARE, 00000,
   IRELAND
SN 0167-5273
EI 1874-1754
J9 INT J CARDIOL
JI Int. J. Cardiol.
PD SEP 1
PY 2021
VL 338
BP 136
EP 137
DI 10.1016/j.ijcard.2021.06.033
PG 2
WC Cardiac & Cardiovascular Systems
WE Science Citation Index Expanded (SCI-EXPANDED)
SC Cardiovascular System & Cardiology
GA TU2RC
UT WOS:000680887200025
PM 34157357
DA 2022-03-12
ER

PT J
AU Mentz, RJ
   Mulder, H
   Mosterd, A
   Sweitzer, NK
   Senni, M
   Butler, J
   Ezekowitz, JA
   Lam, CSP
   Pieske, B
   Ponikowski, P
   Voors, AA
   Anstrom, KJ
   Armstrong, PW
   O'connor, CM
   Hernandez, AF
AF Mentz, Robert J.
   Mulder, Hillary
   Mosterd, Arend
   Sweitzer, Nancy K.
   Senni, Michele
   Butler, Javed
   Ezekowitz, Justin A.
   Lam, Carolyn S. P.
   Pieske, Burkert
   Ponikowski, Piotr
   Voors, Adriaan A.
   Anstrom, Kevin J.
   Armstrong, Paul W.
   O'connor, Christopher M.
   Hernandez, Adrian F.
CA Victoria Study Grp
TI Clinical Outcome Predictions for the VerICiguaT Global Study in Subjects
   With Heart Failure With Reduced Ejection Fraction (VICTORIA) Trial
SO JOURNAL OF CARDIAC FAILURE
LA English
DT Article
DE Words; Heart failure with reduced ejection fraction; predictive models;
   outcomes; prognosis
ID RISK MODEL; MORTALITY; HOSPITALIZATION; MORBIDITY; DISCHARGE; SURVIVAL
AB Background: The prediction of outcomes in patients with heart failure (HF) may inform prognosis, clinical decisions regarding treatment selection, and new trial planning. The VerICiguaT Global Study in Subjects With Heart Failure With Reduced Ejection Fraction included high-risk patients with HF with reduced ejection fraction and a recent worsening HF event. The study participants had a high event rate despite the use of contemporary guideline-based therapies. To provide generalizable predictive data for a broad population with a recent worsening HF event, we focused on risk prognostication in the placebo group. Methods and Results: Data from 2524 participants randomized to placebo with chronic HF (New York Heart Association functional class II-IV) and an ejection fraction of less than 45% were studied and backward variable selection was used to create Cox proportional hazards models for clinical end points, selecting from 66 candidate predictors. Final model results were produced, accounting for missing data, and nonlinearities. Optimism-corrected c-indices were calculated using 200 bootstrap samples. Over a median follow-up of 10.4 months, the primary outcome of HF hospitalization or cardiovascular death occurred in 972 patients (38.5%). Independent predictors of increased risk for the primary end point included HF characteristics (longer HF duration and worse New York Heart Association functional class), medical history (prior myocardial infarction), and laboratory values (higher N-terminal pro-hormone B-type natriuretic peptide, bilirubin, urate; lower chloride and albumin). Optimism-corrected c-indices were 0.68 for the HF hospitalization/cardiovascular death model, 0.68 for HF hospitalization/all-cause death, 0.72 for cardiovascular death, and 0.73 for all-cause death. Conclusions: Predictive models developed in a large diverse clinical trial with comprehensive clinical and laboratory baseline data-including novel measures-performed well in high-risk patients with HF who were receiving excellent guideline-based clinical care. Clinical Trial Registration: Clinicaltrials.gov identifier, NCT02861534. Lay Summary: Patients with heart failure may benefit from tools that help clinicians to better understand a patient's risk for future events like hospitalization. Relatively few risk models have been created after the worsening of heart failure in a contemporary cohort. We provide insights on the risk factors for clinical events from a recent, large, global trial of patients with worsening heart failure to help clinicians better understand and communicate prognosis and select treatment options. (J Cardiac Fail 2021;27:949-956)
C1 [Mentz, Robert J.; Mulder, Hillary; Anstrom, Kevin J.; Hernandez, Adrian F.] Duke Univ, Duke Clin Res Inst, Durham, NC 27710 USA.
   [Mosterd, Arend] Meander Med Ctr, Amersfoort, Netherlands.
   [Sweitzer, Nancy K.] Univ Arizona, Sarver Heart Ctr, Tucson, AZ USA.
   [Senni, Michele] ASST Papa Giovanni XXIII Bergamo, Bergamo, Italy.
   [Butler, Javed] Univ Mississippi, Med Ctr, Jackson, MS 39216 USA.
   [Ezekowitz, Justin A.; Armstrong, Paul W.] Univ Alberta, Canadian VIGOUR Ctr, Edmonton, AB, Canada.
   [Lam, Carolyn S. P.] Duke Natl Univ Singapore, Natl Heart Ctr Singapore, Singapore, Singapore.
   [Pieske, Burkert] German Heart Ctr, Charite Campus Virchow Klinikum CVK, Berlin, Germany.
   [Ponikowski, Piotr] Wroclaw Med Univ, Cardiol Dept, Wroclaw, Poland.
   [Voors, Adriaan A.] Univ Groningen, Groningen, Netherlands.
   [O'connor, Christopher M.] Inova Heart & Vasc Inst, Falls Church, VA USA.
RP Mentz, RJ (通讯作者)，Duke Univ, Duke Clin Res Inst, Dept Med, Div Cardiol,Med Ctr, Durham, NC 27710 USA.
EM robert.mentz@duke.edu
RI Lam, Carolyn SP/ABD-6810-2021
OI Lam, Carolyn SP/0000-0003-1903-0018; Mentz, Robert/0000-0002-3222-1719;
   Mulder, Hillary/0000-0003-4838-582X
FU Merck Sharp Dohme Corp.Merck & Company; Bayer AG, Wuppertal, Germany
FX The VICTORIA trial was funded by Merck Sharp & Dohme Corp., a subsidiary
   of Merck & Co., Inc., Kenil-worth, NJ, USA and Bayer AG, Wuppertal,
   Germany.
CR Armstrong PW, 2020, NEW ENGL J MED, V382, P1883, DOI 10.1056/NEJMoa1915928
   Armstrong PW, 2018, JACC-HEART FAIL, V6, P96, DOI 10.1016/j.jchf.2017.08.013
   Butler J, 2019, J AM COLL CARDIOL, V73, P935, DOI 10.1016/j.jacc.2018.11.049
   Canepa M, 2018, JACC-HEART FAIL, V6, P452, DOI 10.1016/j.jchf.2018.02.001
   Cuthbert JJ, 2018, EUR J HEART FAIL, V20, P1426, DOI 10.1002/ejhf.1247
   Eapen ZJ, 2013, JACC-HEART FAIL, V1, P245, DOI 10.1016/j.jchf.2013.01.008
   Felker GM, 2004, J CARD FAIL, V10, P460, DOI 10.1016/j.cardfail.2004.02.011
   Ferreira JP, 2018, CIRC-HEART FAIL, V11, DOI 10.1161/CIRCHEARTFAILURE.118.004926
   Greene SJ, 2019, JACC-HEART FAIL, V7, P980, DOI 10.1016/j.jchf.2019.07.011
   Greene SJ, 2015, NAT REV CARDIOL, V12, P220, DOI 10.1038/nrcardio.2015.14
   Hanberg JS, 2016, CIRC-HEART FAIL, V9, DOI 10.1161/CIRCHEARTFAILURE.116.003180
   Khazanie P, 2015, AM HEART J, V170, P290, DOI 10.1016/j.ahj.2015.04.006
   Lam CSP, 2021, JAMA CARDIOL, V6, P706, DOI 10.1001/jamacardio.2020.6455
   Levy WC, 2006, CIRCULATION, V113, P1424, DOI 10.1161/CIRCULATIONAHA.105.584102
   O'Connor C, 2019, EUR J HEART FAIL, V21, P770, DOI 10.1002/ejhf.1450
   O'Connor CM, 2008, AM HEART J, V156, P662, DOI 10.1016/j.ahj.2008.04.030
   O'Connor CM, 2012, EUR J HEART FAIL, V14, P605, DOI 10.1093/eurjhf/hfs029
   O'Connor CM, 2012, CIRC-HEART FAIL, V5, P63, DOI 10.1161/CIRCHEARTFAILURE.111.963462
   O'Connor CM, 2010, J AM COLL CARDIOL, V55, P872, DOI 10.1016/j.jacc.2009.08.083
   Okumura N, 2016, CIRCULATION, V133, P2254, DOI 10.1161/CIRCULATIONAHA.115.020729
   Ouwerkerk W, 2014, JACC-HEART FAIL, V2, P429, DOI 10.1016/j.jchf.2014.04.006
   Pieske B, 2019, EUR J HEART FAIL, V21, P1596, DOI 10.1002/ejhf.1664
   Pocock SJ, 2013, EUR HEART J, V34, P1404, DOI 10.1093/eurheartj/ehs337
   Simpson J, 2020, JAMA CARDIOL, V5, P432, DOI 10.1001/jamacardio.2019.5850
   Simpson J, 2015, J AM COLL CARDIOL, V66, P2059, DOI 10.1016/j.jacc.2015.08.878
   Tahhan AS, 2018, JAMA CARDIOL, V3, P1011, DOI 10.1001/jamacardio.2018.2559
   Voors AA, 2017, EUR J HEART FAIL, V19, P627, DOI 10.1002/ejhf.785
NR 27
TC 0
Z9 0
U1 3
U2 3
PU CHURCHILL LIVINGSTONE INC MEDICAL PUBLISHERS
PI PHILADELPHIA
PA CURTIS CENTER, INDEPENDENCE SQUARE WEST, PHILADELPHIA, PA 19106-3399 USA
SN 1071-9164
EI 1532-8414
J9 J CARD FAIL
JI J. Card. Fail.
PD SEP
PY 2021
VL 27
IS 9
BP 949
EP 956
DI 10.1016/j.cardfail.2021.05.016
PG 8
WC Cardiac & Cardiovascular Systems
WE Science Citation Index Expanded (SCI-EXPANDED)
SC Cardiovascular System & Cardiology
GA UO5NH
UT WOS:000694741900005
PM 34217593
OA Green Published
DA 2022-03-12
ER

PT J
AU Neuhauser, CA
   Kreymborg, KG
   Muller, C
   Khalil, M
   Jux, C
   Galambos, C
   Schranz, D
AF Neuhaeuser, Christoph Armin
   Kreymborg, Karsten Grosse
   Mueller, Carsten
   Khalil, Markus
   Jux, Christian
   Galambos, Csaba
   Schranz, Dietmar
TI Successful Management of an Infant with Atypical Presentation of
   Alveolar Capillary Dysplasia with Misalignment of the Pulmonary Veins
SO JOURNAL OF PEDIATRIC INTENSIVE CARE
LA English
DT Article
DE alveolar capillary dysplasia; pulmonary arterial hypertension; inhaled
   nitric oxide; ductal stent; riociguat
ID POTTS SHUNT; HYPERTENSION
AB A newborn infant patient presented with persistent pulmonary hypertension. For right ventricular decompression, the ductus arteriosus was kept open by prostaglandin E-1 infusion and was stented at the age of 4 weeks during heart catheterization. The child was weaned from mechanical ventilation, since pulmonary functions were adequate. A small atrial septal defect was identified and closed in cardiac catheterization laboratory to decrease preductal hypoxemia. Diagnostic workup led to the diagnosis of alveolar capillary dysplasia with misalignment of the pulmonary veins. Suprasystemic pulmonary arterial hypertension with persisting nitric oxide dependency remained the leading symptoms. The child underwent bilateral lung transplantation at the age of 28 months. He is well at the age of 44 months.
C1 [Neuhaeuser, Christoph Armin; Kreymborg, Karsten Grosse; Khalil, Markus; Jux, Christian; Schranz, Dietmar] Justus Liebig Univ, Univ Childrens Hosp, Dept Pediat Cardiol, Pediat Heart Ctr, Giessen, Germany.
   [Mueller, Carsten] Hannover Med Sch, Univ Childrens Hosp, Dept Pediat Pneumol & Neonatol, Hannover, Germany.
   [Galambos, Csaba] Univ Colorado, Childrens Hosp Colorado, Dept Pathol & Lab Med, Sch Med, Aurora, CO USA.
RP Neuhauser, CA (通讯作者)，Univ Childrens Hosp, Pediat Heart Ctr, Dept Pediat Cardiol, Uhlandstr 2, D-35390 Giessen, Germany.
EM christoph.neuhaeuser@paediat.med.uni-giessen.de
CR Baruteau AE, 2015, EUR J CARDIO-THORAC, V47, pE105, DOI 10.1093/ejcts/ezu445
   Bishop NB, 2011, AM J RESP CRIT CARE, V184, P172, DOI 10.1164/rccm.201010-1697CI
   Delhaas T, 2018, FRONT PHYSIOL, V9, DOI 10.3389/fphys.2018.01252
   Latus H, 2014, J HEART LUNG TRANSPL, V33, P542, DOI 10.1016/j.healun.2014.01.860
   Perez-Penate G, 2005, RESPIRATION, V72, P419, DOI 10.1159/000086258
   Schranz D, 2017, HEART, V103, P262, DOI 10.1136/heartjnl-2015-309110
   Slot E, 2018, PULM CIRC, V8, DOI 10.1177/2045894018795143
   Spreemann T, 2017, PULM CIRC, V8, DOI 10.1177/2045893217743123
   Stankiewicz P, 2009, AM J HUM GENET, V84, P780, DOI 10.1016/j.ajhg.2009.05.005
   Szafranski P, 2016, HUM GENET, V135, P569, DOI 10.1007/s00439-016-1655-9
   Szafranski P, 2013, HUM MUTAT, V34, P1467, DOI 10.1002/humu.22395
   Towe CT, 2018, J PEDIATR-US, V194, P158, DOI 10.1016/j.jpeds.2017.10.026
NR 12
TC 0
Z9 0
U1 0
U2 0
PU GEORG THIEME VERLAG KG
PI STUTTGART
PA RUDIGERSTR 14, D-70469 STUTTGART, GERMANY
SN 2146-4618
EI 2146-4626
J9 J PEDIATR INTENSIVE
JI J. Pediatr. Intensive Care
PD SEP
PY 2021
VL 10
IS 03
BP 228
EP 231
DI 10.1055/s-0040-1713437
PG 4
WC Pediatrics
WE Emerging Sources Citation Index (ESCI)
SC Pediatrics
GA TX5BB
UT WOS:000683101400010
PM 34395042
DA 2022-03-12
ER

PT J
AU Shah, SJ
   Cowie, MR
   Wachter, R
   Szecsody, P
   Shi, V
   Ibram, G
   Hu, M
   Zhao, ZQ
   Gong, JJ
   Pieske, B
AF Shah, Sanjiv J.
   Cowie, Martin R.
   Wachter, Rolf
   Szecsody, Peter
   Shi, Victor
   Ibram, Ghionul
   Hu, Mo
   Zhao, Ziqiang
   Gong, Jianjian
   Pieske, Burkert
TI Baseline characteristics of patients in the PARALLAX trial: insights
   into quality of life and exercise capacity in heart failure with
   preserved ejection fraction
SO EUROPEAN JOURNAL OF HEART FAILURE
LA English
DT Article
DE Heart failure with preserved ejection fraction; Randomized controlled
   trial; Quality of life; Exercise capacity; Angiotensin
   receptor-neprilysin inhibitor
ID CITY CARDIOMYOPATHY QUESTIONNAIRE; OUTCOMES; SPIRONOLACTONE; VERICIGUAT;
   PLACEBO
AB Aims We sought to describe the baseline characteristics of PARALLAX [a randomized controlled trial of sacubitril/valsartan vs. individualized medical therapy in heart failure (HF) with mildly reduced and preserved ejection fraction (HFpEF)]; compare PARALLAX to recent HFpEF trials; and examine the clinical characteristics associated with quality of life (QOL) and 6-min walk test distance (6MWD). Methods and results A total of 2566 patients with HF and left ventricular ejection fraction (LVEF) >40% were randomized, of whom 96% had an LVEF >= 45%. Multivariable linear regression was used to determine characteristics associated with Kansas City Cardiomyopathy Questionnaire clinical summary score (KCCQ-CSS) and 6MWD. Mean age was 73 +/- 8 years, 51% were female, and comorbidities were common. Of the QOL measures tested in PARALLAX, the Short Form Health Survey-36 physical functioning score was most closely correlated with 6MWD (R = 0.41, P < 0.001), and outperformed the KCCQ physical limitation score (R = 0.33) and KCCQ-CSS (R = 0.31) on multivariable analyses. Female sex, higher body mass index, history of coronary artery disease, lower LVEF, and higher N-terminal pro-B-type natriuretic peptide (NT-proBNP) were associated with worse (lower) KCCQ-CSS; older age, female sex, higher body mass index, diabetes, coronary artery disease, chronic obstructive pulmonary disease, prior HF hospitalization, lower LVEF, and higher NT-proBNP were associated with shorter 6MWD (P < 0.05 for all associations). Conclusions PARALLAX is the largest HFpEF study to date to examine 6MWD together with QOL. The KCCQ-CSS and 6MWD were modestly correlated, and several factors were associated with worse values of both. These results provide insight into the association between QOL and exercise capacity in HFpEF.
C1 [Shah, Sanjiv J.; Hu, Mo] Northwestern Univ, Dept Med, Div Cardiol, Feinberg Sch Med, 676 N St Clair St,Suite 730, Chicago, IL 60611 USA.
   [Cowie, Martin R.] Kings Coll London, Sch Cardiovasc Med & Sci, Fac Life Sci & Med, London, England.
   [Wachter, Rolf] Univ Hosp Leipzig, Clin & Policlin Cardiol, Leipzig, Germany.
   [Wachter, Rolf] Univ Med Gottingen, Clin Cardiol & Pneumol, Gottingen, Germany.
   [Wachter, Rolf] DZHK German Ctr Cardiovasc Res, Partner Site Gottingen, Gottingen, Germany.
   [Szecsody, Peter] Novartis, Basel, Switzerland.
   [Shi, Victor; Ibram, Ghionul; Gong, Jianjian] Novartis, E Hanover, NJ USA.
   [Zhao, Ziqiang] Novartis, Shanghai, Peoples R China.
   [Pieske, Burkert] Charite, Dept Internal Med & Cardiol, Campus Virchow Klinikum, Berlin, Germany.
   [Pieske, Burkert] German Heart Ctr, Dept Internal Med & Cardiol, Berlin, Germany.
   [Pieske, Burkert] DZHK German Ctr Cardiovasc Res, Partner Site Berlin, Berlin, Germany.
   [Pieske, Burkert] Berlin Inst Hlth, Berlin, Germany.
RP Shah, SJ (通讯作者)，Northwestern Univ, Dept Med, Div Cardiol, Feinberg Sch Med, 676 N St Clair St,Suite 730, Chicago, IL 60611 USA.
EM sanjiv.shah@northwestern.edu
RI Shah, Sanjiv J./AFQ-9480-2022; Cowie, Martin R/AAQ-2818-2020; Wachter,
   Rolf/AAA-4037-2020
OI Cowie, Martin R/0000-0001-7457-2552; 
FU NovartisNovartis; National Institutes of HealthUnited States Department
   of Health & Human ServicesNational Institutes of Health (NIH) - USA [R01
   HL107577, R01 HL127028, R01 HL140731, R01 HL149423]; American Heart
   AssociationAmerican Heart Association [16SFRN28780016]
FX The PARALLAX trial is funded and sponsored by Novartis. S.J.S. is
   supported by grants from the National Institutes of Health (R01
   HL107577, R01 HL127028, R01 HL140731, and R01 HL149423) and the American
   Heart Association (#16SFRN28780016).
CR Abraham WT, 2021, EUR HEART J, V42, P700, DOI 10.1093/eurheartj/ehaa943
   Ahmed A, 2006, CIRCULATION, V114, P397, DOI 10.1161/CIRCULATIONAHA.106.628347
   Armstrong PW, 2020, JAMA-J AM MED ASSOC, V324, P1512, DOI 10.1001/jama.2020.15922
   Borlaug BA, 2018, JAMA-J AM MED ASSOC, V320, P1764, DOI 10.1001/jama.2018.14852
   Casanova C, 2011, EUR RESPIR J, V37, P150, DOI 10.1183/09031936.00194909
   Chandra A, 2019, JACC-HEART FAIL, V7, P862, DOI 10.1016/j.jchf.2019.05.015
   Crapo RO, 2002, AM J RESP CRIT CARE, V166, P111, DOI 10.1164/rccm.166/1/111
   Edelmann F, 2013, JAMA-J AM MED ASSOC, V309, P781, DOI 10.1001/jama.2013.905
   Felker GM, 2009, AM HEART J, V158, pS37, DOI 10.1016/j.ahj.2009.07.011
   Flynn KE, 2009, AM HEART J, V158, pS64, DOI 10.1016/j.ahj.2009.07.010
   Green CP, 2000, J AM COLL CARDIOL, V35, P1245, DOI 10.1016/S0735-1097(00)00531-3
   Hoekstra T, 2011, EUR J HEART FAIL, V13, P1013, DOI 10.1093/eurjhf/hfr072
   Joseph SM, 2013, CIRC-HEART FAIL, V6, P1139, DOI 10.1161/CIRCHEARTFAILURE.113.000359
   Komajda M, 2017, EUR J HEART FAIL, V19, P1495, DOI 10.1002/ejhf.876
   Lewis EF, 2017, CIRC-HEART FAIL, V10, DOI 10.1161/CIRCHEARTFAILURE.116.003430
   Lewis EF, 2016, CIRC-HEART FAIL, V9, DOI 10.1161/CIRCHEARTFAILURE.114.001937
   Massie BM, 2008, NEW ENGL J MED, V359, P2456, DOI 10.1056/NEJMoa0805450
   MCHORNEY CA, 1993, MED CARE, V31, P247, DOI 10.1097/00005650-199303000-00006
   Patel RB, 2019, AM J CARDIOL, V123, P1660, DOI 10.1016/j.amjcard.2019.02.025
   Patel RB, 2017, PHARMACOL THERAPEUT, V176, P32, DOI 10.1016/j.pharmthera.2016.10.019
   Pfeffer MA, 2015, CIRCULATION, V131, P34, DOI 10.1161/CIRCULATIONAHA.114.013255
   Pieske B, 2017, EUR HEART J, V38, P1119, DOI 10.1093/eurheartj/ehw593
   Pitt B, 2014, NEW ENGL J MED, V370, P1383, DOI 10.1056/NEJMoa1313731
   Pokharel Y, 2017, JAMA CARDIOL, V2, P1315, DOI 10.1001/jamacardio.2017.3983
   Redfield MM, 2015, NEW ENGL J MED, V373, P2314, DOI 10.1056/NEJMoa1510774
   Redfield MM, 2013, JAMA-J AM MED ASSOC, V309, P1268, DOI 10.1001/jama.2013.2024
   Shah SJ, 2019, JAMA-J AM MED ASSOC, V321, P2101, DOI 10.1001/jama.2019.6717
   Shah SJ, 2013, CIRC-HEART FAIL, V6, P184, DOI 10.1161/CIRCHEARTFAILURE.112.972794
   Shlipak MG, 2011, J CARD FAIL, V17, P17, DOI 10.1016/j.cardfail.2010.08.009
   Solomon SD, 2019, NEW ENGL J MED, V381, P1609, DOI 10.1056/NEJMoa1908655
   Solomon SD, 2012, LANCET, V380, P1387, DOI 10.1016/S0140-6736(12)61227-6
   U.S. Food and Drug Administration, 2019, TREATM HEART FAIL EN TREATM HEART FAIL EN
   Udelson JE, 2020, JAMA-J AM MED ASSOC, V324, P1522, DOI 10.1001/jama.2020.16641
   van Veldhuisen DJ, 2009, J AM COLL CARDIOL, V53, P2150, DOI 10.1016/j.jacc.2009.02.046
   Wachter R, 2020, ESC HEART FAIL, V7, P856, DOI 10.1002/ehf2.12694
   Yusuf S, 2003, LANCET, V362, P777, DOI 10.1016/S0140-6736(03)14285-7
NR 36
TC 2
Z9 2
U1 3
U2 3
PU WILEY
PI HOBOKEN
PA 111 RIVER ST, HOBOKEN 07030-5774, NJ USA
SN 1388-9842
EI 1879-0844
J9 EUR J HEART FAIL
JI Eur. J. Heart Fail.
PD SEP
PY 2021
VL 23
IS 9
BP 1541
EP 1551
DI 10.1002/ejhf.2277
EA JUL 2021
PG 11
WC Cardiac & Cardiovascular Systems
WE Science Citation Index Expanded (SCI-EXPANDED)
SC Cardiovascular System & Cardiology
GA UR0LP
UT WOS:000679013100001
PM 34170062
DA 2022-03-12
ER

PT J
AU Ponikowski, P
   Alemayehu, W
   Oto, A
   Bahit, MC
   Noori, E
   Patel, MJ
   Butler, J
   Ezekowitz, JA
   Hernandez, AF
   Lam, CSP
   O'Connor, CM
   Pieske, B
   Roessig, L
   Voors, AA
   Westerhout, C
   Armstrong, PW
AF Ponikowski, Piotr
   Alemayehu, Wendimagegn
   Oto, Ali
   Bahit, M. Cecilia
   Noori, Ebrahim
   Patel, Mahesh J.
   Butler, Javed
   Ezekowitz, Justin A.
   Hernandez, Adrian F.
   Lam, Carolyn S. P.
   O'Connor, Christopher M.
   Pieske, Burkert
   Roessig, Lothar
   Voors, Adriaan A.
   Westerhout, Cynthia
   Armstrong, Paul W.
CA VICTORIA Study Grp
TI Vericiguat in patients with atrial fibrillation and heart failure with
   reduced ejection fraction: insights from the VICTORIA trial
SO EUROPEAN JOURNAL OF HEART FAILURE
LA English
DT Article
DE Heart failure; Atrial fibrillation; Vericiguat
ID PROGNOSTIC-SIGNIFICANCE; BETA-BLOCKERS; PREVALENCE; MORTALITY; EFFICACY;
   OUTCOMES
AB Aims We evaluated the relation between baseline and new-onset atrial fibrillation (AF) and outcomes, and assessed whether vericiguat modified the likelihood of new-onset AF in patients with worsening heart failure (HF) with reduced ejection fraction in VICTORIA. Methods and results Of 5050 patients randomized, 5010 with recorded AF status at baseline were analysed. Patients were classified into three groups: no known AF (n = 2661, 53%), history of AF alone (n = 992, 20%), and AF on randomization electrocardiogram (n = 1357, 27%). Compared with those with no AF, those with history of AF alone had a higher risk of cardiovascular death [adjusted hazard ratio (HR) 1.21, 95% confidence interval (CI) 1.01-1.47] without excess myocardial infarction or stroke; neither type of AF was associated with a higher risk of the primary composite outcome (time to cardiovascular death or first HF hospitalization), HF hospitalizations, or all cause-death. The beneficial effect of vericiguat on the primary composite outcome and its components was evident irrespective of AF status at baseline. Over a median follow-up of 10.8 months, new-onset AF occurred in 6.1% of those with no AF and 18.3% with history of AF alone (P < 0.0001). These events were not influenced by vericiguat treatment (adjusted HR 0.93, 95% CI 0.75-1.16; P = 0.51), but were associated with an increase in the hazard of both primary and secondary outcomes. Conclusions Atrial fibrillation was present in nearly half of this high-risk population with worsening HF. A history of AF alone at baseline portends an increased risk of cardiovascular death. Neither type of AF affected the beneficial effect of vericiguat. Development of AF post-randomization was associated with an increase in both cardiovascular death and HF hospitalization which was not influenced by vericiguat.
C1 [Ponikowski, Piotr] Med Univ, Dept Heart Dis, Wroclaw, Poland.
   [Alemayehu, Wendimagegn; Ezekowitz, Justin A.; Westerhout, Cynthia; Armstrong, Paul W.] Univ Alberta, Canadian VIGOUR Ctr, Edmonton, AB, Canada.
   [Oto, Ali] Mem Hosp, Dept Cardiol, Ankara, Turkey.
   [Bahit, M. Cecilia] INECO Neurociencias Orono, Rosario, Santa Fe, Argentina.
   [Noori, Ebrahim] Szent Gyorgy Hosp, Cty Hosp Fejer, Szekesfehervar, Hungary.
   [Patel, Mahesh J.] Merck & Co Inc, Kenilworth, NJ USA.
   [Butler, Javed] Univ Mississippi, Med Ctr, Dept Med, Jackson, MS 39216 USA.
   [Hernandez, Adrian F.] Duke Univ, Sch Med, Duke Clin Res Inst, Durham, NC USA.
   [Lam, Carolyn S. P.] Natl Heart Ctr Singapore, Singapore, Singapore.
   [Lam, Carolyn S. P.] Duke Natl Univ Singapore, Singapore, Singapore.
   [O'Connor, Christopher M.] Inova Heart & Vasc Inst, Falls Church, VA USA.
   [Pieske, Burkert] Charite, German Heart Ctr, Berlin, Germany.
   [Roessig, Lothar] Bayer AG, Wuppertal, Germany.
   [Voors, Adriaan A.] Univ Groningen, Univ Med Ctr Groningen, Dept Cardiol, Groningen, Netherlands.
RP Armstrong, PW (通讯作者)，Univ Alberta, Katz Grp Ctr Pharm & Hlth Res, Edmonton, AB T6G 2E1, Canada.
EM paul.armstrong@ualberta.ca
RI Lam, Carolyn SP/ABD-6810-2021
OI Lam, Carolyn SP/0000-0003-1903-0018
FU Merck Sharp Dohme Corp.Merck & Company; Merck Co., Inc.Merck & Company;
   Bayer AGBayer AG
FX This work was supported by Merck Sharp & Dohme Corp., a subsidiary of
   Merck & Co., Inc., and Bayer AG.
CR Ahmed MI, 2009, EUR HEART J, V30, P2029, DOI 10.1093/eurheartj/ehp222
   Anter E, 2009, CIRCULATION, V119, P2516, DOI 10.1161/CIRCULATIONAHA.108.821306
   Armstrong PW, 2020, NEW ENGL J MED, V382, P1883, DOI 10.1056/NEJMoa1915928
   Armstrong PW, 2018, JACC-HEART FAIL, V6, P96, DOI 10.1016/j.jchf.2017.08.013
   Corell P, 2007, EUR J HEART FAIL, V9, P258, DOI 10.1016/j.ejheart.2006.08.004
   Crijns HJGM, 2000, EUR HEART J, V21, P1238, DOI 10.1053/euhj.1999.2107
   Greenberg B, 2019, JAMA CARDIOL, V4, P515, DOI 10.1001/jamacardio.2019.1049
   Kirchhof P, 2020, NEW ENGL J MED, V383, P1305, DOI 10.1056/NEJMoa2019422
   Kirchhof P, 2016, EUROPACE, V18, DOI [10.5603/KP.2016.0172, 10.1093/europace/euw295]
   Kotecha D, 2014, LANCET, V384, P2235, DOI 10.1016/S0140-6736(14)61373-8
   Ling LH, 2016, NAT REV CARDIOL, V13, P131, DOI 10.1038/nrcardio.2015.191
   Mamas MA, 2009, EUR J HEART FAIL, V11, P676, DOI 10.1093/eurjhf/hfp085
   Mogensen UM, 2017, J AM COLL CARDIOL, V70, P2490, DOI 10.1016/j.jacc.2017.09.027
   Olsson LG, 2006, J AM COLL CARDIOL, V47, P1997, DOI 10.1016/j.jacc.2006.01.060
   Piccini JP, 2012, CIRC-CARDIOVASC QUAL, V5, P85, DOI 10.1161/CIRCOUTCOMES.111.962688
   Ponikowski P, 2016, EUR HEART J, V37, P2129, DOI 10.1093/eurheartj/ehw128
   Santhanakrishnan R, 2016, CIRCULATION, V133, P484, DOI 10.1161/CIRCULATIONAHA.115.018614
   Sartipy U, 2017, JACC-HEART FAIL, V5, P565, DOI 10.1016/j.jchf.2017.05.001
   Swedberg K, 2005, EUR HEART J, V26, P1303, DOI 10.1093/eurheartj/ehi166
   Swedberg K, 2012, J AM COLL CARDIOL, V59, P1598, DOI 10.1016/j.jacc.2011.11.063
NR 20
TC 3
Z9 3
U1 0
U2 2
PU WILEY
PI HOBOKEN
PA 111 RIVER ST, HOBOKEN 07030-5774, NJ USA
SN 1388-9842
EI 1879-0844
J9 EUR J HEART FAIL
JI Eur. J. Heart Fail.
PD AUG
PY 2021
VL 23
IS 8
BP 1300
EP 1312
DI 10.1002/ejhf.2285
EA JUL 2021
PG 13
WC Cardiac & Cardiovascular Systems
WE Science Citation Index Expanded (SCI-EXPANDED)
SC Cardiovascular System & Cardiology
GA UD3AO
UT WOS:000674140800001
PM 34191395
OA Green Published
DA 2022-03-12
ER

PT J
AU Ghionzoli, N
   Gentile, F
   Del Franco, AM
   Castiglione, V
   Aimo, A
   Giannoni, A
   Burchielli, S
   Cameli, M
   Emdin, M
   Vergaro, G
AF Ghionzoli, Nicolo
   Gentile, Francesco
   Del Franco, Anna Maria
   Castiglione, Vincenzo
   Aimo, Alberto
   Giannoni, Alberto
   Burchielli, Silvia
   Cameli, Matteo
   Emdin, Michele
   Vergaro, Giuseppe
TI Current and emerging drug targets in heart failure treatment
SO HEART FAILURE REVIEWS
LA English
DT Article; Early Access
DE Heart failure; Pharmacotherapy; Pharmacodynamics; Neurohormonal
   antagonism; Emerging targets; SGLT2 inhibitors
ID ATRIAL-NATRIURETIC-PEPTIDE; VASCULAR SMOOTH-MUSCLE; SOLUBLE
   GUANYLATE-CYCLASE; REDUCED EJECTION FRACTION; FATTY-ACID OXIDATION;
   MINERALOCORTICOID RECEPTOR EXPRESSION; LEFT-VENTRICULAR DYSFUNCTION;
   ACUTE MYOCARDIAL-INFARCTION; RANDOMIZED CLINICAL-TRIAL; ANGIOTENSIN-II
AB After initial strategies targeting inotropism and congestion, the neurohormonal interpretative model of heart failure (HF) pathophysiology has set the basis for current pharmacological management of HF, as most of guideline recommended drug classes, including beta-blockers, angiotensin-converting enzyme inhibitors, angiotensin receptor blockers, and mineralocorticoid receptor antagonists, blunt the activation of detrimental neurohormonal axes, namely sympathetic and renin-angiotensin-aldosterone (RAAS) systems. More recently, sacubitril/valsartan, a first-in-class angiotensin receptor neprilysin inhibitor, combining inhibition of RAAS and potentiation of the counter-regulatory natriuretic peptide system, has been consistently demonstrated to reduce mortality and HF-related hospitalization. A number of novel pharmacological approaches have been tested during the latest years, leading to mixed results. Among them, drugs acting directly at a second messenger level, such as the soluble guanylate cyclase stimulator vericiguat, or other addressing myocardial energetics and mitochondrial function, such as elamipretide or omecamtiv-mecarbil, will likely change the therapeutic management of patients with HF. Sodium glucose cotransporter 2 inhibitors, initially designed for the management of type 2 diabetes mellitus, have been recently demonstrated to improve outcome in HF, although mechanisms of their action on cardiovascular system are yet to be elucidated. Most of these emerging approaches have shifted the therapeutic target from neurohormonal systems to the heart, by improving cardiac contractility, metabolism, fibrosis, inflammation, and remodeling. In the present paper, we review from a pathophysiological perspective current and novel therapeutic strategies in chronic HF.
C1 [Ghionzoli, Nicolo; Cameli, Matteo] Univ Siena, Dept Med Biotechnol, Div Cardiol, Siena, Italy.
   [Gentile, Francesco; Castiglione, Vincenzo] Univ Hosp Pisa, Cardiol Div, Pisa, Italy.
   [Del Franco, Anna Maria; Giannoni, Alberto; Emdin, Michele; Vergaro, Giuseppe] Fdn Toscana Gabriele Monasterio, Div Cardiol & Cardiovasc Med, Via Moruzzi, I-156124 Pisa, Italy.
   [Aimo, Alberto; Giannoni, Alberto; Emdin, Michele; Vergaro, Giuseppe] Scuola Super Sant Anna, Inst Life Sci, Pisa, Italy.
   [Burchielli, Silvia] Fdn Toscana Gabriele Monasterio, Pisa, Italy.
RP Vergaro, G (通讯作者)，Fdn Toscana Gabriele Monasterio, Div Cardiol & Cardiovasc Med, Via Moruzzi, I-156124 Pisa, Italy.; Vergaro, G (通讯作者)，Scuola Super Sant Anna, Inst Life Sci, Pisa, Italy.
EM vergaro@ftgm.it
RI Gentile, Francesco/ABA-5479-2020; Castiglione, Vincenzo/AAB-3483-2020;
   Aimo, Alberto/AAB-7889-2019
OI Gentile, Francesco/0000-0001-7453-3748; Castiglione,
   Vincenzo/0000-0002-9285-2328; 
FU Scuola Superiore Sant'Anna within the CRUI-CARE Agreement
FX Open access funding provided by Scuola Superiore Sant'Anna within the
   CRUI-CARE Agreement.
CR Adapala RK, 2013, J MOL CELL CARDIOL, V54, P45, DOI 10.1016/j.yjmcc.2012.10.016
   Aimo A, 2020, PHARMACOL RES, V155, DOI 10.1016/j.phrs.2020.104694
   Armstrong PW, 2020, NEW ENGL J MED, V382, P1883, DOI 10.1056/NEJMoa1915928
   Atlas S, 1992, HDB PHYSL RENAL PHYS, P1577
   Aubert G, 2013, BBA-MOL CELL RES, V1833, P840, DOI 10.1016/j.bbamcr.2012.08.015
   Azibani F, 2012, HYPERTENSION, V59, P1179, DOI 10.1161/HYPERTENSIONAHA.111.190512
   BALL SG, 1993, LANCET, V342, P821
   Bartolucci J, 2017, CIRC RES, V121, P1192, DOI 10.1161/CIRCRESAHA.117.310712
   Bauersachs J, 1999, CIRCULATION, V100, P292, DOI 10.1161/01.CIR.100.3.292
   Bayes-Genis A, 2016, J AM COLL CARDIOL, V68, P639, DOI 10.1016/j.jacc.2016.04.060
   Bayeva M, 2013, J AM COLL CARDIOL, V61, P599, DOI 10.1016/j.jacc.2012.08.1021
   Beauloye C, 2011, CARDIOVASC RES, V90, P224, DOI 10.1093/cvr/cvr034
   Bentinger M, 2007, MITOCHONDRION, V7, pS41, DOI 10.1016/j.mito.2007.02.006
   Berk BC, 1997, CIRC RES, V80, P607, DOI 10.1161/01.RES.80.5.607
   Berk BC, 2001, PHYSIOL REV, V81, P999, DOI 10.1152/physrev.2001.81.3.999
   Bisping E, 2014, J CARDIOVASC PHARM, V64, P293, DOI 10.1097/FJC.0000000000000126
   Bonderman D, 2013, CIRCULATION, V128, P502, DOI 10.1161/CIRCULATIONAHA.113.001458
   Butler J, 2020, J CARD FAIL, V26, P429, DOI 10.1016/j.cardfail.2020.02.001
   Buys ES, 2008, CARDIOVASC RES, V79, P179, DOI 10.1093/cvr/cvn068
   Cao DJ, 2011, P NATL ACAD SCI USA, V108, P4123, DOI 10.1073/pnas.1015081108
   Caprio M, 2008, CIRC RES, V102, P1359, DOI 10.1161/CIRCRESAHA.108.174235
   CHARTIER L, 1984, ENDOCRINOLOGY, V115, P2026, DOI 10.1210/endo-115-5-2026
   Cherney DZI, 2014, CARDIOVASC DIABETOL, V13, DOI 10.1186/1475-2840-13-28
   COHN JN, 1986, NEW ENGL J MED, V314, P1547, DOI 10.1056/NEJM198606123142404
   Coletta AP, 2001, EUR J HEART FAIL, V3, P747, DOI 10.1016/S1388-9842(01)00210-0
   Comin-Colet J, 2018, EUR J HEART FAIL, V20, P1128, DOI 10.1002/ejhf.1145
   Daubert MA, 2017, CIRC-HEART FAIL, V10, DOI 10.1161/CIRCHEARTFAILURE.117.004389
   DEBOLD AJ, 1986, J HYPERTENS, V4, pS3
   Dendorfer A, 2002, HYPERTENSION, V40, P348, DOI 10.1161/01.HYP.0000028001.65341.AA
   Dodge-Kafka KL, 2005, NATURE, V437, P574, DOI 10.1038/nature03966
   Duru F, 2001, CARDIOVASC RES, V49, P272, DOI 10.1016/S0008-6363(00)00263-7
   EDWARDS BS, 1988, CIRC RES, V62, P191, DOI 10.1161/01.RES.62.2.191
   El-Daly M, 2018, VASC PHARMACOL, V109, P56, DOI 10.1016/j.vph.2018.06.006
   Evgenov OV, 2006, NAT REV DRUG DISCOV, V5, P755, DOI 10.1038/nrd2038
   Farquharson CAJ, 2000, CIRCULATION, V101, P594, DOI 10.1161/01.CIR.101.6.594
   Feldman DS, 2005, NAT CLIN PRACT CARD, V2, P475, DOI 10.1038/ncpcardio0309
   Ferdinandy P, 2000, CIRC RES, V87, P241, DOI 10.1161/01.RES.87.3.241
   Ferreira AJ, 2001, HYPERTENSION, V38, P665, DOI 10.1161/01.HYP.38.3.665
   Floras JS, 2009, J AM COLL CARDIOL, V54, P375, DOI 10.1016/j.jacc.2009.03.061
   Fonarow GC, 2001, REV CARDIOVASC MED, V2, P144
   FOZZARD HA, 1992, BASIC RES CARDIOL, V87, P105
   Fragasso G, 2006, J AM COLL CARDIOL, V48, P992, DOI 10.1016/j.jacc.2006.03.060
   Fragasso G, 2013, INT J CARDIOL, V163, P320, DOI 10.1016/j.ijcard.2012.09.123
   Franssen C, 2016, JACC-HEART FAIL, V4, P312, DOI 10.1016/j.jchf.2015.10.007
   Fujita S, 2013, HEART VESSELS, V28, P646, DOI 10.1007/s00380-012-0311-0
   FURCHGOTT RF, 1980, NATURE, V288, P373, DOI 10.1038/288373a0
   FURUYA M, 1991, BIOCHEM BIOPH RES CO, V177, P927, DOI 10.1016/0006-291X(91)90627-J
   Gentile F, 2020, EUR J PREV CARDIOL, DOI [10.1177/2047487320927610, DOI 10.1177/2047487320927610]
   Gheorghiade M, 2015, JAMA-J AM MED ASSOC, V314, P2251, DOI 10.1001/jama.2015.15734
   Gheorghiade M, 2013, HEART FAIL REV, V18, P123, DOI 10.1007/s10741-012-9323-1
   GOLDSMITH SR, 1983, J AM COLL CARDIOL, V1, P1385, DOI 10.1016/S0735-1097(83)80040-0
   Goldsmith Steven R, 2006, Cleve Clin J Med, V73 Suppl 3, pS19
   Gonzalez A, 2018, J AM COLL CARDIOL, V71, P1696, DOI 10.1016/j.jacc.2018.02.021
   GRAY GA, 1994, AM J PHYSIOL, V266, pH959, DOI 10.1152/ajpheart.1994.266.3.H959
   Grossmann C, 2005, MOL ENDOCRINOL, V19, P1697, DOI 10.1210/me.2004-0469
   Hara T, 2018, PLOS ONE, V13, DOI 10.1371/journal.pone.0202176
   Heerspink HJL, 2020, NEW ENGL J MED, V383, P1436, DOI 10.1056/NEJMoa2024816
   Hesselink MKC, 2005, LANCET, V365, P385, DOI 10.1016/S0140-6736(05)17823-4
   Horton JL, 2019, JCI INSIGHT, V4, DOI 10.1172/jci.insight.124079
   Hussain M, 2018, CLIN EXP HYPERTENS, V40, P344, DOI 10.1080/10641963.2017.1377218
   Iliesiu AM, 2018, ADV EXP MED BIOL, V1067, P67, DOI 10.1007/5584_2018_149
   Iwata M, 2005, AM J PHYSIOL-HEART C, V289, pH2356, DOI 10.1152/ajpheart.00317.2005
   Kaddoura S, 1996, CIRCULATION, V93, P2068, DOI 10.1161/01.CIR.93.11.2068
   Kantor PF, 2000, CIRC RES, V86, P580, DOI 10.1161/01.RES.86.5.580
   Kaplan AP, 2008, WORLD ALLERGY ORGAN, V1, P103, DOI 10.1097/WOX.0b013e31817aecbe
   Karbowska J, 2003, CELL MOL BIOL LETT, V8, P49
   KEIDAR S, 1995, ATHEROSCLEROSIS, V115, P201, DOI 10.1016/0021-9150(94)05514-J
   KONSTAM MA, 1992, CIRCULATION, V86, P431, DOI 10.1161/01.CIR.86.2.431
   KUMAKURA S, 1975, JPN HEART J, V16, P592
   La Rovere MT, 2013, NETH HEART J, V21, P61, DOI 10.1007/s12471-012-0349-8
   LACHANCE D, 1986, BIOCHEM BIOPH RES CO, V135, P1090, DOI 10.1016/0006-291X(86)91040-5
   Lechat P, 1999, LANCET, V353, P9
   Lee CR, 2003, AM HEART J, V146, P9, DOI 10.1016/S0002-8703(02)94708-3
   Lin ZQ, 2009, P NATL ACAD SCI USA, V106, P12103, DOI 10.1073/pnas.0811371106
   Liu HZ, 2017, ONCOTARGET, V8, P88189, DOI 10.18632/oncotarget.21112
   Liu YH, 1997, J CLIN INVEST, V99, P1926, DOI 10.1172/JCI119360
   Lohmann SM, 1997, TRENDS BIOCHEM SCI, V22, P307, DOI 10.1016/S0968-0004(97)01086-4
   LOMBES M, 1995, CIRCULATION, V92, P175, DOI 10.1161/01.CIR.92.2.175
   Lymperopoulos A, 2013, CIRC RES, V113, P739, DOI 10.1161/CIRCRESAHA.113.300308
   MacLennan DH, 2003, NAT REV MOL CELL BIO, V4, P566, DOI 10.1038/nrm1151
   Maggioni AP, 2013, EUR J HEART FAIL, V15, P808, DOI 10.1093/eurjhf/hft050
   Malik FI, 2011, J MOL CELL CARDIOL, V51, P454, DOI 10.1016/j.yjmcc.2011.05.006
   Mamidi R, 2015, J MOL CELL CARDIOL, V85, P262, DOI 10.1016/j.yjmcc.2015.06.011
   Mangiafico S, 2013, EUR HEART J, V34, P886, DOI 10.1093/eurheartj/ehs262
   Mann DL, 2005, CIRCULATION, V111, P2837, DOI 10.1161/CIRCULATIONAHA.104.500546
   Maurer MS, 2018, NEW ENGL J MED, V379, P1007, DOI 10.1056/NEJMoa1805689
   Mayet J, 2003, HEART, V89, P1104, DOI 10.1136/heart.89.9.1104
   McClean DR, 2000, J AM COLL CARDIOL, V36, P479, DOI 10.1016/S0735-1097(00)00741-5
   McKie PM, 2009, J AM COLL CARDIOL, V54, P1024, DOI 10.1016/j.jacc.2009.04.080
   McKinsey TA, 2007, NAT REV DRUG DISCOV, V6, P617, DOI 10.1038/nrd2193
   McMurray JJV, 2019, NEW ENGL J MED, V381, P1995, DOI 10.1056/NEJMoa1911303
   McMurray JJV, 2014, NEW ENGL J MED, V371, P993, DOI 10.1056/NEJMoa1409077
   Menard JL, 2004, MOL CELL ENDOCRINOL, V217, P45, DOI 10.1016/j.mce.2003.10.008
   Mercure C, 2008, CIRC RES, V103, P1319, DOI 10.1161/CIRCRESAHA.108.184911
   Miyauchi T, 1999, ANNU REV PHYSIOL, V61, P391, DOI 10.1146/annurev.physiol.61.1.391
   Mohan P, 1996, CIRCULATION, V93, P1223, DOI 10.1161/01.CIR.93.6.1223
   Morris GE, 2010, CARDIOVASC RES, V85, P424, DOI 10.1093/cvr/cvp310
   Mortensen SA, 2014, JACC-HEART FAIL, V2, P641, DOI 10.1016/j.jchf.2014.06.008
   Mosterd A, 2007, HEART, V93, P1137, DOI 10.1136/hrt.2003.025270
   MUKOYAMA M, 1991, J CLIN INVEST, V87, P1402, DOI 10.1172/JCI115146
   NICKLAS JM, 1992, NEW ENGL J MED, V327, P685
   O'Connor CM, 2011, NEW ENGL J MED, V365, P32, DOI 10.1056/NEJMoa1100171
   Oren RM, 2005, AM J CARDIOL, V95, p2B
   Ouvrard-Pascaud A, 2005, CIRCULATION, V111, P3025, DOI 10.1161/CIRCULATIONAHA.104.503706
   PACKER M, 1992, J AM COLL CARDIOL, V20, P248, DOI 10.1016/0735-1097(92)90167-L
   Packer M, 1998, CIRCULATION, V98, P3
   Packer M, 2020, NEW ENGL J MED, V383, P1413, DOI 10.1056/NEJMoa2022190
   Paradies G, 2014, BBA-BIOENERGETICS, V1837, P408, DOI 10.1016/j.bbabio.2013.10.006
   Paulus WJ, 2004, AM J PHYSIOL-HEART C, V287, pH8, DOI 10.1152/ajpheart.01147.2003
   Peri A, 2013, J CLIN ENDOCR METAB, V98, P1321, DOI 10.1210/jc.2012-4082
   Perry G, 1997, NEW ENGL J MED, V336, P525
   Peters J, 2008, J CELL MOL MED, V12, P1229, DOI 10.1111/j.1582-4934.2008.00132.x
   Peters Jorg, 2013, Front Biosci (Schol Ed), V5, P198
   Pitt B, 2015, EUR J HEART FAIL, V17, P224, DOI 10.1002/ejhf.218
   Pitt B, 2014, NEW ENGL J MED, V370, P1383, DOI 10.1056/NEJMoa1313731
   Ponikowski P, 2016, EUR HEART J, V37, P2129, DOI 10.1093/eurheartj/ehw128
   PORSTI I, 1994, BRIT J PHARMACOL, V111, P652
   Potter LR, 2006, ENDOCR REV, V27, P47, DOI 10.1210/er.2005-0014
   PRICHARD BNC, 1982, BRIT J CLIN PHARMACO, V13, pS337, DOI 10.1111/j.1365-2125.1982.tb01938.x
   Rajabi M, 2007, HEART FAIL REV, V12, P331, DOI 10.1007/s10741-007-9034-1
   RANDLE PJ, 1963, LANCET, V1, P785
   Rickard AJ, 2009, HYPERTENSION, V54, P537, DOI 10.1161/HYPERTENSIONAHA.109.131110
   Ridker PM, 2017, NEW ENGL J MED, V377, P1119, DOI 10.1056/NEJMoa1707914
   Ridker PM, 2018, LANCET, V391, P319, DOI 10.1016/S0140-6736(17)32814-3
   Rossi Joseph, 2007, Acute Card Care, V9, P82, DOI 10.1080/17482940701210179
   Rotella DP, 2002, NAT REV DRUG DISCOV, V1, P674, DOI 10.1038/nrd893
   Ruiz-Ortega M, 2000, CIRC RES, V86, P1266, DOI 10.1161/01.RES.86.12.1266
   Russ MA, 2007, CRIT CARE MED, V35, P2732, DOI 10.1097/01.CCM.0000287524.17358.48
   Sabbah HN, 2016, CIRC-HEART FAIL, V9, P1, DOI 10.1161/CIRCHEARTFAILURE.115.002206
   Sackner-Bernstein JD, 2005, CIRCULATION, V111, P1487, DOI 10.1161/01.CIR.0000159340.93220.E4
   Sampaio WO, 2003, AM J PHYSIOL-HEART C, V284, pH1985, DOI 10.1152/ajpheart.01145.2002
   Scheen AJ, 2019, CURR CARDIOL REP, V21, DOI 10.1007/s11886-019-1165-1
   Shanmugam Elangovan, 2016, Indian Heart J, V68 Suppl 1, pS15, DOI 10.1016/j.ihj.2015.07.006
   Solomon SD, 2019, NEW ENGL J MED, V381, P1609, DOI 10.1056/NEJMoa1908655
   SOSA RE, 1986, AM J PHYSIOL, V250, pF520, DOI 10.1152/ajprenal.1986.250.3.F520
   SPYER KM, 1994, J PHYSIOL-LONDON, V474, P1
   Swenson AM, 2017, J BIOL CHEM, V292, P3768, DOI 10.1074/jbc.M116.748780
   Taylor AL, 2004, NEW ENGL J MED, V351, P2049, DOI 10.1056/NEJMoa042934
   Teerlink John R, 2005, Curr Heart Fail Rep, V2, P191, DOI 10.1007/BF02696649
   Teerlink JR, 2021, NEW ENGL J MED, V384, P105, DOI 10.1056/NEJMoa2025797
   Teerlink JR, 2020, JACC-HEART FAIL, V8, P329, DOI 10.1016/j.jchf.2019.12.001
   Thum T, 2015, CIRC RES, V116, P751, DOI 10.1161/CIRCRESAHA.116.303549
   Thum T, 2008, NATURE, V456, P980, DOI 10.1038/nature07511
   TOTSUNE K, 1994, PEPTIDES, V15, P37, DOI 10.1016/0196-9781(94)90167-8
   Tsutsui H, 2011, AM J PHYSIOL-HEART C, V301, pH2181, DOI 10.1152/ajpheart.00554.2011
   Ueland T, 2015, CLIN CHIM ACTA, V443, P71, DOI 10.1016/j.cca.2014.09.001
   URATA H, 1990, CIRC RES, V66, P883, DOI 10.1161/01.RES.66.4.883
   VANNESTE Y, 1988, BIOCHEM J, V254, P531, DOI 10.1042/bj2540531
   Vergaro G, 2019, INT J CARDIOL, V296, P91, DOI 10.1016/j.ijcard.2019.08.040
   Vergaro G, 2015, J CARDIOVASC MED, V16, P416, DOI 10.2459/JCM.0000000000000156
   Vidic A, 2019, INT J CARDIOL, V274, P245, DOI 10.1016/j.ijcard.2018.08.036
   Vishram-Nielsen JK, 2017, HANDB EXP PHARMACOL, V243, P307, DOI 10.1007/164_2017_28
   Vitale C, 2004, EUR HEART J, V25, P1814, DOI 10.1016/j.ehj.2004.06.034
   Wiviott SD, 2019, NEW ENGL J MED, V380, P347, DOI 10.1056/NEJMoa1812389
   Woods TC, 2019, AM J NEPHROL, V49, P331, DOI 10.1159/000499597
   Wright EM, 2004, PFLUG ARCH EUR J PHY, V447, P510, DOI 10.1007/s00424-003-1063-6
   Yan W, 2000, P NATL ACAD SCI USA, V97, P8525, DOI 10.1073/pnas.150149097
   Ye YM, 2017, CARDIOVASC DRUG THER, V31, P119, DOI 10.1007/s10557-017-6725-2
   Zhang H, 1999, CARDIOVASC RES, V44, P215, DOI 10.1016/S0008-6363(99)00183-2
   Zinman B, 2015, NEW ENGL J MED, V373, P2117, DOI 10.1056/NEJMoa1504720
NR 160
TC 0
Z9 0
U1 6
U2 7
PU SPRINGER
PI DORDRECHT
PA VAN GODEWIJCKSTRAAT 30, 3311 GZ DORDRECHT, NETHERLANDS
SN 1382-4147
EI 1573-7322
J9 HEART FAIL REV
JI Heart Fail. Rev.
DI 10.1007/s10741-021-10137-2
EA JUL 2021
PG 18
WC Cardiac & Cardiovascular Systems
WE Science Citation Index Expanded (SCI-EXPANDED)
SC Cardiovascular System & Cardiology
GA TJ7VZ
UT WOS:000673685800001
PM 34273070
OA hybrid
DA 2022-03-12
ER

PT J
AU An, QY
   Wang, L
   Yuan, P
   Zhao, QH
   Gong, SG
   Zhang, R
   He, J
   Luo, CJ
   Qiu, HL
   Li, HT
   Liu, JM
   Wang, JJ
   Cheng, K
   Jiang, R
AF An, Qin-Yan
   Wang, Lan
   Yuan, Ping
   Zhao, Qin-Hua
   Gong, Su-Gang
   Zhang, Rui
   He, Jing
   Luo, Ci-Jun
   Qiu, Hong-Ling
   Li, Hui-Ting
   Liu, Jin-Ming
   Wang, Jing-Jing
   Cheng, Kuan
   Jiang, Rong
TI Effectiveness and safety of exercise training and rehabilitation in
   chronic thromboembolic pulmonary hypertension: a systematic review and
   meta-analysis
SO ANNALS OF PALLIATIVE MEDICINE
LA English
DT Review
DE Rehabilitation; exercise training; chronic thromboembolic pulmonary
   hypertension (CTEPII); exercise intolerance; cardiorespiratory fitness
ID ARTERIAL-HYPERTENSION; ANGIOPLASTY; EFFICACY; HEMODYNAMICS; DIAGNOSIS;
   RIOCIGUAT
AB Background: Patients with chronic thromboembolic pulmonary hypertension (CTEPH) still have impaired exercise training and quality of life (QoL) despite pulmonary arterial hypertension (PAH)-targeted drugs. Exercise training is considered to improve exercise capacity and QoL in patients with pulmonary hypertension (PH), but this has not been fully studied in CTEPH patients. We conducted the meta-analysis and systematic review to evaluate the effectiveness and safety of exercise training in patients with CTEPH.
   Methods: The relevant literature was retrieved for the meta-analysis using the PubMed, EMBASE, and Cochrane Library databases published before December 2020. The primary outcome was a change in six-minute walk distance (6MWD). We also assessed the effect of exercise training on peak oxygen uptake per kilogram (peak VO2/kg), mean pulmonary artery pressure (mPAP) assessed by right heart catheterization (RHC), N-terminal pro-brain-type natriuretic peptide (NT-proBNP), and QoL.
   Results: A total of 6 studies with 234 exercise training patients were induded. In the pooled analysis, 6MWD significantly improved by 70.14 m (WIVID: 58.33 to 81.95, I-2=0) after 3-week exercise training. After 12 or 15-week exercise training, 6MWD and peak VO2/kg significantly improved (WMD: 106.22 m, 95% CI: 65.90 to 146.55, I-2=87.4%, P<0.0001; 1.84 mL/min/kg, 95% CI: 0.72 to 2.96, P=0.001, respectively). Furthermore, the mPAP decreased by 12.17 mmHg after 12-week exercise training (95% CI: -14.53 to -9.82, P<0.001, I-2=99%). The subscales of QoL such as physical function, general health perception, and mental health improved in varying degrees. NT-proBNP did not improve significantly in the pooled analysis. In addition, exercise training was well tolerated without major adverse events occurred during training, and the dropout rate was low.
   Discussion: Exercise training may improve exercise capacity, mPAP, and QoL, and was well tolerated among patients with CTEPH. However, more large-scale multicenter studies are needed to confirm the effectiveness and safety of exercise training in patients with CTEPH.
C1 [An, Qin-Yan; Li, Hui-Ting] Sijing Hosp Songjiang Dist, Dept Resp, Shanghai, Peoples R China.
   [Wang, Lan; Yuan, Ping; Zhao, Qin-Hua; Gong, Su-Gang; Zhang, Rui; He, Jing; Luo, Ci-Jun; Qiu, Hong-Ling; Liu, Jin-Ming; Jiang, Rong] Tongji Univ, Shanghai Pulm Hosp, Dept Cardiopulm Circulat, Sch Med, 507 Zhengmin Rd, Shanghai 200433, Peoples R China.
   [Wang, Jing-Jing] Tongji Univ, Shanghai Pulm Hosp, Dept Emergency, Shanghai, Peoples R China.
   [Cheng, Kuan] Fudan Univ, Shanghai Inst Cardiovasc Dis, Zhongshan Hosp, Dept Cardiol, Shanghai, Peoples R China.
RP Jiang, R (通讯作者)，Tongji Univ, Shanghai Pulm Hosp, Dept Cardiopulm Circulat, Sch Med, 507 Zhengmin Rd, Shanghai 200433, Peoples R China.; Cheng, K (通讯作者)，Fudan Univ, Shanghai Inst Cardiovasc Dis, Zhongshan Hosp, Dept Cardiol, Shanghai, Peoples R China.
EM chengkuanck@aliyun.com; listening39@163.com
OI Jiang, Rong/0000-0003-4062-5550
FU Shanghai Songjiang District Science and Technology Project [19
   SJKJGG152]; Program of National Natural Science Foundation of
   ChinaNational Natural Science Foundation of China (NSFC) [81700045,
   81870042, 82000059]; Program of Shanghai Pulmonary Hospital [FKLY20005]
FX The work was funded by Shanghai Songjiang District Science and
   Technology Project (19 SJKJGG152) , the Program of National Natural
   Science Foundation of China (81700045, 81870042, 82000059) , and Program
   of Shanghai Pulmonary Hospital (FKLY20005) .
CR Brenot P, 2019, EUR RESPIR J, V53, DOI 10.1183/13993003.02095-2018
   Cumpston M, 2019, COCHRANE DB SYST REV, DOI 10.1002/14651858.ED000142
   de Man FS, 2009, EUR RESPIR J, V34, P669, DOI 10.1183/09031936.00027909
   Delcroix M, 2016, CIRCULATION, V133, P859, DOI 10.1161/CIRCULATIONAHA.115.016522
   Ehlken N, 2016, EUR HEART J, V37, P35, DOI 10.1093/eurheartj/ehv337
   Fukui S, 2016, HEART, V102, P1403, DOI 10.1136/heartjnl-2015-309230
   Fukui S, 2015, INT J CARDIOL, V180, P66, DOI 10.1016/j.ijcard.2014.11.187
   Galie N, 2016, EUR HEART J, V37, P67, DOI 10.1093/eurheartj/ehv317
   Galie N, 2016, REV ESP CARDIOL, V69, P177, DOI 10.1016/j.rec.2016.01.002
   Galie N, 2013, J AM COLL CARDIOL, V62, pD60, DOI 10.1016/j.jacc.2013.10.031
   Ghofrani HA, 2013, NEW ENGL J MED, V369, P319, DOI 10.1056/NEJMoa1209657
   Grunig E, 2019, EUR RESPIR J, V53, DOI 10.1183/13993003.00332-2018
   Grunig E, 2012, ARTHRITIS RES THER, V14, DOI 10.1186/ar3883
   Grunig E, 2012, EUR RESPIR J, V40, P84, DOI 10.1183/09031936.00123711
   Harzheim D, 2013, RESP RES, V14, DOI 10.1186/1465-9921-14-104
   Hoeper MM, 2013, INT J CARDIOL, V168, P871, DOI 10.1016/j.ijcard.2012.10.026
   Inagaki T, 2014, RESPIR INVESTIG, V52, P357, DOI 10.1016/j.resinv.2014.07.002
   Ito R, 2021, INT J CARDIOL, V334, P105, DOI 10.1016/j.ijcard.2021.04.013
   Kataoka M, 2019, JACC-CARDIOVASC INTE, V12, P1382, DOI 10.1016/j.jcin.2019.01.237
   Kim NH, 2019, EUR RESPIR J, V53, DOI 10.1183/13993003.01915-2018
   La Rovere MT, 2019, RESPIRATION, V97, P234, DOI 10.1159/000492754
   Ma LL, 2020, MILITARY MED RES, V7, DOI 10.1186/s40779-020-00238-8
   Madani Michael M, 2016, Methodist Debakey Cardiovasc J, V12, P213, DOI 10.14797/mdcj-12-4-213
   Mahmud E, 2018, J AM COLL CARDIOL, V71, P2468, DOI 10.1016/j.jacc.2018.04.009
   Manders E, 2015, EUR RESPIR J, V46, P832, DOI 10.1183/13993003.02052-2014
   Mathai SC, 2016, EUR RESPIR J, V48, P526, DOI 10.1183/13993003.01626-2015
   Memon Humna Abid, 2016, Methodist Debakey Cardiovasc J, V12, P199, DOI 10.14797/mdcj-12-4-199
   Moher D, 2009, J CLIN EPIDEMIOL, V62, P1006, DOI 10.1016/j.jclinepi.2009.06.005
   Mourani PM, 2008, PEDIATRICS, V121, P317, DOI 10.1542/peds.2007-1583
   Mullin CJ, 2018, HEART FAIL CLIN, V14, P339, DOI 10.1016/j.hfc.2018.02.009
   Nagel C, 2020, RESPIRATION, V99, P577, DOI 10.1159/000508754
   Nagel C, 2012, PLOS ONE, V7, DOI 10.1371/journal.pone.0041603
   Pandey A, 2015, CIRC-HEART FAIL, V8, P1032, DOI 10.1161/CIRCHEARTFAILURE.115.002130
   Pepke-Zaba J, 2017, EUR RESPIR REV, V26, DOI 10.1183/16000617.0107-2016
   Seeger W, 2013, J AM COLL CARDIOL, V62, pD109, DOI 10.1016/j.jacc.2013.10.036
   Simonneau G, 2019, EUR RESPIR J, V53, DOI 10.1183/13993003.01913-2018
   Simonneau G, 2015, EUR RESPIR J, V45, P1293, DOI 10.1183/09031936.00087114
   Sugimura K, 2012, CIRC J, V76, P485, DOI 10.1253/circj.CJ-11-1217
   Sun XG, 2001, CIRCULATION, V104, P429, DOI 10.1161/hc2901.093198
   Tran D, 2021, HEART LUNG CIRC, V30, P388, DOI 10.1016/j.hlc.2020.06.006
   Weinstein AA, 2013, RESP MED, V107, P778, DOI 10.1016/j.rmed.2013.02.006
   Yuan P, 2015, INT J CARDIOL, V178, P142, DOI 10.1016/j.ijcard.2014.10.161
   Zhang L., HEART FAIL REV, V26, P897
   Zhao YL, 2021, FRONT CARDIOVASC MED, V8, DOI 10.3389/fcvm.2021.664984
NR 44
TC 0
Z9 0
U1 2
U2 2
PU AME PUBL CO
PI SHATIN
PA FLAT-RM C 16F, KINGS WING PLAZA 1, NO 3 KWAN ST, SHATIN, HONG KONG
   00000, PEOPLES R CHINA
SN 2224-5820
EI 2224-5839
J9 ANN PALLIAT MED
JI Ann. Pallliat. Med.
PD JUL
PY 2021
VL 10
IS 7
BP 8134
EP +
DI 10.21037/apm-21-1758
PG 14
WC Health Care Sciences & Services
WE Science Citation Index Expanded (SCI-EXPANDED)
SC Health Care Sciences & Services
GA UJ9WZ
UT WOS:000691629300003
PM 34353098
OA gold
DA 2022-03-12
ER

PT J
AU Voors, AA
   Mulder, H
   Reyes, E
   Cowie, MR
   Lassus, J
   Hernandez, AF
   Ezekowitz, JA
   Butler, J
   O'Connor, CM
   Koglin, J
   Lam, CSP
   Pieske, B
   Roessig, L
   Ponikowski, P
   Anstrom, KJ
   Armstrong, PW
AF Voors, Adriaan A.
   Mulder, Hillary
   Reyes, Eugene
   Cowie, Martin R.
   Lassus, Johan
   Hernandez, Adrian F.
   Ezekowitz, Justin A.
   Butler, Javed
   O'Connor, Christopher M.
   Koglin, Joerg
   Lam, Carolyn S. P.
   Pieske, Burkert
   Roessig, Lothar
   Ponikowski, Piotr
   Anstrom, Kevin J.
   Armstrong, Paul W.
CA VICTORIA Study Grp
TI Renal function and the effects of vericiguat in patients with worsening
   heart failure with reduced ejection fraction: insights from the VICTORIA
   (Vericiguat Global Study in Subjects with HFrEF) trial
SO EUROPEAN JOURNAL OF HEART FAILURE
LA English
DT Article
DE Heart failure; Heart failure with reduced ejection fraction; Renal
   function; Estimated glomerular filtration rate
ID INHIBITORS; ENALAPRIL
AB Aims Vericiguat reduced the primary composite outcome of cardiovascular death or heart failure (HF) hospitalization in patients with worsening HF with reduced ejection fraction (HFrEF) and a lower limit of baseline estimated glomerular filtration rate (eGFR) of 15 mL/min/1.73 m(2). We evaluated the relationship between the efficacy of vericiguat and baseline and subsequent changes in renal function.
   Methods and results In VICTORIA, core laboratory serum creatinine was measured at baseline (n = 4956) and weeks 16, 32, and 48. Worsening renal function (WRF), defined as an increase >= 0.3 mg/dL in creatinine from baseline to week 16, was assessed via a Cox model with respect to subsequent primary events. Mean age was 69 years, 24% were female, and mean baseline eGFR was 61 mL/min/1.73 m(2). During 48 weeks of treatment, the trajectories in eGFR and creatinine with vericiguat were similar to placebo (P = 0.50 and 0.18). The beneficial effects of vericiguat on the primary outcome were not influenced by baseline eGFR (interaction P = 0.48). WRF occurred in 15% of patients and was associated with worse outcomes (adjusted hazard ratio 1.28, 95% confidence interval 1.11-1.47; P < 0.001), but the beneficial effects of vericiguat on the primary outcome were similar in patients with or without WRF (interaction P = 0.76).
   Conclusion Renal function trajectories were similar between vericiguat- and placebo-treated patients and the beneficial effects of vericiguat on the primary outcome were consistent across the full range of eGFR and irrespective of WRF.
C1 [Voors, Adriaan A.] Univ Groningen, Groningen, Netherlands.
   [Mulder, Hillary; Hernandez, Adrian F.; Anstrom, Kevin J.] Duke Univ, Sch Med, Duke Clin Res Inst, Durham, NC USA.
   [Reyes, Eugene] Univ Philippines, Coll Med, Manila, Philippines.
   [Cowie, Martin R.] Kings Coll London, Royal Brompton Hosp, London, England.
   [Cowie, Martin R.] Kings Coll London, Sch Cardiovasc Med & Sci, Fac Life Sci & Med, London, England.
   [Lassus, Johan] Helsinki Univ Cent Hosp, Helsinki, Finland.
   [Ezekowitz, Justin A.; Armstrong, Paul W.] Univ Alberta, Canadian VIGOUR Ctr, Edmonton, AB, Canada.
   [Butler, Javed] Univ Mississippi, Med Ctr, Jackson, MS 39216 USA.
   [O'Connor, Christopher M.] Inova Heart & Vasc Inst, Falls Church, VA USA.
   [Koglin, Joerg] Merck & Co Inc, Kenilworth, NJ USA.
   [Lam, Carolyn S. P.] Natl Heart Ctr Singapore, Singapore, Singapore.
   [Lam, Carolyn S. P.] Duke Natl Univ Singapore, Singapore, Singapore.
   [Pieske, Burkert] Charite, German Heart Ctr, Berlin, Germany.
   [Roessig, Lothar] Bayer AG, Wuppertal, Germany.
   [Ponikowski, Piotr] Wroclaw Med Univ, Wroclaw, Poland.
RP Armstrong, PW (通讯作者)，Univ Alberta, Canadian VIGOUR Ctr, Katz Grp Ctr Pharm & Hlth Res 4 120, Edmonton, AB T6G 2E1, Canada.
EM parmstro@ualberta.ca
RI Cowie, Martin R/AAQ-2818-2020; Lam, Carolyn SP/ABD-6810-2021
OI Cowie, Martin R/0000-0001-7457-2552; Lam, Carolyn SP/0000-0003-1903-0018
FU Merck Sharp Dohme Corp.Merck & Company
FX This work and the VICTORIA trial was supported by Merck Sharp & Dohme
   Corp., a subsidiary of Merck & Co., Inc., Kenilworth, NJ, USA and Bayer
   AG, Wuppertal, Germany.
CR Armstrong PW, 2020, NEW ENGL J MED, V382, P1883, DOI 10.1056/NEJMoa1915928
   Armstrong PW, 2018, JACC-HEART FAIL, V6, P96, DOI 10.1016/j.jchf.2017.08.013
   Beusekamp JC, 2018, EUR J HEART FAIL, V20, P923, DOI 10.1002/ejhf.1079
   Damman K, 2014, EUR HEART J, V35, P455, DOI 10.1093/eurheartj/eht386
   Granger CB, 2003, LANCET, V362, P772, DOI 10.1016/S0140-6736(03)14284-5
   McMurray JJV, 2014, NEW ENGL J MED, V371, P993, DOI 10.1056/NEJMoa1409077
   Mullens W, 2020, EUR J HEART FAIL, V22, P584, DOI 10.1002/ejhf.1697
   Ouwerkerk W, 2017, EUR HEART J, V38, P1883, DOI 10.1093/eurheartj/ehx026
   Packer M, 2020, NEW ENGL J MED, V383, P1413, DOI 10.1056/NEJMoa2022190
   Pieske B, 2019, EUR J HEART FAIL, V21, P1596, DOI 10.1002/ejhf.1664
   Pitt B, 1999, NEW ENGL J MED, V341, P709, DOI 10.1056/NEJM199909023411001
   Ponikowski P, 2016, EUR HEART J, V37, P2129, DOI 10.1093/eurheartj/ehw128
   Rossignol P, 2020, EUR J HEART FAIL, V22, P1378, DOI 10.1002/ejhf.1793
   Yancy CW, 2016, CIRCULATION, V134, pE282, DOI 10.1161/CIR.0000000000000435
   Yip WK, 2016, CLIN TRIALS, V13, P382, DOI 10.1177/1740774516643297
   YUSUF S, 1991, NEW ENGL J MED, V325, P293, DOI 10.1056/NEJM199108013250501
   Zannad F, 2011, NEW ENGL J MED, V364, P11, DOI 10.1056/NEJMoa1009492
NR 17
TC 5
Z9 5
U1 3
U2 5
PU WILEY
PI HOBOKEN
PA 111 RIVER ST, HOBOKEN 07030-5774, NJ USA
SN 1388-9842
EI 1879-0844
J9 EUR J HEART FAIL
JI Eur. J. Heart Fail.
PD AUG
PY 2021
VL 23
IS 8
BP 1313
EP 1321
DI 10.1002/ejhf.2221
EA JUN 2021
PG 9
WC Cardiac & Cardiovascular Systems
WE Science Citation Index Expanded (SCI-EXPANDED)
SC Cardiovascular System & Cardiology
GA UD3AO
UT WOS:000657256400001
PM 33999486
OA hybrid, Green Published
DA 2022-03-12
ER

PT J
AU Hoeper, MM
   Al-Hiti, H
   Benza, RL
   Chang, SA
   Corris, PA
   Gibbs, JSR
   Grunig, E
   Jansa, P
   Klinger, JR
   Langleben, D
   McLaughlin, VV
   Meyer, GMB
   Ota-Arakaki, J
   Peacock, AJ
   Pulido, T
   Rosenkranz, S
   Vizza, CD
   Vonk-Noordegraaf, A
   White, RJ
   Chang, M
   Kleinjung, F
   Meier, C
   Paraschin, K
   Ghofrani, HA
   Simonneau, G
AF Hoeper, Marius M.
   Al-Hiti, Hikmet
   Benza, Raymond L.
   Chang, Sung-A
   Corris, Paul A.
   Gibbs, J. Simon R.
   Grunig, Ekkehard
   Jansa, Pavel
   Klinger, James R.
   Langleben, David
   McLaughlin, Vallerie V.
   Meyer, Gisela M. B.
   Ota-Arakaki, Jaquelina
   Peacock, Andrew J.
   Pulido, Tomas
   Rosenkranz, Stephan
   Vizza, Carmine Dario
   Vonk-Noordegraaf, Anton
   White, R. James
   Chang, Mikyung
   Kleinjung, Frank
   Meier, Christian
   Paraschin, Karen
   Ghofrani, Hossein Ardeschir
   Simonneau, Gerald
CA REPLACE Investigators
TI Switching to riociguat versus maintenance therapy with
   phosphodiesterase-5 inhibitors in patients with pulmonary arterial
   hypertension (REPLACE): a multicentre, open-label, randomised controlled
   trial
SO LANCET RESPIRATORY MEDICINE
LA English
DT Article
ID LONG-TERM EXTENSION; SILDENAFIL CITRATE; RISK SCORE; RATIONALE;
   MORBIDITY; DIAGNOSIS; TADALAFIL; SURVIVAL; OUTCOMES; REGISTRY
AB Background Riociguat and phosphodiesterase-5 inhibitors (PDE5i), approved for the treatment of pulmonary arterial hypertension (PAH), act on the same pathway via different mechanisms. Riociguat might be an alternative option for patients with PAH who do not respond sufficiently to treatment with PDE5i, but comparisons of the potential benefits of riociguat and PDE5i in these patients are needed. The aim of this trial was to assess the effects of switching to riociguat from PDE5i therapy versus continued PDE5i therapy in patients with PAH at intermediate risk of 1-year mortality.
   Methods Riociguat rEplacing PDE5i therapy evaLuated Against Continued PDE5i thErapy (REPLACE) was an openlabel, randomised controlled trial in 81 hospital-based pulmonary hypertension centres in 22 countries. The study enrolled patients aged 18-75 years with symptomatic PAH at intermediate risk of 1-year mortality (based on the European Society for Cardiology-European Respiratory Society guideline thresholds for WHO functional class and 6-min walk distance [6MWD]) who were receiving treatment with a PDE5i with or without an endothelin receptor antagonist for at least 6 weeks before randomisation. Patients were excluded if they had been previously treated with riociguat, had used prostacyclin analogues or prostacyclin receptor agonists within 30 days before randomisation, had clinically significant restrictive or obstructive parenchymal lung disease, or had left heart disease. Patients were randomly assigned (1:1) to remain on PDE5i treatment (oral sildenafil [>= 60 mg per day] or oral tadalafil [20-40 mg per day]; the PDE5i group) or to switch to oral riociguat (up to 2.5 mg three times per day; the riociguat group), using an interactive voice and web response system, stratified by cause of PAH. The primary endpoint was clinical improvement by week 24, defined as an absence of clinical worsening and prespecified improvements in at least two of three variables (6MWD, WHO functional class, and N-terminal prohormone of brain natriuretic peptide), analysed using last observation carried forward in all randomly assigned patients with observed values at baseline and week 24 who received at least one dose of study medication (the full analysis set). Secondary endpoints included clinical worsening events. The trial has been completed and is registered with ClinicalTrials.gov, NCT02891850.
   Findings Between Jan 11, 2017, and July 31, 2019, 293 patients were screened, of which 226 patients were randomly assigned to the riociguat group (n=111) or to the PDE5i group (n=115). 211 patients completed the study and 14 patients discontinued (seven in each group). One patient assigned to the PDE5i group did not receive treatment, so 225 patients were included in the safety analysis, and one further patient in the PDE5i group had missing components of the composite primary endpoint at baseline, so 224 patients were included in the full analysis set. The primary endpoint was met by 45 (41%) of 111 patients in the riociguat group and 23 (20%) of 113 patients in the PDE5i group; odds ratio [OR] 2.78 (95% CI 1.53-506; p=0.0007). Clinical worsening events occurred in one (1%) of 111 patients in the riociguat group (hospitalisation due to worsening PAH) and 10 (9%) of 114 patients in the PDE5i group (hospitalisation due to worsening PAH [n=9]; disease progression [n=1]; OR 0.10 [0.01-0.73]; p=0.0047). The most frequently occurring adverse events were hypotension (15 [14%]), headache (14 [13%]), and dyspepsia (10 [9%]) in the riociguat group, and headache (eight [7%]), cough (seven [6%]), and upper respiratory tract infection (seven [6%]) in the PDE5i group. Serious adverse events were reported in eight (7%) of 111 patients in the riociguat group and 19 (17%) of 114 patients in the PDE5i group. During the study, four patients died in the PDE5i group, one of them during the safety follow-up period.
   Interpretation Switching to riociguat from PDE5i treatment, both of which act via the nitric oxide-soluble guanylate cyclase-cyclic guanosine monophosphate pathway, could be a strategic option for treatment escalation in patients with PAH at intermediate risk of 1-year mortality.
C1 [Hoeper, Marius M.] Hannover Med Sch, Clin Resp Med, D-30625 Hannover, Germany.
   [Hoeper, Marius M.] German Ctr Lung Res DZL, Hannover, Germany.
   [Al-Hiti, Hikmet] Inst Clin & Expt Med IKEM, Dept Cardiol, Prague, Czech Republic.
   [Benza, Raymond L.] Ohio State Univ, Div Cardiovasc Dis, Columbus, OH 43210 USA.
   [Chang, Sung-A] Sungkyunkwan Univ, Samsung Med Ctr, Heart Vasc & Stroke Inst, Dept Med,Sch Med,Div Cardiol,Imaging Ctr, Seoul, South Korea.
   [Corris, Paul A.] Newcastle Univ, Inst Cellular Med, Newcastle, England.
   [Gibbs, J. Simon R.] Imperial Coll London, Natl Heart & Lung Inst, London, England.
   [Gibbs, J. Simon R.] Hammersmith Hosp, Dept Cardiol, Natl Pulm Hypertens Serv, London, England.
   [Grunig, Ekkehard] Heidelberg Univ Hosp, Ctr Pulm Hypertens, Translat Lung Res Ctr TLRC, Thoraxklin, Heidelberg, Germany.
   [Grunig, Ekkehard] DZL, Heidelberg, Germany.
   [Jansa, Pavel] Charles Univ Prague, Gen Univ Hosp, Fac Med 1, Dept Med 2,Dept Cardiovasc Med, Prague, Czech Republic.
   [Jansa, Pavel] Gen Univ Hosp, Prague, Czech Republic.
   [Klinger, James R.] Brown Univ, Rhode Isl Hosp, Div Pulm Sleep & Crit Care Med, Alpert Med Sch, Providence, RI 02903 USA.
   [Langleben, David] McGill Univ, Jewish Gen Hosp, Ctr Pulm Vasc Dis, Montreal, PQ, Canada.
   [Langleben, David] McGill Univ, Jewish Gen Hosp, Lady Davis Inst, Montreal, PQ, Canada.
   [McLaughlin, Vallerie V.] Univ Michigan, Michigan Med, Div Cardiovasc Med, Ann Arbor, MI 48109 USA.
   [Meyer, Gisela M. B.] Complexo Hosp Santa Casa Porto Alegre, Ctr Hipertensao Pulm, Porto Alegre, RS, Brazil.
   [Ota-Arakaki, Jaquelina] Univ Fed Sao Paulo, Dept Med, Pulm Circulat Grp, Hosp Sao Paulo, Sao Paulo, Brazil.
   [Peacock, Andrew J.] Reg Lung & Heart Ctr, Scottish Pulm Vasc Unit, Glasgow, Lanark, Scotland.
   [Pulido, Tomas] Natl Heart Inst, Cardiopulm Dept, Mexico City, DF, Mexico.
   [Rosenkranz, Stephan] Univ Cologne, Cologne Cardiovasc Res Ctr CCRC, Clin Internal Med Cardiol 3, Cologne, Germany.
   [Rosenkranz, Stephan] Univ Cologne, Ctr Mol Med Cologne CMMC, Cologne, Germany.
[truncated: 1,325,154 more chars]
