# Supplementary material for: Bibliometric study of soluble guanylate cyclase stimulators in cardiovascular research based on web of science from 1992 to 2021
Source: Front Pharmacol. 2022 Aug 23;13:963255. doi: 10.3389/fphar.2022.963255 (PMC9445840; doi:10.3389/fphar.2022.963255)
Supplement: Supplementary file 1 [file DataSheet1.ZIP › WOSCC-DATA/download_1-500.txt]

FN Clarivate Analytics Web of Science
VR 1.0
PT J
AU Tobin, JV
   Zimmer, DP
   Shea, C
   Germano, P
   Bernier, SG
   Liu, G
   Long, K
   Miyashiro, J
   Ranganath, S
   Jacobson, S
   Tang, K
   Im, GYJ
   Sheppeck, J
   Moore, JD
   Sykes, K
   Wakefield, J
   Sarno, R
   Banijamali, AR
   Profy, AT
   Milne, GT
   Currie, MG
   Masferrer, JL
AF Tobin, Jenny, V
   Zimmer, Daniel P.
   Shea, Courtney
   Germano, Peter
   Bernier, Sylvie G.
   Liu, Guang
   Long, Kim
   Miyashiro, Joy
   Ranganath, Sheila
   Jacobson, Sarah
   Tang, Kim
   Im, G-Yoon Jamie
   Sheppeck, James, II
   Moore, Joel D.
   Sykes, Kristine
   Wakefield, James
   Sarno, Renee
   Banijamali, Ali R.
   Profy, Albert T.
   Milne, G. Todd
   Currie, Mark G.
   Masferrer, Jaime L.
TI Pharmacological Characterization of IW-1973, a Novel Soluble Guanylate
   Cyclase Stimulator with Extensive Tissue Distribution, Antihypertensive,
   Anti-Inflammatory, and Antifibrotic Effects in Preclinical Models of
   Disease
SO JOURNAL OF PHARMACOLOGY AND EXPERIMENTAL THERAPEUTICS
LA English
DT Article
ID ADIPOSE-TISSUE; NITRIC-OXIDE; INFLAMMATION; ACTIVATORS; HYPERTENSION
AB Soluble guanylate cyclase (sGC), a key signal-transduction enzyme, increases the conversion of guanosine-5'-triphosphate to cGMP upon binding of nitric oxide (NO). Endothelial dysfunction and/or reduced NO signaling have been implicated in cardiovascular disease pathogenesis and complications of diabetes and have been associated with other disease states and aging. Soluble guanylate cyclase (sGC) stimulators are small-molecule drugs that bind sGC and enhance NO-mediated cGMP signaling. The pharmacological characterization of IW-1973 [1,1,1,3,3,3-hexafluoro-2-(((5-fluoro-2-(1 -(2-fluorobenzyl)-5-(isoxazol-3-yl)1H-pyrazol-3-yl) pyrimidin-4-yl)amino)methyl)propan-2-ol], a novel clinical-stage sGC stimulator under clinical investigation for treatment of heart failure with preserved ejection fraction and diabetic nephropathy, is described. In the presence of NO, IW-1973 stimulated sGC in a human purified enzyme assay and a HEK-293 whole cell assay. sGC stimulation by IW-1973 in cells was associated with increased phosphorylation of vasodilator-stimulated phosphoprotein. IW-1973, at doses of 1-10 mg/kg, significantly lowered blood pressure in normotensive and spontaneously hypertensive rats. In a Dahl salt-sensitive hypertension model, IW-1973 significantly reduced blood pressure, inflammatory cytokine levels, and renal disease markers, including proteinuria and renal fibrotic gene expression. The results were affirmed in mouse lipopolysaccharide-induced inflammation and rat unilateral ureteral obstruction renal fibrosis models. A quantitative whole-body autoradiography study of IW-1973 revealed extensive tissue distribution and pharmacokinetic studies showed a large volume of distribution and a profile consistent with predicted once-a-day dosing in humans. In summary, IW-1973 is a potent, orally available sGC stimulator that exhibits renoprotective, anti-inflammatory, and antifibrotic effects in nonclinical models.
C1 [Tobin, Jenny, V; Zimmer, Daniel P.; Shea, Courtney; Germano, Peter; Bernier, Sylvie G.; Liu, Guang; Long, Kim; Miyashiro, Joy; Ranganath, Sheila; Jacobson, Sarah; Tang, Kim; Im, G-Yoon Jamie; Sheppeck, James, II; Moore, Joel D.; Sykes, Kristine; Wakefield, James; Sarno, Renee; Banijamali, Ali R.; Profy, Albert T.; Milne, G. Todd; Currie, Mark G.; Masferrer, Jaime L.] Ironwood Pharmaceut, 301 Binney St, Cambridge, MA 02142 USA.
RP Tobin, JV (通讯作者)，Ironwood Pharmaceut, 301 Binney St, Cambridge, MA 02142 USA.
EM jtobin@ironwoodpharma.com
CR Ahluwalia A, 2004, P NATL ACAD SCI USA, V101, P1386, DOI 10.1073/pnas.0304264101
   Baliga RS, 2008, AM J RESP CRIT CARE, V178, P861, DOI 10.1164/rccm.200801-121OC
   Banijamali A, 2017, FASEB J, V31
   Bragulat Ernesto, 2002, J Clin Hypertens (Greenwich), V4, P41, DOI 10.1111/j.1524-6175.2002.00503.x
   Budworth J, 1999, BIOCHEM BIOPH RES CO, V263, P696, DOI 10.1006/bbrc.1999.1444
   Conole D, 2013, DRUGS, V73, P1967, DOI 10.1007/s40265-013-0149-5
   Derbyshire ER, 2012, ANNU REV BIOCHEM, V81, P533, DOI 10.1146/annurev-biochem-050410-100030
   Erdmann E, 2013, EUR HEART J, V34, P57, DOI 10.1093/eurheartj/ehs196
   Flores-Costa R, 2018, BRIT J PHARMACOL, V175, P953, DOI 10.1111/bph.14137
   Follmann M, 2013, ANGEW CHEM INT EDIT, V52, P9442, DOI 10.1002/anie.201302588
   Geschka S, 2011, PLOS ONE, V6, DOI 10.1371/journal.pone.0021853
   Gheorghiade M, 2013, HEART FAIL REV, V18, P123, DOI 10.1007/s10741-012-9323-1
   Glynos C, 2015, AM J RESP CELL MOL, V52, P762, DOI 10.1165/rcmb.2014-0092OC
   Handa P, 2011, ARTERIOSCL THROM VAS, V31, P2827, DOI 10.1161/ATVBAHA.111.236554
   Hanrahan JP, 2017, P AHA COUNC HYP AHA
   Hoffmann LS, 2015, PLOS ONE, V10, DOI 10.1371/journal.pone.0145048
   Hoffmann LS, 2015, NAT COMMUN, V6, DOI 10.1038/ncomms8235
   Hrometz SL, 2006, DRUG TODAY, V42, P771, DOI 10.1358/dot.2006.42.12.1032057
   KO FN, 1994, BLOOD, V84, P4226, DOI 10.1182/blood.V84.12.4226.bloodjournal84124226
   Moncada S., 2006, V176, P213
   Munzel T, 2008, ANN MED, V40, P180, DOI 10.1080/07853890701854702
   Murrell W., 1879, LANCET, V113, P80, DOI DOI 10.1016/S0140-6736(02)46032-1
   Sandner P, 2017, RESP MED, V122, pS1, DOI 10.1016/j.rmed.2016.08.022
   Shea C., 2015, FASEB J, V29
   Stasch JP, 2015, CURR OPIN PHARMACOL, V21, P95, DOI 10.1016/j.coph.2014.12.014
   Stasch JP, 2011, CIRCULATION, V123, P2263, DOI 10.1161/CIRCULATIONAHA.110.981738
   Stasch JP, 2002, BRIT J PHARMACOL, V135, P333, DOI 10.1038/sj.bjp.0704484
   Zimmer DP, 2017, P 8 INT C CGMP JUN 2
NR 28
TC 29
Z9 30
U1 1
U2 6
PU AMER SOC PHARMACOLOGY EXPERIMENTAL THERAPEUTICS
PI BETHESDA
PA 9650 ROCKVILLE PIKE, BETHESDA, MD 20814-3995 USA
SN 0022-3565
EI 1521-0103
J9 J PHARMACOL EXP THER
JI J. Pharmacol. Exp. Ther.
PD JUN 1
PY 2018
VL 365
IS 3
BP 664
EP 675
DI 10.1124/jpet.117.247429
PG 12
WC Pharmacology & Pharmacy
WE Science Citation Index Expanded (SCI-EXPANDED)
SC Pharmacology & Pharmacy
GA GG9NG
UT WOS:000433027200021
PM 29643251
OA hybrid
DA 2022-03-12
ER

PT J
AU Flores-Costa, R
   Alcaraz-Quiles, J
   Titos, E
   Lopez-Vicario, C
   Casulleras, M
   Duran-Guell, M
   Rius, B
   Diaz, A
   Hall, K
   Shea, C
   Sarno, R
   Currie, M
   Masferrer, JL
   Claria, J
AF Flores-Costa, Roger
   Alcaraz-Quiles, Jose
   Titos, Esther
   Lopez-Vicario, Cristina
   Casulleras, Mireia
   Duran-Guell, Marta
   Rius, Bibiana
   Diaz, Alba
   Hall, Katherine
   Shea, Courtney
   Sarno, Renee
   Currie, Mark
   Masferrer, Jaime L.
   Claria, Joan
TI The soluble guanylate cyclase stimulator IW-1973 prevents inflammation
   and fibrosis in experimental non-alcoholic steatohepatitis
SO BRITISH JOURNAL OF PHARMACOLOGY
LA English
DT Article
ID OBESITY-INDUCED INFLAMMATION; ADIPOSE-TISSUE; CONCISE GUIDE;
   NITRIC-OXIDE; HEPATIC-FIBROSIS; DOWN-REGULATION; CGMP; INHIBITION;
   AUTOPHAGY; PUBLICATION
AB BACKGROUND AND PURPOSE
   Non-alcoholic steatohepatitis (NASH) is the hepatic manifestation of metabolic syndrome and is characterized by steatosis, inflammation and fibrosis. Soluble guanylate cyclase (sGC) stimulation reduces inflammation and fibrosis in experimental models of lung, kidney and heart disease. Here, we tested whether sGC stimulation is also effective in experimental NASH.
   EXPERIMENTAL APPROACH
   NASH was induced in mice by feeding a choline-deficient, l-amino acid-defined, high-fat diet. These mice received either placebo or the sGC stimulator IW-1973 at two different doses (1 and 3 mg.kg(-1).day(-1)) for 9 weeks. IW-1973 was also tested in high-fat diet (HFD)-induced obese mice. Steatosis, inflammation and fibrosis were assessed by Oil Red O, haematoxylin-eosin, Masson's trichrome, Sirius Red, F4/80 and alpha-smooth muscle actin staining. mRNA expression was assessed by quantitative PCR. Levels of IW-1973, cytokines and cGMP were determined by LC-MS/MS, Luminex and enzyme immunoassay respectively.
   KEY RESULTS
   Mice with NASH showed reduced cGMP levels and sGC expression, increased steatosis, inflammation, fibrosis, TNF-alpha and MCP-1 levels and up-regulated collagen types I alpha 1 and alpha 2, MMP2, TGF-beta 1 and tissue metallopeptidase inhibitor 1 expression. IW-1973 restored hepatic cGMP levels and sGC expression resulting in a dose-dependent reduction of hepatic inflammation and fibrosis. IW-1973 levels were approximate to 40-fold higher in liver tissue than in plasma. IW-1973 also reduced hepatic steatosis and adipocyte hypertrophy secondary to enhanced autophagy in HFD-induced obese mice.
   CONCLUSIONS AND IMPLICATIONS
   Our data indicate that sGC stimulation prevents hepatic steatosis, inflammation and fibrosis in experimental NASH. These findings warrant further evaluation of IW-1973 in the clinical setting.
C1 [Flores-Costa, Roger; Alcaraz-Quiles, Jose; Titos, Esther; Lopez-Vicario, Cristina; Casulleras, Mireia; Duran-Guell, Marta; Rius, Bibiana; Claria, Joan] Hosp Clin Barcelona, Dept Biochem & Mol Genet, IDIBAPS, Villarroel 170, Barcelona 08036, Spain.
   [Diaz, Alba] Hosp Clin Barcelona, Dept Pathol, IDIBAPS, Barcelona, Spain.
   [Titos, Esther; Lopez-Vicario, Cristina; Claria, Joan] CIBERehd, Barcelona, Spain.
   [Claria, Joan] Univ Barcelona, Dept Biomed Sci, Barcelona, Spain.
   [Claria, Joan] European Fdn Study Chron Liver Failure EF CLIF, Barcelona, Spain.
   [Hall, Katherine; Shea, Courtney; Sarno, Renee; Currie, Mark; Masferrer, Jaime L.] Ironwood Pharmaceut Inc, Cambridge, MA USA.
RP Claria, J (通讯作者)，Hosp Clin Barcelona, Dept Biochem & Mol Genet, IDIBAPS, Villarroel 170, Barcelona 08036, Spain.
EM jclaria@clinic.cat
RI Titos, Esther/AAA-5394-2019
OI Titos, Esther/0000-0002-2543-2243; Lopez-Vicario,
   Cristina/0000-0002-6609-8501; Casulleras, Mireia/0000-0002-2899-5826;
   Duran, Marta/0000-0002-3265-395X
FU Ministerio de Economia y Competitividad under European Regional
   Development Funds (ERDF) [SAF15-63674-R, PIE14/00045]; Instituto de
   Salud Carlos IIIInstituto de Salud Carlos IIIEuropean Commission;
   Ironwood Pharmaceuticals
FX This study was supported by grants from Ministerio de Economia y
   Competitividad (SAF15-63674-R and PIE14/00045) under European Regional
   Development Funds (ERDF). CIBERehd is funded by the Instituto de Salud
   Carlos III. This study was carried out at the Centre Esther Koplowitz
   (IDIBAPs), which is a member of the CERCA Programme/Generalitat de
   Catalunya. The project was also supported by Ironwood Pharmaceuticals.
   The authors would like to thank Albert Salvatella and Maria Isabel
   Martinez-Puchol for their technical help in the completion of the
   experiments.
CR Ahluwalia A, 2004, P NATL ACAD SCI USA, V101, P1386, DOI 10.1073/pnas.0304264101
   Alexander SPH, 2017, BRIT J PHARMACOL, V174, pS225, DOI 10.1111/bph.13876
   Alexander SPH, 2017, BRIT J PHARMACOL, V174, pS360, DOI 10.1111/bph.13883
   Alexander SPH, 2017, BRIT J PHARMACOL, V174, pS272, DOI 10.1111/bph.13877
   Alexander SPH, 2017, BRIT J PHARMACOL, V174, pS208, DOI 10.1111/bph.13880
   Ayala JE, 2007, DIABETES, V56, P1025, DOI 10.2337/db06-0883
   Beyer C, 2015, ANN RHEUM DIS, V74, P1408, DOI 10.1136/annrheumdis-2013-204508
   Buglioni A, 2016, ANNU REV MED, V67, P229, DOI 10.1146/annurev-med-052914-091923
   Cui WP, 2014, AM J PHYSIOL-RENAL, V306, pF996, DOI 10.1152/ajprenal.00657.2013
   Curtis MJ, 2015, BRIT J PHARMACOL, V172, P3461, DOI 10.1111/bph.12856
   Dunkern TR, 2007, EUR J PHARMACOL, V572, P12, DOI 10.1016/j.ejphar.2007.06.036
   Elks CM, 2010, CURR HYPERTENS REP, V12, P99, DOI 10.1007/s11906-010-0096-4
   Ferrante AW, 2007, J INTERN MED, V262, P408, DOI 10.1111/j.1365-2796.2007.01852.x
   Francis SH, 2010, PHARMACOL REV, V62, P525, DOI 10.1124/pr.110.002907
   Friedman SL, 2004, NAT CLIN PRACT GASTR, V1, P98, DOI 10.1038/ncpgasthep0055
   Ghofrani HA, 2013, NEW ENGL J MED, V369, P319, DOI 10.1056/NEJMoa1209657
   Hall KC, 2017, HEPATOLOGY, V66
   Handa P, 2011, ARTERIOSCL THROM VAS, V31, P2827, DOI 10.1161/ATVBAHA.111.236554
   Hanrahan JP, 2017, MULTIPLE ASCENDING D
   Harding SD, 2018, NUCLEIC ACIDS RES, V46, pD1091, DOI 10.1093/nar/gkx1121
   Heydemann A, 2016, J DIABETES RES, V2016, DOI 10.1155/2016/2902351
   Hoffmann LS, 2015, NAT COMMUN, V6, DOI 10.1038/ncomms8235
   Hohenstein B, 2005, AM J PHYSIOL-RENAL, V288, pF685, DOI 10.1152/ajprenal.00280.2004
   Kaur J, 2015, NAT REV MOL CELL BIO, V16, P461, DOI 10.1038/nrm4024
   Khairallah RJ, 2008, J MOL CELL CARDIOL, V45, P230, DOI 10.1016/j.yjmcc.2008.05.012
   Kilkenny C, 2010, BRIT J PHARMACOL, V160, P1577, DOI [10.1111/j.1476-5381.2010.00872.x, 10.1113/expphysiol.2010.053793, 10.1113/jphysiol.2010.192278]
   Knorr A, 2008, ARZNEIMITTEL-FORSCH, V58, P71, DOI 10.1055/s-0031-1296471
   Liang W, 2014, PLOS ONE, V9, DOI 10.1371/journal.pone.0115922
   Liu Y, 2016, SCI REP-UK, V6, DOI 10.1038/srep20453
   Lopez-Vicario C, 2015, P NATL ACAD SCI USA, V112, P536, DOI 10.1073/pnas.1422590112
   Lutz SZ, 2011, DIABETES, V60, P1566, DOI 10.2337/db10-0760
   Matsumoto M, 2013, INT J EXP PATHOL, V94, P93, DOI 10.1111/iep.12008
   McGrath JC, 2015, BRIT J PHARMACOL, V172, P3189, DOI 10.1111/bph.12955
   Mitschke MM, 2013, FASEB J, V27, P1621, DOI 10.1096/fj.12-221580
   Moal F, 2006, WORLD J GASTROENTERO, V12, P6639, DOI 10.3748/wjg.v12.i41.6639
   Moran-Salvador E, 2013, J HEPATOL, V59, P1045, DOI 10.1016/j.jhep.2013.06.023
   Ouchi N, 2011, NAT REV IMMUNOL, V11, P85, DOI 10.1038/nri2921
   Pan SL, 2005, THROMB HAEMOSTASIS, V93, P940, DOI 10.1160/TH04-03-0195
   Patrucco E, 2014, P NATL ACAD SCI USA, V111, P12925, DOI 10.1073/pnas.1414364111
   Redfield MM, 2013, JAMA-J AM MED ASSOC, V309, P1268, DOI 10.1001/jama.2013.2024
   Sanyal A, 2017, CELL REP, V18, P225, DOI 10.1016/j.celrep.2016.12.028
   Sanyal AJ, 2005, NAT CLIN PRACT GASTR, V2, P46, DOI 10.1038/ncpgasthep0084
   Shoelson SE, 2007, GASTROENTEROLOGY, V132, P2169, DOI 10.1053/j.gastro.2007.03.059
   Singh R, 2009, NATURE, V458, P1131, DOI 10.1038/nature07976
   Soussi H, 2015, DIABETES, V64, P3452, DOI 10.2337/db14-1933
   Stasch JP, 2015, CURR OPIN PHARMACOL, V21, P95, DOI 10.1016/j.coph.2014.12.014
   Stasch Johannes-Peter, 2009, V191, P277, DOI 10.1007/978-3-540-68964-5_13
   Stasch JP, 2002, BRIT J PHARMACOL, V135, P333, DOI 10.1038/sj.bjp.0704484
   Sun K, 2011, J CLIN INVEST, V121, P2094, DOI 10.1172/JCI45887
   Trayhurn P, 2005, ACTA PHYSIOL SCAND, V184, P285, DOI 10.1111/j.1365-201X.2005.01468.x
   Tulis DA, 2000, BIOCHEM BIOPH RES CO, V279, P646, DOI 10.1006/bbrc.2000.3942
   Wang C, 2016, FRONT PHARMACOL, V7, DOI 10.3389/fphar.2016.00091
   Xie GH, 2012, GASTROENTEROLOGY, V142, P918, DOI 10.1053/j.gastro.2011.12.017
NR 53
TC 26
Z9 26
U1 1
U2 12
PU WILEY
PI HOBOKEN
PA 111 RIVER ST, HOBOKEN 07030-5774, NJ USA
SN 0007-1188
EI 1476-5381
J9 BRIT J PHARMACOL
JI Br. J. Pharmacol.
PD MAR
PY 2018
VL 175
IS 6
BP 953
EP 967
DI 10.1111/bph.14137
PG 15
WC Pharmacology & Pharmacy
WE Science Citation Index Expanded (SCI-EXPANDED)
SC Pharmacology & Pharmacy
GA FX5NN
UT WOS:000426126500007
PM 29281143
OA hybrid, Green Published
DA 2022-03-12
ER

PT J
AU Frey, R
   Muck, W
   Unger, S
   Artmeier-Brandt, U
   Weimann, G
   Wensing, G
AF Frey, Reiner
   Mueck, Wolfgang
   Unger, Sigrun
   Artmeier-Brandt, Ulrike
   Weimann, Gerrit
   Wensing, Georg
TI Single-dose pharmacokinetics, pharmacodynamics, tolerability, and safety
   of the soluble guanylate cyclase stimulator BAY 63-2521: An
   ascending-dose study in healthy male volunteers
SO JOURNAL OF CLINICAL PHARMACOLOGY
LA English
DT Article
DE pulmonary hypertension; cyclic GMP; soluble guanylate cyclase; drug
   therapy; phase I clinical trial
ID PULMONARY-ARTERIAL-HYPERTENSION; NITRIC-OXIDE; SILDENAFIL; THERAPY;
   PROSTACYCLIN; RECEPTOR; ILOPROST
AB The aim of the study was to assess the safety, tolerability, pharmacokinetics, and pharmacodynamics of BAY 63-2521, a new drug in development for pulmonary hypertension. Fifty-eight healthy male volunteers received a single oral dose of BAY 63-2521 (0.25-5 mg) or placebo. No serious adverse events were reported; there were no life-threatening events. Heart rate over 1 minute, an indicator of the effect of a vasodilating agent on the cardiovascular system in healthy subjects, was increased dose dependently versus placebo at BAY 63-2521 doses of 1 to 5 mg (P <.01). Mean arterial and diastolic pressures were decreased versus placebo at doses of 1 mg (P <.05) and 5 mg (P <.01). Systolic pressure was not significantly affected. BAY 63-2521 was readily absorbed and exhibited dose-proportional pharmacokinetics. The pharmacodynamic and pharmacokinetic properties of BAY 63-2521 suggest that it can offer a unique mode of action in the treatment of pulmonary hypertension.
C1 [Frey, Reiner; Mueck, Wolfgang; Artmeier-Brandt, Ulrike; Weimann, Gerrit; Wensing, Georg] Pharma Res Ctr, Bayer HealthCare AG, Clin Pharmacol, D-42096 Wuppertal, Germany.
   [Unger, Sigrun] Pharma Res Ctr, Bayer HealthCare AG, Global Biostat, D-42096 Wuppertal, Germany.
RP Frey, R (通讯作者)，Pharma Res Ctr, Bayer HealthCare AG, Clin Pharmacol, Aprather Weg 18A, D-42096 Wuppertal, Germany.
EM reiner.frey@bayerhealthcare.com
CR ARNOLD WP, 1977, P NATL ACAD SCI USA, V74, P3203, DOI 10.1073/pnas.74.8.3203
   Atz AM, 1996, ANN THORAC SURG, V62, P1759, DOI 10.1016/S0003-4975(96)00542-5
   Barst RJ, 1996, NEW ENGL J MED, V334, P296, DOI 10.1056/NEJM199602013340504
   Barst RJ, 2006, J AM COLL CARDIOL, V47, P2049, DOI 10.1016/j.jacc.2006.01.057
   Benza RL, 2007, J HEART LUNG TRANSPL, V26, P437, DOI 10.1016/j.healun.2007.01.035
   Bhatia S, 2003, MAYO CLIN PROC, V78, P1207, DOI 10.4065/78.10.1207
   Channick RN, 1996, CHEST, V109, P1545, DOI 10.1378/chest.109.6.1545
   DALONZO GE, 1991, ANN INTERN MED, V115, P343, DOI 10.7326/0003-4819-115-5-343
   Dumitrascu R, 2006, CIRCULATION, V113, P286, DOI 10.1161/CIRCULATIONAHA.105.581405
   Evgenov OV, 2006, NAT REV DRUG DISCOV, V5, P755, DOI 10.1038/nrd2038
   Galie N, 2005, NEW ENGL J MED, V353, P2148, DOI 10.1056/NEJMoa050010
   Ghofrani HA, 2006, NAT REV DRUG DISCOV, V5, P689, DOI 10.1038/nrd2030
   Ghofrani Hossein Ardeschir, 2007, BMC Pharmacology, V7, pS8, DOI 10.1186/1471-2210-7-S1-S8
   GIAID A, 1995, NEW ENGL J MED, V333, P214, DOI 10.1056/NEJM199507273330403
   Klinger JR, 2006, CHEST, V129, P417, DOI 10.1378/chest.129.2.417
   Michelakis EA, 2003, HEART FAIL REV, V8, P5, DOI 10.1023/A:1022150819223
   Munzel T, 2005, CIRC RES, V97, P618, DOI 10.1161/01.RES.0000184694.03262.6d
   Olschewski H, 2002, NEW ENGL J MED, V347, P322, DOI 10.1056/NEJMoa020204
   Olschewski H, 1996, ANN INTERN MED, V124, P820, DOI 10.7326/0003-4819-124-9-199605010-00006
   Preston IR, 2005, RESP MED, V99, P1501, DOI 10.1016/j.rmed.2005.03.026
   Rubin LJ, 2002, NEW ENGL J MED, V346, P896, DOI 10.1056/NEJMoa012212
   Simonneau G, 2002, AM J RESP CRIT CARE, V165, P800, DOI 10.1164/ajrccm.165.6.2106079
   Stasch JP, 2006, J CLIN INVEST, V116, P2552, DOI 10.1172/JCI28371
NR 23
TC 89
Z9 89
U1 0
U2 7
PU SAGE PUBLICATIONS INC
PI THOUSAND OAKS
PA 2455 TELLER RD, THOUSAND OAKS, CA 91320 USA
SN 0091-2700
J9 J CLIN PHARMACOL
JI J. Clin. Pharmacol.
PD AUG
PY 2008
VL 48
IS 8
BP 926
EP 934
DI 10.1177/0091270008319793
PG 9
WC Pharmacology & Pharmacy
WE Science Citation Index Expanded (SCI-EXPANDED)
SC Pharmacology & Pharmacy
GA 330AD
UT WOS:000257910800005
PM 18519919
DA 2022-03-12
ER

PT J
AU Schermuly, RT
   Stasch, JP
   Pullamsettl, SS
   Middendorff, R
   Muller, D
   Schluter, KD
   Dingenclorf, A
   Hackemack, S
   Kolosionek, E
   Kaulen, C
   Dumitrascu, R
   Weissmann, N
   Mittendorf, J
   Klepetko, W
   Seeger, W
   Ghofrani, HA
   Grirnminger, F
AF Schermuly, R. T.
   Stasch, J-P.
   Pullamsettl, S. S.
   Middendorff, R.
   Mueller, D.
   Schlueter, K-D.
   Dingenclorf, A.
   Hackemack, S.
   Kolosionek, E.
   Kaulen, C.
   Dumitrascu, R.
   Weissmann, N.
   Mittendorf, J.
   Klepetko, W.
   Seeger, W.
   Ghofrani, H. A.
   Grirnminger, F.
TI Expression and function of soluble guanylate cyclase in pulmonary
   arterial hypertension
SO EUROPEAN RESPIRATORY JOURNAL
LA English
DT Article
DE BAY 63-2521; cardiovascular diseases; nitric oxide; pharmacology;
   pulmonary arterial hypertension; smooth muscle
ID NITRIC-OXIDE SYNTHASE; CHRONIC HYPOXIA; PHOSPHODIESTERASE TYPE-5;
   INDEPENDENT ACTIVATION; SILDENAFIL; LUNG; CELL; VASOCONSTRICTION;
   HYPERTROPHY; DYSFUNCTION
AB Alterations of the nitric oxide receptor, soluble guanylate cyclase (sGC) may contribute to the pathophysiology of pulmonary arterial hypertension (PAH). In the present study, the expression of sGC in explanted lung tissue of PAH patients was studied and the effects of the sGC stimulator BAY 63-2521 on enzyme activity, and haemodynamics and vascular remodelling were investigated in two independent animal models of PAH.
   Strong upregulation of sGC in pulmonary arterial vessels in the idiopathic PAH lungs compared with healthy donor lungs was demonstrated by immunohistochemistry. Upregulation of sGC was detected, similarly to humans, in the structurally remodelled smooth muscle layer in chronic hypoxic mouse lungs and lungs from monocrotaline (MCT)-injected rats. BAY 63-2521 is a novel, orally available compound that directly stimulates sGC and sensitises it to its physiological stimulator, nitric oxide. Chronic treatment of hypoxic mice and MCT-injected rats, with fully established PAH, with BAY 63-2521 (10 mg.kg(-1).day(-1)) partially reversed the PAH, the right heart hypertrophy and the structural remodelling of the lung vasculature.
   Upregulation of soluble guanylate cyclase in pulmonary arterial smooth muscle cells was noted in human idiopathic pulmonary arterial hypertension lungs and lungs from animal models of pulmonary arterial hypertension. Stimulation of soluble guanylate cyclase reversed right heart hypertrophy and structural lung vascular remodelling. Soluble guanylate cyclase may thus offer a new target for therapeutic intervention in pulmonary arterial hypertension.
C1 [Schermuly, R. T.; Pullamsettl, S. S.; Hackemack, S.; Kolosionek, E.; Kaulen, C.; Dumitrascu, R.; Weissmann, N.; Seeger, W.; Ghofrani, H. A.; Grirnminger, F.] Univ Giessen, Lung Ctr, D-35392 Giessen, Germany.
   [Middendorff, R.; Mueller, D.] Univ Giessen, Dept Anat & Cell Biol, D-35392 Giessen, Germany.
   [Schlueter, K-D.; Dingenclorf, A.] Univ Giessen, Inst Physiol, D-35392 Giessen, Germany.
   [Stasch, J-P.; Mittendorf, J.] Bayer HealthCare, Pharma Res Ctr, Wuppertal, Germany.
   [Klepetko, W.] Univ Vienna, Dept Cardiothorac Surg, Vienna, Austria.
RP Schermuly, RT (通讯作者)，Univ Giessen, Lung Ctr, Klin Str 36, D-35392 Giessen, Germany.
EM ralph.schermuly@uglc.de
RI Ghofrani, Ardeschir/AAD-5293-2020; Ghofrani, Hossein
   Ardeschir/AAD-2856-2022
OI Ghofrani, Ardeschir/0000-0002-2029-4419; Pullamsetti, Soni
   Savai/0000-0003-0440-8831; Grimminger, Friedrich/0000-0001-8725-6276;
   Schermuly, Ralph/0000-0002-5167-6970; Seeger,
   Werner/0000-0003-1946-0894; Weissmann, Norbert/0000-0003-2675-3871
CR ALONSOALIJA C, 2003, Patent No. 03095451
   Bauersachs J, 1998, CARDIOVASC RES, V37, P772, DOI 10.1016/S0008-6363(97)00250-2
   Berger RMF, 2001, AM J RESP CRIT CARE, V163, P1493, DOI 10.1164/ajrccm.163.6.9908137
   Black SM, 2001, AM J PHYSIOL-LUNG C, V281, pL1051, DOI 10.1152/ajplung.2001.281.5.L1051
   CHRISTMAN BW, 1992, NEW ENGL J MED, V327, P70, DOI 10.1056/NEJM199207093270202
   CRAWLEY DE, 1992, AM J PHYSIOL, V263, pL325, DOI 10.1152/ajplung.1992.263.3.L325
   Davidoff MS, 2004, J CELL BIOL, V167, P935, DOI 10.1083/jcb.200409107
   DAVIDOFF MS, 1993, CELL TISSUE RES, V271, P429, DOI 10.1007/BF02913725
   Deruelle P, 2005, AM J PHYSIOL-LUNG C, V289, pL798, DOI 10.1152/ajplung.00119.2005
   Deruelle P, 2006, BIOL NEONATE, V90, P135, DOI 10.1159/000092518
   Dumitrascu R, 2006, CIRCULATION, V113, P286, DOI 10.1161/CIRCULATIONAHA.105.581405
   Evgenov OV, 2006, NAT REV DRUG DISCOV, V5, P755, DOI 10.1038/nrd2038
   Evgenov OV, 2004, CIRCULATION, V110, P2253, DOI 10.1161/01.CIR.0000144469.01521.8A
   Galie N, 2005, NEW ENGL J MED, V353, P2148, DOI 10.1056/NEJMoa050010
   Ghofrani HA, 2004, J AM COLL CARDIOL, V44, P1488, DOI 10.1016/j.jacc.2004.06.060
   Ghofrani HA, 2004, ANN INTERN MED, V141, P169, DOI 10.7326/0003-4819-141-3-200408030-00005
   Ghofrani HA, 2003, AM J RESP CRIT CARE, V167, P1139, DOI 10.1164/rccm.200210-1157BC
   Ghofrani HA, 2002, ANN INTERN MED, V136, P515, DOI 10.7326/0003-4819-136-7-200204020-00008
   Ghofrani HA, 2004, J AM COLL CARDIOL, V43, p68S, DOI 10.1016/j.jacc.2004.02.031
   Ghofrani HA, 2002, LANCET, V360, P895, DOI 10.1016/S0140-6736(02)11024-5
   Ghofrani HA, 2006, NAT REV DRUG DISCOV, V5, P689, DOI 10.1038/nrd2030
   GIAID A, 1995, NEW ENGL J MED, V333, P214, DOI 10.1056/NEJM199507273330403
   Giordano D, 2001, BBA-MOL CELL RES, V1539, P16, DOI 10.1016/S0167-4889(01)00086-6
   GRIMMINGER F, 1995, J APPL PHYSIOL, V78, P1509, DOI 10.1152/jappl.1995.78.4.1509
   Hanson KA, 1998, AM J RESP CRIT CARE, V158, P279, DOI 10.1164/ajrccm.158.1.9711042
   Humbert M, 2004, J AM COLL CARDIOL, V43, p13S, DOI 10.1016/j.jacc.2004.02.029
   Ide H, 1999, J APPL PHYSIOL, V87, P1629, DOI 10.1152/jappl.1999.87.5.1629
   Kalk P, 2006, BRIT J PHARMACOL, V148, P853, DOI 10.1038/sj.bjp.0706792
   Kloss S, 2000, HYPERTENSION, V35, P43
   Li DC, 1999, AM J PHYSIOL-LUNG C, V277, pL841, DOI 10.1152/ajplung.1999.277.4.L841
   Li DC, 2001, AM J PHYSIOL-LUNG C, V281, pL369, DOI 10.1152/ajplung.2001.281.2.L369
   MacLean MR, 1997, J PHARMACOL EXP THER, V283, P619
   Meurer S, 2005, J BIOL CHEM, V280, P33149, DOI 10.1074/jbc.M507565200
   Ruetten H, 1999, CIRC RES, V85, P534, DOI 10.1161/01.RES.85.6.534
   Schermuly RT, 2005, J CLIN INVEST, V115, P2811, DOI 10.1172/JCI24838
   Schermuly RT, 2004, CIRC RES, V94, P1101, DOI 10.1161/01.RES.0000126050.41296.8E
   Sebkhi A, 2003, CIRCULATION, V107, P3230, DOI 10.1161/01.CIR.0000074226.20466.B1
   Stasch JP, 2006, J CLIN INVEST, V116, P2552, DOI 10.1172/JCI28371
   Stasch JP, 2002, BRIT J PHARMACOL, V136, P773, DOI 10.1038/sj.bjp.0704778
   Stasch JP, 2001, NATURE, V410, P212, DOI 10.1038/35065611
   Tuder RM, 1999, AM J RESP CRIT CARE, V159, P1925, DOI 10.1164/ajrccm.159.6.9804054
   van Eickels M, 2005, EUR J HEART FAIL, V7, P1079, DOI 10.1016/j.ejheart.2005.03.004
   Weissmann N, 2006, P NATL ACAD SCI USA, V103, P19093, DOI 10.1073/pnas.0606728103
   Wenzel S, 2001, J MOL CELL CARDIOL, V33, P1181, DOI 10.1006/jmcc.2001.1382
   Wharton J, 2005, AM J RESP CRIT CARE, V172, P105, DOI 10.1164/rccm.200411-1587OC
   Wunder F, 2005, MOL PHARMACOL, V68, P1775, DOI 10.1124/mol.105.017608
NR 46
TC 165
Z9 177
U1 1
U2 14
PU EUROPEAN RESPIRATORY SOC JOURNALS LTD
PI SHEFFIELD
PA 442 GLOSSOP RD, SHEFFIELD S10 2PX, ENGLAND
SN 0903-1936
EI 1399-3003
J9 EUR RESPIR J
JI Eur. Resp. J.
PD OCT
PY 2008
VL 32
IS 4
BP 881
EP 891
DI 10.1183/09031936.00114407
PG 11
WC Respiratory System
WE Science Citation Index Expanded (SCI-EXPANDED)
SC Respiratory System
GA 358VB
UT WOS:000259944500009
PM 18550612
OA Bronze
DA 2022-03-12
ER

PT J
AU Sharkovska, Y
   Kalk, P
   Lawrenz, B
   Godes, M
   Hoffmann, LS
   Wellkisch, K
   Geschka, S
   Relle, K
   Hocher, B
   Stasch, JP
AF Sharkovska, Yuliya
   Kalk, Philipp
   Lawrenz, Bettina
   Godes, Michael
   Hoffmann, Linda Sarah
   Wellkisch, Kathrin
   Geschka, Sandra
   Relle, Katharina
   Hocher, Berthold
   Stasch, Johannes-Peter
TI Nitric oxide-independent stimulation of soluble guanylate cyclase
   reduces organ damage in experimental low-renin and high-renin models
SO JOURNAL OF HYPERTENSION
LA English
DT Article
DE BAY 63-2521; hypertension; nitric oxide; renin; riociguat; soluble
   guanylyl cyclase
ID ATRIAL-NATRIURETIC-PEPTIDE; SYNTHASE INHIBITION; BAY 63-2521; FIBROSIS;
   ACTIVATION; EXPRESSION; DISEASE; HYPERTENSION; HYPERTROPHY; PROGRESSION
AB Objectives The nitric oxide-soluble guanylate cyclase (sGC)-cGMP signal transduction pathway is impaired in different cardiovascular diseases, including pulmonary hypertension, heart failure and arterial hypertension. Riociguat is a novel stimulator of soluble guanylate cyclase (sGC). However, little is known about the effects of sGC stimulators in experimental models of hypertension. We thus investigated the cardio-renal protective effects of riociguat in low-renin and high-renin rat models of hypertension.
   Methods The vasorelaxant effect of riociguat was tested in vitro on isolated saphenous artery rings of normal and nitrate tolerant rabbits. The cardiovascular in-vivo effects of sGC stimulation were evaluated in hypertensive renin-transgenic rats treated with the nitric oxide-synthase inhibitor N-nitro-L-arginine methyl ester (L-NAME) (high-renin model) and in rats with 5/6 nephrectomy (low-renin model).
   Results In both animal models, riociguat treatment improved survival and normalized blood pressure. Moreover, in the L-NAME study part, riociguat reduced cardiac target organ damage as indicated by lower plasma ANP, lower relative left ventricular weight and lower cardiac interstitial fibrosis, and reduced renal target organ damage as indicated by lower plasma creatinine and urea, less glomerulosclerosis and less renal interstitial fibrosis. In the 5/6 nephrectomy study part, riociguat reduced cardiac target organ damage as indicated by lower plasma ANP, lower relative left ventricular weight, lower myocyte diameter and lower arterial media/lumen ratio, and reduced renal target organ damage as indicated by improved creatinine clearance and less renal interstitial fibrosis.
   Conclusion We demonstrate for the first time that the novel sGC stimulator riociguat shows in two independent models of hypertension a potent protection against cardiac and renal target organ damage. J Hypertens 28: 1666-1675 (c) 2010 Wolters Kluwer Health vertical bar Lippincott Williams & Wilkins.
C1 [Hoffmann, Linda Sarah; Geschka, Sandra; Stasch, Johannes-Peter] Bayer Schering Pharma AG, Cardiovasc Res, D-42119 Wuppertal, Germany.
   [Lawrenz, Bettina] Bayer Schering Pharma AG, Pathol, D-42119 Wuppertal, Germany.
   [Hoffmann, Linda Sarah; Stasch, Johannes-Peter] Univ Halle Wittenberg, Halle, Germany.
   [Kalk, Philipp] Charite, Dept Nephrol, Berlin, Germany.
   [Sharkovska, Yuliya; Kalk, Philipp; Godes, Michael; Wellkisch, Kathrin; Relle, Katharina; Hocher, Berthold] Charite, Inst Pharmacol, Cardiovasc Res Ctr, Berlin, Germany.
   [Sharkovska, Yuliya; Relle, Katharina; Hocher, Berthold] Univ Potsdam, Inst Nutr Sci, Berlin, Germany.
RP Stasch, JP (通讯作者)，Bayer Schering Pharma AG, Cardiovasc Res, Aprather Weg 18A, D-42119 Wuppertal, Germany.
EM johannes-peter.stasch@bayerhealthcare.com
RI Hocher, Berthold/AAC-3510-2020
OI Hocher, Berthold/0000-0001-8143-0579
FU Deutsche Forschungsgemeinschaft (DFG)German Research Foundation (DFG)
FX This study was partially supported by the Deutsche
   Forschungsgemeinschaft (DFG). Some authors are research employees of
   Bayer Schering Pharma AG, Wuppertal, Germany. The authors would like to
   thank Dr Christian Kohlsdorfer for measuring riociguat plasma levels as
   well as Yvonne Keim, Andreas Hucke, Ralf Hartkopf and Karl-Heinz
   Augstein for their excellent technical assistance.
CR ANDO Y, 1997, BRIT J CANCER, V67, P1967
   Calderone A, 1998, J CLIN INVEST, V101, P812, DOI 10.1172/JCI119883
   Dumitrascu R, 2006, CIRCULATION, V113, P286, DOI 10.1161/CIRCULATIONAHA.105.581405
   DZAU V, 1991, AM HEART J, V121, P1244, DOI 10.1016/0002-8703(91)90694-D
   ELKAYAM U, 1991, ANN INTERN MED, V114, P667, DOI 10.7326/0003-4819-114-8-667
   Evgenov OV, 2006, NAT REV DRUG DISCOV, V5, P755, DOI 10.1038/nrd2038
   Frey R, 2008, J CLIN PHARMACOL, V48, P926, DOI 10.1177/0091270008319793
   Ghofrani HA, 2009, BMC PHARM S1, V9, pS14
   Grimminger F, 2009, EUR RESPIR J, V33, P785, DOI 10.1183/09031936.00039808
   Haffner D, 2005, J HYPERTENS, V23, P1067, DOI 10.1097/01.hjh.0000166849.72721.1c
   HIRTHDIETRICH C, 1994, N-S ARCH PHARMACOL, V350, pR6
   Hocher B, 2000, J HYPERTENS, V18, P1807, DOI 10.1097/00004872-200018120-00015
   Kalk P, 2006, BRIT J PHARMACOL, V148, P853, DOI 10.1038/sj.bjp.0706792
   Masuyama H, 2009, HYPERTENS RES, V32, P597, DOI 10.1038/hr.2009.64
   Mittendorf J, 2009, CHEMMEDCHEM, V4, P853, DOI 10.1002/cmdc.200900014
   Mori T, 2004, CARDIOVASC RES, V61, P771, DOI 10.1016/j.cardiores.2003.12.005
   Mulsch A, 2001, CIRCULATION, V103, P2188
   Munzel T, 1996, J CLIN INVEST, V98, P1465, DOI 10.1172/JCI118935
   NavarroCid J, 1996, AM J HYPERTENS, V9, P1077, DOI 10.1016/0895-7061(96)00195-1
   Rosenkranz AC, 2003, CARDIOVASC RES, V57, P515, DOI 10.1016/S0008-6363(02)00667-3
   Schermuly RT, 2008, EUR RESPIR J, V32, P881, DOI 10.1183/09031936.00114407
   Silver Marc A, 2004, Congest Heart Fail, V10, P1, DOI 10.1111/j.1527-5299.2004.03271.x
   Stasch Johannes-Peter, 2009, V191, P277, DOI 10.1007/978-3-540-68964-5_13
   Stasch JP, 2001, NATURE, V410, P212, DOI 10.1038/35065611
   Stasch JP, 2002, BRIT J PHARMACOL, V135, P333, DOI 10.1038/sj.bjp.0704484
   Takami Y, 2004, AM J KIDNEY DIS, V44, P420, DOI 10.1053/j.ajkd.2004.05.023
   Tamura N, 2000, P NATL ACAD SCI USA, V97, P4239, DOI 10.1073/pnas.070371497
   Tharaux PL, 1999, CIRCULATION, V99, P2185, DOI 10.1161/01.CIR.99.16.2185
   Wang YR, 2005, KIDNEY INT, V68, P47, DOI 10.1111/j.1523-1755.2005.00380.x
   Wang YR, 2006, AM J PHYSIOL-RENAL, V290, pF167, DOI 10.1152/ajprenal.00197.2005
   Zanfolin M, 2006, J CARDIOVASC PHARM, V47, P391
NR 31
TC 64
Z9 65
U1 0
U2 2
PU LIPPINCOTT WILLIAMS & WILKINS
PI PHILADELPHIA
PA TWO COMMERCE SQ, 2001 MARKET ST, PHILADELPHIA, PA 19103 USA
SN 0263-6352
EI 1473-5598
J9 J HYPERTENS
JI J. Hypertens.
PD AUG
PY 2010
VL 28
IS 8
BP 1666
EP 1675
DI 10.1097/HJH.0b013e32833b558c
PG 10
WC Peripheral Vascular Disease
WE Science Citation Index Expanded (SCI-EXPANDED)
SC Cardiovascular System & Cardiology
GA 628JJ
UT WOS:000280115300011
PM 20613628
DA 2022-03-12
ER

PT J
AU Belik, J
AF Belik, Jaques
TI Riociguat, an oral soluble guanylate cyclase stimulator for the
   treatment of pulmonary hypertension
SO CURRENT OPINION IN INVESTIGATIONAL DRUGS
LA English
DT Article
ID ARTERIAL-HYPERTENSION; BAY 63-2521
AB Pulmonary arterial hypertension (PAH) is a severe, progressive and often fatal disease for which only a limited number of drugs have proven to be of clinical benefit. One of the therapeutic approaches for this disease is the induction of pulmonary vasodilation via stimulation of the nitric oxide (NO)-mediated pathway. Abnormalities in the NO/soluble guanylate cyclase (sGC) axis and enhanced PDE5 activity render currently available drugs ineffective in many patients with PAH. Bayer AG is developing riociguat, an oral sGC stimulator, for the potential treatment of patients with PAH. Treatment with riociguat abrogated the severity of pulmonary hypertension in rodent models of the disease. Published data from phase I and II clinical trials demonstrated that riociguat was well tolerated, with single doses significantly decreasing pulmonary arterial pressure and increasing cardiac output and physical-exercise tolerance in patients with PAH. A decrease in systemic arterial diastolic pressure was the only significant side effect reported. Ongoing phase II and III trials for riociguat have been designed to address the long-term safety and clinical effectiveness of the drug in different types of pulmonary hypertension. Should the results of these trials demonstrate that riociguat is superior to current therapies, such as cyclic AMP-dependent drugs and endothelin receptor antagonists, the drug could become the preferred pharmacological treatment for patients with PAH.
C1 Univ Toronto, Hosp Sick Children, Toronto, ON M5G 1X8, Canada.
RP Belik, J (通讯作者)，Univ Toronto, Hosp Sick Children, 555 Univ Ave, Toronto, ON M5G 1X8, Canada.
EM jaques.belik@sickkids.ca
CR Denton Christopher P, 2007, Curr Rheumatol Rep, V9, P158, DOI 10.1007/s11926-007-0011-4
   FREY R, 2007, BMC PHARM S1, V7
   Frey R, 2008, J CLIN PHARMACOL, V48, P926, DOI 10.1177/0091270008319793
   Ghofrani HA, 2009, AM J RESP CRIT CARE, V179
   GHOFRANI HA, 2007, EUR HEART J S, V28
   GHOFRANI HA, 2007, BMC PHARM S1, V7
   GHOFRANI HA, 2008, AM J RESP CRIT CA SA
   Grimminger F, 2009, EUR RESPIR J, V33, P785, DOI 10.1183/09031936.00039808
   Humbert M, 2006, AM J RESP CRIT CARE, V173, P1023, DOI 10.1164/rccm.200510-1668OC
   Humbert M, 2008, AM J RESP CRIT CARE, V177, P574, DOI 10.1164/rccm.200801-029UP
   Kemp-Harper Barbara, 2009, V191, P447, DOI 10.1007/978-3-540-68964-5_19
   KO FN, 1994, BLOOD, V84, P4226, DOI 10.1182/blood.V84.12.4226.bloodjournal84124226
   KO FN, 1995, BRIT J PHARMACOL, V116, P1973
   Lin Elaina E, 2005, Curr Hematol Rep, V4, P117
   Mittendorf J, 2009, CHEMMEDCHEM, V4, P853, DOI 10.1002/cmdc.200900014
   Moreland RB, 2002, J UROLOGY, V167, P239
   Morrell NW, 2009, J AM COLL CARDIOL, V54, pS20, DOI 10.1016/j.jacc.2009.04.018
   Nakane M, 2006, J PHARMACOL SCI, V102, P231, DOI 10.1254/jphs.FPJ06017X
   Rhodes CJ, 2009, PHARMACOL THERAPEUT, V121, P69, DOI 10.1016/j.pharmthera.2008.10.002
   Rubin Lewis J, 2006, Proc Am Thorac Soc, V3, P111, DOI 10.1513/pats.200510-112JH
   Schermuly RT, 2008, EUR RESPIR J, V32, P881, DOI 10.1183/09031936.00114407
   Simonneau G, 2009, J AM COLL CARDIOL, V54, pS43, DOI [10.1016/j.jacc.2009.04.012, 10.1016/j.jacc.2013.10.029]
   Sitbon O, 2008, AM J RESP CRIT CARE, V177, P108, DOI 10.1164/rccm.200704-541OC
   Stasch Johannes-Peter, 2009, V191, P277, DOI 10.1007/978-3-540-68964-5_13
   Straub A, 2001, BIOORG MED CHEM LETT, V11, P781, DOI 10.1016/S0960-894X(01)00073-7
   ANN REPORT 2006
   2009, JP MORG ANN HLTH C J
NR 27
TC 24
Z9 24
U1 0
U2 6
PU THOMSON REUTERS (SCIENTIFIC) LTD
PI LONDON
PA 77 HATTON GARDEN, LONDON, EC1N 8JS, ENGLAND
SN 1472-4472
EI 2040-3429
J9 CURR OPIN INVEST DR
JI Curr. Opin. Investig. Drugs
PD SEP
PY 2009
VL 10
IS 9
BP 971
EP 979
PG 9
WC Pharmacology & Pharmacy
WE Science Citation Index Expanded (SCI-EXPANDED)
SC Pharmacology & Pharmacy
GA 486SY
UT WOS:000269219400010
PM 19705340
DA 2022-03-12
ER

PT J
AU Rana, K
   Reid, J
   Choksi, RR
   Lewis, T
   Goldfaden, RF
AF Rana, K.
   Reid, J.
   Choksi, R. R.
   Lewis, T.
   Goldfaden, R. F.
TI Praliciguat Soluble guanylate cyclase activator Treatment of heart
   failure with preserved ejection fraction Treatment of diabetic
   nephropathy
SO DRUGS OF THE FUTURE
LA English
DT Article
DE IW-1973; Praliciguat; Soluble guanylate cyclase stimulator; Heart
   failure; Diabetic nephropathy
AB Disruption in the nitric oxide-soluble guanylate cyclase-cyclic guanosine monophosphate (NO-sGC-cGMP) pathway due to endothelial damage may play a role in the pathogenesis of chronic heart failure (HF) with preserved ejection fraction (HFpEF) and diabetic nephropathy (DN). HF is defined as a chronic progressive condition in which the heart is unable to pump an adequate volume of blood to meet the necessities of the body. Two major types of HF prevail: HF with reduced ejection fraction (HFrEF) and HFpEF. HFrEF has numerous approved therapies to reduce morbidity and mortality, while HFpEF does not have any approved therapies with such demonstrated benefits and remains a large unmet need in the United States. In relation to ON, about 40% of patients with diabetes develop this complication which can progress to end-stage renal disease (ESRD) and/or need for renal transplant. Treatment with neurohumoral antagonists is used in addition to antidiabetic therapies to slow the progression of DN in patients with proteinuria. Nevertheless, the risk of progression to ESRD still remains high and better treatment options are necessary. Praliciguat (IW-1973), a novel sGC stimulator, may have a potential therapeutic effect in chronic HFpEF and DN as it directly stimulates sGC and increases the production of endogenous cGMP.
C1 [Rana, K.; Reid, J.; Choksi, R. R.; Goldfaden, R. F.] East Coast Inst Res, Jacksonville, FL USA.
   [Lewis, T.] Baker Gilmour Cardiovasc Inst, Jacksonville, FL USA.
RP Goldfaden, RF (通讯作者)，3550 Univ Blvd South,Suite 101, Jacksonville, FL 32216 USA.
EM Rebecca.goldfaden@ecirmed.com
CR Alicic RZ, 2017, CLIN J AM SOC NEPHRO, V12, P2032, DOI 10.2215/CJN.11491116
   [Anonymous], 2017, Circulation, V136, pe196, DOI 10.1161/CIR.0000000000000530
   Boustany-Kari CM, 2016, J PHARMACOL EXP THER, V356, P712, DOI 10.1124/jpet.115.230706
   Ciraci R, 2014, PULM PHARMACOL THER, V28, P1, DOI 10.1016/j.pupt.2014.01.004
   Dronavalli S, 2008, NAT CLIN PRACT ENDOC, V4, P444, DOI 10.1038/ncpendmet0894
   Gheorghiade M, 2013, HEART FAIL REV, V18, P123, DOI 10.1007/s10741-012-9323-1
   Hanrahan J, 2016, 65 ANN SCI SESS AM C
   Hanrahan J, 2017, HYPERTENSION, V70
   Kim C, 2013, Patent No. [WO 2013101830, 2013101830]
   Kim C, 2012, Patent No. [WO 2012003405, 2012003405]
   Lewis K. S, 2016, HUM ECOL RISK ASSESS, P1
   Mitrovic Veselin, 2011, Curr Heart Fail Rep, V8, P38, DOI 10.1007/s11897-010-0045-1
   Morrissey RP, 2011, AM J CARDIOVASC DRUG, V11, P153, DOI 10.2165/11592090-000000000-00000
   Nakai T, 2014, Patent No. [WO 2014144100, 2014144100]
   Nakai T, 2016, ACS MED CHEM LETT, V7, P465, DOI 10.1021/acsmedchemlett.5b00479
   National Center for Chronic Disease Prevention and Health Promotion, 2017, NAT DIAB STAT REP
   Pang PS, 2010, EUR HEART J, V31, P784, DOI 10.1093/eurheartj/ehq040
   Paulus WJ, 2007, EUR HEART J, V28, P2539, DOI 10.1093/eurheartj/ehm037
   Sandner P, 2018, BIOL CHEM, V399, P679, DOI 10.1515/hsz-2018-0155
   Shah Amil M, 2013, Curr Heart Fail Rep, V10, P341, DOI 10.1007/s11897-013-0166-4
   Shea C, 2017, FASEB J, V31
   Sibal L, 2010, CURR CARDIOL REV, V6, P82, DOI 10.2174/157340310791162659
   Tobin JV, 2018, J PHARMACOL EXP THER, V365, P664, DOI 10.1124/jpet.117.247429
   Xue S, 2018, Patent No. [WO 2018009597, 2018009597]
NR 24
TC 0
Z9 0
U1 0
U2 7
PU PROUS SCIENCE, SAU-THOMSON REUTERS
PI BARCELONA
PA 398 PROVENCA, 08025 BARCELONA, SPAIN
SN 0377-8282
EI 2013-0368
J9 DRUG FUTURE
JI Drug Future
PD APR
PY 2019
VL 44
IS 4
BP 277
EP 286
DI 10.1358/dof.2019.44.4.2927592
PG 10
WC Pharmacology & Pharmacy
WE Science Citation Index Expanded (SCI-EXPANDED)
SC Pharmacology & Pharmacy
GA HW7KR
UT WOS:000466869100003
DA 2022-03-12
ER

PT J
AU Mittendorf, J
   Weigand, S
   Alonso-Alija, C
   Bischoff, E
   Feurer, A
   Gerisch, M
   Kern, A
   Knorr, A
   Lang, D
   Muenter, K
   Radtke, M
   Schirok, H
   Schlemmer, KH
   Stahl, E
   Straub, A
   Wunder, F
   Stasch, JP
AF Mittendorf, Joachim
   Weigand, Stefan
   Alonso-Alija, Cristina
   Bischoff, Erwin
   Feurer, Achim
   Gerisch, Michael
   Kern, Armin
   Knorr, Andreas
   Lang, Dieter
   Muenter, Klaus
   Radtke, Martin
   Schirok, Hartmut
   Schlemmer, Karl-Heinz
   Stahl, Elke
   Straub, Alexander
   Wunder, Frank
   Stasch, Johannes-Peter
TI Discovery of Riociguat (BAY 63-2521): A Potent, Oral Stimulator of
   Soluble Guanylate Cyclase for the Treatment of Pulmonary Hypertension
SO CHEMMEDCHEM
LA English
DT Article
DE BAY 63-2521; pulmonary hypertension; riociguat; sGC stimulation;
   vasorelaxation
ID NO-INDEPENDENT STIMULATORS; NITRIC-OXIDE; FUNCTIONAL-CHARACTERIZATION;
   CONVENIENT SYNTHESIS; YC-1; ACTIVATION; BAY-41-8543; DERIVATIVES;
   GENERATION; SILDENAFIL
AB Soluble guanylate cyclase (sGC) is a key signal-transduction enzyme activated by nitric oxide (NO). Impairments of the NO-sGC signaling pathway have been implicated in the pathogenesis of cardiovascular and other diseases. Direct stimulation of sGC represents a promising therapeutic strategy particularly for the treatment of pulmonary hypertension (PH), a disabling disease associated with a poor prognosis. Previous sGC stimulators such as the pyrazolopyridines BAY 41-2272 and BAY 41-8543 demonstrated beneficial effects in experimental models of PH, but were associated with unfavorable drug metabolism and pharmacokinetic (DMPK) properties. Herein we disclose an extended SAR exploration of this compound class to address these issues. Our efforts led to the identification of the potent sGC stimulator riociguat, which exhibits an improved DMPK profile and exerts strong effects on pulmonary hemodynamics and exercise capacity in patients with PH. Riociguat is currently being investigated in phase III clinical trails for the oral treatment of PH.
C1 [Mittendorf, Joachim; Weigand, Stefan; Alonso-Alija, Cristina; Feurer, Achim; Schirok, Hartmut; Straub, Alexander] Bayer Schering Pharma AG, Med Chem Wuppertal, D-42096 Wuppertal, Germany.
   [Bischoff, Erwin; Knorr, Andreas; Muenter, Klaus; Wunder, Frank; Stasch, Johannes-Peter] Bayer Schering Pharma AG, Cardiovasc Res, D-42096 Wuppertal, Germany.
   [Gerisch, Michael; Kern, Armin; Lang, Dieter; Radtke, Martin; Schlemmer, Karl-Heinz; Stahl, Elke] Bayer Schering Pharma AG, DMPK, D-42096 Wuppertal, Germany.
RP Mittendorf, J (通讯作者)，Bayer Schering Pharma AG, Med Chem Wuppertal, D-42096 Wuppertal, Germany.
EM joachim.mittendorf@bayerhealthcare.com
RI Gerisch, Michael/L-2711-2019
OI Wunder, Frank/0000-0002-1311-2357
CR ALONSOALIJA C, 2003, Patent No. 03095451
   Baddiley J, 1943, J CHEM SOC, P386, DOI 10.1039/jr9430000386
   Boerrigter G, 2007, CARDIOVASC DRUG REV, V25, P30, DOI 10.1111/j.1527-3466.2007.00003.x
   Borsche W, 1934, LIEBIGS ANN CHEM, V512, P97
   CARNEY RWJ, 1973, ORG PREP P, V5, P25
   CAVALIERI LF, 1949, J AM CHEM SOC, V71, P533, DOI 10.1021/ja01170a046
   Chang FJ, 2005, J BIOL CHEM, V280, P11513, DOI 10.1074/jbc.M412203200
   Charles MD, 2005, ORG LETT, V7, P3965, DOI 10.1021/ol0514754
   Chockalingam A, 2005, INT J CARDIOL, V99, P91, DOI 10.1016/j.ijcard.2003.12.023
   CLAREMON DA, 1988, TETRAHEDRON LETT, V29, P2155, DOI 10.1016/S0040-4039(00)86697-6
   DEVRIES L, 1978, J AM CHEM SOC, V100, P926, DOI 10.1021/ja00471a045
   Dumitrascu R, 2006, CIRCULATION, V113, P286, DOI 10.1161/CIRCULATIONAHA.105.581405
   Dunham JC, 2006, SYNTHESIS-STUTTGART, P680, DOI 10.1055/s-2006-926307
   EVANS RM, 1956, J CHEM SOC, P4106, DOI 10.1039/jr9560004106
   Evgenov OV, 2006, NAT REV DRUG DISCOV, V5, P755, DOI 10.1038/nrd2038
   Evgenov OV, 2004, CIRCULATION, V110, P2253, DOI 10.1161/01.CIR.0000144469.01521.8A
   Farber HW, 2004, NEW ENGL J MED, V351, P1655, DOI 10.1056/NEJMra035488
   FENICK DJ, 1994, J ORG CHEM, V59, P4791, DOI 10.1021/jo00096a021
   Frey R, 2008, J CLIN PHARMACOL, V48, P926, DOI 10.1177/0091270008319793
   Friebe A, 1996, EMBO J, V15, P6863, DOI 10.1002/j.1460-2075.1996.tb01078.x
   Gaine SP, 1998, LANCET, V352, P719, DOI 10.1016/S0140-6736(98)02111-4
   GHOFRANI HA, 2008, ANN C EUR RESP SOC E
   Ghofrani HA, 2006, NAT REV DRUG DISCOV, V5, P689, DOI 10.1038/nrd2030
   Ghofrani Hossein-Ardeschir, 2009, V191, P469, DOI 10.1007/978-3-540-68964-5_20
   GLAID A, 1995, NEW ENGL J MED, V333, P214
   GOLD H, 1961, CHEM BER-RECL, V94, P2594, DOI 10.1002/cber.19610941004
   Grimminger F, 2009, EUR RESPIR J, V33, P785, DOI 10.1183/09031936.00039808
   Hantzsch A, 1905, BER DTSCH CHEM GES, V38, P2266, DOI 10.1002/cber.190503802188
   Hoenicka M, 1999, J MOL MED-JMM, V77, P14, DOI 10.1007/s001090050292
   Hoenicka Markus, 2008, Cardiovascular & Hematological Agents in Medicinal Chemistry, V6, P287, DOI 10.2174/187152508785909555
   Hoeper MM, 2006, AM J RESP CRIT CARE, V173, P499, DOI 10.1164/rccm.2512003
   KELLEY JL, 1995, J MED CHEM, V38, P3884, DOI 10.1021/jm00019a019
   KO FN, 1994, BLOOD, V84, P4226, DOI 10.1182/blood.V84.12.4226.bloodjournal84124226
   KREUTZKAMP N, 1968, CHEM BER-RECL, V101, P2459, DOI 10.1002/cber.19681010722
   Lamothe M, 2004, BIOCHEMISTRY-US, V43, P3039, DOI 10.1021/bi0360051
   Li Q, 1996, J MED CHEM, V39, P3070, DOI 10.1021/jm960207w
   LIPINSKI CA, 1986, J MED CHEM, V29, P2154, DOI 10.1021/jm00161a005
   Machado RF, 2004, FREE RADICAL BIO MED, V37, P1010, DOI 10.1016/j.freeradbiomed.2004.06.039
   McLaughlin VV, 2006, CIRCULATION, V114, P1417, DOI 10.1161/CIRCULATIONAHA.104.503540
   Muci AR, 2002, TOP CURR CHEM, V219, P131, DOI 10.1007/3-540-45313-X_5
   Mulsch A, 1997, BRIT J PHARMACOL, V120, P681, DOI 10.1038/sj.bjp.0700982
   NARITA S, 1985, CHEM PHARM BULL, V33, P4928
   Nayak MK, 1997, TETRAHEDRON LETT, V38, P8749, DOI 10.1016/S0040-4039(97)10342-2
   NEMOTO H, 1990, J ORG CHEM, V55, P4515, DOI 10.1021/jo00302a008
   PLIENINGER H, 1971, CHEM BER-RECL, V104, P3983, DOI 10.1002/cber.19711041230
   Ram VJ, 1997, INDIAN J CHEM B, V36, P394
   Rosso GB, 2006, SYNLETT, P809, DOI 10.1055/s-2006-933118
   Rzepecki P, 2004, J ORG CHEM, V69, P5168, DOI 10.1021/jo0496603
   SAKAMOTO T, 1984, SYNTHESIS-STUTTGART, P252
   SAMMES MP, 1981, J CHEM SOC PERK T 1, P2835, DOI 10.1039/p19810002835
   Schermuly RT, 2008, EUR RESPIR J, V32, P881, DOI 10.1183/09031936.00114407
   SEYAMA F, 1988, J AM CHEM SOC, V110, P2192, DOI 10.1021/ja00215a032
   Shutske GM, 1997, J HETEROCYCLIC CHEM, V34, P789, DOI 10.1002/jhet.5570340314
   SINGH B, 1991, SYNTHESIS-STUTTGART, P211
   Stasch Johannes-Peter, 2009, V191, P277, DOI 10.1007/978-3-540-68964-5_13
   Stasch JP, 2001, NATURE, V410, P212, DOI 10.1038/35065611
   Stasch JP, 2002, BRIT J PHARMACOL, V135, P333, DOI 10.1038/sj.bjp.0704484
   Stasch JP, 2002, BRIT J PHARMACOL, V135, P344, DOI 10.1038/sj.bjp.0704483
   Straub A, 2001, BIOORG MED CHEM LETT, V11, P781, DOI 10.1016/S0960-894X(01)00073-7
   Straub A, 2002, BIOORGAN MED CHEM, V10, P1711, DOI 10.1016/S0968-0896(02)00034-2
   Winger JA, 2007, J BIOL CHEM, V282, P897, DOI 10.1074/jbc.M606327200
   WU CC, 1995, BRIT J PHARMACOL, V116, P1973, DOI 10.1111/j.1476-5381.1995.tb16400.x
   Wunder F, 2005, ANAL BIOCHEM, V339, P104, DOI 10.1016/j.ab.2004.12.025
   Yazawa S, 2006, J BIOL CHEM, V281, P21763, DOI 10.1074/jbc.M508983200
   Zhao H, 2000, BIOORG MED CHEM LETT, V10, P2119, DOI 10.1016/S0960-894X(00)00421-2
NR 65
TC 122
Z9 129
U1 0
U2 28
PU WILEY-V C H VERLAG GMBH
PI WEINHEIM
PA POSTFACH 101161, 69451 WEINHEIM, GERMANY
SN 1860-7179
EI 1860-7187
J9 CHEMMEDCHEM
JI ChemMedChem
PD MAY
PY 2009
VL 4
IS 5
BP 853
EP 865
DI 10.1002/cmdc.200900014
PG 13
WC Chemistry, Medicinal; Pharmacology & Pharmacy
WE Science Citation Index Expanded (SCI-EXPANDED)
SC Pharmacology & Pharmacy
GA 450EY
UT WOS:000266385000018
PM 19263460
DA 2022-03-12
ER

PT J
AU Hanrahan, JP
   Wakefield, JD
   Wilson, PJ
   Mihova, M
   Chickering, JG
   Ruff, D
   Hall, M
   Milne, GT
   Currie, MG
   Profy, AT
AF Hanrahan, John P.
   Wakefield, James D.
   Wilson, Phebe J.
   Mihova, Marina
   Chickering, Jennifer G.
   Ruff, Dennis
   Hall, Michael
   Milne, G. Todd
   Currie, Mark G.
   Profy, Albert T.
TI A Randomized, Placebo-Controlled, Multiple-Ascending-Dose Study to
   Assess the Safety, Tolerability, Pharmacokinetics, and Pharmacodynamics
   of the Soluble Guanylate Cyclase Stimulator Praliciguat in Healthy
   Subjects
SO CLINICAL PHARMACOLOGY IN DRUG DEVELOPMENT
LA English
DT Article
DE soluble guanylate cyclase; nitric oxide; cGMP; phase 1b; praliciguat;
   IW-1973; large volume of distribution
ID THERAPEUTIC TARGET; PLATELET-FUNCTION; HEART-FAILURE; NITRIC-OXIDE;
   RIOCIGUAT; DYSFUNCTION; CINACIGUAT; ACTIVATOR; FIBROSIS; IW-1973
AB Nitric oxide (NO)-soluble guanylate cyclase (sGC)-cyclic guanosine monophosphate (cGMP) signaling is central to the regulation of several physiological processes, including blood flow and inflammation. Deficient NO signaling is implicated in multiple diseases. sGC stimulators are small molecules that enhance sGC activity, particularly in combination with NO. In a randomized, placebo-controlled phase 1 study, the safety, tolerability, pharmacokinetics, and pharmacodynamics of multiple ascending doses of the sGC stimulator praliciguat were assessed in 44 healthy adults. Four cohorts of 11 subjects (8 praliciguat, 3 placebo) received once-daily praliciguat for 14 days before up-titrating for 7 days (treatment sequences: 15/30 mg, 20/40 mg, 30/40 mg, and weight-based). All doses were tolerated. No serious or severe adverse events (AEs) were reported. The most common AEs in praliciguat recipients were headache and symptoms consistent with blood pressure (BP) lowering/vasodilation. There were no laboratory, vital sign, electrocardiographic, or platelet function findings indicative of a safety concern. Pharmacokinetics were dose proportional, with an effective half-life of 24-37 hours, supporting once-daily dosing. Praliciguat produced dose-related increases in plasma cGMP consistent with stimulation of sGC. Repeated once-daily dosing showed sustained decreases in BP. Results support evaluation of praliciguat for the treatment of conditions associated with deficient NO signaling.
C1 [Hanrahan, John P.; Wakefield, James D.; Wilson, Phebe J.; Mihova, Marina; Chickering, Jennifer G.; Hall, Michael; Milne, G. Todd; Currie, Mark G.; Profy, Albert T.] Ironwood Pharmaceut, 301 Binney St, Cambridge, MA 02142 USA.
   [Ruff, Dennis] ICON Early Phase Serv LLC, San Antonio, TX USA.
RP Hanrahan, JP (通讯作者)，Ironwood Pharmaceut, 301 Binney St, Cambridge, MA 02142 USA.
EM Jhanrahan@ironwoodpharma.com
FU Ironwood Pharmaceuticals, Inc.
FX This research was sponsored by Ironwood Pharmaceuticals, Inc.
CR Armstrong PW, 2018, JACC-HEART FAIL, V6, P96, DOI 10.1016/j.jchf.2017.08.013
   Beyer C, 2015, ANN RHEUM DIS, V74, P1408, DOI 10.1136/annrheumdis-2013-204508
   BOXENBAUM H, 1995, J CLIN PHARMACOL, V35, P763, DOI 10.1002/j.1552-4604.1995.tb04117.x
   Breitenstein S, 2017, HANDB EXP PHARMACOL, V243, P225, DOI 10.1007/164_2016_100
   Buys ES, 2018, NITRIC OXIDE-BIOL CH, V78, P72, DOI 10.1016/j.niox.2018.05.009
   Cheng Huifang, 2014, Cardiovascular & Hematological Disorders - Drug Targets, V14, P22
   DAVIES B, 1993, PHARMACEUT RES, V10, P1093, DOI 10.1023/A:1018943613122
   Erdmann E, 2013, EUR HEART J, V34, P57, DOI 10.1093/eurheartj/ehs196
   Evora PRB, 2012, CURR DRUG TARGETS, V13, P1207
   Flores-Costa R, 2018, BRIT J PHARMACOL, V175, P953, DOI 10.1111/bph.14137
   Follmann M, 2013, ANGEW CHEM INT EDIT, V52, P9442, DOI 10.1002/anie.201302588
   Frey R, 2008, J CLIN PHARMACOL, V48, P926, DOI 10.1177/0091270008319793
   Frey R, 2018, CLIN PHARMACOKINET, V57, P647, DOI 10.1007/s40262-017-0604-7
   Frey R, 2008, J CLIN PHARMACOL, V48, P1400, DOI 10.1177/0091270008322906
   Ghofrani HA, 2013, FUTURE CARDIOL, V6, P155
   Ghofrani HA, 2017, CHEST, V151, P468, DOI 10.1016/j.chest.2016.05.024
   Ghofrani HA, 2013, NEW ENGL J MED, V369, P319, DOI 10.1056/NEJMoa1209657
   Hanrahan J, 2016, J AM COLL CARDIOL, V67, P1284, DOI 10.1016/S0735-1097(16)31285-2
   Hayward CPM, 2006, J THROMB HAEMOST, V4, P312, DOI 10.1111/j.1538-7836.2006.01771.x
   Katusic ZS, 2016, CIRC J, V80, P1499, DOI 10.1253/circj.CJ-16-0423
   Makowski CT, 2015, PHARMACOTHERAPY, V35, P502, DOI 10.1002/phar.1592
   Nakagawa T, 2011, NAT REV NEPHROL, V7, P36, DOI 10.1038/nrneph.2010.152
   Nakai T, 2016, ACS MED CHEM LETT, V7, P465, DOI 10.1021/acsmedchemlett.5b00479
   Paulus WJ, 2013, J AM COLL CARDIOL, V62, P263, DOI 10.1016/j.jacc.2013.02.092
   Pfeifer A, 2013, PHARMACOL THERAPEUT, V140, P81, DOI 10.1016/j.pharmthera.2013.06.001
   Redfield MM, 2016, NEW ENGL J MED, V375, P1868, DOI 10.1056/NEJMcp1511175
   Reiss C, 2015, BRIT J PHARMACOL, V172, P5199, DOI 10.1111/bph.13286
   Roe ND, 2012, VASC PHARMACOL, V57, P168, DOI 10.1016/j.vph.2012.02.004
   Shea C, 2015, FASEB J, V29
   Smith BP, 2000, PHARMACEUT RES, V17, P1278, DOI 10.1023/A:1026451721686
   Smolenski A, 2012, J THROMB HAEMOST, V10, P167, DOI 10.1111/j.1538-7836.2011.04576.x
   Stasch JP, 2011, CIRCULATION, V123, P2263, DOI 10.1161/CIRCULATIONAHA.110.981738
   Tobin JV, 2018, J PHARMACOL EXP THER, V365, P664, DOI 10.1124/jpet.117.247429
   Wharton J, 2005, AM J RESP CRIT CARE, V172, P105, DOI 10.1164/rccm.200411-1587OC
NR 34
TC 14
Z9 13
U1 0
U2 1
PU WILEY
PI HOBOKEN
PA 111 RIVER ST, HOBOKEN 07030-5774, NJ USA
SN 2160-7648
J9 CLIN PHARM DRUG DEV
JI Clin. Pharmacol. Drug Dev.
PD JUL
PY 2019
VL 8
IS 5
BP 564
EP 575
DI 10.1002/cpdd.627
PG 12
WC Pharmacology & Pharmacy
WE Science Citation Index Expanded (SCI-EXPANDED)
SC Pharmacology & Pharmacy
GA IG7RP
UT WOS:000473995700001
PM 30422390
OA hybrid
DA 2022-03-12
ER

PT J
AU Mulligan, C
AF Mulligan, C.
TI RIOCIGUAT Soluble Guanylate Cyclase Stimulator Treatment of Pulmonary
   Hypertension
SO DRUGS OF THE FUTURE
LA English
DT Article
DE BAY 63-2521
ID NO-INDEPENDENT STIMULATORS; NITRIC-OXIDE; BAY 63-2521; SILDENAFIL;
   ACTIVATOR; YC-1; BAY-41-2272; DISCOVERY; BOSENTAN; SURVIVAL
AB Pulmonary hypertension (PH) is a debilitating, ultimately fatal disease in which elevated pulmonary arterial pressure causes vascular remodeling, right heart hypertrophy and heart failure. Therapies have only been approved for one subcategory of PH (pulmonary arterial hypertension, or PAH), and survival rates remain low Riociguat (BAY 63-2521) is a first-in-class drug developed by Bayer Schering Pharma as an crol PH therapy. It stimulates soluble guanylate cyclase (sGC), the receptor of the endogenous vasodilator nitric oxide (NO), by a dual made of action: increasing sGC sensitivity to NO and directly stimulating sGC when NO is absent or low. Preclinical studies demonstrated vasorelaxant and antiremodeling properties. Phase I and proof-of-concept clinical trials supported further development. An open-label, uncontrolled phase II trial of riociguat in chronic thromboembolic PH and PAH has been completed, and phase III trials have begun in these indications. Further studies will investigate riociguat in PH associated with lung diseases.
C1 Oxford PharmaGenesis Ltd, Res Evaluat Unit, Oxford OX13 5QJ, England.
RP Mulligan, C (通讯作者)，Oxford PharmaGenesis Ltd, Res Evaluat Unit, 1 Tubney Warren Barns, Oxford OX13 5QJ, England.
EM claire.mulligan@pharmagenesis.com
FU Bayer Schering Pharma AGBayer AG
FX The author is employed by Oxford PharmaGenesis (TM), Ltd., which has
   received project funding from Bayer Schering Pharma AG to cover her time
   in the preparation of this article.
CR ALONSOALIJA C, Patent No. 7173037
   ALONSOALIJA C, Patent No. 10220570
   ALONSOALIJA C, Patent No. 2485143
   ALONSOALIJA C, 2005, Patent No. 2005531553
   ALONSOALIJA C, Patent No. 1506193
   ALONSOALIJA C, 2006, Patent No. 2006052397
   ALONSOALIJA C, 2003, Patent No. 2003095451
   ARNOLD WP, 1977, P NATL ACAD SCI USA, V74, P3203, DOI 10.1073/pnas.74.8.3203
   *B SCHER PHARM AG, BAYER REP PROGR CLIN
   Barst RJ, 1996, NEW ENGL J MED, V334, P296, DOI 10.1056/NEJM199602013340504
   BENZA RL, 2006, PULMONARY HYPERTENSI
   Chockalingam A, 2005, INT J CARDIOL, V99, P91, DOI 10.1016/j.ijcard.2003.12.023
   CHOFRANI HA, 2009, AM J RESP CRIT CARE, V179, pA3337
   *CLINICALTRIALS GO, 2009, NCT00640315 CLINICAL
   *CLINICALTRIALS GO, 2009, NCT00454558 CLINICAL
   *CLINICALTRIALS GO, 2009, NCT00694850 CLINICAL
   *CLINICALTRIALS GO, 2009, NCT00855465 CLINICAL
   DALONZO GE, 1991, ANN INTERN MED, V115, P343, DOI 10.7326/0003-4819-115-5-343
   Deruelle P, 2005, AM J PHYSIOL-LUNG C, V289, pL798, DOI 10.1152/ajplung.00119.2005
   Deruelle P, 2006, BIOL NEONATE, V90, P135, DOI 10.1159/000092518
   Evgenov OV, 2007, AM J RESP CRIT CARE, V176, P1138, DOI 10.1164/rccm.200707-1121OC
   Evgenov OV, 2006, NAT REV DRUG DISCOV, V5, P755, DOI 10.1038/nrd2038
   Evgenov OV, 2004, CIRCULATION, V110, P2253, DOI 10.1161/01.CIR.0000144469.01521.8A
   Fadel E, 2000, AM J RESP CRIT CARE, V162, P1429, DOI 10.1164/ajrccm.162.4.2001010
   Freitas CF, 2007, CLIN EXP PHARMACOL P, V34, P10, DOI 10.1111/j.1440-1681.2007.04524.x
   Frey R, 2008, J CLIN PHARMACOL, V48, P926, DOI 10.1177/0091270008319793
   Friebe A, 1996, EMBO J, V15, P6863, DOI 10.1002/j.1460-2075.1996.tb01078.x
   Gaine SP, 1998, LANCET, V352, P719, DOI 10.1016/S0140-6736(98)02111-4
   Ghofrani HA, 2006, NAT REV DRUG DISCOV, V5, P689, DOI 10.1038/nrd2030
   Ghofrani Hossein-Ardeschir, 2009, V191, P469, DOI 10.1007/978-3-540-68964-5_20
   GIAID A, 1995, NEW ENGL J MED, V333, P214, DOI 10.1056/NEJM199507273330403
   Grimminger F, 2009, EUR RESPIR J, V33, P785, DOI 10.1183/09031936.00039808
   Hoenicka M, 1999, J MOL MED-JMM, V77, P14, DOI 10.1007/s001090050292
   Hoeper MM, 2008, EUR RESPIR J, V32, P541, DOI 10.1183/09031936.00091908
   IGNARRO LJ, 1987, P NATL ACAD SCI USA, V84, P9265, DOI 10.1073/pnas.84.24.9265
   Jais X, 2008, J AM COLL CARDIOL, V52, P2127, DOI 10.1016/j.jacc.2008.08.059
   KELLEY JL, 1995, J MED CHEM, V38, P3884, DOI 10.1021/jm00019a019
   KO FN, 1994, BLOOD, V84, P4226, DOI 10.1182/blood.V84.12.4226.bloodjournal84124226
   Kunieda T, 1999, INTERNAL MED, V38, P543, DOI 10.2169/internalmedicine.38.543
   LANG I, EUR RESP RE IN PRESS
   Lettieri CJ, 2005, CHEST, V128, p217S, DOI 10.1378/chest.128.4_MeetingAbstracts.217S-b
   Mittendorf J, 2009, CHEMMEDCHEM, V4, P853, DOI 10.1002/cmdc.200900014
   Mulsch A, 1997, BRIT J PHARMACOL, V120, P681, DOI 10.1038/sj.bjp.0700982
   Naeije R, 2007, EXPERT OPIN PHARMACO, V8, P2247, DOI 10.1517/14656566.8.14.2247
   NATHAN S, 2007, PULMONARY HYPERTENSI
   Olschewski H, 2002, NEW ENGL J MED, V347, P322, DOI 10.1056/NEJMoa020204
   RIEDEL M, 1982, CHEST, V81, P151, DOI 10.1378/chest.81.2.151
   Schermuly RT, 2008, EUR RESPIR J, V32, P881, DOI 10.1183/09031936.00114407
   Simonneau G, 2004, J AM COLL CARDIOL, V43, p5S, DOI 10.1016/j.jacc.2004.02.037
   Stasch Johannes-Peter, 2009, V191, P277, DOI 10.1007/978-3-540-68964-5_13
   Stasch JP, 2001, NATURE, V410, P212, DOI 10.1038/35065611
   Stasch JP, 2002, BRIT J PHARMACOL, V135, P333, DOI 10.1038/sj.bjp.0704484
   Stolz D, 2008, EUR RESPIR J, V32, P619, DOI 10.1183/09031936.00011308
   Straub A, 2001, BIOORG MED CHEM LETT, V11, P781, DOI 10.1016/S0960-894X(01)00073-7
   Suntharalingam J, 2008, CHEST, V134, P229, DOI 10.1378/chest.07-2681
   VONBORSCHE W, 1934, LIEBIGS ANN CHEM, V512, P97
NR 56
TC 0
Z9 0
U1 0
U2 4
PU PROUS SCIENCE, SAU-THOMSON REUTERS
PI BARCELONA
PA 398 PROVENCA, 08025 BARCELONA, SPAIN
SN 0377-8282
EI 2013-0368
J9 DRUG FUTURE
JI Drug Future
PD JUN
PY 2009
VL 34
IS 6
BP 468
EP 475
DI 10.1358/dof.2009.034.06.1384256
PG 8
WC Pharmacology & Pharmacy
WE Science Citation Index Expanded (SCI-EXPANDED)
SC Pharmacology & Pharmacy
GA 561MZ
UT WOS:000274983000004
DA 2022-03-12
ER

PT J
AU Geschka, S
   Kretschmer, A
   Sharkovska, Y
   Evgenov, OV
   Lawrenz, B
   Hucke, A
   Hocher, B
   Stasch, JP
AF Geschka, Sandra
   Kretschmer, Axel
   Sharkovska, Yuliya
   Evgenov, Oleg V.
   Lawrenz, Bettina
   Hucke, Andreas
   Hocher, Berthold
   Stasch, Johannes-Peter
TI Soluble Guanylate Cyclase Stimulation Prevents Fibrotic Tissue
   Remodeling and Improves Survival in Salt-Sensitive Dahl Rats
SO PLOS ONE
LA English
DT Article
ID PLASMINOGEN-ACTIVATOR INHIBITOR-1; PULMONARY ARTERIAL-HYPERTENSION;
   CHRONIC HEART-FAILURE; NITRIC-OXIDE; CARDIOVASCULAR-DISEASE; OXIDATIVE
   STRESS; OSTEOPONTIN; FIBROSIS; RIOCIGUAT; PRESSURE
AB Background: A direct pharmacological stimulation of soluble guanylate cyclase (sGC) is an emerging therapeutic approach to the management of various cardiovascular disorders associated with endothelial dysfunction. Novel sGC stimulators, including riociguat (BAY 63-2521), have a dual mode of action: They sensitize sGC to endogenously produced nitric oxide (NO) and also directly stimulate sGC independently of NO. Little is known about their effects on tissue remodeling and degeneration and survival in experimental malignant hypertension.
   Methods and Results: Mortality, hemodynamics and biomarkers of tissue remodeling and degeneration were assessed in Dahl salt-sensitive rats maintained on a high salt diet and treated with riociguat (3 or 10 mg/kg/d) for 14 weeks. Riociguat markedly attenuated systemic hypertension, improved systolic heart function and increased survival from 33% to 85%. Histological examination of the heart and kidneys revealed that riociguat significantly ameliorated fibrotic tissue remodeling and degeneration. Correspondingly, mRNA expression of the pro-fibrotic biomarkers osteopontin (OPN), tissue inhibitor of matrix metalloproteinase-1 (TIMP-1) and plasminogen activator inhibitor-1 (PAI-1) in the myocardium and the renal cortex was attenuated by riociguat. In addition, riociguat reduced plasma and urinary levels of OPN, TIMP-1, and PAI-1.
   Conclusions: Stimulation of sGC by riociguat markedly improves survival and attenuates systemic hypertension and systolic dysfunction, as well as fibrotic tissue remodeling in the myocardium and the renal cortex in a rodent model of pressure and volume overload. These findings suggest a therapeutic potential of sGC stimulators in diseases associated with impaired cardiovascular and renal functions.
C1 [Geschka, Sandra; Hucke, Andreas; Stasch, Johannes-Peter] Bayer HealthCare, Cardiol Res, Wuppertal, Germany.
   [Kretschmer, Axel] Bayer HealthCare, Global Biomarker, Wuppertal, Germany.
   [Sharkovska, Yuliya; Hocher, Berthold] Univ Potsdam, Inst Nutr Sci, Potsdam, Germany.
   [Sharkovska, Yuliya; Hocher, Berthold] Charite, Cardiovasc Res Ctr, Inst Pharmacol & Toxicol, Berlin, Germany.
   [Evgenov, Oleg V.] Harvard Univ, Massachusetts Gen Hosp, Sch Med, Dept Anesthesia Crit Care & Pain Med, Boston, MA USA.
   [Lawrenz, Bettina] Bayer HealthCare, Pathol, Wuppertal, Germany.
   [Stasch, Johannes-Peter] Univ Halle Wittenberg, Inst Pharm, Halle, Germany.
RP Geschka, S (通讯作者)，Bayer HealthCare, Cardiol Res, Wuppertal, Germany.
EM johannes-peter.stasch@bayer.com
RI Hocher, Berthold/AAC-3510-2020
OI Hocher, Berthold/0000-0001-8143-0579
CR Arikan H, 2007, RENAL FAILURE, V29, P713, DOI 10.1080/08860220701460129
   Brown L, 2005, DEV CARDIOVASC MED, V253, P275
   CAREY RM, 2007, HYPERTENSION HORMONE, P91
   Chandramohan G, 2008, AM J NEPHROL, V28, P158, DOI 10.1159/000110021
   CHEN PY, 1991, J CLIN INVEST, V88, P1559, DOI 10.1172/JCI115467
   CHEN PY, 1993, LAB INVEST, V68, P174
   Evgenov OV, 2006, NAT REV DRUG DISCOV, V5, P755, DOI 10.1038/nrd2038
   Frantz S, 2008, EUR J HEART FAIL, V10, P388, DOI 10.1016/j.ejheart.2008.02.015
   Ghofrani HA, 2010, EUR RESPIR J, V36, P792, DOI 10.1183/09031936.00182909
   Grimminger F, 2009, EUR RESPIR J, V33, P785, DOI 10.1183/09031936.00039808
   Ha H, 2009, NAT REV NEPHROL, V5, P203, DOI 10.1038/nrneph.2009.15
   Haffner D, 2005, J HYPERTENS, V23, P1067, DOI 10.1097/01.hjh.0000166849.72721.1c
   Hocher B, 2000, J HYPERTENS, V18, P1807, DOI 10.1097/00004872-200018120-00015
   Hocher B, 1999, HYPERTENSION, V33, P816, DOI 10.1161/01.HYP.33.3.816
   Johnson RJ, 2000, J HYPERTENS, V18, P1497, DOI 10.1097/00004872-200018100-00019
   Joseph J, 2009, J HYPERTENS, V27, P1317, DOI 10.1097/HJH.0b013e328329fc20
   Kim NH, 2010, EUR RESPIR REV, V19, P68, DOI 10.1183/09059180.00007909
   Lorenzen J, 2010, EUR J CLIN INVEST, V40, P294, DOI 10.1111/j.1365-2362.2010.02271.x
   Lorenzen JM, 2011, CHEST, V139, P1010, DOI 10.1378/chest.10-1146
   Majid DSA, 2007, CLIN EXP PHARMACOL P, V34, P946, DOI 10.1111/j.1440-1681.2007.04642.x
   Manning RD, 2005, AM J NEPHROL, V25, P311, DOI 10.1159/000086411
   Manning RD, 2003, ACTA PHYSIOL SCAND, V179, P243, DOI 10.1046/j.0001-6772.2003.01204.x
   Masuyama H, 2009, HYPERTENS RES, V32, P597, DOI 10.1038/hr.2009.64
   Mittendorf J, 2009, CHEMMEDCHEM, V4, P853, DOI 10.1002/cmdc.200900014
   Pacher P, 2007, PHYSIOL REV, V87, P315, DOI 10.1152/physrev.00029.2006
   Perco P, 2008, J CELL MOL MED, V12, P1177, DOI 10.1111/j.1582-4934.2008.00280.x
   Rosenberg M, 2008, CIRC-HEART FAIL, V1, P43, DOI 10.1161/CIRCHEARTFAILURE.107.746172
   Schermuly RT, 2008, EUR RESPIR J, V32, P881, DOI 10.1183/09031936.00114407
   Schwarz ER, 1998, BASIC RES CARDIOL, V93, P477, DOI 10.1007/s003950050118
   Sharkovska Y, 2010, J HYPERTENS, V28, P1666, DOI 10.1097/HJH.0b013e32833b558c
   Stasch Johannes-Peter, 2009, V191, P277, DOI 10.1007/978-3-540-68964-5_13
   Stasch JP, 2002, BRIT J PHARMACOL, V135, P333, DOI 10.1038/sj.bjp.0704484
   Stasch JP, 1997, ARZNEIMITTELFORSCH, V47, P1016
   STASCH JP, 1990, CLIN EXP HYPERTENS A, V12, P1419, DOI 10.3109/10641969009073528
   STASCH JP, CIRCULATION
   STLEZIN E, 1992, HYPERTENSION, V19, P419, DOI 10.1161/01.HYP.19.5.419
   Tamaki K, 1996, J AM SOC NEPHROL, V7, P2578
   Waller AH, 2010, CARDIOL REV, V18, P125, DOI 10.1097/CRD.0b013e3181cfb646
   Wang YR, 2006, AM J PHYSIOL-RENAL, V290, pF167, DOI 10.1152/ajprenal.00197.2005
NR 39
TC 76
Z9 77
U1 0
U2 4
PU PUBLIC LIBRARY SCIENCE
PI SAN FRANCISCO
PA 1160 BATTERY STREET, STE 100, SAN FRANCISCO, CA 94111 USA
SN 1932-6203
J9 PLOS ONE
JI PLoS One
PD JUL 18
PY 2011
VL 6
IS 7
AR e21853
DI 10.1371/journal.pone.0021853
PG 10
WC Multidisciplinary Sciences
WE Science Citation Index Expanded (SCI-EXPANDED)
SC Science & Technology - Other Topics
GA 793HY
UT WOS:000292812400018
PM 21789188
OA gold, Green Published, Green Submitted
DA 2022-03-12
ER

PT J
AU Udelson, JE
   Lewis, GD
   Shah, SJ
   Zile, MR
   Redfield, MM
   Burnett, J
   Mittleman, RS
   Profy, AT
   Seferovic, JP
   Reasner, D
   Konstam, MA
AF Udelson, James E.
   Lewis, Gregory D.
   Shah, Sanjiv J.
   Zile, Michael R.
   Redfield, Margaret M.
   Burnett, John, Jr.
   Mittleman, Robert S.
   Profy, Albert T.
   Seferovic, Jelena P.
   Reasner, David
   Konstam, Marvin A.
TI Rationale and design for a multicenter, randomized, double-blind,
   placebo- controlled, phase 2 study evaluating the safety and efficacy of
   the soluble guanylate cyclase stimulator praliciguat over 12 weeks in
   patients with heart failure with preserved ejection fraction (CAPACITY
   HFpEF)
SO AMERICAN HEART JOURNAL
LA English
DT Article
ID EXERCISE CAPACITY; MYOCARDIAL FIBROSIS; NATRIURETIC PEPTIDE;
   ASSOCIATION; PHENOTYPE; OUTCOMES; INTOLERANCE; MANAGEMENT; PARADIGM
AB Background Heart failure with preserved ejection fraction (HFpEF) is a significant cause of morbidity and mortality worldwide. Exercise intolerance is the main symptom of HFpEF and is associated with a poor quality of life and increased mortality. Currently, there are no approved medications for the treatment of HFpEF. Praliciguat (IW-1973), a novel soluble guanylate cyclase stimulator that may help restore deficient nitric oxide-soluble guanylate cyclase-cyclic guanosine 3',5'monophosphate signaling, is being investigated for the treatment of patients with HFpEF.
   Methods CAPACITY HFpEF is a phase 2, multicenter, randomized, double-blind, placebo-controlled, parallel-group trial designed to evaluate the safety and efficacy of praliciguat over 12 weeks in approximately 184 patients with HFpEF. Eligible patients must have evidence supporting clinical HFpEF and at least 2 of the following 4 conditions associated with NO deficiency: diabetes/prediabetes, hypertension, obesity, and age >70 years. The primary efficacy end point is the change from baseline in peak VO2 by cardiopulmonary exercise test (CPET). Secondary end points include the change from baseline in 6-minute walk test distance and the change in ventilatory efficiency on CPET, as well as number of CPET responders. Other exploratory end points include changes in echocardiographic parameters, New York Heart Association functional classification, cardiac events, blood and urine biomarkers pathophysiologically relevant to heart failure, and patient-reported outcomes including Kansas City Cardiomyopathy Questionnaire.
   Conclusions The CAPACITY HFpEF trial will provide data on short-term safety and efficacy of praliciguat on peak exercise capacity, as well as multiple secondary end points of submaximal functional capacity, patient-reported outcomes, and biomarkers.
C1 [Udelson, James E.; Konstam, Marvin A.] Tufts Med Ctr, Div Cardiol & CardioVasc Ctr, Boston, MA 02111 USA.
   [Lewis, Gregory D.] Massachusetts Gen Hosp, Boston, MA 02114 USA.
   [Lewis, Gregory D.] Harvard Med Sch, Boston, MA 02115 USA.
   [Shah, Sanjiv J.] Northwestern Univ, Feinberg Sch Med, Chicago, IL 60611 USA.
   [Zile, Michael R.] Med Univ South Carolina, Charleston, SC 29425 USA.
   [Zile, Michael R.] RHJ Dept Vet Affairs Med Ctr, Charleston, SC USA.
   [Redfield, Margaret M.; Burnett, John, Jr.] Mayo Clin, Rochester, MN USA.
   [Mittleman, Robert S.; Profy, Albert T.; Seferovic, Jelena P.] Cyclerian Therapeut, Cambridge, MA USA.
   [Reasner, David] Ironwood Pharmaceut, Cambridge, MA USA.
RP Udelson, JE (通讯作者)，Tufts Med Ctr, Div Cardiol & CardioVasc Ctr, Boston, MA 02111 USA.
EM JUdelson@tuftsmedicalcenter.org
RI Shah, Sanjiv J./AFQ-9480-2022
CR Anand IS, 2017, JACC-HEART FAIL, V5, P241, DOI 10.1016/j.jchf.2016.11.015
   Anand IS, 2011, CIRC-HEART FAIL, V4, P569, DOI 10.1161/CIRCHEARTFAILURE.111.962654
   Anjan VY, 2012, AM J CARDIOL, V110, P870, DOI 10.1016/j.amjcard.2012.05.014
   Bhuiyan T, 2011, CURR CARDIOVASC RISK, V5, P440, DOI 10.1007/s12170-011-0184-2
   Borlaug BA, 2018, JAMA-J AM MED ASSOC, V320, P1764, DOI 10.1001/jama.2018.14852
   Butler J., 2016, CIRC HEART FAIL, V9
   Butler J, 2019, CIRC-HEART FAIL, V12, DOI 10.1161/CIRCHEARTFAILURE.119.005998
   Buys ES, 2018, NITRIC OXIDE-BIOL CH, V78, P72, DOI 10.1016/j.niox.2018.05.009
   Del Buono MG, 2019, J AM COLL CARDIOL, V73, P2209, DOI 10.1016/j.jacc.2019.01.072
   Dhakal BP, 2015, CIRC-HEART FAIL, V8, P286, DOI 10.1161/CIRCHEARTFAILURE.114.001825
   Dubin Ruth F, 2016, Curr Heart Fail Rep, V13, P132, DOI 10.1007/s11897-016-0290-z
   Eggebeen J, 2016, JACC-HEART FAIL, V4, P428, DOI 10.1016/j.jchf.2015.12.013
   Filippatos G, 2017, EUR J HEART FAIL, V19, P782, DOI 10.1002/ejhf.800
   FLETCHER GF, 1995, CIRCULATION, V91, P580, DOI 10.1161/01.CIR.91.2.580
   Gheorghiade M, 2013, HEART FAIL REV, V18, P123, DOI 10.1007/s10741-012-9323-1
   Hanrahan JP, 2019, CLIN PHARM DRUG DEV, V8, P564, DOI 10.1002/cpdd.627
   Hanrahan JP, 2018, DIABETES S1, V67, P74
   Kitzman DW, 2016, JAMA-J AM MED ASSOC, V315, P36, DOI 10.1001/jama.2015.17346
   Konstam MA, 2017, CIRCULATION, V135, P717, DOI 10.1161/CIRCULATIONAHA.116.025795
   Liu CY, 2017, J AM COLL CARDIOL, V70, P3102, DOI 10.1016/j.jacc.2017.10.044
   Obokata M, 2017, CIRCULATION, V136, P6, DOI 10.1161/CIRCULATIONAHA.116.026807
   Oktay A Afsin, 2013, Curr Heart Fail Rep, V10, P401
   Paulus WJ, 2013, J AM COLL CARDIOL, V62, P263, DOI 10.1016/j.jacc.2013.02.092
   Pieske B, 2017, EUR HEART J, V38, P1119, DOI 10.1093/eurheartj/ehw593
   Pokreisz P, 2009, CIRCULATION, V119, P408, DOI 10.1161/CIRCULATIONAHA.108.822072
   Ponikowski P, 2016, EUR HEART J, V37, P2129, DOI 10.1093/eurheartj/ehw128
   Redfield MM, 2015, NEW ENGL J MED, V373, P2314, DOI 10.1056/NEJMoa1510774
   Redfield MM, 2013, JAMA-J AM MED ASSOC, V309, P1268, DOI 10.1001/jama.2013.2024
   Schelbert EB, 2017, JAMA CARDIOL, V2, P995, DOI 10.1001/jamacardio.2017.2511
   Schiattarella GG, 2019, NATURE, V568, P351, DOI 10.1038/s41586-019-1100-z
   Shah SJ, 2016, CIRCULATION, V134, P73, DOI 10.1161/CIRCULATIONAHA.116.021884
   Shah SJ, 2015, CIRCULATION, V131, P269, DOI 10.1161/CIRCULATIONAHA.114.010637
   Shea C, FASEB J, DOI [10.1096/fasebj.31.1_supplement.676.2, DOI 10.1096/FASEBJ.31.1_SUPPLEMENT.676.2]
   Tobin JV, 2018, J PHARMACOL EXP THER, V365, P664, DOI 10.1124/jpet.117.247429
   van Heerebeek L, 2012, CIRCULATION, V126, P830, DOI 10.1161/CIRCULATIONAHA.111.076075
   Westermann D, 2011, CIRC-HEART FAIL, V4, P44, DOI 10.1161/CIRCHEARTFAILURE.109.931451
   Yancy CW, 2013, CIRCULATION, V128, P1810, DOI 10.1161/CIR.0b013e31829e8807
   Yancy CW, 2006, J AM COLL CARDIOL, V47, P76, DOI 10.1016/j.jacc.2005.09.022
   Zamani P, 2015, CIRCULATION, V131, P371, DOI 10.1161/CIRCULATIONAHA.114.012957
   Zile MR, 2015, CIRCULATION, V131, P1247, DOI 10.1161/CIRCULATIONAHA.114.013215
NR 40
TC 9
Z9 10
U1 0
U2 1
PU MOSBY-ELSEVIER
PI NEW YORK
PA 360 PARK AVENUE SOUTH, NEW YORK, NY 10010-1710 USA
SN 0002-8703
EI 1097-5330
J9 AM HEART J
JI Am. Heart J.
PD APR
PY 2020
VL 222
BP 183
EP 190
DI 10.1016/j.ahj.2020.01.009
PG 8
WC Cardiac & Cardiovascular Systems
WE Science Citation Index Expanded (SCI-EXPANDED)
SC Cardiovascular System & Cardiology
GA KU9QB
UT WOS:000520058200021
PM 32105984
DA 2022-03-12
ER

PT J
AU Borghans, LGJM
   Sambeth, A
   Prickaerts, J
   Ramaekers, JG
   Blokland, A
AF Borghans, Laura G. J. M.
   Sambeth, Anke
   Prickaerts, Jos
   Ramaekers, Johannes G.
   Blokland, Arjan
TI The effects of the soluble guanylate cyclase stimulator riociguat on
   memory performance in healthy volunteers with a biperiden-induced memory
   impairment
SO PSYCHOPHARMACOLOGY
LA English
DT Article
DE sGC stimulator; Biperiden; Episodic memory; Cognition; cGMP; Muscarinic
   receptors
ID LONG-LASTING POTENTIATION; DEPENDENT PROTEIN-KINASE; VERBAL WORD MEMORY;
   PULMONARY-HYPERTENSION; TRYPTOPHAN DEPLETION; BAY 63-2521; DEMENTIA;
   CONSOLIDATION; INHIBITOR; CGMP
AB Rationale After stimulation with nitric oxide, soluble guanylate cyclase (sGC) produces cyclic guanosine monophosphate (cGMP), which stimulates an important signalling pathway for long-term potentiation (LTP). By upregulating cGMP, LTP could be stimulated and thereby enhancing memory processes. The present study investigated the effects of the sGC stimulator riociguat on cognition in healthy volunteers. Participants were pre-treated with and without biperiden, which impairs memory performance, to investigate the memory-enhancing effects of riociguat. Twenty volunteers participated in a double-blind placebo-controlled six-way crossover design with a cognitive test battery including the verbal learning task (VLT), n-back task, spatial memory test, the attention network test, and a reaction time task. Treatments were placebo and riociguat 0.5 mg, placebo and riociguat 1.0 mg, biperiden 2.0 mg and placebo, biperiden 2.0 mg and riociguat 0.5 mg and biperiden 2.0 mg and riociguat 1.0 mg.
   Blood pressure was found to be decreased and heart rate to be increased after administration of riociguat. Cognitive performance was not enhanced after administration of riociguat. Biperiden decreased episodic memory on the VLT, yet this deficit was not reversed by riociguat.
   This supports the notion that biperiden might be a valuable pharmacological model to induce episodic memory impairments as observed in AD/MCI.
C1 [Borghans, Laura G. J. M.; Sambeth, Anke; Ramaekers, Johannes G.; Blokland, Arjan] Maastricht Univ, Fac Psychol & Neurosci, Dept Neuropsychol & Psychopharmacol, Univ Singel 40, NL-6229 ER Maastricht, Netherlands.
   [Prickaerts, Jos] Maastricht Univ, Fac Med Hlth & Life Sci, Sch Mental Hlth & Neurosci MHeNS, Dept Psychiat & Neuropsychol, Univ Singel 50, NL-6229 ER Maastricht, Netherlands.
RP Borghans, LGJM (通讯作者)，Maastricht Univ, Fac Psychol & Neurosci, Dept Neuropsychol & Psychopharmacol, Univ Singel 40, NL-6229 ER Maastricht, Netherlands.
EM lgjm.borghans@maastrichtuniversity.nl;
   anke.sambeth@maastrichtuniversity.nl;
   jos.prickaerts@maastrichtuniversity.nl;
   j.ramaekers@maastrichtuniversity.nl; a.blokland@maastrichtuniversity.nl
RI Sambeth, Anke/ABH-7800-2020
OI Sambeth, Anke/0000-0002-3654-9383
FU Human Enhancement and Learning (HEaL) initiative of Maastricht
   University
FX This project was financially supported by the Human Enhancement and
   Learning (HEaL) initiative of Maastricht University.
CR Arancio O, 2001, J NEUROSCI, V21, P143, DOI 10.1523/JNEUROSCI.21-01-00143.2001
   Bernabeu R, 1997, NEUROREPORT, V8, P2221, DOI 10.1097/00001756-199707070-00026
   BLISS TVP, 1973, J PHYSIOL-LONDON, V232, P331, DOI 10.1113/jphysiol.1973.sp010273
   Bollen E, 2014, NEUROPSYCHOPHARMACOL, V39, P2497, DOI 10.1038/npp.2014.106
   Borghans LGJM, 2017, PSYCHOPHARMACOLOGY, V234, P1135, DOI 10.1007/s00213-017-4549-1
   Bruscoli M, 2004, INT PSYCHOGERIATR, V16, P129, DOI 10.1017/S1041610204000092
   Dennis SH, 2016, CEREB CORTEX, V26, P414, DOI 10.1093/cercor/bhv227
   Dohnel K, 2008, NEUROPSYCHOLOGIA, V46, P37, DOI 10.1016/j.neuropsychologia.2007.08.012
   Ebert U, 1998, EUR J CLIN INVEST, V28, P944
   European Medicines Agency, 2014, EMACHMP7347502013CHM
   Fan J, 2002, J COGNITIVE NEUROSCI, V14, P340, DOI 10.1162/089892902317361886
   Frey R, 2008, J CLIN PHARMACOL, V48, P926, DOI 10.1177/0091270008319793
   Garnock-Jones KP, 2014, DRUGS, V74, P2065, DOI 10.1007/s40265-014-0317-2
   Ghofrani HA, 2010, FUTUR CARDIOL, V6, P155, DOI 10.2217/FCA.10.5
   Grimminger F, 2009, EUR RESPIR J, V33, P785, DOI 10.1183/09031936.00039808
   Heckman PRA, 2018, PSYCHOPHARMACOLOGY, V235, P301, DOI 10.1007/s00213-017-4770-y
   Kessels RPC, 1999, BEHAV RES METH INS C, V31, P423, DOI 10.3758/BF03200721
   Klinkenberg I, 2010, NEUROSCI BIOBEHAV R, V34, P1307, DOI 10.1016/j.neubiorev.2010.04.001
   Lezak M.D., 1995, NEUROPSYCHOLOGICAL A, V3rd
   McNair D.M., 1971, MANUAL PROFILE MOOD
   McShane R, 2006, COCHRANE DB SYST REV, DOI 10.1002/14651858.CD003154.pub5
   Mittendorf J, 2009, CHEMMEDCHEM, V4, P853, DOI 10.1002/cmdc.200900014
   Petersen, 2004, J INTERN MED
   Prickaerts J, 2004, NEUROCHEM INT, V45, P915, DOI 10.1016/j.neuint.2004.03.022
   Prince M, 2013, ALZHEIMERS DEMENT, V9, P63, DOI 10.1016/j.jalz.2012.11.007
   Reagan-Shaw S, 2008, FASEB J, V22, P659, DOI 10.1096/fj.07-9574LSF
   Riedel WJ, 1999, PSYCHOPHARMACOLOGY, V141, P362, DOI 10.1007/s002130050845
   Sambeth A, 2015, PSYCHOPHARMACOLOGY, V232, P1887, DOI 10.1007/s00213-014-3822-9
   Shim YS, 2014, INT J IMPOT RES, V26, P76, DOI 10.1038/ijir.2013.38
   Son H, 1998, LEARN MEMORY, V5, P231
   Susswein AJ, 2004, NEUROSCIENTIST, V10, P153, DOI 10.1177/1073858403261226
   van der Staay FJ, 2008, NEUROPHARMACOLOGY, V55, P908, DOI 10.1016/j.neuropharm.2008.07.005
   Van Duinen MA, 2018, NEUROPHARMACOLOGY, V131, P31, DOI 10.1016/j.neuropharm.2017.12.019
   Vanmierlo T, 2016, BEHAV BRAIN RES, V303, P26, DOI 10.1016/j.bbr.2016.01.031
   Wezenberg E, 2005, PSYCHOPHARMACOLOGY, V181, P582, DOI 10.1007/s00213-005-0083-7
NR 35
TC 6
Z9 6
U1 0
U2 1
PU SPRINGER
PI NEW YORK
PA 233 SPRING ST, NEW YORK, NY 10013 USA
SN 0033-3158
EI 1432-2072
J9 PSYCHOPHARMACOLOGY
JI Psychopharmacology
PD AUG
PY 2018
VL 235
IS 8
BP 2407
EP 2416
DI 10.1007/s00213-018-4938-0
PG 10
WC Neurosciences; Pharmacology & Pharmacy; Psychiatry
WE Science Citation Index Expanded (SCI-EXPANDED)
SC Neurosciences & Neurology; Pharmacology & Pharmacy; Psychiatry
GA GN0BK
UT WOS:000438622800019
PM 29882087
OA hybrid, Green Published
DA 2022-03-12
ER

PT J
AU Lian, TY
   Jiang, X
   Jing, ZC
AF Lian, Tian-Yu
   Jiang, Xin
   Jing, Zhi-Cheng
TI Riociguat: a soluble guanylate cyclase stimulator for the treatment of
   pulmonary hypertension
SO DRUG DESIGN DEVELOPMENT AND THERAPY
LA English
DT Review
DE CTEPH; PAH; pulmonary hypertension; riociguat; sGC stimulator
ID LONG-TERM EXTENSION; INTERSTITIAL LUNG-DISEASE; ARTERIAL-HYPERTENSION;
   NITRIC-OXIDE; BAY 63-2521; OPEN-LABEL; IMPORTANT DIFFERENCE; BOSENTAN
   THERAPY; DOUBLE-BLIND; PHARMACOKINETICS
AB Despite advances in treatments and improved survival, patients with pulmonary hypertension still experience poor exercise and functional capacity, which has a significant detrimental impact on their quality of life. The nitric oxide (NO)-soluble guanylate cyclase (sGC)-cyclic guanosine 3', 5'-monophosphate (cGMP) pathway has been shown to play an important role in cardiovascular physiology, especially in vasodilation and pulmonary vascular tone. The oral sGC stimulator riociguat has a dual mode of action on the NO-sGC-cGMP pathway: direct stimulation of sGC independent of NO and indirect simulation via sensitization of sGC to endogenous NO. Riociguat is now licensed in.50 countries worldwide, including in Europe, the USA, Canada, and Japan. Approval for the treatment of pulmonary arterial hypertension (PAH) was based on Phase III data from the PATENT studies, in which riociguat significantly improved exercise capacity, pulmonary vascular resistance, a range of secondary end points, and hemodynamic parameters in patients with symptomatic PAH. In the Phase III CHEST studies, riociguat consistently improved exercise capacity in patients with inoperable chronic thromboembolic pulmonary hypertension (CTEPH) or persistent/ recurrent CTEPH after pulmonary endarterectomy and is now the only drug to be approved for this indication. Riociguat was well tolerated in long-term studies of PAH and CTEPH. This review describes the role of the NO-sGC-cGMP pathway in the pathophysiology of pulmonary hypertension, and reviews the clinical efficacy and safety of riociguat in patients with PAH and inoperable or persistent/ recurrent CTEPH. Based on its demonstrated efficacy and established safety profile, riociguat is a promising treatment option for patients with PAH and CTEPH.
C1 [Jing, Zhi-Cheng] Chinese Acad Med Sci, State Key Lab Cardiovasc Dis, Fuwai Hosp, Natl Ctr Cardiovasc Dis, 167 Beilishi Rd, Beijing 100037, Peoples R China.
   [Jing, Zhi-Cheng] Peking Union Med Coll, 167 Beilishi Rd, Beijing 100037, Peoples R China.
RP Jing, ZC (通讯作者)，Chinese Acad Med Sci, State Key Lab Cardiovasc Dis, Fuwai Hosp, Natl Ctr Cardiovasc Dis, 167 Beilishi Rd, Beijing 100037, Peoples R China.; Jing, ZC (通讯作者)，Peking Union Med Coll, 167 Beilishi Rd, Beijing 100037, Peoples R China.
EM jingzhicheng@vip.163.com
RI Jiang, Xin/AAZ-9178-2021; Jing, Zhi-Cheng/AAT-9081-2021
OI Jiang, Xin/0000-0001-6837-1746; Jing, Zhi-Cheng/0000-0003-0493-0929
FU Bayer AGBayer AG
FX Medical writing support for this review was provided by Adelphi
   Communications, the UK, and was funded by Bayer AG.
CR Barnes J, 2012, CURR OPIN RHEUMATOL, V24, P165, DOI 10.1097/BOR.0b013e32834ff2e8
   Barst RJ, 1996, NEW ENGL J MED, V334, P296, DOI 10.1056/NEJM199602013340504
   Baskaran P, 2011, PLOS ONE, V6, DOI 10.1371/journal.pone.0026976
   Bayer AG, ADEMPAS RIOCIGUAT TA
   Bayer Corporation, BAYER TERM PHAS I ST
   Becker C, 2016, PULM CIRC, V6, pS43, DOI 10.1086/682228
   Becker C, 2016, PULM CIRC, V6, pS27, DOI 10.1086/685018
   Benza RL, 2011, J HEART LUNG TRANSPL, V30, P1327, DOI 10.1016/j.healun.2011.08.019
   Bonderman D, 2014, CHEST, V146, P1274, DOI 10.1378/chest.14-0106
   Bonderman D, 2013, CIRCULATION, V128, P502, DOI 10.1161/CIRCULATIONAHA.113.001458
   Budworth J, 1999, BIOCHEM BIOPH RES CO, V263, P696, DOI 10.1006/bbrc.1999.1444
   Cerra MC, 2007, CURR MED CHEM, V14, P585, DOI 10.2174/092986707780059715
   Condliffe R, 2009, EUR RESPIR J, V33, P332, DOI 10.1183/09031936.00092008
   Cottin V, 2013, EUR RESPIR J, V41, P781, DOI 10.1183/09031936.00024113
   Czekaj P, 2005, ARCH TOXICOL, V79, P13, DOI 10.1007/s00204-004-0607-7
   DALONZO GE, 1991, ANN INTERN MED, V115, P343, DOI 10.7326/0003-4819-115-5-343
   Dees C, 2015, ANN RHEUM DIS, V74, P1621, DOI 10.1136/annrheumdis-2014-206809
   Dumitrascu R, 2006, CIRCULATION, V113, P286, DOI 10.1161/CIRCULATIONAHA.105.581405
   European Medicines Agency, AD NOT US PAT PULM H
   Evgenov O.V., 2011, BMC PHARMACOL, V11, DOI [10.1186/1471-2210-11-S1-O9, DOI 10.1186/1471-2210-11-S1-O9, DOI 10.1186/1471-2210-11-S1-09]
   Farkas L, 2011, AM J RESP CELL MOL, V45, P1, DOI 10.1165/rcmb.2010-0365TR
   Follmann M, 2013, ANGEW CHEM INT EDIT, V52, P9442, DOI 10.1002/anie.201302588
   Frey R, 2008, J CLIN PHARMACOL, V48, P926, DOI 10.1177/0091270008319793
   Frey R, 2016, PULM CIRC, V6, pS58, DOI 10.1086/685019
   Frey R, 2016, PULM CIRC, V6, pS5, DOI 10.1086/685015
   Frey R, 2011, J CLIN PHARMACOL, V51, P1051, DOI 10.1177/0091270010378119
   Friebe A, 1997, BIOCHEMISTRY-US, V36, P1194, DOI 10.1021/bi962047w
   Gabler NB, 2012, CIRCULATION, V126, P349, DOI 10.1161/CIRCULATIONAHA.112.105890
   Galie N, 2005, NEW ENGL J MED, V353, P2148, DOI 10.1056/NEJMoa050010
   Galie N, 2013, EUR RESPIR J, V42, P1784
   Galie N, J HEART LUNG TRANSPL
   Galie N, 2008, CIRCULATION, V117, P3010, DOI 10.1161/CIRCULATIONAHA.107.742510
   Galie N, 2016, EUR HEART J, V37, P67, DOI 10.1093/eurheartj/ehv317
   Galie N, 2015, EUR RESPIR J, V45, P1314, DOI 10.1183/09031936.00105914
   Galie N, 2010, CURR OPIN PULM MED, V16, pS11, DOI 10.1097/01.mcp.0000370206.61003.7e
   Galie N, 2009, CIRCULATION, V119, P2894, DOI 10.1161/CIRCULATIONAHA.108.839274
   Geschka S, 2011, PLOS ONE, V6, DOI 10.1371/journal.pone.0021853
   Ghofrani HA, 2010, EUR RESPIR J, V36, P792, DOI 10.1183/09031936.00182909
   Ghofrani HA, 2017, CHEST, V151, P468, DOI 10.1016/j.chest.2016.05.024
   Ghofrani HA, 2016, LANCET RESP MED, V4, P361, DOI 10.1016/S2213-2600(16)30019-4
   Ghofrani HA, 2013, NEW ENGL J MED, V369, P319, DOI 10.1056/NEJMoa1209657
   Gilbert C, 2009, CHEST, V135, P137, DOI 10.1378/chest.07-0275
   Grimminger F, 2009, EUR RESPIR J, V33, P785, DOI 10.1183/09031936.00039808
   Hoeper MM, 2013, EUR RESPIR J, V41, P853, DOI 10.1183/09031936.00213911
   Jais X, 2008, J AM COLL CARDIOL, V52, P2127, DOI 10.1016/j.jacc.2008.08.059
   Klinger JR, 2013, AM J RESP CRIT CARE, V188, P639, DOI 10.1164/rccm.201304-0686PP
   Lang IM, 2009, EUR RESPIR REV, V18, P24, DOI 10.1183/09059180.00011110
   Lang M, 2012, PLOS ONE, V7, DOI 10.1371/journal.pone.0043433
   Langleben D, 2015, J HEART LUNG TRANSPL, V34, P338, DOI 10.1016/j.healun.2014.12.001
   Lim CS, 2013, J VASC SURG, V58, P219, DOI 10.1016/j.jvs.2013.02.240
   Mathai SC, 2012, AM J RESP CRIT CARE, V186, P428, DOI 10.1164/rccm.201203-0480OC
   Mergia E, 2006, J CLIN INVEST, V116, P1731, DOI 10.1172/JCI27657
   Methner C, 2013, PLOS ONE, V8, DOI 10.1371/journal.pone.0083910
   Minai OA, 2015, AM J RESP CRIT CARE, V191
   Mitrovic V, 2009, BMC PHARM S1, V9, pP51, DOI [10.1186/1471-2210-9-S1-P51, DOI 10.1186/1471-2210-9-S1-P51]
   Munzel T, 2003, CIRCULATION, V108, P2172, DOI 10.1161/01.CIR.0000094403.78467.C3
   Nathan SD, 2016, AM J RESP CRIT CARE, V193
   Nimmegeers S, 2008, INT J IMPOT RES, V20, P278, DOI 10.1038/sj.ijir.3901627
   Olschewski H, 2002, NEW ENGL J MED, V347, P322, DOI 10.1056/NEJMoa020204
   Ott IM, 2012, PLOS ONE, V7, DOI 10.1371/journal.pone.0042623
   Oudiz RJ, 2009, J AM COLL CARDIOL, V54, P1971, DOI 10.1016/j.jacc.2009.07.033
   Pepke-Zaba J, 2013, EUR RESPIR J, V41, P985, DOI 10.1183/09031936.00201612
   Pepke-Zaba J, 2011, CIRCULATION, V124, P1973, DOI 10.1161/CIRCULATIONAHA.110.015008
   Provencher S, 2006, EUR HEART J, V27, P589, DOI 10.1093/eurheartj/ehi728
   Pullamsetti S, 2005, FASEB J, V19, P1175, DOI 10.1096/fj.04-3223fje
   Rickert V, 2014, PULM PHARMACOL THER, V28, P130, DOI 10.1016/j.pupt.2014.02.004
   Rubin LJ, 2015, EUR RESPIR J, V45, P1303, DOI 10.1183/09031936.00090614
   Rubin LJ, 2002, NEW ENGL J MED, V346, P896, DOI 10.1056/NEJMoa012212
   Saleh S, 2016, PULM CIRC, V6, pS86, DOI 10.1086/685404
   SANDERS KM, 1992, JPN J PHARMACOL, V58, pP220
   Schermuly RT, 2008, EUR RESPIR J, V32, P881, DOI 10.1183/09031936.00114407
   Sharkovska Y, 2010, J HYPERTENS, V28, P1666, DOI 10.1097/HJH.0b013e32833b558c
   Simonneau G, 2016, LANCET RESP MED, V4, P372, DOI 10.1016/S2213-2600(16)30022-4
   Simonneau G, 2015, EUR RESPIR J, V45, P1293, DOI 10.1183/09031936.00087114
   Stasch JP, 2013, HANDB EXP PHARMACOL, V218, P279, DOI 10.1007/978-3-642-38664-0_12
   Stasch JP, 2011, CIRCULATION, V123, P2263, DOI 10.1161/CIRCULATIONAHA.110.981738
   Stasch Johannes-Peter, 2009, V191, P277, DOI 10.1007/978-3-540-68964-5_13
   Taichman DB, 2014, CHEST, V146, P449, DOI 10.1378/chest.14-0793
   Taichman DB, 2005, RESP RES, V6, DOI 10.1186/1465-9921-6-92
   Vermeersch P, 2007, CIRCULATION, V116, P936, DOI 10.1161/CIRCULATIONAHA.106.677245
   Warner T D, 1994, Adv Pharmacol, V26, P171, DOI 10.1016/S1054-3589(08)60054-X
NR 81
TC 20
Z9 22
U1 0
U2 8
PU DOVE MEDICAL PRESS LTD
PI ALBANY
PA PO BOX 300-008, ALBANY, AUCKLAND 0752, NEW ZEALAND
SN 1177-8881
J9 DRUG DES DEV THER
JI Drug Des. Dev. Ther.
PY 2017
VL 11
BP 1195
EP 1207
DI 10.2147/DDDT.S117277
PG 13
WC Chemistry, Medicinal; Pharmacology & Pharmacy
WE Science Citation Index Expanded (SCI-EXPANDED)
SC Pharmacology & Pharmacy
GA ES1MZ
UT WOS:000399293000005
PM 28458514
OA Green Published, Green Submitted, gold
DA 2022-03-12
ER

PT J
AU Hanrahan, JP
   Seferovic, JP
   Wakefield, JD
   Wilson, PJ
   Chickering, JG
   Jung, J
   Carlson, KE
   Zimmer, DP
   Frelinger, AL
   Michelson, AD
   Morrow, L
   Hall, M
   Currie, MG
   Milne, GT
   Profy, AT
AF Hanrahan, John P.
   Seferovic, Jelena P.
   Wakefield, James D.
   Wilson, Phebe J.
   Chickering, Jennifer G.
   Jung, Joon
   Carlson, Kenneth E.
   Zimmer, Daniel P.
   Frelinger, Andrew L., III
   Michelson, Alan D.
   Morrow, Linda
   Hall, Michael
   Currie, Mark G.
   Milne, G. Todd
   Profy, Albert T.
TI An exploratory, randomised, placebo-controlled, 14 day trial of the
   soluble guanylate cyclase stimulator praliciguat in participants with
   type 2 diabetes and hypertension
SO DIABETOLOGIA
LA English
DT Article
DE BP; Cyclic guanosine monophosphate; Endothelial function;
   Hyperlipidaemia; Hypertension; Insulin resistance; Soluble guanylate
   cyclase stimulator; Type 2 diabetes
ID NITRIC-OXIDE; ENDOTHELIAL DYSFUNCTION; METABOLISM
AB Aims/hypothesis Praliciguat (IW-1973), a soluble guanylate cyclase stimulator, amplifies nitric oxide signalling. This exploratory trial investigated the safety, tolerability, pharmacokinetic profile and pharmacodynamic effects of praliciguat in individuals with type 2 diabetes and hypertension. Methods This Phase IIA, double-blind, placebo-controlled trial investigated praliciguat in 26 participants with type 2 diabetes and hypertension on stable glucose- and BP-lowering therapies. Participants were randomly allocated in a 3:5:5 ratio to three groups: placebo (n = 6), praliciguat 40 mg once daily for days 1-14 (n = 10), or praliciguat 20 mg twice daily for days 1-7 then 40 mg once daily for days 8-14 (n = 10). Assessments were made in clinic and included treatment-emergent adverse events, pharmacokinetics, metabolic variables, 24 h BP and heart rate, platelet function, reactive hyperaemia index (RHI) and plasma biomarkers. Participants, the sponsor, the investigator and clinic study staff (except designated pharmacy personnel) were blinded to group assignment. Results Participants treated for 14 days with praliciguat had least-square mean change-from-baseline differences vs placebo (95% CI) of -0.7 (-1.8, 0.4) mmol/l for fasting plasma glucose, -0.7 (-1.1, -0.2) mmol/l for total cholesterol, -0.5 (-1.0, -0.1) mmol/l for LDL-cholesterol, -23 (-56, 9) for HOMA-IR in those not being treated with insulin, and -5 (-10, 1) mmHg and 3 (-1, 6) beats/min for average 24 h mean arterial pressure and heart rate, respectively. Apart from one serious adverse event (SAE; upper gastrointestinal haemorrhage), praliciguat was well tolerated. Praliciguat did not affect platelet function or RHI. Among exploratory biomarkers, plasma levels of asymmetric dimethylarginine decreased in praliciguat vs placebo recipients. Conclusions/interpretation In participants with type 2 diabetes and hypertension on standard therapies, over 14 days praliciguat was well tolerated, except for a single SAE, and showed positive trends in metabolic and BP variables. These results support further clinical investigation of praliciguat. Funding This trial was funded by Cyclerion Therapeutics.
C1 [Hanrahan, John P.; Seferovic, Jelena P.; Wakefield, James D.; Wilson, Phebe J.; Chickering, Jennifer G.; Jung, Joon; Carlson, Kenneth E.; Zimmer, Daniel P.; Currie, Mark G.; Milne, G. Todd; Profy, Albert T.] Cyclerion Therapeut Inc, 301 Binney St, Cambridge, MA 02142 USA.
   [Frelinger, Andrew L., III; Michelson, Alan D.] Dana Farber Boston Childrens Canc & Blood Disorde, Ctr Platelet Res Studies, Boston, MA USA.
   [Morrow, Linda] ProSciento Inc, Chula Vista, CA USA.
   [Hall, Michael] Ironwood Pharmaceut Inc, Cambridge, MA USA.
RP Hanrahan, JP (通讯作者)，Cyclerion Therapeut Inc, 301 Binney St, Cambridge, MA 02142 USA.
EM JHanrahan@Cyclerion.com
RI Michelson, Alan/ABE-8487-2021
OI Michelson, Alan/0000-0002-1746-4819
FU MRCUK Research & Innovation (UKRI)Medical Research Council UK (MRC)
   [MC_UU_12015/3, MC_UU_00006/4] Funding Source: UKRI; Medical Research
   CouncilUK Research & Innovation (UKRI)Medical Research Council UK
   (MRC)European Commission [MC_UU_12015/3, MC_UU_00006/4] Funding Source:
   Medline
CR Accriva Diagnostics, VERIFYNOW ASPR PLAT
   Accriva Diagnostics, VER PRUTEST PLAT REA
   [Anonymous], 2018, AD PACK INS
   [Anonymous], 2014, NAT DIAB STAT REP 20
   Ashmore T, 2015, BMC BIOL, V13, DOI 10.1186/s12915-015-0221-6
   BOXENBAUM H, 1995, J CLIN PHARMACOL, V35, P763, DOI 10.1002/j.1552-4604.1995.tb04117.x
   Buys ES, 2018, NITRIC OXIDE-BIOL CH, V78, P72, DOI 10.1016/j.niox.2018.05.009
   Buys ES, 2013, PLOS ONE, V8, DOI 10.1371/journal.pone.0060156
   Cheng AM, 2014, AM J PHYSIOL-ENDOC M, V307, pE571, DOI 10.1152/ajpendo.00303.2014
   Ghofrani HA, 2013, NEW ENGL J MED, V369, P319, DOI 10.1056/NEJMoa1209657
   Ghofrani HA, 2010, FUTUR CARDIOL, V6, P155, DOI 10.2217/FCA.10.5
   Groneberg D, 2016, CURR MED CHEM, V23, P2715, DOI 10.2174/0929867323666160812150907
   Hanrahan JP, 2019, CLIN PHARM DRUG DEV, V8, P564, DOI 10.1002/cpdd.627
   Hoffmann LS, 2015, NAT COMMUN, V6, DOI 10.1038/ncomms8235
   Kang YM, 2017, DIABETES METAB J, V41, P89, DOI 10.4093/dmj.2017.41.2.89
   Kapil V, 2010, HYPERTENSION, V56, P274, DOI 10.1161/HYPERTENSIONAHA.110.153536
   Levey AS, 2009, ANN INTERN MED, V150, P604, DOI 10.7326/0003-4819-150-9-200905050-00006
   MATTHEWS DR, 1985, DIABETOLOGIA, V28, P412, DOI 10.1007/BF00280883
   Michelson AD, 2004, CIRCULATION, V110, pE489, DOI 10.1161/01.CIR.0000147228.29325.F9
   Moncada S., 2006, V176, P213
   MONCADA S, 1988, HYPERTENSION, V12, P365, DOI 10.1161/01.HYP.12.4.365
   Patvardhan EA, 2010, CARDIOL REV, V18, P20, DOI 10.1097/CRD.0b013e3181c46a15
   Pfeifer A, 2013, PHARMACOL THERAPEUT, V140, P81, DOI 10.1016/j.pharmthera.2013.06.001
   Sandner P, 2018, BIOL CHEM, V399, P679, DOI 10.1515/hsz-2018-0155
   Schlesinger S, 2016, PLOS ONE, V11, DOI 10.1371/journal.pone.0165811
   Schwartzkopf CD, 2018, DIABETES S1, V67
   Schwedhelm E, 2011, NAT REV NEPHROL, V7, P275, DOI 10.1038/nrneph.2011.31
   Shah V, 2004, GASTROENTEROLOGY, V126, P903, DOI 10.1053/j.gastro.2003.11.046
   Sibal L, 2010, CURR CARDIOL REV, V6, P82, DOI 10.2174/157340310791162659
   Smolenski A, 2012, J THROMB HAEMOST, V10, P167, DOI 10.1111/j.1538-7836.2011.04576.x
   Tabit CE, 2010, REV ENDOCR METAB DIS, V11, P61, DOI 10.1007/s11154-010-9134-4
   Tobin JV, 2018, J PHARMACOL EXP THER, V365, P664, DOI 10.1124/jpet.117.247429
   Triches CB, 2018, J CLIN HYPERTENS, V20, P935, DOI 10.1111/jch.13269
   van den Born JC, 2016, DIABETES, V65, P331, DOI 10.2337/db15-1003
   Varga T, 2011, BBA-MOL BASIS DIS, V1812, P1007, DOI 10.1016/j.bbadis.2011.02.014
   Williams SB, 1996, J AM COLL CARDIOL, V27, P567, DOI 10.1016/0735-1097(95)00522-6
   Xie XN, 2017, FRONT PHARMACOL, V8, DOI 10.3389/fphar.2017.00317
   Yu E, 2017, J CLIN ENDOCR METAB, V102, P1879, DOI 10.1210/jc.2016-3569
NR 38
TC 10
Z9 10
U1 0
U2 2
PU SPRINGER
PI NEW YORK
PA ONE NEW YORK PLAZA, SUITE 4600, NEW YORK, NY, UNITED STATES
SN 0012-186X
EI 1432-0428
J9 DIABETOLOGIA
JI Diabetologia
PD APR
PY 2020
VL 63
IS 4
BP 733
EP 743
DI 10.1007/s00125-019-05062-x
PG 11
WC Endocrinology & Metabolism
WE Science Citation Index Expanded (SCI-EXPANDED)
SC Endocrinology & Metabolism
GA KS6NV
UT WOS:000518424800007
PM 31858186
OA Green Published, hybrid
DA 2022-03-12
ER

PT J
AU Grimminger, F
   Weimann, G
   Frey, R
   Voswinckel, R
   Thamm, M
   Bolkow, D
   Weissmann, N
   Muck, W
   Unger, S
   Wensing, G
   Schermuly, RT
   Ghofrani, HA
AF Grimminger, F.
   Weimann, G.
   Frey, R.
   Voswinckel, R.
   Thamm, M.
   Boelkow, D.
   Weissmann, N.
   Mueck, W.
   Unger, S.
   Wensing, G.
   Schermuly, R. T.
   Ghofrani, H. A.
TI First acute haemodynamic study of soluble guanylate cyclase stimulator
   riociguat in pulmonary hypertension
SO EUROPEAN RESPIRATORY JOURNAL
LA English
DT Article
DE Maximum tolerated dose; pharmacokinetics; phase-II clinical trial;
   pulmonary hypertension; soluble guanylyl cyclase; vasodilation
ID ARTERIAL-HYPERTENSION; NITRIC-OXIDE; SILDENAFIL; THERAPY; INHIBITORS;
   RESPONSES; REGISTRY
AB Pulmonary hypertension (PH) Is associated with Impaired production of the vasodilator nitric oxide (NO). Riociguat (BAY 63-2521; Bayer Healthcare AG, Wuppertal, Germany) acts directly on soluble guanylate cyclase, stimulating the enzyme and Increasing sensitivity to low NO levels.The present study evaluates riociguat safety, tolerability and efficacy In patients with moderate-to-severe PH (pulmonary arterial hypertension, distal chronic thromboembolic PH or PH with mild to moderate Interstitial lung disease).
   The optimal tolerated dose was Identified by Incremental dosing In four patients with PH; pharmacodynamic and pharmacokinetic parameters were assessed following single-dose administration (2.5 mg or 1 mg) In 10 and five patients with PH, respectively. All subjects (n=19) were analysed for safety and tolerability.
   Riociguat had a favourable safety profile at single doses <= 2.5 mg. It significantly Improved pulmonary haemodynamic parameters and cardiac Index In patients with PH In a dose-dependent manner, to a greater extent than Inhaled NO. Although riociguat also had significant systemic effects and showed no pulmonary selectivity, mean systolic blood pressure remained >110 mmHg.
   The present report Is the first to describe the use of riociguat In patients with pulmonary hypertension. The drug was well-tolerated and superior to nitric oxide in efficacy and duration. Riociguat, therefore, has potential as a novel therapy for pulmonary hypertension and warrants further Investigation.
C1 [Grimminger, F.; Voswinckel, R.; Thamm, M.; Boelkow, D.; Weissmann, N.; Schermuly, R. T.; Ghofrani, H. A.] Univ Hosp Giessen & Marburg, Dept Internal Med, Giessen, Germany.
   [Weimann, G.; Frey, R.; Mueck, W.; Wensing, G.] Bayer HealthCare, Clin Pharmacol, Pharma Res Ctr, Wuppertal, Germany.
   [Unger, S.] Bayer HealthCare, Pharma Res Ctr, Global Biostat, Wuppertal, Germany.
RP Ghofrani, HA (通讯作者)，Univ Hosp Giessen, Dept Internal Med, Med Clin IW, Klin Str 36, D-35392 Giessen, Germany.
EM ardeschir.ghofrani@innere.med.uni-giessen.de
RI Ghofrani, Ardeschir/AAD-5293-2020; Ghofrani, Hossein
   Ardeschir/AAD-2856-2022
OI Ghofrani, Ardeschir/0000-0002-2029-4419; Schermuly,
   Ralph/0000-0002-5167-6970; Weissmann, Norbert/0000-0003-2675-3871;
   Grimminger, Friedrich/0000-0001-8725-6276
FU Bayer HealthCare AGBayer AGBayer Healthcare Pharmaceuticals
FX Parts of the doctoral thesis of D. Bolkow are incorporated in this
   report. C. Mulligan from Oxford PharmaGenesis (TM) provided editorial
   assistance funded by Bayer HealthCare AG.
CR ARNOLD WP, 1977, P NATL ACAD SCI USA, V74, P3203, DOI 10.1073/pnas.74.8.3203
   Atz AM, 1996, ANN THORAC SURG, V62, P1759, DOI 10.1016/S0003-4975(96)00542-5
   Bhatia S, 2003, MAYO CLIN PROC, V78, P1207, DOI 10.4065/78.10.1207
   BILLYBRISSAC R, 2008, INT J CARDIOL
   Corbin JD, 2005, BIOCHEM BIOPH RES CO, V334, P930, DOI 10.1016/j.bbrc.2005.06.183
   DALONZO GE, 1991, ANN INTERN MED, V115, P343, DOI 10.7326/0003-4819-115-5-343
   Evgenov OV, 2006, NAT REV DRUG DISCOV, V5, P755, DOI 10.1038/nrd2038
   Frey R, 2008, J CLIN PHARMACOL, V48, P926, DOI 10.1177/0091270008319793
   Gaine SP, 1998, LANCET, V352, P719, DOI 10.1016/S0140-6736(98)02111-4
   Galie N, 2005, NEW ENGL J MED, V353, P2148, DOI 10.1056/NEJMoa050010
   Ghofrani HA, 2004, J AM COLL CARDIOL, V44, P1488, DOI 10.1016/j.jacc.2004.06.060
   Ghofrani HA, 2002, ANN INTERN MED, V136, P515, DOI 10.7326/0003-4819-136-7-200204020-00008
   Ghofrani HA, 2002, LANCET, V360, P895, DOI 10.1016/S0140-6736(02)11024-5
   Ghofrani HA, 2006, NAT REV DRUG DISCOV, V5, P689, DOI 10.1038/nrd2030
   Gladwin MT, 2004, NEW ENGL J MED, V350, P886, DOI 10.1056/NEJMoa035477
   Hachulla E, 2005, ARTHRITIS RHEUM-US, V52, P3792, DOI 10.1002/art.21433
   Humbert M, 2007, EUR RESPIR J, V30, P338, DOI 10.1183/09031936.00138706
   Humbert M, 2006, AM J RESP CRIT CARE, V173, P1023, DOI 10.1164/rccm.200510-1668OC
   IGNARRO LJ, 1987, P NATL ACAD SCI USA, V84, P9265, DOI 10.1073/pnas.84.24.9265
   Klinger JR, 2006, CHEST, V129, P417, DOI 10.1378/chest.129.2.417
   McLaughlin VV, 2006, CIRCULATION, V114, P1417, DOI 10.1161/CIRCULATIONAHA.104.503540
   Michelakis EA, 2003, HEART FAIL REV, V8, P5, DOI 10.1023/A:1022150819223
   Naeije R, 2007, EXPERT OPIN PHARMACO, V8, P2247, DOI 10.1517/14656566.8.14.2247
   Peacock AJ, 2007, EUR RESPIR J, V30, P104, DOI 10.1183/09031936.00092306
   Plastiras SC, 2007, SEMIN ARTHRITIS RHEU, V36, P392, DOI 10.1016/j.semarthrit.2006.10.004
   Schermuly RT, 2008, EUR RESPIR J, V32, P881, DOI 10.1183/09031936.00114407
   SITBON O, 1995, AM J RESP CRIT CARE, V151, P384, DOI 10.1164/ajrccm.151.2.7842196
   SPEICH R, 1991, CHEST, V100, P1268, DOI 10.1378/chest.100.5.1268
NR 28
TC 167
Z9 179
U1 1
U2 16
PU EUROPEAN RESPIRATORY SOC JOURNALS LTD
PI SHEFFIELD
PA 442 GLOSSOP RD, SHEFFIELD S10 2PX, ENGLAND
SN 0903-1936
EI 1399-3003
J9 EUR RESPIR J
JI Eur. Resp. J.
PD APR
PY 2009
VL 33
IS 4
BP 785
EP 792
DI 10.1183/09031936.00039808
PG 8
WC Respiratory System
WE Science Citation Index Expanded (SCI-EXPANDED)
SC Respiratory System
GA 427MC
UT WOS:000264782400013
PM 19129292
OA Bronze
DA 2022-03-12
ER

PT J
AU Boutou, AK
   Pitsiou, G
AF Boutou, Afroditi K.
   Pitsiou, Georgia
TI Treatment of pulmonary hypertension with riociguat: a review of current
   evidence and future perspectives
SO EXPERT OPINION ON PHARMACOTHERAPY
LA English
DT Review
DE Riociguat; pulmonary arterial hypertension; chronic thromboembolic
   pulmonary hypertension; monotherapy; combination treatment
ID SOLUBLE GUANYLATE-CYCLASE; LONG-TERM OUTCOMES; ARTERIAL-HYPERTENSION;
   STIMULATOR RIOCIGUAT; BAY 63-2521; OPEN-LABEL; INDEPENDENT ACTIVATION;
   HEART-FAILURE; PHARMACOKINETICS; EXTENSION
AB Introduction: Pulmonary arterial hypertension (PAH) is still a chronic disorder characterized by high morbidity and mortality. Chronic thromboembolic pulmonary hypertension (CTEPH) is another form of pulmonary hypertension (PH) for which pulmonary endarterectomy (PEA) is the treatment of choice. However, not all patients are operable, while PH is often recurrent or persistent. Thus, for both disorders novel treatment options are urgently needed. Areas covered: This review describes the mechanism of action of riociguat, a soluble guanylate cyclase (sGC) stimulator, with a dual mode of action. The most relevant publications are presented regarding the efficacy of riociguat in PAH and CTEPH, and also data regarding its potential effect on other forms of PH. Expert opinion: Riociguat is a first-in-class drug approved for the treatment of PAH as a monotherapy or added to endothelin-receptor antagonists as a sequential combination therapy, and for the treatment of inoperable CTEPH or persistent/recurrent PH after PEA. As it can stimulate sGC independently of NO, it could be beneficial in PAH patients with inadequate response to phosphodiesterase 5 inhibitors (PDE5i). Future studies are needed to evaluate whether drug switching is beneficial in PAH and which baseline markers could guide the optimal initial treatment selection.
C1 [Boutou, Afroditi K.] G Papanikolaou Hosp, Dept Resp Med, Thessaloniki 57010, Greece.
   [Pitsiou, Georgia] Aristotle Univ Thessaloniki, Dept Resp Failure, Thessaloniki, Greece.
RP Boutou, AK (通讯作者)，G Papanikolaou Hosp, Dept Resp Med, Thessaloniki 57010, Greece.
EM afboutou@yahoo.com
OI PITSIOU, GEORGIA/0000-0001-7426-0890
CR Bayer AG, 2017, BAYER AG ADEMPAS RIO
   Bayer Healthcare, 2014, AD RIOC TABL CAN PRO
   Becker C, 2016, PULM CIRC, V6, pS27, DOI 10.1086/685018
   Behr J, 2008, EUR RESPIR J, V31, P1357, DOI 10.1183/09031936.00171307
   Benza RL, 2017, J RARE DIS, V2, P15
   Bonderman D, 2014, CHEST, V146, P1274, DOI 10.1378/chest.14-0106
   Bonderman D, 2013, CIRCULATION, V128, P502, DOI 10.1161/CIRCULATIONAHA.113.001458
   Cabral JEB, 2013, J PEDIAT-BRAZIL, V89, P226, DOI 10.1016/j.jped.2012.11.009
   Conole D, 2013, DRUGS, V73, P1967, DOI 10.1007/s40265-013-0149-5
   Cuttica MJ, 2010, RESP MED, V104, P1877, DOI 10.1016/j.rmed.2010.05.009
   D'Armini AM, 2015, J HEART LUNG TRANSPL, V34, P348, DOI 10.1016/j.healun.2015.02.003
   Deruelle P, 2006, BIOL NEONATE, V90, P135, DOI 10.1159/000092518
   Dos Santos Fernandes CJC, 2017, EUR RESPIR J, V50, P3
   Dumitrascu R, 2006, CIRCULATION, V113, P286, DOI 10.1161/CIRCULATIONAHA.105.581405
   Frey R, 2008, J CLIN PHARMACOL, V48, P926, DOI 10.1177/0091270008319793
   Frey R, 2016, PULM CIRC, V6, pS15, DOI 10.1086/685017
   Frey R, 2016, PULM CIRC, V6, pS5, DOI 10.1086/685015
   Frey R, 2011, J CLIN PHARMACOL, V51, P1051, DOI 10.1177/0091270010378119
   Friebe A, 2003, CIRC RES, V93, P96, DOI 10.1161/01.RES.0000082524.34487.31
   Gabe N, 2017, J HEART LUNG TRANSPL, V36, P509, DOI 10.1016/j.healun.2016.12.012
   Galie N, 2016, EUR HEART J, V37, P67, DOI 10.1093/eurheartj/ehv317
   Galie N, 2015, EUR RESPIR J, V45, P1314, DOI 10.1183/09031936.00105914
   Ghio S, 2012, EUR J HEART FAIL, V14, P946, DOI 10.1093/eurjhf/hfs071
   Ghofrani HA, 2010, EUR RESPIR J, V36, P792, DOI 10.1183/09031936.00182909
   Ghofrani HA, 2015, PULM CIRC, V5, P296, DOI 10.1086/680214
   Ghofrani HA, 2016, LANCET RESP MED, V4, P361, DOI 10.1016/S2213-2600(16)30019-4
   Ghofrani HA, 2013, NEW ENGL J MED, V369, P319, DOI 10.1056/NEJMoa1209657
   Grimminger F, 2009, EUR RESPIR J, V33, P785, DOI 10.1183/09031936.00039808
   Halank M, 2017, RESP MED, V128, P50, DOI 10.1016/j.rmed.2017.05.008
   Hambly N, 2015, EXPERT REV RESP MED, V9, P679, DOI 10.1586/17476348.2015.1106316
   HARDMAN JG, 1969, J BIOL CHEM, V244, P6363
   Hoeper MM, 2017, EUR RESPIR J, V50, DOI 10.1183/13993003.02425-2016
   Hoeper MM, 2017, RESP MED, V122, pS18, DOI 10.1016/j.rmed.2016.11.001
   Hoeper MM, 2013, EUR RESPIR J, V41, P853, DOI 10.1183/09031936.00213911
   Jais X, 2019, EUR RESPIR J, V54, DOI 10.1183/13993003.congress-2019.RCT1885
   Kim NH, 2017, HEART, V103, P599, DOI 10.1136/heartjnl-2016-309621
   Klinger JR, 2007, CLIN CHEST MED, V28, P143, DOI 10.1016/j.ccm.2006.12.002
   KO FN, 1994, BLOOD, V84, P4226, DOI 10.1182/blood.V84.12.4226.bloodjournal84124226
   Koress C, 2016, CURR HYPERTENS REP, V18, DOI 10.1007/s11906-016-0645-6
   Kuroda K, 2019, HEART LUNG CIRC, ppii
   Lang IM, 2009, EUR RESPIR REV, V18, P24, DOI 10.1183/09059180.00011110
   Lang I, 2017, EUR RESPIR REV, V26, DOI 10.1183/16000617.0119-2016
   Lang IM, 2014, CIRCULATION, V130, P508, DOI 10.1161/CIRCULATIONAHA.114.009309
   Laursen JB, 2001, CIRCULATION, V103, P1282
   Lian TY, 2017, DRUG DES DEV THER, V11, P1195, DOI 10.2147/DDDT.S117277
   Marra AM, 2018, RESP RES, V19, DOI 10.1186/s12931-018-0957-y
   Mayer E, 2011, J THORAC CARDIOV SUR, V141, P702, DOI 10.1016/j.jtcvs.2010.11.024
   McLaughlin VV, 2017, BMC PULM MED, V17, DOI 10.1186/s12890-017-0563-7
   Meis T, 2014, EXPERT OPIN PHARMACO, V15, P2419, DOI 10.1517/14656566.2014.964207
   Mitrovic V, 2009, BMC PHARM S1, V9, pP51, DOI [10.1186/1471-2210-9-S1-P51, DOI 10.1186/1471-2210-9-S1-P51]
   MOSER KM, 1993, CHEST, V103, P685, DOI 10.1378/chest.103.3.685
   Murad F, 2006, NEW ENGL J MED, V355, P2003, DOI 10.1056/NEJMsa063904
   Nathan SD, 2019, LANCET RESP MED, V7, P780, DOI [10.1016/S2213-2600(19)30250-4, 10.1016/02213-2600(19)30250-4]
   Owan TE, 2006, NEW ENGL J MED, V355, P251, DOI 10.1056/NEJMoa052256
   Reesink HJ, 2006, CIRC J, V70, P1058, DOI 10.1253/circj.70.1058
   Rickert V, 2014, PULM PHARMACOL THER, V28, P130, DOI 10.1016/j.pupt.2014.02.004
   Roy B, 2008, BRIT J PHARMACOL, V153, P1495, DOI 10.1038/sj.bjp.0707687
   Schermuly RT, 2008, EUR RESPIR J, V32, P881, DOI 10.1183/09031936.00114407
   Schmidt P, 2003, EUR J PHARMACOL, V468, P167, DOI 10.1016/S0014-2999(03)01674-1
   Shimoda LA, 2013, J MOL MED, V91, P297, DOI 10.1007/s00109-013-0998-0
   Simonneau G, 2016, LANCET RESP MED, V4, P372, DOI 10.1016/S2213-2600(16)30022-4
   Stasch JP, 2011, CIRCULATION, V123, P2263, DOI 10.1161/CIRCULATIONAHA.110.981738
   Stasch JP, 2002, BRIT J PHARMACOL, V136, P773, DOI 10.1038/sj.bjp.0704778
   Tuder RM, 2013, J AM COLL CARDIOL, V62, pD4, DOI 10.1016/j.jacc.2013.10.025
   Wang WW, 2019, CLIN CARDIOL, V42, P741, DOI 10.1002/clc.23212
   Wolin MS, 2010, ANN NY ACAD SCI, V1203, P126, DOI 10.1111/j.1749-6632.2010.05557.x
   Yamamoto K, 2017, RESPIR INVESTIG, V55, P270, DOI 10.1016/j.resinv.2017.04.004
NR 67
TC 5
Z9 5
U1 0
U2 2
PU TAYLOR & FRANCIS LTD
PI ABINGDON
PA 2-4 PARK SQUARE, MILTON PARK, ABINGDON OR14 4RN, OXON, ENGLAND
SN 1465-6566
EI 1744-7666
J9 EXPERT OPIN PHARMACO
JI Expert Opin. Pharmacother.
PD JUL 2
PY 2020
VL 21
IS 10
SI SI
BP 1145
EP 1155
DI 10.1080/14656566.2020.1727446
EA FEB 2020
PG 11
WC Pharmacology & Pharmacy
WE Science Citation Index Expanded (SCI-EXPANDED)
SC Pharmacology & Pharmacy
GA MR8FT
UT WOS:000515480000001
PM 32089012
DA 2022-03-12
ER

PT J
AU Reiss, C
   Mindukshev, I
   Bischoff, V
   Subramanian, H
   Kehrer, L
   Friebe, A
   Stasch, JP
   Gambaryan, S
   Walter, U
AF Reiss, C.
   Mindukshev, I.
   Bischoff, V.
   Subramanian, H.
   Kehrer, L.
   Friebe, A.
   Stasch, J. -P.
   Gambaryan, S.
   Walter, U.
TI The sGC stimulator riociguat inhibits platelet function in washed
   platelets but not in whole blood
SO BRITISH JOURNAL OF PHARMACOLOGY
LA English
DT Article
ID SOLUBLE GUANYLATE-CYCLASE; PROTEIN-KINASE-A; NITRIC-OXIDE; CONCISE
   GUIDE; BAY 63-2521; ADHESION MECHANISMS; SIGNALING PATHWAY;
   PHARMACOLOGY; ACTIVATOR; CINACIGUAT
AB Background and PurposeStimulation of soluble guanylyl cyclase (sGC) is a valuable therapeutic strategy for the treatment of several cardiovascular diseases. The sGC stimulator riociguat has been approved for the treatment of two forms of pulmonary hypertension. Platelets contain large amounts of sGC and play a key role in the regulation of haemostasis. Therefore, we investigated the effects of riociguat on platelet function.
   Experimental ApproachThe effect of riociguat treatment on human platelet activation and aggregation was investigated. The sGC-specific effects of riociguat were determined by comparing wild-type and platelet-specific sGC-knockout mice.
   Key ResultsRiociguat induced cGMP synthesis and subsequent PKG activation in human platelets, suggesting that the inhibitory effects are mediated by cGMP signalling. This finding was confirmed when sGC-knockout platelets were not inhibited by riociguat. In washed human platelets, 100nM riociguat reduced ADP-induced GPIIb/IIIa activation, while a 10-fold higher concentration was required to reduce convulxin-stimulated GPIIb/IIIa activation. Riociguat inhibited ADP-induced platelet shape change and aggregation, while ATP-induced shape change remained unaffected. However, in PRP and whole blood, 50-100M riociguat was required to inhibit platelet activation and aggregation. Riociguat in combination with iloprost significantly inhibited platelet aggregation, even in whole blood.
   Conclusions and ImplicationsRiociguat inhibits platelet activation in whole blood only at concentrations above 50M, while the plasma concentrations in riociguat-treated patients are 150 to 500nM. This finding indicates that riociguat treatment does not affect platelet function in patients. Nevertheless, the possibility that riociguat acts synergistically with iloprost to inhibit platelet activation should be considered.
C1 [Reiss, C.; Bischoff, V.; Subramanian, H.; Walter, U.] Johannes Gutenberg Univ Mainz, Med Ctr Mainz, Ctr Thrombosis & Hemostasis, D-55131 Mainz, Germany.
   [Mindukshev, I.; Gambaryan, S.] Russian Acad Sci, Sechenov Inst Evolutionary Physiol & Biochem, St Petersburg 196140, Russia.
   [Subramanian, H.] Univ Med Ctr Hamburg Eppendorf, Inst Expt Cardiovasc Res, Hamburg, Germany.
   [Kehrer, L.] Univ Wurzburg, Inst Clin Biochem & Pathobiochem, D-97070 Wurzburg, Germany.
   [Kehrer, L.; Friebe, A.] Univ Wurzburg, Inst Physiol, Wurzburg, Germany.
   [Stasch, J. -P.] Bayer Pharma AG, Cardiol Res, Wuppertal, Germany.
   [Gambaryan, S.] St Petersburg State Univ, Dept Cytol & Histol, St Petersburg 199034, Russia.
RP Walter, U (通讯作者)，Johannes Gutenberg Univ Mainz, Med Ctr Mainz, Ctr Thrombosis & Hemostasis, Langenbeckstr 1, D-55131 Mainz, Germany.
EM gambaryan@klin-biochem.uni-wuerzburg.de;
   ulrich.walter@unimedizin-mainz.de
RI Gambaryan, Stepan/I-3940-2016; Mindukshev, Igor Viktorovich/R-7538-2016;
   Walter, ulrich/W-2478-2017
OI Gambaryan, Stepan/0000-0002-1470-0791; Mindukshev, Igor
   Viktorovich/0000-0001-5978-2105; Walter, ulrich/0000-0001-6784-2307
FU Federal Ministry of Education and ResearchFederal Ministry of Education
   & Research (BMBF) [BMBF 01EO1003]; DFGGerman Research Foundation
   (DFG)European Commission [RE 3183/1-1]; Rudolf Marx Grant from the
   German Society of Thrombosis and Haemostasis; Stiftung fur
   Pathobiochemie und Molekulare Diagnostik
FX This study was supported by the Federal Ministry of Education and
   Research (BMBF 01EO1003), by the DFG grant (RE 3183/1-1) and Rudolf Marx
   Grant 2014 from the German Society of Thrombosis and Haemostasis and
   grant from Stiftung fur Pathobiochemie und Molekulare Diagnostik to H.
   S. and U. W.
CR Alencar JL, 2003, MOL PHARMACOL, V63, P1148, DOI 10.1124/mol.63.5.1148
   Alexander SPH, 2013, BRIT J PHARMACOL, V170, P1676, DOI 10.1111/bph.12449
   Alexander SPH, 2013, BRIT J PHARMACOL, V170, P1797, DOI 10.1111/bph.12451
   Alexander SPH, 2013, BRIT J PHARMACOL, V170, P1582, DOI 10.1111/bph.12446
   Alexander SPH, 2013, BRIT J PHARMACOL, V170, P1459, DOI 10.1111/bph.12445
   Conant CG., 2009, THE J, V32, P1644
   Conole D, 2013, DRUGS, V73, P1967, DOI 10.1007/s40265-013-0149-5
   Dickinson NT, 1997, BIOCHEM J, V323, P371, DOI 10.1042/bj3230371
   Erdmann J, 2013, NATURE, V504, P432, DOI 10.1038/nature12722
   Evgenov OV, 2006, NAT REV DRUG DISCOV, V5, P755, DOI 10.1038/nrd2038
   Evora PRB, 2012, CURR DRUG TARGETS, V13, P1207
   Follmann M, 2013, ANGEW CHEM INT EDIT, V52, P9442, DOI 10.1002/anie.201302588
   Frey R, 2011, BMC PHARM S1, V11, pP25, DOI DOI 10.1186/1471-2210-11-S1-P25
   Frey R, 2008, J CLIN PHARMACOL, V48, P926, DOI 10.1177/0091270008319793
   Frey R, 2011, J CLIN PHARMACOL, V51, P1051, DOI 10.1177/0091270010378119
   Gambaryan S, 2004, BLOOD, V103, P2593, DOI 10.1182/blood-2003-09-3349
   Gambaryan S, 2010, J BIOL CHEM, V285, P18352, DOI 10.1074/jbc.M109.077602
   Gheorghiade M, 2012, EUR J HEART FAIL, V14, P1056, DOI 10.1093/eurjhf/hfs093
   Ghofrani HA, 2013, NEW ENGL J MED, V369, P319, DOI 10.1056/NEJMoa1209657
   Gladwin MT, 2006, J CLIN INVEST, V116, P2330, DOI 10.1172/JCI29807
   Grimminger F, 2009, EUR RESPIR J, V33, P785, DOI 10.1183/09031936.00039808
   Hobbs AJ, 2003, VASC PHARMACOL, V40, P149, DOI 10.1016/S1537-1891(03)00046-6
   Hoeper M M, 2010, Pneumologie, V64, P401, DOI 10.1055/s-0029-1244112
   Jedlitschky G, 2004, BLOOD, V104, P3603, DOI 10.1182/blood-2003-12-4330
   Jensen BO, 2004, BLOOD, V104, P2775, DOI 10.1182/blood-2004-03-1058
   Kahner BN, 2006, J THROMB HAEMOST, V4, P2317, DOI 10.1111/j.1538-7836.2006.02192.x
   Kilkenny C, 2010, BRIT J PHARMACOL, V160, P1577, DOI [10.1111/j.1476-5381.2010.00872.x, 10.1113/expphysiol.2010.053793, 10.1113/jphysiol.2010.192278]
   KO FN, 1994, BLOOD, V84, P4226, DOI 10.1182/blood.V84.12.4226.bloodjournal84124226
   Lapp H, 2009, CIRCULATION, V119, P2781, DOI 10.1161/CIRCULATIONAHA.108.800292
   McGrath JC, 2010, BRIT J PHARMACOL, V160, P1573, DOI 10.1111/j.1476-5381.2010.00873.x
   Mindukshev I, 2012, CLIN CHEM LAB MED, V50, P1253, DOI 10.1515/CCLM.2011.817
   Mittendorf J, 2009, CHEMMEDCHEM, V4, P853, DOI 10.1002/cmdc.200900014
   Munzel T, 2005, CIRC RES, V97, P618, DOI 10.1161/01.RES.0000184694.03262.6d
   Murugappan S, 2006, FRONT BIOSCI-LANDMRK, V11, P1977, DOI 10.2741/1939
   Ni HY, 2003, TRANSFUS APHER SCI, V28, P257, DOI 10.1016/S1473-0502(03)00044-2
   Pawson AJ, 2014, NUCLEIC ACIDS RES, V42, pD1098, DOI 10.1093/nar/gkt1143
   Rickert V, 2014, PULM PHARMACOL THER, V28, P130, DOI 10.1016/j.pupt.2014.02.004
   Roe ND, 2012, VASC PHARMACOL, V57, P168, DOI 10.1016/j.vph.2012.02.004
   Ruggeri ZM, 2007, CIRC RES, V100, P1673, DOI 10.1161/01.RES.0000267878.97021.ab
   Rukoyatkina N, 2011, THROMB HAEMOSTASIS, V106, P922, DOI 10.1160/TH11-05-0319
   Schmidt HH, 2009, PREF HDB EXP PHARM, V191, pv
   Smolenski A, 2012, J THROMB HAEMOST, V10, P167, DOI 10.1111/j.1538-7836.2011.04576.x
   Stasch JP, 2006, J CLIN INVEST, V116, P2552, DOI 10.1172/JCI28371
   Stasch JP, 2013, HANDB EXP PHARMACOL, V218, P279, DOI 10.1007/978-3-642-38664-0_12
   Stasch Johannes-Peter, 2009, V191, P277, DOI 10.1007/978-3-540-68964-5_13
   Stasch JP, 2002, BRIT J PHARMACOL, V135, P333, DOI 10.1038/sj.bjp.0704484
   Varga-Szabo D, 2008, ARTERIOSCL THROM VAS, V28, P403, DOI 10.1161/ATVBAHA.107.150474
   Walter Ulrich, 2009, V191, P533, DOI 10.1007/978-3-540-68964-5_23
NR 48
TC 14
Z9 16
U1 0
U2 2
PU WILEY
PI HOBOKEN
PA 111 RIVER ST, HOBOKEN 07030-5774, NJ USA
SN 0007-1188
EI 1476-5381
J9 BRIT J PHARMACOL
JI Br. J. Pharmacol.
PD NOV
PY 2015
VL 172
IS 21
BP 5199
EP 5210
DI 10.1111/bph.13286
PG 12
WC Pharmacology & Pharmacy
WE Science Citation Index Expanded (SCI-EXPANDED)
SC Pharmacology & Pharmacy
GA CU9XS
UT WOS:000363900900014
PM 26282717
OA Green Published, Bronze
DA 2022-03-12
ER

PT J
AU Cannon, JE
   Pepke-Zaba, J
AF Cannon, John E.
   Pepke-Zaba, Joanna
TI Riociguat for pulmonary hypertension
SO EXPERT REVIEW OF CLINICAL PHARMACOLOGY
LA English
DT Article
DE BAY 63-2521; chronic thromboembolic pulmonary hypertension; nitric
   oxide; pulmonary arterial; hypertension; pulmonary hypertension heart
   disease; pulmonary hypertension lung disease; riociguat; soluble
   guanylate cyclase stimulator
ID SOLUBLE GUANYLATE-CYCLASE; CHRONIC HEART-FAILURE; RANDOMIZED CONTROLLED
   TRIAL; INTERSTITIAL LUNG-DISEASE; PLACEBO-CONTROLLED TRIAL;
   ARTERIAL-HYPERTENSION; DOUBLE-BLIND; PROSPECTIVE REGISTRY; PROSTACYCLIN
   ANALOG; CLINICAL STATUS
AB Pulmonary hypertension, an elevation of the mean pulmonary artery pressure >= 25 mmHg, ultimately leads to premature death due to right ventricular dysfunction. Ten treatments from three classes of drugs are licensed for the management of pulmonary arterial hypertension. These treatments have improved exercise capacity but median survival is still poor. Additionally there are no licensed therapies for the other groups of pulmonary hypertension. Riociguat is a novel drug that stimulates soluble guanylate cyclase independently of nitric oxide and in synergy with nitric oxide. This review summarises the available evidence for riociguat in the treatment across all groups of pulmonary hypertension with a focus on pulmonary arterial hypertension and chronic thromboembolic pulmonary hypertension.
C1 [Cannon, John E.; Pepke-Zaba, Joanna] Papworth Hosp, Pulm Vasc Dis Unit, Cambridge CB23 3RE, England.
RP Pepke-Zaba, J (通讯作者)，Papworth Hosp, Pulm Vasc Dis Unit, Cambridge CB23 3RE, England.
EM joanna.pepkezaba@papworth.nhs.uk
FU Actelion; GSKGlaxoSmithKline; PfizerPfizer; BayerBayer AG; LungRX;
   United Therapeutics
FX JE Cannon has received reimbursements of travel expenses to congresses
   and speakers fees from Actelion, GSK and Pfizer. J Pepke-Zaba has
   received reimbursements of travel expenses to congresses and speakers'
   fees from Actelion, Pfizer, GSK, Bayer, LungRX and United Therapeutics,
   has participated to advisory boards for Actelion, United Therapeutics,
   Bayer, Pfizer, Lilly, Novartis, has received funds for research and
   education from Actelion, Pfizer, GSK, has received consultancy fee from
   Actelion. The authors have no other relevant affiliations or financial
   involvement with any organization or entity with a financial interest in
   or financial conflict with the subject matter or materials discussed in
   the manuscript apart from those disclosed.
CR Abe K, 2010, CIRCULATION, V121, P2747, DOI 10.1161/CIRCULATIONAHA.109.927681
   Archer SL, 2013, NEW ENGL J MED, V369, P386, DOI 10.1056/NEJMe1306684
   Austin ED, 2013, SEMIN RESP CRIT CARE, V34, P568, DOI 10.1055/s-0033-1355443
   Barst RJ, 1996, NEW ENGL J MED, V334, P296, DOI 10.1056/NEJM199602013340504
   Barst RJ, 2003, J AM COLL CARDIOL, V41, P2119, DOI 10.1016/S0735-1097(03)00463-7
   Behr J, 2008, EUR RESPIR J, V31, P1357, DOI 10.1183/09031936.00171307
   Benza RL, 2012, CHEST, V142, P448, DOI 10.1378/chest.11-1460
   Bonderman D, 2009, INT J CLIN PRACT, V63, P4, DOI [10.1109/APMC.2008.4958122, 10.1111/j.1742-1241.2008.01950.x]
   Bonderman D, 2009, EUR RESPIR J, V33, P325, DOI 10.1183/09031936.00087608
   Bonderman D, 2013, EUR HEART J S1, V34
   Bonderman D, 2013, CIRCULATION, V128, P502, DOI 10.1161/CIRCULATIONAHA.113.001458
   Califf RM, 1997, AM HEART J, V134, P44, DOI 10.1016/S0002-8703(97)70105-4
   Cannon JE, 2013, SEMIN RESP CRIT CARE, V34, P620, DOI 10.1055/s-0033-1355442
   Chaouat A, 2008, EUR RESPIR J, V32, P1371, DOI 10.1183/09031936.00015608
   CHRISTMAN BW, 1992, NEW ENGL J MED, V327, P70, DOI 10.1056/NEJM199207093270202
   Collard HR, 2007, CHEST, V131, P897, DOI 10.1378/chest.06-2101
   Condliffe R, 2009, EUR RESPIR J, V33, P332, DOI 10.1183/09031936.00092008
   Condliffe R, 2008, AM J RESP CRIT CARE, V177, P1122, DOI 10.1164/rccm.200712-1841OC
   DALONZO GE, 1991, ANN INTERN MED, V115, P343, DOI 10.7326/0003-4819-115-5-343
   Evgenov OV, 2006, NAT REV DRUG DISCOV, V5, P755, DOI 10.1038/nrd2038
   Frey R, 2008, J CLIN PHARMACOL, V48, P926, DOI 10.1177/0091270008319793
   Frey R, 2011, J CLIN PHARMACOL, V51, P1051, DOI 10.1177/0091270010378119
   Galie N, 2013, AM J RESP CRIT CARE, V187
   Galie N, 2002, J AM COLL CARDIOL, V39, P1496, DOI 10.1016/S0735-1097(02)01786-2
   Galie N, 2005, NEW ENGL J MED, V353, P2148, DOI 10.1056/NEJMoa050010
   Galie N, 2008, CIRCULATION, V117, P3010, DOI 10.1161/CIRCULATIONAHA.107.742510
   Galie N, 2013, J AM COLL CARDIOL, V62, pD1, DOI 10.1016/j.jacc.2013.10.030
   Galie N, 2009, EUR HEART J, V30, P2493, DOI 10.1093/eurheartj/ehp297
   Galie N, 2009, CIRCULATION, V119, P2894, DOI 10.1161/CIRCULATIONAHA.108.839274
   Ghofrani HA, 2011, AM J RESP CRIT CARE, V183
   Ghofrani HA, 2010, EUR RESPIR J, V36, P792, DOI 10.1183/09031936.00182909
   Ghofrani HA, 2002, LANCET, V360, P895, DOI 10.1016/S0140-6736(02)11024-5
   Ghofrani HA, 2013, 2013 EUR RESP SOC M
   Ghofrani HA, 2013, NEW ENGL J MED, V369, P330, DOI 10.1056/NEJMoa1209655
   Ghofrani HA, 2013, NEW ENGL J MED, V369, P319, DOI 10.1056/NEJMoa1209657
   Ghofrani HA, 2010, FUTUR CARDIOL, V6, P155, DOI 10.2217/FCA.10.5
   GIAID A, 1993, NEW ENGL J MED, V328, P1732, DOI 10.1056/NEJM199306173282402
   Grimminger F, 2009, EUR RESPIR J, V33, P785, DOI 10.1183/09031936.00039808
   Guazzi M, 2012, EUR J HEART FAIL, V14, P82, DOI 10.1093/eurjhf/hfr147
   Guazzi M, 2011, CIRC-HEART FAIL, V4, P8, DOI 10.1161/CIRCHEARTFAILURE.110.944694
   Guazzi M, 2010, NAT REV CARDIOL, V7, P648, DOI 10.1038/nrcardio.2010.144
   Guignabert C, 2013, SEMIN RESP CRIT CARE, V34, P551, DOI 10.1055/s-0033-1356496
   Hoeper MM, 2013, EUR RESPIR J, V41, P853, DOI 10.1183/09031936.00213911
   Humbert M, 2006, AM J RESP CRIT CARE, V173, P1023, DOI 10.1164/rccm.200510-1668OC
   Humbert M, 2004, NEW ENGL J MED, V351, P1425, DOI 10.1056/NEJMra040291
   Jais X, 2008, J AM COLL CARDIOL, V52, P2127, DOI 10.1016/j.jacc.2008.08.059
   Jenkins DP, 2013, EUR RESPIR J, V41, P735, DOI 10.1183/09031936.00058112
   Kalra PR, 2002, INT J CARDIOL, V85, P195, DOI 10.1016/S0167-5273(02)00182-1
   Kjaergaard J, 2007, AM J CARDIOL, V99, P1146, DOI 10.1016/j.amjcard.2006.11.052
   Lane KB, 2000, NAT GENET, V26, P81, DOI 10.1038/79226
   Lang M, 2012, PLOS ONE, V7, DOI 10.1371/journal.pone.0043433
   Lewis GD, 2007, CIRCULATION, V115, P59, DOI 10.1161/CIRCULATIONAHA.106.626226
   Ling Y, 2012, AM J RESP CRIT CARE, V186, P790, DOI 10.1164/rccm.201203-0383OC
   Ma L, 2013, NEW ENGL J MED, V369, P351, DOI 10.1056/NEJMoa1211097
   McLaughlin VV, 2010, J AM COLL CARDIOL, V55, P1915, DOI 10.1016/j.jacc.2010.01.027
   Moraes DL, 2000, CIRCULATION, V102, P1718, DOI 10.1161/01.CIR.102.14.1718
   Mosterd A, 2007, HEART, V93, P1137, DOI 10.1136/hrt.2003.025270
   Olschewski H, 1999, AM J RESP CRIT CARE, V160, P600, DOI 10.1164/ajrccm.160.2.9810008
   Olschewski H, 2002, NEW ENGL J MED, V347, P322, DOI 10.1056/NEJMoa020204
   Peacock AJ, 2007, EUR RESPIR J, V30, P104, DOI 10.1183/09031936.00092306
   Pengo V, 2004, NEW ENGL J MED, V350, P2257, DOI 10.1056/NEJMoa032274
   Pepke-Zaba J, 2011, CIRCULATION, V124, P1973, DOI 10.1161/CIRCULATIONAHA.110.015008
   Pulido T, 2013, NEW ENGL J MED, V369, P809, DOI 10.1056/NEJMoa1213917
   Redfield MM, 2013, JAMA-J AM MED ASSOC, V309, P1268, DOI 10.1001/jama.2013.2024
   Rubin L, 2013, CHEST, V144, DOI 10.1378/chest.1783307
   Rubin LJ, 2002, NEW ENGL J MED, V346, P896, DOI 10.1056/NEJMoa012212
   Schermuly RT, 2008, EUR RESPIR J, V32, P881, DOI 10.1183/09031936.00114407
   Simonneau G, 2013, AM J RESP CRIT CARE, V187
   Simonneau G, 2002, AM J RESP CRIT CARE, V165, P800, DOI 10.1164/ajrccm.165.6.2106079
   Simonneau G, 2013, CHEST, V144, p1023A, DOI [DOI 10.1378/CHEST.1783236, 10.1378/chest.1783236]
   Skoro-Sajer N, 2009, CIRCULATION, V119, P298, DOI 10.1161/CIRCULATIONAHA.108.794610
   Stenmark KR, 2009, AM J PHYSIOL-LUNG C, V297, pL1013, DOI 10.1152/ajplung.00217.2009
   Suntharalingam J, 2007, VASC PHARMACOL, V46, P449, DOI 10.1016/j.vph.2007.01.008
   Suntharalingam J, 2008, CHEST, V134, P229, DOI 10.1378/chest.07-2681
   Thabut G, 2005, CHEST, V127, P1531, DOI 10.1378/chest.127.5.1531
   Ulrich S, 2006, CHEST, V130, P841, DOI 10.1378/chest.130.3.841
   van der Plas MN, 2011, ANN THORAC SURG, V91, P1094, DOI 10.1016/j.athoracsur.2010.11.061
   Zisman DA, 2010, NEW ENGL J MED, V363, P620, DOI 10.1056/NEJMoa1002110
NR 78
TC 6
Z9 6
U1 1
U2 4
PU TAYLOR & FRANCIS LTD
PI ABINGDON
PA 2-4 PARK SQUARE, MILTON PARK, ABINGDON OR14 4RN, OXON, ENGLAND
SN 1751-2433
EI 1751-2441
J9 EXPERT REV CLIN PHAR
JI Expert Rev. Clin. Pharmacol.
PD MAY
PY 2014
VL 7
IS 3
BP 259
EP 270
DI 10.1586/17512433.2014.893818
PG 12
WC Pharmacology & Pharmacy
WE Science Citation Index Expanded (SCI-EXPANDED)
SC Pharmacology & Pharmacy
GA CB9YE
UT WOS:000349989700004
PM 24580082
DA 2022-03-12
ER

PT J
AU Ghio, S
   Bonderman, D
   Felix, SB
   Ghofrani, HA
   Michelakis, ED
   Mitrovic, V
   Oudiz, RJ
   Frey, R
   Roessig, L
   Semigran, MJ
AF Ghio, Stefano
   Bonderman, Diana
   Felix, Stephan B.
   Ghofrani, Hossein A.
   Michelakis, Evangelos D.
   Mitrovic, Veselin
   Oudiz, Ronald J.
   Frey, Reiner
   Roessig, Lothar
   Semigran, Marc J.
TI Left ventricular systolic dysfunction associated with pulmonary
   hypertension riociguat trial (LEPHT): rationale and design
SO EUROPEAN JOURNAL OF HEART FAILURE
LA English
DT Article
DE Pulmonary hypertension; Systolic heart failure; Clinical trial; Soluble
   guanylate cyclase stimulator; Riociguat
ID CHRONIC HEART-FAILURE; ARTERIAL-HYPERTENSION; MEDIATED VASODILATION;
   DIAGNOSIS; ENDOTHELIUM; GUIDELINES; PRESSURE; SURVIVAL
AB Pulmonary hypertension (PH) due to systolic left ventricular dysfunction (PH-sLVD) frequently complicates heart failure (HF), and greatly worsens the prognosis of patients with sLVD, but as yet has no approved treatment. The LEPHT study aims to characterize the haemodynamic profile, safety, tolerability, and pharmacokinetic profile of riociguat (BAY 63-2521), an oral stimulator of soluble guanylate cyclase, in patients with PH-sLVD.
   This 16-week, phase IIb, randomized, placebo-controlled, double-blind study enrols patients with PH-sLVD, defined as left ventricular ejection fraction (LVEF) 40 and mean pulmonary arterial pressure (PAP(mean)) epsilon 25 mmHg at rest. Patients using optimized HF medication will receive placebo or riociguat 0.5 mg, 1 mg, or up to 2 mg three times daily. The dose will be titrated for 8 weeks, based on systolic blood pressure and well-being, followed by 8 weeks of treatment at a stable dose. The primary efficacy variable is PAP(mean), while secondary efficacy endpoints include LVEF, exercise capacity, quality of life, and other haemodynamic and echocardiographic measurements. Safety and pharmacokinetics will also be assessed. After the 16-week study, patients will have the opportunity to be treated with riociguat in a long-term extension phase.
   The LEPHT study will provide valuable information on the haemodynamic, echocardiographic, and preliminary clinical effects of riociguat in patients with PH-sLVD.
   NCT01065454.
C1 [Semigran, Marc J.] Massachusetts Gen Hosp, Dept Med, Div Cardiol, Boston, MA 02114 USA.
   [Ghio, Stefano] Univ Hosp, Fdn IRCCS Policlin San Matteo, Dept Cardiol, Pavia, Italy.
   [Bonderman, Diana] Med Univ Vienna, Dept Internal Med 2, Vienna, Austria.
   [Felix, Stephan B.] Ernst Moritz Arndt Univ Greifswald, Univ Med, Dept Cardiol & Internal Med B, D-17487 Greifswald, Germany.
   [Ghofrani, Hossein A.] Univ Giessen, Univ Hosp Giessen & Marburg GmbH, D-35390 Giessen, Germany.
   [Michelakis, Evangelos D.] Univ Alberta, Dept Med, Edmonton, AB, Canada.
   [Mitrovic, Veselin] Kerckhoff Klin Forsch Gesell mbH, Bad Nauheim, Germany.
   [Oudiz, Ronald J.] Harbor UCLA Med Ctr, Torrance, CA 90509 USA.
   [Frey, Reiner] Bayer Pharma AG Berlin, Clin Pharmacol, Berlin, Germany.
   [Roessig, Lothar] Bayer Pharma AG Berlin, Global Clin Dev, Berlin, Germany.
   [Semigran, Marc J.] Harvard Univ, Sch Med, Boston, MA USA.
RP Semigran, MJ (通讯作者)，Massachusetts Gen Hosp, Dept Med, Div Cardiol, Boston, MA 02114 USA.
EM msemigran@partners.org
RI Ghio, Stefano/ABH-1151-2021; Ghofrani, Ardeschir/AAD-5293-2020;
   Ghofrani, Hossein Ardeschir/AAD-2856-2022
OI Ghio, Stefano/0000-0002-1858-1152; Ghofrani,
   Ardeschir/0000-0002-2029-4419; 
FU BayerBayer AG; Actelion; GileadGilead Sciences; MedtronicMedtronic;
   NovartisNovartis; PfizerPfizer; United Therapeutics
FX The LEPHT study is funded by Bayer.; G. and S. B. F. have received
   lecture honoraria from Bayer, Actelion, and Pfizer. H. A. G. has
   received honoraria for consultations and lecturing from Bayer, Actelion,
   Encysive, Pfizer, Ergonex, Lilly, and Novartis, and is also a member of
   advisory boards for GSK, Lilly, and Merck. V. M. has received research
   grants from Bayer and consults for CardioPep and Daiichi-Sankyo. R.J.O.
   has received speaker, consulting, and/or research support from Actelion,
   Bayer, Gilead, Medtronic, Novartis, Pfizer, and United Therapeutics. E.
   D. M. has received consultant honoraria from Merck, Bayer, and United
   Therapeutics. R. F. and L. R. are full-time employees of Bayer. D. B.
   and M.J.S. have received research support from Bayer.
CR Abraham WT, 2011, LANCET, V377, P658, DOI 10.1016/S0140-6736(11)60101-3
   Boerrigter G, 2003, CIRCULATION, V107, P686, DOI 10.1161/01.CIR.0000055737.15443.F8
   Butler J, 1999, J AM COLL CARDIOL, V34, P1802, DOI 10.1016/S0735-1097(99)00408-8
   Califf RM, 1997, AM HEART J, V134, P44, DOI 10.1016/S0002-8703(97)70105-4
   Cappola TP, 2002, CIRCULATION, V105, P1663, DOI 10.1161/01.CIR.0000013771.30198.82
   Chatterjee NA, 2011, CIRC-HEART FAIL, V4, P541, DOI 10.1161/CIRCHEARTFAILURE.111.963785
   Dickstein K, 2008, EUR J HEART FAIL, V10, P933, DOI 10.1016/j.ejheart.2008.08.005
   Galie N, 2009, EUR HEART J, V30, P2493, DOI 10.1093/eurheartj/ehp297
   Ghio S, 2001, J AM COLL CARDIOL, V37, P183, DOI 10.1016/S0735-1097(00)01102-5
   Ghofrani HA, 2010, EUR RESPIR J, V36, P792, DOI 10.1183/09031936.00182909
   Grigioni F, 2006, J HEART LUNG TRANSPL, V25, P1241, DOI 10.1016/j.healun.2006.06.015
   Grimminger F, 2009, EUR RESPIR J, V33, P785, DOI 10.1183/09031936.00039808
   Guazzi M, 2010, NAT REV CARDIOL, V7, P648, DOI 10.1038/nrcardio.2010.144
   Guazzi M, 2010, INT J CARDIOL, V144, P410, DOI 10.1016/j.ijcard.2009.03.041
   Haddad F, 2011, PROG CARDIOVASC DIS, V54, P154, DOI 10.1016/j.pcad.2011.06.003
   Hampton JR, 1997, LANCET, V349, P971, DOI 10.1016/S0140-6736(96)10488-8
   Hoeper MM, 2009, J AM COLL CARDIOL, V54, pS85, DOI 10.1016/j.jacc.2009.04.008
   Jessup M, 2009, CIRCULATION, V119, P1977, DOI 10.1161/CIRCULATIONAHA.109.192064
   KATZ SD, 1992, J AM COLL CARDIOL, V19, P918, DOI 10.1016/0735-1097(92)90271-N
   Khush KK, 2009, AM HEART J, V157, P1026, DOI 10.1016/j.ahj.2009.02.022
   Kjaergaard J, 2007, AM J CARDIOL, V99, P1146, DOI 10.1016/j.amjcard.2006.11.052
   Lewis GD, 2011, CIRC-HEART FAIL, V4, P276, DOI 10.1161/CIRCHEARTFAILURE.110.959437
   Mathier MA, 1998, J AM COLL CARDIOL, V32, P216, DOI 10.1016/S0735-1097(98)00209-5
   Meyer B, 2005, J AM COLL CARDIOL, V46, P1011, DOI 10.1016/j.jacc.2005.04.060
   Mitrovic V, 2009, BMC PHARM S1, V9, pP51, DOI [10.1186/1471-2210-9-S1-P51, DOI 10.1186/1471-2210-9-S1-P51]
   Moraes DL, 2000, CIRCULATION, V102, P1718, DOI 10.1161/01.CIR.102.14.1718
   Munzel T, 2005, CIRC RES, V97, P618, DOI 10.1161/01.RES.0000184694.03262.6d
   PACKER M, 1991, NEW ENGL J MED, V325, P1468, DOI 10.1056/NEJM199111213252103
   Sharkovska Y, 2010, J HYPERTENS, V28, P1666, DOI 10.1097/HJH.0b013e32833b558c
   Simonneau G, 2009, J AM COLL CARDIOL, V54, pS43, DOI [10.1016/j.jacc.2009.04.012, 10.1016/j.jacc.2013.10.029]
   Stasch JP, 2011, CIRCULATION, V123, P2263, DOI 10.1161/CIRCULATIONAHA.110.981738
   Stasch JP, 2001, NATURE, V410, P212, DOI 10.1038/35065611
   Stevenson LW, 2010, CIRC-HEART FAIL, V3, P580, DOI 10.1161/CIRCHEARTFAILURE.109.923300
   Taylor AL, 2004, NEW ENGL J MED, V351, P2049, DOI 10.1056/NEJMoa042934
   Yokota Takashi, 2011, Nihon Rinsho, V69, P1691
NR 35
TC 19
Z9 21
U1 0
U2 6
PU WILEY
PI HOBOKEN
PA 111 RIVER ST, HOBOKEN 07030-5774, NJ USA
SN 1388-9842
EI 1879-0844
J9 EUR J HEART FAIL
JI Eur. J. Heart Fail.
PD AUG
PY 2012
VL 14
IS 8
BP 946
EP 953
DI 10.1093/eurjhf/hfs071
PG 8
WC Cardiac & Cardiovascular Systems
WE Science Citation Index Expanded (SCI-EXPANDED)
SC Cardiovascular System & Cardiology
GA 980WM
UT WOS:000306924900013
PM 22719060
OA Bronze
DA 2022-03-12
ER

PT J
AU Gur, S
   Kadowitz, PJ
   Hellstrom, WJG
AF Gur, Serap
   Kadowitz, Philip J.
   Hellstrom, Wayne J. G.
TI Exploring the Potential of NO-Independent Stimulators and Activators of
   Soluble Guanylate Cyclase for the Medical Treatment of Erectile
   Dysfunction
SO CURRENT PHARMACEUTICAL DESIGN
LA English
DT Review
DE Activators; erectile function; nitric oxide; PDE5; soluble guanylate
   cyclase; stimulators; treatment
ID NITRIC-OXIDE SYNTHASE; RABBIT CORPUS CAVERNOSUM; URINARY-TRACT SYMPTOMS;
   INHIBITS NEOINTIMA FORMATION; SMOOTH-MUSCLE RELAXATION; HEALTHY
   MALE-VOLUNTEERS; CINACIGUAT BAY 58-2667; CYCLIC-GMP FORMATION;
   CARBON-MONOXIDE; PULMONARY-HYPERTENSION
AB Nitric oxide (NO)-sensitive soluble guanylyl cyclase (sGC) is the receptor that catalyzes the formation of the intracellular messenger cyclic guanosine monophosphate (cGMP). Binding of the physiological activator, NO, to the reduced heme moiety of sGC increases the conversion of guanosine triphosphate (GTP) to cyclic GMP (cGMP) and engages crucial effector systems such as protein kinases, phosphodiesterases, and ion channels. The development of compounds that activate sGC independent of NO release has therapeutic implications. Recent studies have demonstrated the potential use of heme-dependent sGC stimulators (e.g. YC-1, BAY 41-2272, BAY 41-8543, BAY 63-2521, CFM-1571 and A-350619) and heme-independent sGC activators (e. g. BAY 58-2667, HMR-1766, S-3448, A-778935) in the treatment of cardiovascular diseases.
   Erectile dysfunction (ED) affects millions of men. Phosphodiesterase (PDE)-5 inhibitors, producing an NO-dependent increase in intracellular cGMP concentration, have been a successful approach in the treatment of ED. However, >30% of men with ED do not respond to PDE-5 inhibitor therapy, implying that endogenous NO production may be impaired to such an extent that inhibition of cGMP degradation produces no significant therapeutic advantage. Endogenous NO released from nitrergic nerves in the corpora cavernosa is significantly decreased in various conditions (e. g. diabetes, aging, and hypertension) and has reduced activation of the NO-sGC-cGMP pathway. It is conceivable that sGC stimulators and/or activators may be more effective than PDE5 inhibitors in the treatment of ED in such circumstances by improving NO-sGC-cGMP signaling and erectile function. This novel drug therapy approach for the treatment of ED shows promise.
C1 [Gur, Serap; Kadowitz, Philip J.; Hellstrom, Wayne J. G.] Tulane Univ, Dept Urol & Pharmacol, Hlth Sci Ctr, New Orleans, LA 70112 USA.
RP Hellstrom, WJG (通讯作者)，Tulane Univ, Sect Androl, Hlth Sci Ctr, Dept Urol, 1430 Tulane Ave,SL 42, New Orleans, LA 70112 USA.
EM whellst@tulane.edu
OI Gur, Serap/0000-0002-1730-7282
CR Aziz MT, 2009, ANDROLOGIA, V41, P176, DOI 10.1111/j.1439-0272.2008.00911.x
   Ahn GJ, 2009, ASIAN J ANDROL, V11, P435, DOI 10.1038/aja.2009.27
   ANDERSSON KE, 1995, PHYSIOL REV, V75, P191, DOI 10.1152/physrev.1995.75.1.191
   Andersson KE, 2001, PHARMACOL REV, V53, P417
   Angulo J, 2009, J SEX MED, V6, P373, DOI 10.1111/j.1743-6109.2008.01088.x
   Baracat JS, 2003, EUR J PHARMACOL, V477, P163, DOI 10.1016/j.ejphar.2003.08.012
   BEAVO JA, 1995, PHYSIOL REV, V75, P725, DOI 10.1152/physrev.1995.75.4.725
   Bella AJ, 2009, J SEX MED, V6, P347, DOI 10.1111/j.1743-6109.2008.01194.x
   Bischoff E, 2004, CIRCULATION, V110, pE320, DOI 10.1161/01.CIR.0000142209.28862.12
   Bischoff E, 2003, UROLOGY, V61, P464, DOI 10.1016/S0090-4295(02)02121-0
   Bivalacqua TJ, 2004, P NATL ACAD SCI USA, V101, P9121, DOI 10.1073/pnas.0400520101
   Bivalacqua TJ, 2003, J ANDROL, V24, pS17
   Boolell M, 1996, Int J Impot Res, V8, P47
   BOULET I, 1992, ONCOGENE, V7, P703
   Brioni JD, 2002, INT J IMPOT RES, V14, P8, DOI 10.1038/sj.ijir.3900801
   Cai C, 2007, ONCOGENE, V26, P1606, DOI 10.1038/sj.onc.1209956
   Caretta N, 2005, J Endocrinol Invest, V28, P108
   Cartledge JJ, 2001, BJU INT, V87, P394, DOI 10.1046/j.1464-410x.2001.00065.x
   Cary SPL, 2005, P NATL ACAD SCI USA, V102, P13064, DOI 10.1073/pnas.0506289102
   Cellek S, 2002, EXPERT OPIN INV DRUG, V11, P1563, DOI 10.1517/13543784.11.11.1563
   Chang SH, 2004, AM J PHYSIOL-REG I, V287, pR950, DOI 10.1152/ajpregu.00639.2003
   Chitaley K, 2002, HYPERTENSION, V39, P438, DOI 10.1161/hy02t2.102960
   Claudino MA, 2007, INT J IMPOT RES, V19, P189, DOI 10.1038/sj.ijir.3901511
   Claudino MA, 2009, J SEX MED, V6, P2187, DOI 10.1111/j.1743-6109.2009.01337.x
   Denninger JW, 2000, BIOCHEMISTRY-US, V39, P4191, DOI 10.1021/bi992332q
   Dierks EA, 1996, BIOCHEM PHARMACOL, V51, P1593, DOI 10.1016/0006-2952(96)00078-0
   Dunkern TR, 2007, EUR J PHARMACOL, V572, P12, DOI 10.1016/j.ejphar.2007.06.036
   Evgenov OV, 2007, AM J RESP CRIT CARE, V176, P1138, DOI 10.1164/rccm.200707-1121OC
   Evgenov OV, 2006, NAT REV DRUG DISCOV, V5, P755, DOI 10.1038/nrd2038
   Evgenov OV, 2004, CIRCULATION, V110, P2253, DOI 10.1161/01.CIR.0000144469.01521.8A
   Fandel TM, 2008, J SEX MED, V5, P1866, DOI 10.1111/j.1743-6109.2008.00881.x
   Feelisch M, 1998, N-S ARCH PHARMACOL, V358, P113, DOI 10.1007/PL00005231
   Feelisch M, 1999, MOL PHARMACOL, V56, P243, DOI 10.1124/mol.56.2.243
   Feil R, 2006, EMBO REP, V7, P149, DOI 10.1038/sj.embor.7400627
   FELDMAN HA, 1994, J UROLOGY, V151, P54, DOI 10.1016/S0022-5347(17)34871-1
   Ferrini MG, 2007, BIOL REPROD, V76, P915, DOI 10.1095/biolreprod.106.059642
   Ferrini MG, 2004, CARDIOVASC RES, V61, P796, DOI 10.1016/j.cardiores.2003.12.006
   Filippi S, 2007, ENDOCRINOLOGY, V148, P1019, DOI 10.1210/en.2006-1079
   Foerster J, 1996, EUR J BIOCHEM, V240, P380, DOI 10.1111/j.1432-1033.1996.0380h.x
   Foresta C, 2003, J Endocrinol Invest, V26, P77
   Forrest A, 2005, EUR J PHARMACOL, V509, P77, DOI 10.1016/j.ejphar.2004.12.029
   Frey R, 2008, J CLIN PHARMACOL, V48, P926, DOI 10.1177/0091270008319793
   Frey R, 2008, J CLIN PHARMACOL, V48, P1400, DOI 10.1177/0091270008322906
   Friebe A, 1996, EMBO J, V15, P6863, DOI 10.1002/j.1460-2075.1996.tb01078.x
   Galle J, 1999, BRIT J PHARMACOL, V127, P195, DOI 10.1038/sj.bjp.0702495
   GERZER R, 1981, FEBS LETT, V132, P71, DOI 10.1016/0014-5793(81)80429-2
   Ghofrani HA, 2006, NAT REV DRUG DISCOV, V5, P689, DOI 10.1038/nrd2030
   Gonzalez-Cadavid NF, 2004, EXP GERONTOL, V39, P1705, DOI 10.1016/j.exger.2004.06.022
   Grimminger F, 2009, EUR RESPIR J, V33, P785, DOI 10.1183/09031936.00039808
   Gur S, 2008, DRUGS, V68, P209, DOI 10.2165/00003495-200868020-00005
   Gurbuz N, 2008, ASIAN J ANDROL, V10, P36, DOI 10.1111/j.1745-7262.2008.00375.x
   Hallen K, 2005, NEUROSCIENCE, V133, P169, DOI 10.1016/j.neuroscience.2005.02.015
   HATZIMOURATIDIS K, 2008, EUR UROL
   Heruti R, 2008, J SEX MED, V5, P1230, DOI 10.1111/j.1743-6109.2007.00766.x
   Hobbs AJ, 2002, BRIT J PHARMACOL, V136, P637, DOI 10.1038/sj.bjp.0704779
   Hoenicka M, 1999, J MOL MED-JMM, V77, P14, DOI 10.1007/s001090050292
   Hofmann F, 2006, PHYSIOL REV, V86, P1, DOI 10.1152/physrev.00015.2005
   Hosogai N, 2003, EUR J PHARMACOL, V473, P65, DOI 10.1016/S0014-2999(03)01947-2
   Hsieh GC, 2003, EUR J PHARMACOL, V458, P183, DOI 10.1016/S0014-2999(02)02730-9
   HUMBERT P, 1990, EUR J BIOCHEM, V190, P273, DOI 10.1111/j.1432-1033.1990.tb15572.x
   Hwang TL, 1998, BRIT J PHARMACOL, V125, P1158, DOI 10.1038/sj.bjp.0702181
   IGNARRO LJ, 1990, PHARMACOL TOXICOL, V67, P1, DOI 10.1111/j.1600-0773.1990.tb00772.x
   IGNARRO LJ, 1990, BIOCHEM BIOPH RES CO, V170, P843, DOI 10.1016/0006-291X(90)92168-Y
   IGNARRO LJ, 1982, P NATL ACAD SCI-BIOL, V79, P2870, DOI 10.1073/pnas.79.9.2870
   IGNARRO LJ, 1986, J BIOL CHEM, V261, P4997
   Iwatani Y, 2008, BRIT J PHARMACOL, V154, P32, DOI 10.1038/bjp.2008.72
   Iyer LM, 2003, BMC GENOMICS, V4, DOI 10.1186/1471-2164-4-5
   Kalsi JS, 2003, J UROLOGY, V169, P761, DOI 10.1016/S0022-5347(05)64009-8
   KANNAN MS, 1995, LIFE SCI, V56, P2229, DOI 10.1016/0024-3205(95)00212-O
   Kasseckert SA, 2009, CARDIOVASC RES, V83, P381, DOI 10.1093/cvr/cvp065
   Kemp-Harper B, 2008, SCI SIGNAL, V1, DOI 10.1126/stke.19pe12
   Kloss S, 2000, HYPERTENSION, V35, P43
   Knorr A, 2008, ARZNEIMITTEL-FORSCH, V58, P71, DOI 10.1055/s-0031-1296471
   KO FN, 1994, BLOOD, V84, P4226, DOI 10.1182/blood.V84.12.4226.bloodjournal84124226
   Koglin M, 2003, J BIOL CHEM, V278, P12590, DOI 10.1074/jbc.M212740200
   Kojda G, 1998, Pharm Acta Helv, V73, P27, DOI 10.1016/S0031-6865(97)00044-7
   Lapp H, 2009, CIRCULATION, V119, P2781, DOI 10.1161/CIRCULATIONAHA.108.800292
   Lau David H. W., 2006, Current Vascular Pharmacology, V4, P89
   Linder AE, 2006, AM J PHYSIOL-REG I, V290, pR1302, DOI 10.1152/ajpregu.00601.2005
   Linder AE, 2005, J PHARMACOL EXP THER, V314, P9, DOI 10.1124/jpet.105.083634
   Liu YN, 2006, J PHARMACOL EXP THER, V316, P35, DOI 10.1124/jpet.105.090563
   Lu DY, 2007, BRIT J PHARMACOL, V151, P396, DOI 10.1038/sj.bjp.0707187
   Lysiak JJ, 2008, J UROLOGY, V179, P779, DOI 10.1016/j.juro.2007.09.021
   Masuyama H, 2006, HYPERTENSION, V48, P972, DOI 10.1161/01.HYP.0000241087.12492.47
   Mateos-Caceres PJ, 2006, INT J IMPOT RES, V18, P432, DOI 10.1038/sj.ijir.3901461
   Mayer B, 2001, TRENDS PHARMACOL SCI, V22, P546, DOI 10.1016/S0165-6147(00)01889-7
   McCullough AR, 2008, ASIAN J ANDROL, V10, P61, DOI 10.1111/j.1745-7262.2008.00366.x
   McVary KT, 2005, DRUGS TODAY, V41, P527, DOI 10.1358/dot.2005.41.8.893711
   Melichar VO, 2004, P NATL ACAD SCI USA, V101, P16671, DOI 10.1073/pnas.0405509101
   Meurer S, 2009, CIRC RES, V105, P33, DOI 10.1161/CIRCRESAHA.109.198234
   Mi T, 2008, J CLIN INVEST, V118, P1491, DOI 10.1172/JCI33467
   Miller LN, 2003, LIFE SCI, V72, P1015, DOI 10.1016/S0024-3205(02)02361-5
   Miner M, 2008, J SEX MED, V5, P1066, DOI 10.1111/j.1743-6109.2008.00783.x
   Mittendorf J, 2009, CHEMMEDCHEM, V4, P853, DOI 10.1002/cmdc.200900014
   Mizusawa H, 2002, J UROLOGY, V167, P2276, DOI 10.1016/S0022-5347(05)65142-7
   Mohanakumar KP, 2002, ANN NY ACAD SCI, V962, P389, DOI 10.1111/j.1749-6632.2002.tb04083.x
   Moore CR, 2006, ASIAN J ANDROL, V8, P675, DOI 10.1111/j.1745-7262.2006.00223.x
   Morawietz H, 2001, BIOCHEM BIOPH RES CO, V285, P1130, DOI 10.1006/bbrc.2001.5312
   Morelli A, 2005, Minerva Urol Nefrol, V57, P85
   Mujoo K, 2008, P NATL ACAD SCI USA, V105, P18924, DOI 10.1073/pnas.0810230105
   Mullershausen F, 2004, CIRCULATION, V109, P1711, DOI 10.1161/01.CIR.0000126286.47618.BD
   Mulsch A, 1997, BRIT J PHARMACOL, V120, P681, DOI 10.1038/sj.bjp.0700982
   Musicki B, 2005, J SEX MED, V2, P347, DOI 10.1111/j.1743-6109.2005.20349.x
   Nagayama T, 2008, J PHARMACOL EXP THER, V326, P380, DOI 10.1124/jpet.108.137422
   Nakane M, 2003, CLIN CHEM LAB MED, V41, P865, DOI 10.1515/CCLM.2003.131
   Nakane M, 2002, INT J IMPOT RES, V14, P121, DOI 10.1038/sj.ijir.3900843
   Nakane M, 2006, J PHARMACOL SCI, V102, P231, DOI 10.1254/jphs.FPJ06017X
   Nangle MR, 2007, EXP NEUROL, V207, P30, DOI 10.1016/j.expneurol.2007.05.011
   Nimmegeers S, 2008, INT J IMPOT RES, V20, P278, DOI 10.1038/sj.ijir.3901627
   Nioche P, 2004, SCIENCE, V306, P1550, DOI 10.1126/science.1103596
   Pellicena P, 2004, P NATL ACAD SCI USA, V101, P12854, DOI 10.1073/pnas.0405188101
   Priviero FBM, 2009, AM J HYPERTENS, V22, P493, DOI 10.1038/ajh.2009.18
   Pu XY, 2008, J SEX MED, V5, P1345, DOI 10.1111/j.1743-6109.2008.00817.x
   RAJFER J, 1992, NEW ENGL J MED, V326, P90, DOI 10.1056/NEJM199201093260203
   Rosen RC, 2006, CURR OPIN UROL, V16, P11
   Rothkegel C, 2006, FEBS LETT, V580, P4205, DOI 10.1016/j.febslet.2006.06.079
   Russwurm M, 2004, EMBO J, V23, P4443, DOI 10.1038/sj.emboj.7600422
   Russwurm M, 2002, J BIOL CHEM, V277, P24883, DOI 10.1074/jbc.M110570200
   Ryu JK, 2006, UROLOGY, V67, P1329, DOI 10.1016/j.urology.2005.12.027
   Schafer A, 2006, ARTERIOSCL THROM VAS, V26, P2813, DOI 10.1161/01.ATV.0000249407.92147.12
   Schermuly RT, 2008, EUR RESPIR J, V32, P881, DOI 10.1183/09031936.00114407
   Schindler U, 2006, MOL PHARMACOL, V69, P1260, DOI 10.1124/mol.105.018747
   Schmidt Harald H. H. W., 2009, V191, P309, DOI 10.1007/978-3-540-68964-5_14
   SCHMIDT HHHW, 1994, CELL, V78, P919, DOI 10.1016/0092-8674(94)90267-4
   Schmidt P, 2003, PROTEIN EXPRES PURIF, V31, P42, DOI 10.1016/S1046-5928(03)00142-6
   Schmidt P, 2003, EUR J PHARMACOL, V468, P167, DOI 10.1016/S0014-2999(03)01674-1
   Schmidt PM, 2004, J BIOL CHEM, V279, P3025, DOI 10.1074/jbc.M310141200
   Selwood DL, 2001, J MED CHEM, V44, P78, DOI 10.1021/jm001034k
   Shamloul R, 2006, J SEX MED, V3, P619, DOI 10.1111/j.1743-6109.2006.00211.x
   Shin DH, 2007, CANCER LETT, V255, P107, DOI 10.1016/j.canlet.2007.03.026
   Stasch JP, 2006, J CLIN INVEST, V116, P2552, DOI 10.1172/JCI28371
   Stasch Johannes-Peter, 2009, V191, P277, DOI 10.1007/978-3-540-68964-5_13
   Stasch JP, 2002, BRIT J PHARMACOL, V136, P773, DOI 10.1038/sj.bjp.0704778
   Stasch JP, 2001, NATURE, V410, P212, DOI 10.1038/35065611
   Stasch JP, 2002, BRIT J PHARMACOL, V135, P333, DOI 10.1038/sj.bjp.0704484
   Stasch JP, 2002, BRIT J PHARMACOL, V135, P344, DOI 10.1038/sj.bjp.0704483
   Stern M, 2008, DEV NEUROBIOL, V68, P295, DOI 10.1002/dneu.20585
   STONE JR, 1994, BIOCHEMISTRY-US, V33, P5636, DOI 10.1021/bi00184a036
   Stone JR, 1998, CHEM BIOL, V5, P255, DOI 10.1016/S1074-5521(98)90618-4
   Stone JR, 1995, BIOCHEMISTRY-US, V34, P16397, DOI 10.1021/bi00050a021
   Straub A, 2001, BIOORG MED CHEM LETT, V11, P781, DOI 10.1016/S0960-894X(01)00073-7
   Teixeira CE, 2006, EUR J PHARMACOL, V530, P157, DOI 10.1016/j.ejphar.2005.11.015
   Teixeira CE, 2005, CLIN EXP PHARMACOL P, V32, P817, DOI 10.1111/j.1440-1681.2005.04271.x
   Teixeira CE, 2007, J PHARMACOL EXP THER, V322, P1093, DOI 10.1124/jpet.107.124594
   Teng CM, 1997, EUR J PHARMACOL, V320, P161, DOI 10.1016/S0014-2999(96)00911-9
   Tinel H, 2006, BJU INT, V98, P1259, DOI 10.1111/j.1464-410X.2006.06501.x
   Toque HAF, 2008, UROLOGY, V72, P711, DOI 10.1016/j.urology.2007.12.031
   Tsuruda T, 2009, AM J PHYSIOL-HEART C, V297, pH1274, DOI 10.1152/ajpheart.00503.2009
   Tulis DA, 2000, BIOCHEM BIOPH RES CO, V279, P646, DOI 10.1006/bbrc.2000.3942
   Ushiyama M, 2004, HYPERTENS RES, V27, P253, DOI 10.1291/hypres.27.253
   Wang R, 2007, J SEX MED, V4, P1085, DOI 10.1111/j.1743-6109.2007.00482.x
   Wang YR, 2006, AM J PHYSIOL-RENAL, V290, pF167, DOI 10.1152/ajprenal.00197.2005
   WEDEL B, 1994, P NATL ACAD SCI USA, V91, P2592, DOI 10.1073/pnas.91.7.2592
   Wespes E, 2002, INT J IMPOT RES, V14, pS17, DOI 10.1038/sj.ijir.3900792
   Wolin MS, 2009, AM J PHYSIOL-HEART C, V296, pH539, DOI 10.1152/ajpheart.01167.2008
   Xie DH, 2007, J SEX MED, V4, P898, DOI 10.1111/j.1743-6109.2007.00518.x
   Yildirim S, 2000, NITRIC OXIDE-BIOL CH, V4, P29, DOI 10.1006/niox.1999.0262
   Yousif MHM, 2007, PHARMACOL RES, V56, P209, DOI 10.1016/j.phrs.2007.05.008
   Zabel U, 1998, BIOCHEM J, V335, P51, DOI 10.1042/bj3350051
   Zabel U, 1999, J BIOL CHEM, V274, P18149, DOI 10.1074/jbc.274.26.18149
   Zhao YD, 2000, BIOCHEMISTRY-US, V39, P10848, DOI 10.1021/bi9929296
   Zhao YD, 1998, BIOCHEMISTRY-US, V37, P12458, DOI 10.1021/bi9811563
   Zhou ZM, 2008, AM J PHYSIOL-HEART C, V295, pH1763, DOI 10.1152/ajpheart.51.2008
NR 163
TC 17
Z9 20
U1 0
U2 11
PU BENTHAM SCIENCE PUBL LTD
PI SHARJAH
PA EXECUTIVE STE Y-2, PO BOX 7917, SAIF ZONE, 1200 BR SHARJAH, U ARAB
   EMIRATES
SN 1381-6128
EI 1873-4286
J9 CURR PHARM DESIGN
JI Curr. Pharm. Design
PD MAY
PY 2010
VL 16
IS 14
BP 1619
EP 1633
DI 10.2174/138161210791164162
PG 15
WC Pharmacology & Pharmacy
WE Science Citation Index Expanded (SCI-EXPANDED)
SC Pharmacology & Pharmacy
GA 589DK
UT WOS:000277125600009
PM 20201788
DA 2022-03-12
ER

PT J
AU Koress, C
   Swan, K
   Kadowitz, P
AF Koress, Cody
   Swan, Kevin
   Kadowitz, Philip
TI Soluble Guanylate Cyclase Stimulators and Activators: Novel Therapies
   for Pulmonary Vascular Disease or a Different Method of Increasing cGMP?
SO CURRENT HYPERTENSION REPORTS
LA English
DT Review
DE Soluble guanylate cyclase stimulator; Riociguat (BAY 63-2521); Pulmonary
   hypertension (PH); Pulmonary arterial hypertension (PAH); Chronic
   thromboembolic hypertension (CTEPH)
ID INTERSTITIAL LUNG-DISEASE; NITRIC-OXIDE SYNTHASE; LONG-TERM EXTENSION;
   ARTERIAL-HYPERTENSION; HEART-FAILURE; VENTRICULAR DYSFUNCTION;
   THERAPEUTIC TARGET; BAY 41-2272; RIOCIGUAT; TOLERANCE
AB Pulmonary arterial hypertension (PAH) is a progressively worsening disorder characterized by increased pulmonary vascular resistance leading to increased afterload, right ventricular hypertrophy, and ultimately right heart failure and death. Current pharmacologic treatments primarily act to reduce pulmonary vascular resistance (PVR) and provide some benefit but do not cure PAH. Canonical vasodilator therapy involving the nitric oxide (NO)-soluble guanylate cyclase (sGC)-cGMP pathway has demonstrated efficacy, but in pathologic states, endothelial dysfunction within the pulmonary vasculature leads to the reduced synthesis and bioavailability of NO. Acting downstream of NO, sGC stimulators and activators restore the endogenous functions of NO and exploit the positive effects of sGC stimulation on various organ systems, including the heart. Riociguat (BAY 63-2521) is the first agent in a class of sGC stimulators to receive FDA approval for the treatment of PAH and chronic thromboembolic hypertension (CTEPH). Riociguat has demonstrated significant benefit as assessed by 6MWD, PVR, N-terminal pro-brain natriuretic peptide (NT-proBNP) levels, time to clinical worsening, World Health Organization (WHO) functional class, and other quality of life measures in clinical trials as a monotherapy and in combination with endothelin receptor antagonists or non-intravenous prostanoids. Riociguat is the first FDA-approved treatment option for inoperable or persistent CTEPH and adds a new effective drug to available treatment options for pulmonary hypertension (PH). The question of whether riociguat is superior to other available treatment options is unanswered at the present time and requires further study.
C1 [Koress, Cody; Swan, Kevin; Kadowitz, Philip] Tulane Univ, Sch Med, Dept Pharmacol, Sch Med 8683, 1430 Tulane Ave, New Orleans, LA 70112 USA.
RP Kadowitz, P (通讯作者)，Tulane Univ, Sch Med, Dept Pharmacol, Sch Med 8683, 1430 Tulane Ave, New Orleans, LA 70112 USA.
EM pkadowi@tulane.edu
OI Swan, Kevin/0000-0003-2687-9298
CR [Anonymous], 2013, 3501667 FDA
   Archer SL, 2010, CIRCULATION, V121, P2045, DOI 10.1161/CIRCULATIONAHA.108.847707
   Archer SL, 2009, NEW ENGL J MED, V361, P1864, DOI 10.1056/NEJMct0904473
   Badejo AM, 2010, AM J PHYSIOL-HEART C, V299, pH1153, DOI 10.1152/ajpheart.01101.2009
   Behr J, 2008, EUR RESPIR J, V31, P1357, DOI 10.1183/09031936.00171307
   Benza RL, 2012, CHEST, V142, P448, DOI 10.1378/chest.11-1460
   Beyer C, 2015, ANN RHEUM DIS, V74, P1408, DOI 10.1136/annrheumdis-2013-204508
   Bonderman D, 2014, CHEST, V146, P1274, DOI 10.1378/chest.14-0106
   Bonderman D, 2013, CIRCULATION, V128, P502, DOI 10.1161/CIRCULATIONAHA.113.001458
   Bossone E, 2013, J AM SOC ECHOCARDIOG, V26, P1, DOI 10.1016/j.echo.2012.10.009
   Bustamante-Labarta M, 2002, J AM SOC ECHOCARDIOG, V15, P1160, DOI 10.1067/mje.2002.123962
   Cau SBA, 2008, EUR J PHARMACOL, V581, P132, DOI 10.1016/j.ejphar.2007.11.030
   Chaouat A, 2008, EUR RESPIR J, V32, P1371, DOI 10.1183/09031936.00015608
   Chatila Wissam M, 2008, Proc Am Thorac Soc, V5, P549, DOI 10.1513/pats.200709-148ET
   CHRISTMAN BW, 1992, NEW ENGL J MED, V327, P70, DOI 10.1056/NEJM199207093270202
   Condliffe R, 2008, AM J RESP CRIT CARE, V177, P1122, DOI 10.1164/rccm.200712-1841OC
   Dasgupta A, 2015, CLIN PHARMACOL THER, V97, P88, DOI 10.1002/cpt.10
   Deruelle P, 2005, AM J PHYSIOL-LUNG C, V288, pL727, DOI 10.1152/ajplung.00409.2004
   Deruelle P, 2005, AM J PHYSIOL-LUNG C, V289, pL798, DOI 10.1152/ajplung.00119.2005
   Deruelle P, 2006, BIOL NEONATE, V90, P135, DOI 10.1159/000092518
   Dumitrascu R, 2006, CIRCULATION, V113, P286, DOI 10.1161/CIRCULATIONAHA.105.581405
   Dunkern TR, 2007, EUR J PHARMACOL, V572, P12, DOI 10.1016/j.ejphar.2007.06.036
   DUPUIS J, 1990, J AM COLL CARDIOL, V16, P923, DOI 10.1016/S0735-1097(10)80342-0
   Egemnazarov B, 2010, AM J RESP CRITICAL C
   Evgenov OV, 2007, AM J RESP CRIT CARE, V176, P1138, DOI 10.1164/rccm.200707-1121OC
   Evgenov OV, 2006, NAT REV DRUG DISCOV, V5, P755, DOI 10.1038/nrd2038
   Evgenov OV, 2004, CIRCULATION, V110, P2253, DOI 10.1161/01.CIR.0000144469.01521.8A
   Falk Jeremy A, 2008, Proc Am Thorac Soc, V5, P543, DOI 10.1513/pats.200708-142ET
   Freitas CF, 2007, CLIN EXP PHARMACOL P, V34, P10, DOI 10.1111/j.1440-1681.2007.04524.x
   Frost AE, 2015, J HEART LUNG TRANSPL, V34, P1366, DOI 10.1016/j.healun.2015.05.025
   Galie N, 2015, EUR RESPIR J, V45, P1314, DOI 10.1183/09031936.00105914
   Geschka S, 2011, PLOS ONE, V6, DOI 10.1371/journal.pone.0021853
   Gheorghiade M, 2012, EUR J HEART FAIL, V14, P1056, DOI 10.1093/eurjhf/hfs093
   Ghofrani HA, 2015, PULM CIRC, V5, P296, DOI 10.1086/680214
   Ghofrani HA, 2013, NEW ENGL J MED, V369, P330, DOI 10.1056/NEJMoa1209655
   Ghofrani HA, 2013, NEW ENGL J MED, V369, P319, DOI 10.1056/NEJMoa1209657
   GIAID A, 1993, NEW ENGL J MED, V328, P1732, DOI 10.1056/NEJM199306173282402
   GIAID A, 1995, NEW ENGL J MED, V333, P214, DOI 10.1056/NEJM199507273330403
   Grapsa J, 2012, EUROPEAN HEART J CAR
   Grimminger F, 2009, EUR RESPIR J, V33, P785, DOI 10.1183/09031936.00039808
   Hamada K, 2007, CHEST, V131, P650, DOI 10.1378/chest.06-1466
   Hardman JG, 1969, J BIOL CHEM
   HENRY PJ, 1989, BRIT J PHARMACOL, V98, P757, DOI 10.1111/j.1476-5381.1989.tb14603.x
   HENRY PJ, 1989, J PHARMACOL EXP THER, V248, P762
   Hoeper MM, 2013, EUR RESPIR J, V41, P853, DOI 10.1183/09031936.00213911
   Humbert M, 2004, J AM COLL CARDIOL, V43, p13S, DOI 10.1016/j.jacc.2004.02.029
   Humbert M, 2004, NEW ENGL J MED, V351, P1425, DOI 10.1056/NEJMra040291
   Humbert M, 2010, CIRCULATION, V122, P156, DOI 10.1161/CIRCULATIONAHA.109.911818
   Klinger JR, 2006, CHEST, V129, P417, DOI 10.1378/chest.129.2.417
   Lang M, 2012, PLOS ONE, V7, DOI 10.1371/journal.pone.0043433
   Lapp H, 2009, CIRCULATION, V119, P2781, DOI 10.1161/CIRCULATIONAHA.108.800292
   Lasker GF, 2013, PHYSIOLOGY, V28, P262, DOI 10.1152/physiol.00001.2013
   Lettieri CJ, 2006, CHEST, V129, P746, DOI 10.1378/chest.129.3.746
   Marra AM, 2015, INT J CARDIOL, V195, P19, DOI 10.1016/j.ijcard.2015.05.105
   McLaughlin VV, 2013, J AM COLL CARDIOL, V62, pD73, DOI 10.1016/j.jacc.2013.10.034
   McLaughlin VV, 2009, J AM COLL CARDIOL, V53, P1573, DOI 10.1016/j.jacc.2009.01.004
   Minai OA, 2010, CHEST, V137, p39S, DOI 10.1378/chest.10-0087
   Mitrovic V, 2009, HEART FAIL REV, V14, P309, DOI 10.1007/s10741-009-9149-7
   Munzel T, 2005, CIRC RES, V97, P618, DOI 10.1161/01.RES.0000184694.03262.6d
   Munzel T, 2000, CIRC RES, V86, pE7, DOI 10.1161/01.RES.86.1.e7
   MUNZEL T, 1995, J CLIN INVEST, V95, P187, DOI 10.1172/JCI117637
   Nagendran J, 2013, CIRC RES, V112, DOI 10.1161/CIRCRESAHA.111.300448
   Nathan SD, 2007, CHEST, V131, P657, DOI 10.1378/chest.06-2485
   Rabinovitch M, 2012, J CLIN INVEST, V122, P4306, DOI 10.1172/JCI60658
   Raymond RJ, 2002, J AM COLL CARDIOL, V39, P1214, DOI 10.1016/S0735-1097(02)01744-8
   Reinke Y, 2015, EUR J PHARMACOL, V767, P1, DOI 10.1016/j.ejphar.2015.09.022
   Rosenkranz S, 2015, HEART, V101, P1792, DOI 10.1136/heartjnl-2015-307832
   Roy B, 2008, BRIT J PHARMACOL, V153, P1495, DOI 10.1038/sj.bjp.0707687
   Rubin LJ, 2015, EUR RESPIR J, V45, P1303, DOI 10.1183/09031936.00090614
   Rubin LJ, 2014, EUR RESPIR J, V44, P1803
   Ryan JJ, 2014, CIRC RES, V115, P176, DOI 10.1161/CIRCRESAHA.113.301129
   Sage PR, 2000, CIRCULATION, V102, P2810
   Sakao S, 2009, RESP RES, V10, DOI 10.1186/1465-9921-10-95
   Savai R, 2014, NAT MED, V20, P1289, DOI 10.1038/nm.3695
   SCHAUB MC, 1986, J CARDIOVASC PHARM, V8, pS117, DOI 10.1097/00005344-198600088-00024
   Schermuly RT, 2008, EUR RESPIR J, V32, P881, DOI 10.1183/09031936.00114407
   Schmidt PM, 2004, J BIOL CHEM, V279, P3025, DOI 10.1074/jbc.M310141200
   Sharkovska Y, 2010, J HYPERTENS, V28, P1666, DOI 10.1097/HJH.0b013e32833b558c
   Shimoda LA, 2013, J MOL MED, V91, P297, DOI 10.1007/s00109-013-0998-0
   Shino MY, 2013, SEMIN RESP CRIT CARE, V34, P600, DOI 10.1055/s-0033-1356548
   Shorr AF, 2007, EUR RESPIR J, V30, P715, DOI 10.1183/09031936.00107206
   Shorr AF, 2005, EUR RESPIR J, V25, P783, DOI 10.1183/09031936.05.00083404
   Simonneau G, 2015, EUR RESPIR J, V45, P1293, DOI 10.1183/09031936.00087114
   Simonneau G, 2009, J AM COLL CARDIOL, V54, pS43, DOI [10.1016/j.jacc.2009.04.012, 10.1016/j.jacc.2013.10.029]
   Stasch JP, 2011, CIRCULATION, V123, P2263, DOI 10.1161/CIRCULATIONAHA.110.981738
   Stasch JP, 2002, BRIT J PHARMACOL, V136, P773, DOI 10.1038/sj.bjp.0704778
   Talati M, 2015, PULM CIRC, V5, P269, DOI 10.1086/681227
   Thorsen LB, 2010, EUR J PHARMACOL, V647, P147, DOI 10.1016/j.ejphar.2010.08.032
   White K, 2014, HYPERTENSION, V64, P185, DOI 10.1161/HYPERTENSIONAHA.113.03037
   Zhang S, 2015, EXP CELL RES, V332, P278, DOI 10.1016/j.yexcr.2015.02.006
NR 90
TC 13
Z9 13
U1 0
U2 0
PU SPRINGER
PI NEW YORK
PA ONE NEW YORK PLAZA, SUITE 4600, NEW YORK, NY, UNITED STATES
SN 1522-6417
EI 1534-3111
J9 CURR HYPERTENS REP
JI Curr. Hypertens. Rep.
PD APR
PY 2016
VL 18
IS 5
AR 42
DI 10.1007/s11906-016-0645-6
PG 8
WC Peripheral Vascular Disease
WE Science Citation Index Expanded (SCI-EXPANDED)
SC Cardiovascular System & Cardiology
GA DK6UH
UT WOS:000375060400005
PM 27118316
DA 2022-03-12
ER

PT J
AU Mascherbauer, J
   Grunig, E
   Halank, M
   Hohenforst-Schmidt, W
   Kammerlander, AA
   Pretsch, I
   Steringer-Mascherbauer, R
   Ulrich, S
   Lang, IM
   Wargenau, M
   Frey, R
   Bonderman, D
AF Mascherbauer, Julia
   Gruenig, Ekkehard
   Halank, Michael
   Hohenforst-Schmidt, Wolfgang
   Kammerlander, Andreas A.
   Pretsch, Ingrid
   Steringer-Mascherbauer, Regina
   Ulrich, Silvia
   Lang, Irene M.
   Wargenau, Manfred
   Frey, Reiner
   Bonderman, Diana
TI Evaluation of the pharmacoDYNAMIC effects of riociguat in subjects with
   pulmonary hypertension and heart failure with preserved ejection
   fraction
SO WIENER KLINISCHE WOCHENSCHRIFT
LA English
DT Article
DE Heart failure with preserved ejection fraction; Pulmonary hypertension;
   Medical treatment
ID SOLUBLE GUANYLATE-CYCLASE; PHOSPHODIESTERASE-5 INHIBITION;
   EUROPEAN-SOCIETY; DYSFUNCTION; GUIDELINES; RATIONALE; DIAGNOSIS; DESIGN;
   TRIAL; LEPHT
AB The presence of pulmonary hypertension (PH) severely aggravates the clinical course of heart failure with preserved ejection fraction (HFPEF) resulting in substantial morbidity and mortality. So far, neither established heart failure therapies nor pulmonary vasodilators have proven to be effective for this condition. Riociguat (AdempasA (R), BAY 63-2521), a stimulator of soluble guanylate cyclase, is a novel pulmonary and systemic vasodilator that has been approved for the treatment of precapillary forms of PH. With regard to postcapillary PH, the DILATE-1 study was a multicenter, double-blind, randomized, placebo-controlled single-dose study in subjects with PH associated with HFPEF. Although there was no significant change in the primary outcome measure, peak decrease in mean pulmonary artery pressure with riociguat versus placebo, riociguat significantly increased stroke volume without changing heart rate, pulmonary artery wedge pressure, transpulmonary pressure gradient or pulmonary vascular resistance. The present study is designed to test the efficacy of long-term treatment with riociguat in patients with PH associated with HFPEF.
   The DYNAMIC study is a randomized, double-blind, placebo-controlled, parallel-group, multicenter clinical phase IIb trial evaluating the efficacy, safety and kinetics of riociguat in PH-HFPEF patients. The drug will be given over 26 weeks to evaluate the effects of riociguat versus placebo. The primary efficacy variable will be the change from baseline in cardiac output at rest, measured by right heart catheter after 26 weeks of study drug treatment. Additional efficacy variables will be changes from baseline in further hemodynamic parameters, changes in left and right atrial area, right ventricular volume, as well as right ventricular ejection fraction measured by cardiac magnetic resonance imaging, and changes from baseline in World Health Organization (WHO) class and NaEuroterminal prohormone BaEurotype natriuretic peptide (NT-proBNP).
C1 [Mascherbauer, Julia; Kammerlander, Andreas A.; Lang, Irene M.; Bonderman, Diana] Med Univ Vienna, Dept Cardiol, Waehringer Guertel 18-20, A-0190 Vienna, Austria.
   [Gruenig, Ekkehard] Univ Heidelberg Hosp, Ctr Pulm Hypertens, Thoraxclin, Heidelberg, Germany.
   [Halank, Michael] Univ Hosp Carl Gustav Carus Dresden, Dept Internal Med 1, Dresden, Germany.
   [Hohenforst-Schmidt, Wolfgang] Coburg Hosp, Med Clin 2, Coburg, Germany.
   [Pretsch, Ingrid] Paracelsus Medial Univ Salzburg, Dept Cardiol, Salzburg, Austria.
   [Steringer-Mascherbauer, Regina] Publ Hosp Elisabethinen Linz, Dept Cardiol, Linz, Austria.
   [Ulrich, Silvia] Univ Zurich Hosp, Dept Cardiovasc & Thorac Med, Pulm Clin, Zurich, Switzerland.
   [Wargenau, Manfred] MARCO GmbH Co KG, Dusseldorf, Germany.
   [Frey, Reiner] Eckbusch 75, D-42113 Wuppertal, Germany.
RP Mascherbauer, J (通讯作者)，Med Univ Vienna, Dept Cardiol, Waehringer Guertel 18-20, A-0190 Vienna, Austria.
EM julia.mascherbauer@meduniwien.ac.at;
   ekkehard.gruenig@med.uni-heidelberg.de;
   michael.halank@uniklinikum-dresden.de; w.h-s@gmx.de;
   andreas.kammerlander@meduniwien.ac.at; i.pretsch@salk.at;
   regina.mascherbauer@elisabethinen.or.at; silvia.ulrich@usz.ch;
   irene.lang@meduniwien.ac.at; manfred.wargenau@marco-institut.de;
   frey_reiner@t-online.de; diana.bonderman@meduniwien.ac.at
RI Kammerlander, Andreas/F-7391-2018
OI Kammerlander, Andreas/0000-0002-7632-9879; Lang,
   Irene/0000-0003-0485-2692; Mascherbauer, Julia/0000-0001-7478-1450;
   Ulrich, Silvia/0000-0002-5250-5022
FU Medical University of Vienna
FX Open access funding provided by Medical University of Vienna.
CR Bonderman D, 2014, CHEST, V146, P1274, DOI 10.1378/chest.14-0106
   Bonderman D, 2013, CIRCULATION, V128, P502, DOI 10.1161/CIRCULATIONAHA.113.001458
   Bondermann D, 2014, EUR HEART J, V35, P385
   Cawley SM, 2011, AM J PHYSIOL-HEART C, V301, pH157, DOI 10.1152/ajpheart.01273.2010
   Galie N, 2009, EUR HEART J, V30, P2493, DOI 10.1093/eurheartj/ehp297
   Ghio S, 2012, EUR J HEART FAIL, V14, P946, DOI 10.1093/eurjhf/hfs071
   Ghofrani HA, 2013, NEW ENGL J MED, V369, P330, DOI 10.1056/NEJMoa1209655
   Guazzi M, 2011, CIRCULATION, V124, P164, DOI 10.1161/CIRCULATIONAHA.110.983866
   Kramer CM, 2013, J CARDIOVASC MAGN R, V15, DOI 10.1186/1532-429X-15-91
   Lam CSP, 2009, J AM COLL CARDIOL, V53, P1119, DOI 10.1016/j.jacc.2008.11.051
   McMurray JJV, 2012, EUR HEART J, V33, P1787, DOI 10.1093/eurheartj/ehs104
   Moon JC, 2013, J CARDIOVASC MAGN R, V15, DOI 10.1186/1532-429X-15-92
   PACKER M, 1991, NEW ENGL J MED, V325, P1468, DOI 10.1056/NEJM199111213252103
   Paulus WJ, 2013, J AM COLL CARDIOL, V62, P263, DOI 10.1016/j.jacc.2013.02.092
   Pieske B, 2014, EUR J HEART FAIL, V16, P1026, DOI 10.1002/ejhf.135
   Ramos-Espiritu LS, 2011, J PHARMACOL EXP THER, V338, P925, DOI 10.1124/jpet.111.184135
   Redfield MM, 2013, JAMA-J AM MED ASSOC, V309, P1268, DOI 10.1001/jama.2013.2024
   Sharkovska Y, 2010, J HYPERTENS, V28, P1666, DOI 10.1097/HJH.0b013e32833b558c
   Stasch JP, 2013, HANDB EXP PHARMACOL, V218, P279, DOI 10.1007/978-3-642-38664-0_12
   Stasch JP, 2001, NATURE, V410, P212, DOI 10.1038/35065611
NR 20
TC 14
Z9 14
U1 1
U2 6
PU SPRINGER WIEN
PI WIEN
PA SACHSENPLATZ 4-6, PO BOX 89, A-1201 WIEN, AUSTRIA
SN 0043-5325
EI 1613-7671
J9 WIEN KLIN WOCHENSCHR
JI Wien. Klin. Wochen.
PD DEC
PY 2016
VL 128
IS 23-24
BP 882
EP 889
DI 10.1007/s00508-016-1068-8
PG 8
WC Medicine, General & Internal
WE Science Citation Index Expanded (SCI-EXPANDED)
SC General & Internal Medicine
GA EF0QE
UT WOS:000390030000006
PM 27590259
OA Green Published, hybrid
DA 2022-03-12
ER

PT J
AU Behrends, S
   Mietens, A
   Kempfert, J
   Koglin, M
   Scholz, H
   Middendorff, R
AF Behrends, S
   Mietens, A
   Kempfert, J
   Koglin, M
   Scholz, H
   Middendorff, R
TI The expression pattern of nitric oxide-sensitive guanylyl cyclase in the
   rat heart changes during postnatal development
SO JOURNAL OF HISTOCHEMISTRY & CYTOCHEMISTRY
LA English
DT Article
DE nitric oxide; soluble guanylyl cyclase; cardiomyocyte; endothelium;
   smooth muscle cell
ID MYOCARDIAL BLOOD-FLOW; SMOOTH-MUSCLE; VENTRICULAR MYOCARDIUM;
   ENDOTHELIAL-CELLS; NITROGLYCERIN; ACTIVATION; MYOCYTES; HYPERTROPHY;
   INHIBITION; SUBUNIT
AB Nitric oxide (NO)-releasing drugs such as glyceryl trinitrate have been used in the treatment of ischemic heart disease for more than a century. Nevertheless, a detailed analysis of the expression of the NO target enzyme soluble guanylyl cyclase (sGC) in the heart is missing. The aim of the current study was to elucidate the expression, cell distribution, and activity of sGC in the rat heart during postnatal development. Using a novel antibody raised against a C-terminal peptide of the rat beta(1)-subunit of sGC, the enzyme was demonstrated in early postnatal and adult hearts by Western blotting analyses, showing maximal expression in 10-day-old animals. Measurements of basal, NO-, and NO/YC-1-stimulated sGC activity revealed an increase of sGC activity in hearts from neonatal to 10-day-old rats, followed by a subsequent decrease in adult animals. As shown by immunohistochemical analysis, sGC expression was present in vascular endothelium and smooth muscle cells in neonatal heart but expression shifted to endothelial cells in adult animals. In isolated cardiomyocytes, sGC activity was not detectable under basal conditions but significant sGC activity could be detected in the presence of NO. An increase in expression during the perinatal period and changes in the cell types expressing sGC at different phases of development suggest dynamic regulation rather than constitutive expression of the NO receptor in the heart.
C1 Univ Hamburg, Clin Eppendorf, Inst Pharmacol, D-20246 Hamburg, Germany.
   Univ Hamburg, Clin Eppendorf, Inst Anat, D-20246 Hamburg, Germany.
RP Behrends, S (通讯作者)，Univ Hamburg, Clin Eppendorf, Inst Pharmacol, Martinistr 52, D-20246 Hamburg, Germany.
RI Behrends, Sönke/A-2551-2010
OI Behrends, Sönke/0000-0002-9068-0729
CR Andreopoulos S, 2000, GEN PHARMACOL-VASC S, V34, P147, DOI 10.1016/S0306-3623(00)00062-8
   ANVERSA P, 1978, LAB INVEST, V38, P597
   ANVERSA P, 1979, LAB INVEST, V40, P341
   BACHE RJ, 1975, J CLIN INVEST, V55, P1219, DOI 10.1172/JCI108040
   Balligand JL, 1999, CARDIOVASC RES, V43, P607, DOI 10.1016/S0008-6363(99)00163-7
   Behrends S, 2001, BIOCHEM BIOPH RES CO, V283, P883, DOI 10.1006/bbrc.2001.4869
   Bloch KD, 1997, AM J PHYSIOL-LUNG C, V272, pL400, DOI 10.1152/ajplung.1997.272.3.L400
   Chen LH, 2000, CIRC RES, V86, P520, DOI 10.1161/01.RES.86.5.520
   COHN PF, 1977, AM J CARDIOL, V39, P672, DOI 10.1016/S0002-9149(77)80127-6
   Denninger JW, 1999, BBA-BIOENERGETICS, V1411, P334, DOI 10.1016/S0005-2728(99)00024-9
   Friebe A, 1998, MOL PHARMACOL, V53, P123, DOI 10.1124/mol.53.1.123
   FURCHGOTT RF, 1980, NATURE, V288, P373, DOI 10.1038/288373a0
   Gandhi A, 1999, NITRIC OXIDE-BIOL CH, V3, P473, DOI 10.1006/niox.1999.0263
   GOLDSTEIN RE, 1974, CIRCULATION, V49, P298, DOI 10.1161/01.CIR.49.2.298
   He P, 1998, AM J PHYSIOL-HEART C, V274, pH1865, DOI 10.1152/ajpheart.1998.274.6.H1865
   ISENBERG G, 1982, PFLUG ARCH EUR J PHY, V395, P6, DOI 10.1007/BF00584963
   Klassen CL, 1999, AM J PHYSIOL-HEART C, V277, pH918, DOI 10.1152/ajpheart.1999.277.3.H918
   Koglin M, 2001, J BIOL CHEM, V276, P30737, DOI 10.1074/jbc.M102549200
   Mayhan WG, 1999, AM J PHYSIOL-CELL PH, V276, pC1148, DOI 10.1152/ajpcell.1999.276.5.C1148
   MORBIDELLI L, 1996, AM J PHYSIOL, V270, P411
   Muller-Strahl G, 2000, J PHYSIOL-LONDON, V522, P311, DOI 10.1111/j.1469-7793.2000.00311.x
   OLIVETTI G, 1980, CIRC RES, V46, P503, DOI 10.1161/01.RES.46.4.503
   Rakhit RD, 2000, AM J PHYSIOL-HEART C, V278, pH1211, DOI 10.1152/ajpheart.2000.278.4.H1211
   Russell KS, 2000, P NATL ACAD SCI USA, V97, P5930, DOI 10.1073/pnas.97.11.5930
   Russwurm M, 1998, BIOCHEM J, V335, P125, DOI 10.1042/bj3350125
   SCHULTZ G, 1984, METHOD ENZYMAT AN, V4, P379
   Stasch JP, 2001, NATURE, V410, P212, DOI 10.1038/35065611
   Tomanek RJ, 1996, CARDIOVASC RES, V31, pE116
   Vila-Petroff MG, 1999, CIRC RES, V84, P1020, DOI 10.1161/01.RES.84.9.1020
   Wegener JW, 1997, BRIT J PHARMACOL, V122, P1523, DOI 10.1038/sj.bjp.0701542
   WILLIAMS JF, 1965, CIRCULATION, V32, P767, DOI 10.1161/01.CIR.32.5.767
   WU CC, 1995, BRIT J PHARMACOL, V116, P1973, DOI 10.1111/j.1476-5381.1995.tb16400.x
   Wu HM, 1996, AM J PHYSIOL-HEART C, V271, pH2735, DOI 10.1152/ajpheart.1996.271.6.H2735
NR 33
TC 7
Z9 7
U1 1
U2 2
PU HISTOCHEMICAL SOC INC
PI SEATTLE
PA UNIV WASHINGTON, DEPT BIOSTRUCTURE, BOX 357420, SEATTLE, WA 98195 USA
SN 0022-1554
J9 J HISTOCHEM CYTOCHEM
JI J. Histochem. Cytochem.
PD OCT
PY 2002
VL 50
IS 10
BP 1325
EP 1331
DI 10.1177/002215540205001005
PG 7
WC Cell Biology
WE Science Citation Index Expanded (SCI-EXPANDED)
SC Cell Biology
GA 605GY
UT WOS:000178670700005
PM 12364565
OA Bronze
DA 2022-03-12
ER

PT J
AU Weissmann, N
   Lobo, B
   Pichl, A
   Parajuli, N
   Seimetz, M
   Puig-Pey, R
   Ferrer, E
   Peinado, VI
   Dominguez-Fandos, D
   Fysikopoulos, A
   Stasch, JP
   Ghofrani, HA
   Coll-Bonfill, N
   Frey, R
   Schermuly, RT
   Garcia-Lucio, J
   Blanco, I
   Bednorz, M
   Tura-Ceide, O
   Tadele, E
   Brandes, RP
   Grimminger, J
   Klepetko, W
   Jaksch, P
   Rodriguez-Roisin, R
   Seeger, W
   Grimminger, F
   Barbera, JA
AF Weissmann, Norbert
   Lobo, Borja
   Pichl, Alexandra
   Parajuli, Nirmal
   Seimetz, Michael
   Puig-Pey, Raquel
   Ferrer, Elisabet
   Peinado, Victor I.
   Dominguez-Fandos, David
   Fysikopoulos, Athanasios
   Stasch, Johannes-Peter
   Ghofrani, Hossein A.
   Coll-Bonfill, Nuria
   Frey, Reiner
   Schermuly, Ralph T.
   Garcia-Lucio, Jessica
   Blanco, Isabel
   Bednorz, Mariola
   Tura-Ceide, Olga
   Tadele, Elsa
   Brandes, Ralf P.
   Grimminger, Jan
   Klepetko, Walter
   Jaksch, Peter
   Rodriguez-Roisin, Robert
   Seeger, Werner
   Grimminger, Friedrich
   Barbera, Joan A.
TI Stimulation of Soluble Guanylate Cyclase Prevents Cigarette
   Smoke-induced Pulmonary Hypertension and Emphysema
SO AMERICAN JOURNAL OF RESPIRATORY AND CRITICAL CARE MEDICINE
LA English
DT Article
DE chronic obstructive pulmonary disease; emphysema; pulmonary
   hypertension; soluble guanylate cyclase; pharmacology
ID ENDOTHELIAL GROWTH-FACTOR; DEPENDENT PROTEIN-KINASE; NITRIC-OXIDE; BAY
   41-2272; P-SELECTIN; EXPRESSION; RIOCIGUAT; DISEASE; ACTIVATION; HYPOXIA
AB Rationale: Chronic obstructive pulmonary disease (COPD) is a major cause of death worldwide. No therapy stopping progress of the disease is available.
   Objectives: To investigate the role of the soluble guanylate cyclase (sGC)-cGMP axis in development of lung emphysema and pulmonary hypertension (PH) and to test whether the sGC-cGMP axis is a treatment target for these conditions.
   Methods: Investigations were performed in human lung tissue from patients with COPD, healthy donors, mice, and guinea pigs. Mice were exposed to cigarette smoke (CS) for 6 hours per day, 5 days per week for up to 6 months and treated with BAY 63-2521. Guinea pigs were exposed to CS from six cigarettes per day for 3 months, 5 days per week and treated with BAY 41-2272. Both BAY compounds are sGC stimulators. Gene and protein expression analysis were performed by quantitative real-time polyrnerase chain reaction and Western blotting. Lung compliance, hemodynamics, right ventricular heart mass alterations, and alveolar and vascular morphometry were performed, as well as inflammatory cell infiltrate assessment. In vitro assays of cell adhesion, proliferation, and apoptosis have been done.
   Measurements and Main Results: The functionally essential sGC beta 1-subunit was down-regulated in patients with COPD and in CS-exposed mice. sGC stimulators prevented the development of PH and emphysema in the two different CS-exposed animal models. sGC stimulation prevented peroxynitrite-induced apoptosis of alveolar and endothelial cells, reduced CS-induced inflammatory cell infiltrate in lung parenchyma, and inhibited adhesion of CS-stimulated neutrophils.
   Conclusions: The sGC-cGMP axis is perturbed by chronic exposure to CS. Treatment of COPD animal models with sGC stimulators can prevent CS-induced PH and emphysema.
C1 [Weissmann, Norbert; Pichl, Alexandra; Parajuli, Nirmal; Seimetz, Michael; Fysikopoulos, Athanasios; Ghofrani, Hossein A.; Schermuly, Ralph T.; Bednorz, Mariola; Tadele, Elsa; Grimminger, Jan; Seeger, Werner; Grimminger, Friedrich] Univ Giessen, Excellence Cluster Cardiopulm Syst, Univ Giessen & Marburg Lung Ctr, DZL, Marburg, Germany.
   [Lobo, Borja; Puig-Pey, Raquel; Ferrer, Elisabet; Peinado, Victor I.; Dominguez-Fandos, David; Coll-Bonfill, Nuria; Garcia-Lucio, Jessica; Blanco, Isabel; Tura-Ceide, Olga; Rodriguez-Roisin, Robert; Barbera, Joan A.] Univ Barcelona, Inst Invest Biomed August Pi I Sunyer, Hosp Clin Barcelona, Dept Pulm Med, Barcelona, Spain.
   [Peinado, Victor I.; Blanco, Isabel; Tura-Ceide, Olga; Rodriguez-Roisin, Robert; Barbera, Joan A.] Ctr Invest Biomed Red Enfermedades Resp, Valencia, Spain.
   [Stasch, Johannes-Peter; Frey, Reiner] Bayer HealthCare, Wuppertal, Germany.
   [Brandes, Ralf P.] Goethe Univ Frankfurt, Inst Cardiovasc Physiol, Dept Med, D-60054 Frankfurt, Germany.
   [Klepetko, Walter; Jaksch, Peter] Univ Hosp Vienna, Dept Cardiothorac Surg, Vienna, Austria.
   [Seeger, Werner] Max Planck Inst Heart & Lung Res, Bad Nauheim, Germany.
RP Weissmann, N (通讯作者)，Excellence Cluster Cardiopulm Syst, Aulweg 130, D-35392 Giessen, Germany.
EM norbert.weissmann@innere.med.uni-giessen.de; jbarbera@clinic.ub.es
RI Tura-Ceide, Olga/D-6120-2014; Parajuli, Nirmal/E-2536-2016;
   Coll-Bonfill, Nuria/AAM-7251-2020; Ghofrani, Hossein
   Ardeschir/AAD-2856-2022; Brandes, Ralf P/L-3058-2017; Ghofrani,
   Ardeschir/AAD-5293-2020
OI Tura-Ceide, Olga/0000-0003-4334-9790; Brandes, Ralf
   P/0000-0002-8035-0048; Ghofrani, Ardeschir/0000-0002-2029-4419; Ferrer
   Andres, Elisabet/0000-0002-0900-5436; Seeger,
   Werner/0000-0003-1946-0894; Barbera, Joan Albert/0000-0003-1469-4990;
   jaksch, peter/0000-0003-4635-3242; Parajuli, Nirmal/0000-0002-0799-6301;
   Weissmann, Norbert/0000-0003-2675-3871; Peinado, Victor
   Ivo/0000-0001-9793-9433; Grimminger, Jan/0000-0002-1001-8437; Schermuly,
   Ralph/0000-0002-5167-6970
FU Bayer HealthCareBayer AGBayer Healthcare Pharmaceuticals; German
   Research FoundationGerman Research Foundation (DFG); Excellence Cluster
   Cardiopulmonary SystemGerman Research Foundation (DFG); Hessian
   Government (LOEWE); Fondo de Investigacion Sanitaria, Instituto de Salud
   Carlos III, Spanish Ministry of Economy and Competitiveness [PS09-0536];
   Fundacio La Marato TV3 [040430]
FX Supported by Bayer HealthCare; German Research Foundation, Excellence
   Cluster Cardiopulmonary System; the Hessian Government (LOEWE); grant
   PS09-0536 from the Fondo de Investigacion Sanitaria, Instituto de Salud
   Carlos III, Spanish Ministry of Economy and Competitiveness; and
   Fundacio La Marato TV3 (#040430).
CR Ahluwalia A, 2004, P NATL ACAD SCI USA, V101, P1386, DOI 10.1073/pnas.0304264101
   Barbera JA, 2009, DRUGS, V69, P1153, DOI 10.2165/00003495-200969090-00002
   Barnes PJ, 2000, NEW ENGL J MED, V343, P269, DOI 10.1056/NEJM200007273430407
   Canalli AA, 2008, HAEMATOLOGICA, V93, P605, DOI 10.3324/haematol.12119
   Chaouat A, 2008, EUR RESPIR J, V32, P1371, DOI 10.1183/09031936.00015608
   Chiche JD, 1998, J BIOL CHEM, V273, P34263, DOI 10.1074/jbc.273.51.34263
   Churg A, 2008, AM J PHYSIOL-LUNG C, V294, pL612, DOI 10.1152/ajplung.00390.2007
   Cosio MG, 2002, CHEST, V121, p160S, DOI 10.1378/chest.121.5_suppl.160S
   Dal-Secco D, 2010, N-S ARCH PHARMACOL, V381, P483, DOI 10.1007/s00210-010-0500-2
   Derbyshire ER, 2012, ANNU REV BIOCHEM, V81, P533, DOI 10.1146/annurev-biochem-050410-100030
   Dumitrascu R, 2006, CIRCULATION, V113, P286, DOI 10.1161/CIRCULATIONAHA.105.581405
   Evgenov OV, 2006, NAT REV DRUG DISCOV, V5, P755, DOI 10.1038/nrd2038
   Evgenov OV, 2004, CIRCULATION, V110, P2253, DOI 10.1161/01.CIR.0000144469.01521.8A
   Feil R, 2006, EMBO REP, V7, P149, DOI 10.1038/sj.embor.7400627
   Ferrer E, 2011, EUR RESPIR J, V38, P617, DOI 10.1183/09031936.00105110
   Galie N, 2009, CIRCULATION, V119, P2894, DOI 10.1161/CIRCULATIONAHA.108.839274
   Ghofrani HA, 2010, EUR RESPIR J, V36, P792, DOI 10.1183/09031936.00182909
   Ghofrani HA, 2013, NEW ENGL J MED, V369, P319, DOI 10.1056/NEJMoa1209657
   Ghofrani HA, 2010, FUTUR CARDIOL, V6, P155, DOI 10.2217/FCA.10.5
   Grimminger F, 2009, EUR RESPIR J, V33, P785, DOI 10.1183/09031936.00039808
   HARTENECK C, 1991, FEBS LETT, V292, P217, DOI 10.1016/0014-5793(91)80871-Y
   Hoeper MM, 2013, EUR RESPIR J, V41, P853, DOI 10.1183/09031936.00213911
   Hogg JC, 2004, NEW ENGL J MED, V350, P2645, DOI 10.1056/NEJMoa032158
   Joshi CN, 2011, J PHARMACOL EXP THER, V339, P394, DOI 10.1124/jpet.111.183400
   Ladha F, 2005, AM J RESP CRIT CARE, V172, P750, DOI 10.1164/rccm.200503-510OC
   Lang M, 2012, PLOS ONE, V7, DOI 10.1371/journal.pone.0043433
   Li HG, 2000, J PATHOL, V190, P244, DOI 10.1002/(SICI)1096-9896(200002)190:3<244::AID-PATH575>3.0.CO;2-8
   Liu PT, 1998, AM J PHYSIOL-HEART C, V275, pH2191
   Lobo B, 2013, AM J RESP CRIT CARE, V187
   Masuyama H, 2006, HYPERTENSION, V48, P972, DOI 10.1161/01.HYP.0000241087.12492.47
   Mendelev NN, 2009, J CARDIOVASC PHARM, V53, P121, DOI 10.1097/FJC.0b013e31819715c4
   Meurer S, 2009, CIRC RES, V105, P33, DOI 10.1161/CIRCRESAHA.109.198234
   Minai OA, 2010, CHEST, V137, p39S, DOI 10.1378/chest.10-0087
   Morbidelli L, 2010, AM J PHYSIOL-REG I, V298, pR824, DOI 10.1152/ajpregu.00222.2009
   Overbeek SA, 2011, RESP RES, V12, DOI 10.1186/1465-9921-12-75
   Padilla-Carlin DJ, 2008, COMPARATIVE MED, V58, P324
   Peinado VI, 2008, CHEST, V134, P808, DOI 10.1378/chest.08-0820
   Peinado VI, 2013, J HEART LUNG TRANSPL, V32, P1262, DOI 10.1016/j.healun.2013.09.007
   Pichl A, 2012, PNEUMOLOGIE, V66, pA310, DOI DOI 10.1055/s-0032-1315498
   Pichl A, 2013, PULM VASC RES I WORK
   Pyriochou A, 2005, CELL SIGNAL, V17, P407, DOI 10.1016/j.cellsig.2004.09.008
   Ramasamy SK, 2007, DEV BIOL, V307, P237, DOI 10.1016/j.ydbio.2007.04.033
   Santos S, 2003, AM J RESP CRIT CARE, V167, P1250, DOI 10.1164/rccm.200210-1233OC
   Schermuly RT, 2008, EUR RESPIR J, V32, P881, DOI 10.1183/09031936.00114407
   Schermuly RT, 2011, EXPERT OPIN INV DRUG, V20, P567, DOI 10.1517/13543784.2011.565048
   Seimetz M, 2011, AM J RESP CRIT CARE, V183
   Seimetz M, 2012, AM J RESP CRIT CARE, V185, pA3416
   Seimetz M, 2011, CELL, V147, P293, DOI 10.1016/j.cell.2011.08.035
   Sekine K, 1999, NAT GENET, V21, P138, DOI 10.1038/5096
   Stasch JP, 2006, J CLIN INVEST, V116, P2552, DOI 10.1172/JCI28371
   Stasch JP, 2011, CIRCULATION, V123, P2263, DOI 10.1161/CIRCULATIONAHA.110.981738
   Stasch JP, 2002, BRIT J PHARMACOL, V136, P773, DOI 10.1038/sj.bjp.0704778
   Stasch JP, 2001, NATURE, V410, P212, DOI 10.1038/35065611
   Tabima DM, 2012, FREE RADICAL BIO MED, V52, P1970, DOI 10.1016/j.freeradbiomed.2012.02.041
   Vestbo J, 2013, AM J RESP CRIT CARE, V187, P347, DOI 10.1164/rccm.201204-0596PP
   Wedgwood S, 2005, AM J PHYSIOL-LUNG C, V289, pL660, DOI 10.1152/ajplung.00369.2004
   Weissmann N, 2009, AM J PHYSIOL-LUNG C, V297, pL658, DOI 10.1152/ajplung.00189.2009
   Wright JL, 2002, CHEST, V121, p188S, DOI 10.1378/chest.121.5_suppl.188S
   Wright JL, 2011, AM J RESP CRIT CARE, V183, P50, DOI 10.1164/rccm.201003-0399OC
   Yoshida T, 2007, PHYSIOL REV, V87, P1047, DOI 10.1152/physrev.00048.2006
   YUEN PST, 1990, BIOCHEMISTRY-US, V29, P10872, DOI 10.1021/bi00501a002
NR 61
TC 51
Z9 53
U1 1
U2 17
PU AMER THORACIC SOC
PI NEW YORK
PA 25 BROADWAY, 18 FL, NEW YORK, NY 10004 USA
SN 1073-449X
EI 1535-4970
J9 AM J RESP CRIT CARE
JI Am. J. Respir. Crit. Care Med.
PD JUN 1
PY 2014
VL 189
IS 11
BP 1359
EP 1373
DI 10.1164/rccm.201311-2037OC
PG 15
WC Critical Care Medicine; Respiratory System
WE Science Citation Index Expanded (SCI-EXPANDED)
SC General & Internal Medicine; Respiratory System
GA AI4GH
UT WOS:000336823200013
PM 24738736
DA 2022-03-12
ER

PT J
AU Hambly, N
   Granton, J
AF Hambly, Nathan
   Granton, John
TI Riociguat for the treatment of pulmonary hypertension
SO EXPERT REVIEW OF RESPIRATORY MEDICINE
LA English
DT Article
DE pulmonary arterial hypertension; chronic thromboembolic pulmonary
   hypertension; soluble guanylate cyclase; riociguat; pulmonary
   hypertension
ID SOLUBLE GUANYLATE-CYCLASE; ENDOTHELIN RECEPTOR ANTAGONISTS;
   ARTERIAL-HYPERTENSION; NITRIC-OXIDE; RISK-FACTORS; BAY 63-2521; THERAPY;
   HEART; SILDENAFIL; STIMULATOR
AB Nitric oxide (NO) is a critical signaling molecule in the pulmonary vasculature. NO activates soluble guanylate cyclase (sGC) resulting in the synthesis of cyclic guanosine monophosphate (cGMP) - a key mediator of pulmonary artery vasodilatation that may also inhibit smooth muscle proliferation and platelet aggregation. Pulmonary hypertension, a serious, progressive and often fatal disease is characterized by NO-sGC-sGMP pathway dysregulation. Riociguat is a member of a novel therapeutic class known as soluble guanylate stimulators. Riociguat has a dual mode of action, acting in synergy with endogenous NO and also directly stimulating sGC independently of NO availability. Phase 3 randomized control trials have demonstrated that riociguat improves clinical, physiologic and hemodynamic parameters in patients with pulmonary arterial hypertension and chronic thromboembolic pulmonary hypertension. In this review we will discuss the pharmacologic properties of riociguat and its appropriate implementation into clinical practice.
C1 [Hambly, Nathan; Granton, John] McMaster Univ, Firestone Inst Resp Hlth, Div Respirol, Hamilton, ON, Canada.
RP Granton, J (通讯作者)，Univ Hlth Network, Div Respirol, Toronto, ON, Canada.
EM john.granton@uhn.ca
FU Actelion; BayerBayer AG; GlaxoSmithKlineGlaxoSmithKline; LillyEli Lilly;
   United Therapeutics; Ikaria; PfizerPfizer; Pfizer/CIHR grant (Canadian
   Institute for Health Research)Canadian Institutes of Health Research
   (CIHR)
FX N. Hambly received honoraria for consultant services from actelion
   Pharmaceuticals. J. Granton has received support for investigatorled
   research from Actelion, Bayer, GlaxoSmithKline, Lilly, United
   Therapeutics, Ikaria and Pfizer; has received honoraria directed to his
   institution for consultant work from Actelion, Eli Lilly,
   GlaxoSmithKline, Ikaria and Bayer; his institution has received support
   for their foundation from Actelion, Bayer and Lilly; and has received
   unrestricted support for investigator-led research from Actelion and
   Pfizer/CIHR grant (Canadian Institute for Health Research). The authors
   have no other relevant affiliations or financial involvement with any
   organization or entity with a financial interest in or financial
   conflict with the subject matter or materials discussed in the
   manuscript apart from those disclosed.
CR Archer SL, 2010, CIRCULATION, V121, P2045, DOI 10.1161/CIRCULATIONAHA.108.847707
   Aversa M, 2015, DRUG SAFETY, V38, P419, DOI 10.1007/s40264-015-0275-y
   Badesch DB, 2009, J AM COLL CARDIOL, V54, pS55, DOI 10.1016/j.jacc.2009.04.011
   Barst RJ, 1996, NEW ENGL J MED, V334, P296, DOI 10.1056/NEJM199602013340504
   Bayer Healthcare, 2014, AD RIOC TABL CAN PRO
   Becattini C, 2006, CHEST, V130, P172, DOI 10.1378/chest.130.1.172
   Becker C, 2013, BMC PHARM TOXICOL S1, V14, pP7
   Becker EM, 2013, PLOS ONE, V8, DOI 10.1371/journal.pone.0073502
   Benza RL, 2012, CHEST, V142, P448, DOI 10.1378/chest.11-1460
   Bonderman D, 2009, EUR RESPIR J, V33, P325, DOI 10.1183/09031936.00087608
   Bonderman D, 2014, CHEST, V146, P1274, DOI 10.1378/chest.14-0106
   Bonderman D, 2013, CIRCULATION, V128, P502, DOI 10.1161/CIRCULATIONAHA.113.001458
   Channick RN, 2001, LANCET, V358, P1119, DOI 10.1016/S0140-6736(01)06250-X
   Cohen-Kaminsky S, 2014, DRUG DISCOV TODAY, V19, P1251, DOI 10.1016/j.drudis.2014.04.007
   Condliffe R, 2008, AM J RESP CRIT CARE, V177, P1122, DOI 10.1164/rccm.200712-1841OC
   Conole D, 2013, DRUGS, V73, P1967, DOI 10.1007/s40265-013-0149-5
   Cooke JP, 2000, ARTERIOSCL THROM VAS, V20, P2032, DOI 10.1161/01.ATV.20.9.2032
   DALONZO GE, 1991, ANN INTERN MED, V115, P343, DOI 10.7326/0003-4819-115-5-343
   Dasgupta A, 2015, CLIN PHARMACOL THER, V97, P88, DOI 10.1002/cpt.10
   Delcroix M, 2013, EUR RESPIR J, V41, P224, DOI 10.1183/09031936.00047712
   Deruelle P, 2006, BIOL NEONATE, V90, P135, DOI 10.1159/000092518
   Dumitrascu R, 2006, CIRCULATION, V113, P286, DOI 10.1161/CIRCULATIONAHA.105.581405
   Dupuis J, 2008, EUR RESPIR J, V31, P407, DOI 10.1183/09031936.00078207
   Erdmann E, 2013, EUR HEART J, V34, P57, DOI 10.1093/eurheartj/ehs196
   European Medicines Agency, 2014, AD RIOC EPAR SUMM PU
   European Medicines Agency, 2014, AD RIOC TABL EU SUMM
   Freed DH, 2011, J THORAC CARDIOV SUR, V141, P383, DOI 10.1016/j.jtcvs.2009.12.056
   Frey R, 2013, BMC PHARM TOXICOL S1, V14, P34
   Frey R, 2013, BMC PHARM TOXICOL S1, V14, P33
   Frey R, 2008, J CLIN PHARMACOL, V48, P926, DOI 10.1177/0091270008319793
   Frey R, 2011, J CLIN PHARMACOL, V51, P1051, DOI 10.1177/0091270010378119
   Friebe A, 2003, CIRC RES, V93, P96, DOI 10.1161/01.RES.0000082524.34487.31
   Galie N, 2015, NEW ENGL J MED, V373, P834, DOI 10.1056/NEJMoa1413687
   Galie N, 2009, EUR RESPIR J, V34, P1219, DOI 10.1183/09031936.00139009
   Galie N, 2005, NEW ENGL J MED, V353, P2148, DOI 10.1056/NEJMoa050010
   Galie N, 2015, EUR RESPIR J, P1
   Galie N, 2015, EUR RESPIR J, V45, P1314, DOI 10.1183/09031936.00105914
   Galie N, 2009, CIRCULATION, V119, P2894, DOI 10.1161/CIRCULATIONAHA.108.839274
   Galie N, 2009, EUR HEART J, V30, P394, DOI 10.1093/eurheartj/ehp022
   Garnock-Jones KP, 2014, DRUGS, V74, P2065, DOI 10.1007/s40265-014-0317-2
   Ghofrani H, 2012, AM J RESP CRIT CARE, P185
   Ghofrani HA, 2011, AM J RESP CRIT CARE, V183
   Ghofrani HA, 2010, EUR RESPIR J, V36, P792, DOI 10.1183/09031936.00182909
   Ghofrani HA, 2013, NEW ENGL J MED, V369, P319, DOI 10.1056/NEJMoa1209657
   GIAID A, 1993, NEW ENGL J MED, V328, P1732, DOI 10.1056/NEJM199306173282402
   Granton J, 2015, CIRC RES, V117, P645, DOI 10.1161/CIRCRESAHA.114.305951
   Grimminger F, 2009, EUR RESPIR J, V33, P785, DOI 10.1183/09031936.00039808
   Hoeper MM, 2013, EUR RESPIR J, V41, P853, DOI 10.1183/09031936.00213911
   Humbert M, 2006, AM J RESP CRIT CARE, V173, P1023, DOI 10.1164/rccm.200510-1668OC
   Humbert M, 2014, CIRCULATION, V130, P2189, DOI 10.1161/CIRCULATIONAHA.114.006974
   Jais X, 2008, J AM COLL CARDIOL, V52, P2127, DOI 10.1016/j.jacc.2008.08.059
   Kessler R, 2001, AM J RESP CRIT CARE, V164, P219, DOI 10.1164/ajrccm.164.2.2006129
   KO FN, 1994, BLOOD, V84, P4226, DOI 10.1182/blood.V84.12.4226.bloodjournal84124226
   Lang IM, 2013, EUR RESPIR J, V41, P462, DOI 10.1183/09031936.00049312
   Lang M, 2012, PLOS ONE, V7, DOI 10.1371/journal.pone.0043433
   Laursen JB, 2001, CIRCULATION, V103, P1282
   Lettieri CJ, 2006, CHEST, V129, P746, DOI 10.1378/chest.129.3.746
   Lewczuk J, 2001, CHEST, V119, P818, DOI 10.1378/chest.119.3.818
   Madani MM, 2012, ANN THORAC SURG, V94, P97, DOI 10.1016/j.athoracsur.2012.04.004
   Mayer E, 2011, J THORAC CARDIOV SUR, V141, P702, DOI 10.1016/j.jtcvs.2010.11.024
   McGoon MD, 2013, J AM COLL CARDIOL, V62, pD51, DOI 10.1016/j.jacc.2013.10.023
   Mehta S, 2010, CAN RESPIR J, V17, P301, DOI 10.1155/2010/704258
   MOSER KM, 1993, CHEST, V103, P685, DOI 10.1378/chest.103.3.685
   Murad F, 2006, NEW ENGL J MED, V355, P2003, DOI 10.1056/NEJMsa063904
   Oudiz RJ, 2007, CLIN CHEST MED, V28, P233, DOI 10.1016/j.ccm.2006.12.001
   Pengo V, 2004, NEW ENGL J MED, V350, P2257, DOI 10.1056/NEJMoa032274
   Pepke-Zaba J, 2011, CIRCULATION, V124, P1973, DOI 10.1161/CIRCULATIONAHA.110.015008
   Provencher S, 2015, CAN J CARDIOL, V31, P460, DOI 10.1016/j.cjca.2014.10.024
   Pulido T, 2013, NEW ENGL J MED, V369, P809, DOI 10.1056/NEJMoa1213917
   Rickert V, 2014, PULM PHARMACOL THER, V28, P130, DOI 10.1016/j.pupt.2014.02.004
   Roy B, 2008, BRIT J PHARMACOL, V153, P1495, DOI 10.1038/sj.bjp.0707687
   Rubin LJ, 2015, EUR RESPIR J, V45, P1303, DOI 10.1183/09031936.00090614
   Ryan JJ, 2014, CIRC RES, V115, P176, DOI 10.1161/CIRCRESAHA.113.301129
   Schermuly RT, 2008, EUR RESPIR J, V32, P881, DOI 10.1183/09031936.00114407
   Schmidt P, 2003, EUR J PHARMACOL, V468, P167, DOI 10.1016/S0014-2999(03)01674-1
   Schwappacher R, 2013, J BIOL CHEM, V288, P16557, DOI 10.1074/jbc.M113.458729
   Seeger W, 2013, J AM COLL CARDIOL, V62, pD109, DOI 10.1016/j.jacc.2013.10.036
   Simonneau G, 2015, EUR RESPIR J, V45, P1293, DOI 10.1183/09031936.00087114
   Simonneau G, 2009, J AM COLL CARDIOL, V54, pS43, DOI [10.1016/j.jacc.2009.04.012, 10.1016/j.jacc.2013.10.029]
   Sitbon O, 2005, CIRCULATION, V111, P3105, DOI 10.1161/CIRCULATIONAHA.104.488486
   Skoro-Sajer N, 2014, THORAX, V69, P116, DOI 10.1136/thoraxjnl-2013-203746
   Stasch JP, 2013, HANDB EXP PHARMACOL, V218, P279, DOI 10.1007/978-3-642-38664-0_12
   Suntharalingam J, 2008, CHEST, V134, P229, DOI 10.1378/chest.07-2681
   Tuder RM, 2013, J AM COLL CARDIOL, V62, pD4, DOI 10.1016/j.jacc.2013.10.025
   US Food & Drug Administration, 2013, CTR DRUG EV RES MED
   Vachiery JL, 2013, J AM COLL CARDIOL, V62, pD100, DOI 10.1016/j.jacc.2013.10.033
   Wolin MS, 2010, ANN NY ACAD SCI, V1203, P126, DOI 10.1111/j.1749-6632.2010.05557.x
   Zakeri R, 2014, CIRC-HEART FAIL, V7, P123, DOI 10.1161/CIRCHEARTFAILURE.113.000568
NR 88
TC 11
Z9 12
U1 2
U2 7
PU TAYLOR & FRANCIS LTD
PI ABINGDON
PA 2-4 PARK SQUARE, MILTON PARK, ABINGDON OR14 4RN, OXON, ENGLAND
SN 1747-6348
EI 1747-6356
J9 EXPERT REV RESP MED
JI Expert Rev. Respir. Med.
PD NOV 2
PY 2015
VL 9
IS 6
BP 679
EP 695
DI 10.1586/17476348.2015.1106316
PG 17
WC Respiratory System
WE Science Citation Index Expanded (SCI-EXPANDED)
SC Respiratory System
GA CX4RU
UT WOS:000365688800001
PM 26599488
DA 2022-03-12
ER

PT J
AU Witte, K
   Schnecko, A
   Perbandt, K
   Hofer, S
   Lemmer, B
AF Witte, K
   Schnecko, A
   Perbandt, K
   Hofer, S
   Lemmer, B
TI Signal transduction in cardiac and vascular tissue from normotensive and
   transgenic hypertensive TGR(mREN2)27 rats
SO EUROPEAN JOURNAL OF PHARMACOLOGY
LA English
DT Article
DE guanylyl cyclase, soluble; adenylyl cyclase; aorta; heart; hypertension
ID MOUSE RENIN GENE; NITRIC-OXIDE; ADENYLATE-CYCLASE; ENDOTHELIUM; REN-2;
   SYSTEM; ACETYLCHOLINE; RESPONSES; ARTERIES
AB Adenylyl cyclase and soluble guanylyl cyclase activities were measured in cardiac and aortic tissue from transgenic hypertensive TGR(mREN2)27 and normotensive Sprague-Dawley rats. Cardiac basal and stimulated adenylyl cyclase activity was significantly lower in TGR(mREN2)27 than in Sprague-Dawley rats except after uncoupling of G-proteins by Mn2+-ions. Aortic cAMP formation did not differ between both strains, indicating that the disturbance of cardiac adenylyl cyclase activity was due to local rather than systemic factors. Vascular cGMP formation was significantly reduced in TGR(mREN2)27 aortae under basal conditions and after stimulation with sodium nitroprusside, indicating that there is a subsensitive vasodilating second messenger pathway in the transgenic strain. (C) 1998 Elsevier Science B.V.
C1 Univ Heidelberg, Fac Clin Med Mannheim, Inst Pharmacol & Toxicol, D-68169 Mannheim, Germany.
RP Witte, K (通讯作者)，Univ Heidelberg, Fac Clin Med Mannheim, Inst Pharmacol & Toxicol, Maybachstr 14-16, D-68169 Mannheim, Germany.
CR ACKERMANN H, 1997, BIOMETRISCHE ANAL ST
   ARRIBAS S, 1994, GEN PHARMACOL, V25, P1163, DOI 10.1016/0306-3623(94)90133-3
   BACHMANN S, 1992, KIDNEY INT, V41, P24, DOI 10.1038/ki.1992.4
   BOHM M, 1994, HYPERTENSION, V24, P653, DOI 10.1161/01.HYP.24.6.653
   Castellano M, 1997, HYPERTENSION, V29, P715, DOI 10.1161/01.HYP.29.3.715
   DOMINICZAK AF, 1995, HYPERTENSION, V25, P1202, DOI 10.1161/01.HYP.25.6.1202
   Forte P, 1997, LANCET, V349, P837, DOI 10.1016/S0140-6736(96)07631-3
   KONISHI M, 1983, HYPERTENSION, V5, P881, DOI 10.1161/01.HYP.5.6.881
   LEMMER B, 1989, EUR J PHARMACOL, V159, P311, DOI 10.1016/0014-2999(89)90164-7
   LIMBIRD LE, 1979, J BIOL CHEM, V254, P2677
   LOWRY OH, 1951, J BIOL CHEM, V193, P265
   LUSCHER TF, 1988, HYPERTENSION, V11, P573, DOI 10.1161/01.HYP.11.6.573
   LUSCHER TF, 1986, HYPERTENSION, V8, P344, DOI 10.1161/01.HYP.8.4.344
   MULLINS JJ, 1990, NATURE, V344, P541, DOI 10.1038/344541a0
   PANZA JA, 1995, CIRCULATION, V91, P1732, DOI 10.1161/01.CIR.91.6.1732
   Pinto YM, 1997, J MOL MED, V75, P371, DOI 10.1007/s001090050123
   SAWADA Y, 1994, J HYPERTENS, V12, P745
   TOKITA Y, 1994, HYPERTENSION, V23, P422, DOI 10.1161/01.HYP.23.4.422
   TSCHUDI MR, 1994, CIRCULATION, V89, P2780, DOI 10.1161/01.CIR.89.6.2780
   VILLARREAL FJ, 1995, HYPERTENSION, V25, P98, DOI 10.1161/01.HYP.25.1.98
   Witte K, 1995, CARDIOVASC RES, V30, P682, DOI 10.1016/S0008-6363(95)00072-0
NR 21
TC 7
Z9 8
U1 0
U2 0
PU ELSEVIER SCIENCE BV
PI AMSTERDAM
PA PO BOX 211, 1000 AE AMSTERDAM, NETHERLANDS
SN 0014-2999
J9 EUR J PHARMACOL
JI Eur. J. Pharmacol.
PD JAN 12
PY 1998
VL 341
IS 2-3
BP 337
EP 341
DI 10.1016/S0014-2999(97)01486-6
PG 5
WC Pharmacology & Pharmacy
WE Science Citation Index Expanded (SCI-EXPANDED)
SC Pharmacology & Pharmacy
GA ZA323
UT WOS:000072352000030
PM 9543257
DA 2022-03-12
ER

PT J
AU Sommer, A
   Sandner, P
   Behrends, S
AF Soemmer, Anne
   Sandner, Peter
   Behrends, Soenke
TI BAY 60-2770 activates two isoforms of nitric oxide sensitive guanylyl
   cyclase: Evidence for stable insertion of activator drugs
SO BIOCHEMICAL PHARMACOLOGY
LA English
DT Article
DE Cyclic GMP; Guanylyl cyclase; Enzyme isoforms; Nitric oxide; sGC
   activator
ID PULMONARY ARTERIAL-HYPERTENSION; HEART-FAILURE; ALPHA(2) SUBUNIT;
   HEME-BINDING; INDEPENDENT ACTIVATION; S-NITROSYLATION; NO; PROTEIN;
   SITE; STIMULATORS
AB Nitric oxide sensitive guanylyl cyclase (NOsGC), a hemoprotein and the major physiological receptor for nitric oxide (NO), is a heterodimer with the alpha(1)/beta(1) and alpha(2)/beta(1) isoforms known to be important for NO-signaling and conversion of GTP to cGMP in humans. Two innovative classes of compounds modulating the NO/cGMP signaling pathway have been discovered: the heme-dependent sGC stimulators, that stimulate NOsGC directly and also increase the affinity towards NO, and the heme-independent sGC activators, that are thought to bind to oxidized and heme-free NOsGC in tissues exposed to oxidative stress. In the current study, we evaluate the effects of the sGC activators BAY 58-2667 (cinaciguat) and BAY 60-2770 on the isoforms alpha(1)/beta(1) and alpha(2)/beta(1) expressed in Sf9 cells. Western blot analysis of cytosolic fractions revealed a decrease in overexpressed NOsGC in the presence of sGC activators, which is dependent on an intact catalytic site of the enzyme. For both isoforms, we show a higher efficacy for BAY 60-2770 compared to cinaciguat after purification of NOsGC by affinity and size exclusion chromatography. Using a new experimental strategy of expression of NOsGC with activator and subsequent purification, we demonstrate a stable insertion of activator drugs into the enzyme during protein biosynthesis independent of the heme redox state. We postulate that the balance between stable insertion of activator during de novo synthesis and replacement of NOsGC ferric heme in tissues exposed to oxidative stress can be influenced by the dosage regimen. (C) 2017 Elsevier Inc. All rights reserved.
C1 [Soemmer, Anne; Behrends, Soenke] Tech Univ Carolo Wilhelmina Braunschweig, Inst Technol, Dept Pharmacol Toxicol & Clin Pharm, Braunschweig, Germany.
   [Sandner, Peter] Bayer AG, Drug Discovery, Wuppertal, Germany.
RP Behrends, S (通讯作者)，Mendelssohnstr 1, D-38106 Braunschweig, Germany.
EM a.soemmer@tu-braunschweig.de; peter.sand-ner@bayer.com;
   s.behrends@tu-braunschweig.de
OI Ruehle, Anne/0000-0002-0481-6221; Behrends, Sonke/0000-0002-9068-0729
CR Allerston CK, 2013, PLOS ONE, V8, DOI 10.1371/journal.pone.0057644
   BEHRENDS S, 1995, J BIOL CHEM, V270, P21109, DOI 10.1074/jbc.270.36.21109
   Beyer C, 2012, ANN RHEUM DIS, V71, P1019, DOI 10.1136/annrheumdis-2011-200862
   Boerrigter G, 2007, HYPERTENSION, V49, P1128, DOI 10.1161/HYPERTENSIONAHA.106.083832
   Broekmans K, 2016, J PHARMACOL EXP THER, V356, P191, DOI 10.1124/jpet.115.227728
   Busker M, 2014, J BIOL CHEM, V289, P476, DOI 10.1074/jbc.M113.504472
   Dees C, 2015, ANN RHEUM DIS, V74, P1621, DOI 10.1136/annrheumdis-2014-206809
   Deller MC, 2016, ACTA CRYSTALLOGR F, V72, P72, DOI 10.1107/S2053230X15024619
   Derbyshire ER, 2007, J BIOL CHEM, V282, P35741, DOI 10.1074/jbc.M705557200
   Derbyshire ER, 2012, ANNU REV BIOCHEM, V81, P533, DOI 10.1146/annurev-biochem-050410-100030
   Evgenov OV, 2006, NAT REV DRUG DISCOV, V5, P755, DOI 10.1038/nrd2038
   Foerster J, 1996, EUR J BIOCHEM, V240, P380, DOI 10.1111/j.1432-1033.1996.0380h.x
   Follmann M, 2017, J MED CHEM, V60, P5146, DOI 10.1021/acs.jmedchem.7b00449
   Follmann M, 2013, ANGEW CHEM INT EDIT, V52, P9442, DOI 10.1002/anie.201302588
   GARTHWAITE J, 1995, MOL PHARMACOL, V48, P184
   Gheorghiade M, 2012, EUR J HEART FAIL, V14, P1056, DOI 10.1093/eurjhf/hfs093
   Haase N, 2010, BIOCHEM PHARMACOL, V80, P1676, DOI 10.1016/j.bcp.2010.08.007
   Haase N, 2010, J NEUROCHEM, V112, P542, DOI 10.1111/j.1471-4159.2009.06484.x
   Halank M, 2017, RESP MED, V128, P50, DOI 10.1016/j.rmed.2017.05.008
   Hobbs A.J., 2000, EMERGING THER TARGET, V4, P735, DOI DOI 10.1517/14728222.4.6.735
   Hochheiser J, 2016, BIOCHEM PHARMACOL, V122, P23, DOI 10.1016/j.bcp.2016.10.008
   Hoffmann LS, 2015, PLOS ONE, V10, DOI 10.1371/journal.pone.0145048
   Kalk P, 2006, BRIT J PHARMACOL, V148, P853, DOI 10.1038/sj.bjp.0706792
   Kang DH, 2002, B KOREAN CHEM SOC, V23, P1511
   Koglin M, 2000, BBA-GENE STRUCT EXPR, V1494, P286, DOI 10.1016/S0167-4781(00)00211-6
   Koglin M, 2003, J BIOL CHEM, V278, P12590, DOI 10.1074/jbc.M212740200
   Koglin M, 2002, BIOCHEM BIOPH RES CO, V292, P1057, DOI 10.1006/bbrc.2002.6764
   Kraehling JR, 2011, PLOS ONE, V6, DOI 10.1371/journal.pone.0025772
   Kumar V, 2013, BIOCHEMISTRY-US, V52, P3601, DOI 10.1021/bi301657w
   Lapp H, 2009, CIRCULATION, V119, P2781, DOI 10.1161/CIRCULATIONAHA.108.800292
   MCPHERSON A, 1995, STRUCTURE, V3, P759, DOI 10.1016/S0969-2126(01)00211-8
   McPherson A, 2014, ACTA CRYSTALLOGR F, V70, P2, DOI 10.1107/S2053230X13033141
   Mergia E, 2003, CELL SIGNAL, V15, P189, DOI 10.1016/S0898-6568(02)00078-5
   Murrell W., 1879, LANCET, V113, P80, DOI DOI 10.1016/S0140-6736(02)46032-1
   Pieske B, 2017, EUR HEART J, V38, P1119, DOI 10.1093/eurheartj/ehw593
   Russwurm M, 2001, J BIOL CHEM, V276, P44647, DOI 10.1074/jbc.M105587200
   Sandner P, 2017, GERONTOLOGY, V63, P216, DOI 10.1159/000450946
   Sayed N, 2007, P NATL ACAD SCI USA, V104, P12312, DOI 10.1073/pnas.0703944104
   Schermuly RT, 2008, EUR RESPIR J, V32, P881, DOI 10.1183/09031936.00114407
   Schmidt Harald H. H. W., 2009, V191, P309, DOI 10.1007/978-3-540-68964-5_14
   Schmidt P, 2003, PROTEIN EXPRES PURIF, V31, P42, DOI 10.1016/S1046-5928(03)00142-6
   Schmidt PM, 2004, J BIOL CHEM, V279, P3025, DOI 10.1074/jbc.M310141200
   Schrammel A, 1996, MOL PHARMACOL, V50, P1
   Stasch JP, 2006, J CLIN INVEST, V116, P2552, DOI 10.1172/JCI28371
   Stasch JP, 2002, BRIT J PHARMACOL, V136, P773, DOI 10.1038/sj.bjp.0704778
   Stasch JP, 2001, NATURE, V410, P212, DOI 10.1038/35065611
   WEDEL B, 1994, P NATL ACAD SCI USA, V91, P2592, DOI 10.1073/pnas.91.7.2592
   YUEN PST, 1994, J BIOL CHEM, V269, P791
   Zhao Y, 1998, BIOCHEMISTRY-US, V37, P4502, DOI 10.1021/bi972686m
NR 49
TC 11
Z9 11
U1 1
U2 2
PU PERGAMON-ELSEVIER SCIENCE LTD
PI OXFORD
PA THE BOULEVARD, LANGFORD LANE, KIDLINGTON, OXFORD OX5 1GB, ENGLAND
SN 0006-2952
EI 1873-2968
J9 BIOCHEM PHARMACOL
JI Biochem. Pharmacol.
PD JAN
PY 2018
VL 147
BP 10
EP 20
DI 10.1016/j.bcp.2017.11.010
PG 11
WC Pharmacology & Pharmacy
WE Science Citation Index Expanded (SCI-EXPANDED)
SC Pharmacology & Pharmacy
GA FU7YE
UT WOS:000424067900003
PM 29155144
DA 2022-03-12
ER

PT J
AU Lang, M
   Kojonazarov, B
   Tian, X
   Kalymbetov, A
   Weissmann, N
   Grimminger, F
   Kretschmer, A
   Stasch, JP
   Seeger, W
   Ghofrani, HA
   Schermuly, RT
AF Lang, Michaela
   Kojonazarov, Baktybek
   Tian, Xia
   Kalymbetov, Anuar
   Weissmann, Norbert
   Grimminger, Friedrich
   Kretschmer, Axel
   Stasch, Johannes-Peter
   Seeger, Werner
   Ghofrani, Hossein Ardeschir
   Schermuly, Ralph Theo
TI The Soluble Guanylate Cyclase Stimulator Riociguat Ameliorates Pulmonary
   Hypertension Induced by Hypoxia and SU5416 in Rats
SO PLOS ONE
LA English
DT Article
ID ARTERIAL-HYPERTENSION; NITRIC-OXIDE; PHOSPHODIESTERASE TYPE-5;
   THERAPEUTIC-EFFICACY; INHIBITION; SILDENAFIL; CIRCULATION; ACTIVATION;
   EXPRESSION; DISCOVERY
AB Background: The nitric oxide (NO)-soluble guanylate cyclase (sGC)-cyclic guanosine monophosphate (cGMP) signal-transduction pathway is impaired in many cardiovascular diseases, including pulmonary arterial hypertension (PAH). Riociguat (BAY 63-2521) is a stimulator of sGC that works both in synergy with and independently of NO to increase levels of cGMP. The aims of this study were to investigate the role of NO-sGC-cGMP signaling in a model of severe PAH and to evaluate the effects of sGC stimulation by riociguat and PDE5 inhibition by sildenafil on pulmonary hemodynamics and vascular remodeling in severe experimental PAH.
   Methods and Results: Severe angioproliferative PAH was induced in rats by combined exposure to the vascular endothelial growth factor receptor antagonist SU5416 and hypoxia (SUHx). Twenty-one days thereafter rats were randomized to receive either riociguat (10 mg/kg/day), sildenafil (50 mg/kg/day) or vehicle by oral gavage, for 14 days until the day of the terminal hemodynamic measurements. Administration of riociguat or sildenafil significantly decreased right ventricular systolic pressure (RVSP). Riociguat significantly decreased RV hypertrophy (RVH) (0.55 +/- 0.02, p<0.05), increased cardiac output (60.8 +/-.8 mL/minute, p<0.05) and decreased total pulmonary resistance (4.03 +/- 0.3 mmHg min(-1) ml(-1) 100 g BW, p<0.05), compared with sildenafil and vehicle. Both compounds significantly decreased the RV collagen content and improved RV function, but the effects of riociguat on tricuspid annular plane systolic excursion and RV myocardial performance were significantly better than those of sildenafil (p<0.05). The proportion of occluded arteries was significantly lower in animals receiving riociguat than in those receiving vehicle (p<0.05); furthermore, the neointima/media ratio was significantly lower in those receiving riociguat than in those receiving sildenafil or vehicle (p<0.05).
   Conclusion: Riociguat and sildenafil significantly reduced RVSP and RVH, and improved RV function compared with vehicle. Riociguat had a greater effect on hemodynamics and RVH than sildenafil.
C1 [Lang, Michaela; Kojonazarov, Baktybek; Tian, Xia; Kalymbetov, Anuar; Weissmann, Norbert; Grimminger, Friedrich; Seeger, Werner; Ghofrani, Hossein Ardeschir; Schermuly, Ralph Theo] Univ Giessen, Giessen, Germany.
   [Lang, Michaela; Kojonazarov, Baktybek; Tian, Xia; Kalymbetov, Anuar; Weissmann, Norbert; Grimminger, Friedrich; Seeger, Werner; Ghofrani, Hossein Ardeschir; Schermuly, Ralph Theo] Marburg Lung Ctr, Giessen, Germany.
   [Kretschmer, Axel; Stasch, Johannes-Peter] Bayer HealthCare, Wuppertal, Germany.
   [Seeger, Werner; Schermuly, Ralph Theo] Max Planck Inst Heart & Lung Res, Dept Lung Dev & Remodeling, Bad Nauheim, Germany.
RP Lang, M (通讯作者)，Univ Giessen, Giessen, Germany.
EM ralph.schermuly@innere.med.uni-giessen.de
RI Kalymbetov, Anuar/AAT-7178-2021; Ghofrani, Ardeschir/AAD-5293-2020;
   Ghofrani, Hossein Ardeschir/AAD-2856-2022
OI Ghofrani, Ardeschir/0000-0002-2029-4419; Seeger,
   Werner/0000-0003-1946-0894; Schermuly, Ralph/0000-0002-5167-6970;
   Grimminger, Friedrich/0000-0001-8725-6276; Weissmann,
   Norbert/0000-0003-2675-3871
FU Deutsche ForschungsgemeinschaftGerman Research Foundation (DFG)
   [GR1081/7-1]; University of Giessen; University Marburg Lung Center
   within the LOEWE programme of the state of Hesse; Bayer HealthcareBayer
   AGBayer Healthcare Pharmaceuticals; Excellence Cluster Cardiopulmonary
   SystemGerman Research Foundation (DFG); German Research FoundationGerman
   Research Foundation (DFG); University of Giessen and Marburg Lung Center
FX This work was supported by Deutsche Forschungsgemeinschaft, GR1081/7-1,
   the Universities of Giessen and Marburg Lung Center within the LOEWE
   programme of the state of Hesse and by an unrestricted research grant
   from Bayer Healthcare, who also provided study material. The funders had
   no role in study design, data collection and analysis, decision to
   publish, or preparation of the manuscript.; JPS is employee of Bayer
   HealthCare, who also provided an unrestricted research grant. RTS
   declares he has been a consultant for Bayer Healthcare and has received
   speakers bureau (honoraria) from Bayer Healthcare. RTS also declares he
   has received grant/research support from Bayer HealthCare, Excellence
   Cluster Cardiopulmonary System, German Research Foundation, and the
   University of Giessen and Marburg Lung Center. HAG declares he has been
   a consultant for Bayer Healthcare and has received speakers bureau
   (honoraria) from Bayer Healthcare. HAG also declares he has received
   unrestricted research grant from Bayer Healthcare (related to this
   study), supports/grants Excellence Cluster Cardiopulmonary System,
   German Research Foundation, and the University of Giessen and Marburg
   Lung Center. FG declares he has been a consultant for Bayer Healthcare
   and has received grant/research support from Excellence Cluster
   Cardiopulmonary System, German Research Foundation, and the University
   of Giessen and Marburg Lung Center. There are no patents, products in
   development or marketed products to declare. This does not alter the
   authors' adherence to all the PLoS ONE policies on sharing data and
   materials, as detailed online in the guide for authors. ML, BK, NW and
   WS have declared that no competing interests exist.
CR Abe K, 2010, CIRCULATION, V121, P2747, DOI 10.1161/CIRCULATIONAHA.109.927681
   ARNOLD WP, 1977, P NATL ACAD SCI USA, V74, P3203, DOI 10.1073/pnas.74.8.3203
   Bauer NR, 2007, AM J PHYSIOL-LUNG C, V293, pL580, DOI 10.1152/ajplung.00281.2007
   Bhatia S, 2003, MAYO CLIN PROC, V78, P1207, DOI 10.4065/78.10.1207
   Black SM, 2001, AM J PHYSIOL-LUNG C, V281, pL1051, DOI 10.1152/ajplung.2001.281.5.L1051
   Bogaard HJ, 2012, AM J RESP CELL MOL, V46, P582, DOI 10.1165/rcmb.2011-0296OC
   Chockalingam A, 2005, INT J CARDIOL, V99, P91, DOI 10.1016/j.ijcard.2003.12.023
   Dahal BK, 2010, EUR RESPIR J, V36, P808, DOI 10.1183/09031936.00140309
   DALONZO GE, 1991, ANN INTERN MED, V115, P343, DOI 10.7326/0003-4819-115-5-343
   Dumitrascu R, 2006, CIRCULATION, V113, P286, DOI 10.1161/CIRCULATIONAHA.105.581405
   Evgenov OV, 2004, CIRCULATION, V110, P2253, DOI 10.1161/01.CIR.0000144469.01521.8A
   Fagan KA, 1999, AM J PHYSIOL-LUNG C, V277, pL472, DOI 10.1152/ajplung.1999.277.3.L472
   Galie N, 2005, NEW ENGL J MED, V353, P2148, DOI 10.1056/NEJMoa050010
   Geschka S, PLOS ONE, V6, pe21853
   Ghofrani HA, 2010, EUR RESPIR J, V36, P792, DOI 10.1183/09031936.00182909
   Ghofrani HA, 2004, J AM COLL CARDIOL, V43, p68S, DOI 10.1016/j.jacc.2004.02.031
   Grimminger F, 2009, EUR RESPIR J, V33, P785, DOI 10.1183/09031936.00039808
   KITABATAKE A, 1983, CIRCULATION, V68, P302, DOI 10.1161/01.CIR.68.2.302
   Kosanovic D, 2011, RESP RES, V12, DOI 10.1186/1465-9921-12-87
   Li DC, 1999, AM J PHYSIOL-LUNG C, V277, pL841, DOI 10.1152/ajplung.1999.277.4.L841
   Li DC, 2001, AM J PHYSIOL-LUNG C, V281, pL369, DOI 10.1152/ajplung.2001.281.2.L369
   MacLean MR, 1997, J PHARMACOL EXP THER, V283, P619
   Michelakis ED, 2003, ADV EXP MED BIOL, V543, P293
   Mittendorf J, 2009, CHEMMEDCHEM, V4, P853, DOI 10.1002/cmdc.200900014
   Morrell NW, 2009, J AM COLL CARDIOL, V54, pS20, DOI 10.1016/j.jacc.2009.04.018
   Nagendran J, 2007, CIRCULATION, V116, P238, DOI 10.1161/CIRCULATIONAHA.106.655266
   Oka M, 2007, CIRC RES, V100, P923, DOI 10.1161/01.RES.0000261658.12024.18
   Schermuly RT, 2008, EUR RESPIR J, V32, P881, DOI 10.1183/09031936.00114407
   Schermuly RT, 2011, NAT REV CARDIOL, V8, P443, DOI 10.1038/nrcardio.2011.87
   Schermuly RT, 2005, J CLIN INVEST, V115, P2811, DOI 10.1172/JCI24838
   Schermuly RT, 2004, CIRC RES, V94, P1101, DOI 10.1161/01.RES.0000126050.41296.8E
   Schermuly RT, 2004, AM J RESP CRIT CARE, V169, P39, DOI 10.1164/rccm.200302-282OC
   Schymura Y, 2011, AM J RESP CRIT CARE, V183
   Sharkovska Y, J HYPERTENS, V28, P1666
   Stasch JP, 2006, J CLIN INVEST, V116, P2552, DOI 10.1172/JCI28371
   Stasch Johannes-Peter, 2009, V191, P277, DOI 10.1007/978-3-540-68964-5_13
   Stenmark KR, 2009, AM J PHYSIOL-LUNG C, V297, pL1013, DOI 10.1152/ajplung.00217.2009
   Taraseviciene-Stewart L, 2001, FASEB J, V15, P427, DOI 10.1096/fj.00-0343com
   Taraseviciene-Stewart L, 2006, AM J PHYSIOL-LUNG C, V291, pL668, DOI 10.1152/ajplung.00491.2005
   Tei C, 1995, J Cardiol, V26, P357
   Urboniene D, 2010, AM J PHYSIOL-LUNG C, V299, pL401, DOI 10.1152/ajplung.00114.2010
   Wharton J, 2005, AM J RESP CRIT CARE, V172, P105, DOI 10.1164/rccm.200411-1587OC
NR 42
TC 90
Z9 93
U1 1
U2 10
PU PUBLIC LIBRARY SCIENCE
PI SAN FRANCISCO
PA 1160 BATTERY STREET, STE 100, SAN FRANCISCO, CA 94111 USA
SN 1932-6203
J9 PLOS ONE
JI PLoS One
PD AUG 17
PY 2012
VL 7
IS 8
AR e43433
DI 10.1371/journal.pone.0043433
PG 9
WC Multidisciplinary Sciences
WE Science Citation Index Expanded (SCI-EXPANDED)
SC Science & Technology - Other Topics
GA 996DG
UT WOS:000308063700102
PM 22912874
OA Green Published, gold, Green Submitted
DA 2022-03-12
ER

PT J
AU Frankenreiter, S
   Groneberg, D
   Kuret, A
   Krieg, T
   Ruth, P
   Friebe, A
   Lukowski, R
AF Frankenreiter, Sandra
   Groneberg, Dieter
   Kuret, Anna
   Krieg, Thomas
   Ruth, Peter
   Friebe, Andreas
   Lukowski, Robert
TI Cardioprotection by ischemic postconditioning and cyclic guanosine
   monophosphate-elevating agents involves cardiomyocyte nitric
   oxide-sensitive guanylyl cyclase
SO CARDIOVASCULAR RESEARCH
LA English
DT Article
DE Nitric oxide-sensitive guanylyl cyclase (NO-GC); Cyclic guanosine-3 ',5
   '-monophosphate (cGMP); Large conductance and Ca2+-activated potassium
   channel BK (BK); Ischemic postconditioning (iPost); Cardiomyocyte (CM)
ID K-ATP CHANNELS; REPERFUSION INJURY; HYDROGEN-SULFIDE; CA2+ OVERLOAD;
   MITOCHONDRIAL; MICE; NO; CGMP; HYPERTENSION; GENERATION
AB Aims It has been suggested that the nitric oxide-sensitive guanylyl cyclase (NO-GC)/cyclic guanosine monophosphate (cGMP)-dependent signalling pathway affords protection against cardiac damage during acute myocardial infarction (AMI). It is, however, not clear whether the NO-GC/cGMP system confers its favourable effects through a mechanism located in cardiomyocytes (CMs). The aim of this study was to evaluate the infarct-limiting effects of the endogenous NO-GC in CMs in vivo.
   Methods and results Ischemia/reperfusion (I/R) injury was evaluated in mice with a CM-specific deletion of NO-GC (CM NO-GC KO) and in control siblings (CM NO-GC CTR) subjected to an in vivo model of AMI. Lack of CM NO-GC resulted in a mild increase in blood pressure but did not affect basal infarct sizes after I/R. Ischemic postconditioning (iPost), administration of the phosphodiesterase-5 inhibitors sildenafil and tadalafil as well as the NO-GC activator cinaciguat significantly reduced the amount of infarction in control mice but not in CM NO-GC KO littermates. Interestingly, NS11021, an opener of the large-conductance and Ca2+-activated potassium channel (BK), an important downstream effector of cGMP/cGKI in the cardiovascular system, protects I/R-exposed hearts of CM NO-GC proficient and deficient mice.
   Conclusions These findings demonstrate an important role of CM NO-GC for the cardioprotective signalling following AMI in vivo. CM NO-GC function is essential for the beneficial effects on infarct size elicited by iPost and pharmacological elevation of cGMP; however, lack of CM NO-GC does not seem to disrupt the cardioprotection mediated by the BK opener NS11021.
C1 [Frankenreiter, Sandra; Kuret, Anna; Ruth, Peter; Lukowski, Robert] Univ Tubingen, Inst Pharm, Dept Pharmacol Toxicol & Clin Pharm, D-72076 Tubingen, Germany.
   [Groneberg, Dieter; Friebe, Andreas] Univ Wurzburg, Inst Physiol, D-97070 Wurzburg, Germany.
   [Krieg, Thomas] Univ Cambridge, Dept Med, Cambridge CB2 0XY, England.
RP Lukowski, R (通讯作者)，Univ Tubingen, Inst Pharm, Dept Pharmacol Toxicol & Clin Pharm, D-72076 Tubingen, Germany.
EM robert.lukowski@uni-tuebingen.de
OI Krieg, Thomas/0000-0002-5192-580X
FU Deutsche Forschungsgemeinschaft (DFG)German Research Foundation (DFG);
   DFG Research Unit 2060 'cGMP signalling in cell growth and survival' [LU
   1490/3-1, LU 1490/3-2, FR 1725/3-2]
FX Work in our laboratories is supported by the Deutsche
   Forschungsgemeinschaft (DFG) with grants to R.L. and P.R. and by the DFG
   Research Unit 2060 'cGMP signalling in cell growth and survival' to R.L.
   (LU 1490/3-1 and LU 1490/3-2) and A.F. (FR 1725/3-2).
CR Andreadou I, 2006, FREE RADICAL BIO MED, V41, P1092, DOI 10.1016/j.freeradbiomed.2006.06.021
   Andreadou I, 2015, BASIC RES CARDIOL, V110, DOI 10.1007/s00395-015-0510-9
   Behmenburg F, 2015, PLOS ONE, V10, DOI 10.1371/journal.pone.0144737
   Bibli SI, 2015, CARDIOVASC RES, V106, P432, DOI 10.1093/cvr/cvv129
   Bice JS, 2014, CARDIOVASC RES, V101, P220, DOI 10.1093/cvr/cvt257
   Budworth J, 1999, BIOCHEM BIOPH RES CO, V263, P696, DOI 10.1006/bbrc.1999.1444
   Buys ES, 2008, CARDIOVASC RES, V79, P179, DOI 10.1093/cvr/cvn068
   Costa ADT, 2008, AM J PHYSIOL-HEART C, V295, pH874, DOI 10.1152/ajpheart.01189.2007
   Costa ADT, 2006, J BIOL CHEM, V281, P20801, DOI 10.1074/jbc.M600959200
   Das A, 2009, AM J PHYSIOL-HEART C, V296, pH1236, DOI 10.1152/ajpheart.00100.2009
   Degen CV, 2015, PLOS ONE, V10, DOI 10.1371/journal.pone.0118664
   Eckle T, 2006, AM J PHYSIOL-HEART C, V291, pH2533, DOI 10.1152/ajpheart.00472.2006
   Frankenreiter S, 2017, CIRCULATION, V136, P2337, DOI 10.1161/CIRCULATIONAHA.117.028723
   Friebe A, 2007, P NATL ACAD SCI USA, V104, P7699, DOI 10.1073/pnas.0609778104
   Garlid KD, 2003, BBA-BIOENERGETICS, V1606, P1, DOI 10.1016/S0005-2728(03)00109-9
   Garlid KD, 2012, J MOL CELL CARDIOL, V52, P578, DOI 10.1016/j.yjmcc.2011.12.011
   Garlid KD, 2009, J MOL CELL CARDIOL, V46, P858, DOI 10.1016/j.yjmcc.2008.11.019
   Groneberg D, 2010, CIRCULATION, V121, P401, DOI 10.1161/CIRCULATIONAHA.109.890962
   Hanley PJ, 2005, J MOL CELL CARDIOL, V39, P17, DOI 10.1016/j.yjmcc.2005.04.002
   Kang SH, 2007, AM J PHYSIOL-HEART C, V293, pH307, DOI 10.1152/ajpheart.00789.2006
   Kremastinos DT, 1996, INT J CARDIOL, V53, P227, DOI 10.1016/0167-5273(95)02539-1
   Lim KHH, 2002, J PHYSIOL-LONDON, V545, P961, DOI 10.1113/jphysiol.2002.031484
   Lukowski R, 2014, TRENDS PHARMACOL SCI, V35, P404, DOI 10.1016/j.tips.2014.05.003
   Lukowski R, 2010, P NATL ACAD SCI USA, V107, P5646, DOI 10.1073/pnas.1001360107
   Malinska D, 2010, FEBS LETT, V584, P2043, DOI 10.1016/j.febslet.2010.01.013
   Mergia E, 2003, CELL SIGNAL, V15, P189, DOI 10.1016/S0898-6568(02)00078-5
   Mergia E, 2006, J CLIN INVEST, V116, P1731, DOI 10.1172/JCI27657
   Methner C, 2013, PLOS ONE, V8, DOI 10.1371/journal.pone.0083910
   Methner C, 2013, BASIC RES CARDIOL, V108, DOI 10.1007/s00395-013-0337-1
   Murata M, 2001, CIRC RES, V89, P891, DOI 10.1161/hh2201.100205
   O'Rourke B, 2004, CIRC RES, V94, P420, DOI 10.1161/01.RES.0000117583.66950.43
   O'Rourke B, 2000, CIRC RES, V87, P845, DOI 10.1161/01.RES.87.10.845
   Oldenburg O, 2004, AM J PHYSIOL-HEART C, V286, pH468, DOI 10.1152/ajpheart.00360.2003
   Pell VR, 2016, CIRC RES, V118, P898, DOI 10.1161/CIRCRESAHA.115.306569
   Salloum FN, 2007, J MOL CELL CARDIOL, V42, P453, DOI 10.1016/j.yjmcc.2006.10.015
   Salloum FN, 2012, AM J PHYSIOL-HEART C, V302, pH1347, DOI 10.1152/ajpheart.00544.2011
   Salloum FN, 2009, CIRCULATION, V120, pS31, DOI 10.1161/CIRCULATIONAHA.108.843979
   Schwanke U, 2002, PHYSIOL RES, V51, P17
   Singh H, 2013, P NATL ACAD SCI USA, V110, P10836, DOI 10.1073/pnas.1302028110
   Sips PY, 2011, BASIC RES CARDIOL, V106, P635, DOI 10.1007/s00395-011-0167-y
   Soltysinska E, 2014, PLOS ONE, V9, DOI 10.1371/journal.pone.0103402
   Stowe DF, 2006, AM J PHYSIOL-HEART C, V290, pH434, DOI 10.1152/ajpheart.00763.2005
   Takefuji M, 2012, CIRCULATION, V126, P1972, DOI 10.1161/CIRCULATIONAHA.112.109256
   Tano JY, 2014, AM J PHYSIOL-HEART C, V307, pH811, DOI 10.1152/ajpheart.00319.2014
   Thoonen R, 2015, NAT COMMUN, V6, DOI 10.1038/ncomms9482
   Tsai EJ, 2012, CIRC RES, V110, P295, DOI 10.1161/CIRCRESAHA.111.259242
   Yellon DM, 2007, NEW ENGL J MED, V357, P1121, DOI 10.1056/NEJMra071667
   Zhao ZQ, 2003, AM J PHYSIOL-HEART C, V285, pH579, DOI 10.1152/ajpheart.01064.2002
NR 48
TC 32
Z9 32
U1 1
U2 4
PU OXFORD UNIV PRESS
PI OXFORD
PA GREAT CLARENDON ST, OXFORD OX2 6DP, ENGLAND
SN 0008-6363
EI 1755-3245
J9 CARDIOVASC RES
JI Cardiovasc. Res.
PD MAY 1
PY 2018
VL 114
IS 6
BP 822
EP 829
DI 10.1093/cvr/cvy039
PG 8
WC Cardiac & Cardiovascular Systems
WE Science Citation Index Expanded (SCI-EXPANDED)
SC Cardiovascular System & Cardiology
GA GF7XK
UT WOS:000432181500015
PM 29438488
OA Bronze, Green Submitted
DA 2022-03-12
ER

PT J
AU Seifert, R
   Schneider, EH
   Bahre, H
AF Seifert, Roland
   Schneider, Erich H.
   Baehre, Heike
TI From canonical to non-canonical cyclic nucleotides as second messengers:
   Pharmacological implications
SO PHARMACOLOGY & THERAPEUTICS
LA English
DT Review
DE cNMPs; Nucleotidyl cyclases; Phosphodiesterases; Protein kinases;
   Bacterial toxins; Second messengers
ID SOLUBLE ADENYLYL-CYCLASE; PROTEIN-COUPLED RECEPTOR; CYTIDINE
   3',5'-MONOPHOSPHATE CCMP; ANTHRACIS EDEMA FACTOR; III SECRETION SYSTEM;
   PSEUDOMONAS-AERUGINOSA; GUANYLYL CYCLASE; SIGNAL-TRANSDUCTION; CMP
   PHOSPHODIESTERASE; NITRIC-OXIDE
AB This review summarizes our knowledge on the non-canonical cyclic nucleotides cCMP, cUMP, cIMP, cXMP and cIMP. We place the field into a historic context and discuss unresolved questions and future directions of research. We discuss the implications of non-canonical cyclic nucleotides for experimental and clinical pharmacology, focusing on bacterial infections, cardiovascular and neuropsychiatric disorders and reproduction medicine. The canonical cyclic purine nucleotides cAMP and cGMP fulfill the criteria of second messengers. (i) CAMP and cGMP are synthesized by specific generators, i.e. adenylyl and guanylyl cyclases, respectively. (ii) cAMP and cGMP activate specific effector proteins, e.g. protein kinases. (iii) cAMP and cGMP exert specific biological effects. (iv) The biological effects of cAMP and cGMP are terminated by phosphodiesterases and export The effects of cAMP and cGMP are mimicked by (v) membrane-permeable cyclic nucleotide analogs and (vi) bacterial toxins. For decades, the existence and relevance of cCMP and cUMP have been controversial Modern mass-spectrometric methods have unequivocally demonstrated the existence of cCMP and cUMP in mammalian cells. For both, cCMP and cUMP, the criteria for second messenger molecules are now fulfilled as well There are specific patterns by which nucleotidyl cyclases generate cNMPs and how they are degraded and exported, resulting in unique cNMP signatures in biological systems. cNMP signaling systems, specifically at the level of soluble guanylyl cyclase, soluble adenylyl cyclase and ExoY from Pseudomonas aeruginosa are more promiscuous than previously appreciated. cUMP and cCMP are evolutionary new molecules, probably reflecting an adaption to signaling requirements in higher organisms. (C) 2014 Elsevier Inc. All rights reserved.
C1 [Seifert, Roland; Schneider, Erich H.; Baehre, Heike] Hannover Med Sch, Inst Pharmacol, D-30625 Hannover, Germany.
RP Seifert, R (通讯作者)，Hannover Med Sch, Inst Pharmacol, Carl Neuberg Str 1, D-30625 Hannover, Germany.
EM seifert.roland@mh-hannover.de
RI Seifert, Roland/G-3189-2013; Bähre, Heike/AAL-7873-2021; Schneider,
   Erich H/B-9051-2016
OI Schneider, Erich H/0000-0002-7905-4276
CR Akimoto M, 2014, J BIOL CHEM, V289, P22205, DOI 10.1074/jbc.M114.572164
   Alasbahi RH, 2012, PHARMAZIE, V67, P5, DOI 10.1691/ph.2012.1642
   Albrecht P, 2013, NEUROCHEM INT, V62, P610, DOI 10.1016/j.neuint.2013.01.019
   Alfadda TI, 2014, AM J PHYSIOL-CELL PH, V307, pC221, DOI 10.1152/ajpcell.00139.2014
   Amaro-Ortiz A, 2014, MOLECULES, V19, P6202, DOI 10.3390/molecules19056202
   ANDERSON TR, 1982, MOL CELL ENDOCRINOL, V28, P373, DOI 10.1016/0303-7207(82)90134-4
   Andrews SP, 2014, CHEMMEDCHEM, V9, P256, DOI 10.1002/cmdc.201300382
   Andrianaivoarimanana V, 2013, PLOS NEGLECT TROP D, V7, DOI 10.1371/journal.pntd.0002382
   Bahre H, 2014, J CHROMATOGR B, V964, P208, DOI 10.1016/j.jchromb.2014.02.046
   Bahre H, 2014, BIOCHEM BIOPH RES CO, V443, P1195, DOI 10.1016/j.bbrc.2013.12.108
   Bai G, 2011, CELL MICROBIOL, V13, P349, DOI 10.1111/j.1462-5822.2010.01562.x
   Baldini RL, 2014, METHODS MOL BIOL, V1149, P689, DOI 10.1007/978-1-4939-0473-0_53
   Bankir L, 2002, AM J PHYSIOL-RENAL, V282, pF376, DOI 10.1152/ajprenal.00202.2001
   Beckert U, 2014, BIOCHEM BIOPH RES CO, V451, P497, DOI 10.1016/j.bbrc.2014.07.134
   Beckert U, 2013, PLOS ONE, V8, DOI 10.1371/journal.pone.0072569
   Beckert U, 2014, BIOCHEM BIOPH RES CO, V450, P870, DOI 10.1016/j.bbrc.2014.06.088
   Beghe B, 2013, AM J RESP CRIT CARE, V188, P271, DOI 10.1164/rccm.201301-0021PP
   Behmanesh M, 2009, CELL DEATH DIFFER, V16, P1315, DOI 10.1038/cdd.2009.53
   Bellamy TC, 2000, P NATL ACAD SCI USA, V97, P2928, DOI 10.1073/pnas.97.6.2928
   Bender AT, 2006, PHARMACOL REV, V58, P488, DOI 10.1124/pr.58.3.5
   Beste KY, 2013, PLOS ONE, V8, DOI 10.1371/journal.pone.0070223
   Beste KY, 2013, BIOL CHEM, V394, P261, DOI 10.1515/hsz-2012-0282
   Beste KY, 2012, BIOCHEMISTRY-US, V51, P194, DOI 10.1021/bi201259y
   BIECK P, 1969, N-S ARCH PHARMAKOL, V263, P387, DOI 10.1007/BF00538773
   Biel M, 2009, J BIOL CHEM, V284, P9017, DOI 10.1074/jbc.R800075200
   Bitterman JL, 2013, J PHARMACOL EXP THER, V347, P589, DOI 10.1124/jpet.113.208496
   BLOCH A, 1974, BIOCHEM BIOPH RES CO, V59, P955, DOI 10.1016/S0006-291X(74)80072-0
   Bock Andreas, 2013, Drug Discov Today Technol, V10, pe245, DOI 10.1016/j.ddtec.2012.12.003
   Bond AE, 2007, RAPID COMMUN MASS SP, V21, P2685, DOI 10.1002/rcm.3141
   Booth M, 2014, EMERG INFECT DIS, V20, P1452, DOI 10.3201/eid2009.131481
   Bordeleau E, 2014, BIOORG MED CHEM LETT, V24, P4520, DOI 10.1016/j.bmcl.2014.07.080
   Bos LDJ, 2013, PLOS PATHOG, V9, DOI 10.1371/journal.ppat.1003311
   Bouatra S, 2013, PLOS ONE, V8, DOI 10.1371/journal.pone.0073076
   Braeunig JH, 2013, PLOS ONE, V8, DOI 10.1371/journal.pone.0068009
   Brand CS, 2013, J PHARMACOL EXP THER, V347, P265, DOI 10.1124/jpet.113.208157
   BROADUS AE, 1971, ANN NY ACAD SCI, V185, P50
   BRUS R, 1984, ACTA MED POL, V25, P1
   Bruzziches R, 2013, EXPERT OPIN PHARMACO, V14, P1333, DOI 10.1517/14656566.2013.799665
   Bukanova JV, 2014, NEUROSCI LETT, V561, P58, DOI 10.1016/j.neulet.2013.12.037
   Burgoyne JR, 2010, SENSORS-BASEL, V10, P2731, DOI 10.3390/s100402731
   Burnette JO, 2006, EXP EYE RES, V83, P1359, DOI 10.1016/j.exer.2006.07.011
   Castro J, 2013, GASTROENTEROLOGY, V145, P1334, DOI 10.1053/j.gastro.2013.08.017
   CECH SY, 1977, SCIENCE, V198, P1063, DOI 10.1126/science.22127
   Cervetto C, 2010, J PHARMACOL EXP THER, V332, P210, DOI 10.1124/jpet.109.154955
   CHAN PJ, 1990, EXPERIENTIA, V46, P734, DOI 10.1007/BF01939950
   CHAN PJ, 1987, EXPERIENTIA, V43, P929, DOI 10.1007/BF01951673
   CHASSY BM, 1969, P NATL ACAD SCI USA, V64, P296, DOI 10.1073/pnas.64.1.296
   Cheepala S, 2013, ANNU REV PHARMACOL, V53, P231, DOI 10.1146/annurev-pharmtox-010611-134609
   Chen ZJ, 2014, AM J PHYSIOL-HEART C, V307, pH328, DOI 10.1152/ajpheart.00132.2014
   CHENG YC, 1978, J BIOL CHEM, V253, P2522
   CHIATANTE D, 1986, PHYTOCHEMISTRY, V25, P1545, DOI 10.1016/S0031-9422(00)81206-6
   CHIATANTE D, 1990, PHYTOCHEMISTRY, V29, P2815, DOI 10.1016/0031-9422(90)87082-6
   CHIATANTE D, 1987, PHYTOCHEMISTRY, V26, P1301, DOI 10.1016/S0031-9422(00)81799-9
   Choi HB, 2012, NEURON, V75, P1094, DOI 10.1016/j.neuron.2012.08.032
   Chu Chaeshin, 2011, Osong Public Health Res Perspect, V2, P51, DOI 10.1016/j.phrp.2011.05.002
   Citrome L, 2013, ADV THER, V30, P102, DOI 10.1007/s12325-013-0004-9
   Civelli O, 2013, ANNU REV PHARMACOL, V53, P127, DOI 10.1146/annurev-pharmtox-010611-134548
   Copsel S, 2014, ONCOTARGET, V5, P9308, DOI 10.18632/oncotarget.2425
   Copsel S, 2011, J BIOL CHEM, V286, P6979, DOI 10.1074/jbc.M110.166868
   Corbin JD, 2002, INT J CLIN PRACT, V56, P453
   Cropp CD, 2008, MOL PHARMACOL, V73, P1151, DOI 10.1124/mol.107.043117
   De Jonge HR, 2014, AM J PHYSIOL-CELL PH, V306, pC343, DOI 10.1152/ajpcell.00326.2013
   De Rasmo D., 2014, BIOCHIM BIOPHYS ACTA, V1853, P183
   Derbyshire Emily R., 2009, V191, P17, DOI 10.1007/978-3-540-68964-5_2
   Desch M, 2010, FEBS LETT, V584, P3979, DOI 10.1016/j.febslet.2010.07.059
   Dey B, 2014, SEMIN IMMUNOL, V26, P486, DOI 10.1016/j.smim.2014.09.002
   Diaz James H, 2014, J La State Med Soc, V166, P103
   Ding XS, 2005, J PHARMACOL EXP THER, V312, P849, DOI 10.1124/jpet.104.076331
   DRUMMOND G, 1961, J BIOL CHEM, V236, P1126
   EcklyMichel A, 1997, BRIT J PHARMACOL, V122, P158, DOI 10.1038/sj.bjp.0701339
   Engel J, 2009, CURR OPIN MICROBIOL, V12, P61, DOI 10.1016/j.mib.2008.12.007
   Enns LC, 2010, AGEING RES REV, V9, P269, DOI 10.1016/j.arr.2010.02.004
   ERVENS J, 1991, N-S ARCH PHARMACOL, V343, P370, DOI 10.1007/BF00179041
   ERVENS J, 1991, BIOCHEM BIOPH RES CO, V174, P258, DOI 10.1016/0006-291X(91)90514-8
   FISCHER U, 1974, BIOCHIM BIOPHYS ACTA, V341, P412, DOI 10.1016/0005-2744(74)90234-4
   Folkesson A, 2012, NAT REV MICROBIOL, V10, P841, DOI 10.1038/nrmicro2907
   Fuller MD, 2014, J GEN PHYSIOL, V143, P315, DOI 10.1085/jgp.201311075
   GAION RM, 1979, BIOCHEM BIOPH RES CO, V86, P105, DOI 10.1016/0006-291X(79)90387-5
   Gallagher DT, 2006, J MOL BIOL, V362, P114, DOI 10.1016/j.jmb.2006.07.008
   Gallagher DT, 2011, J MOL BIOL, V405, P787, DOI 10.1016/j.jmb.2010.11.026
   Gancedo JM, 2013, BIOL REV, V88, P645, DOI 10.1111/brv.12020
   Gao Y., 2014, J CARDIOVAS IN PRESS
   Gao YS, 2014, N-S ARCH PHARMACOL, V387, P901, DOI 10.1007/s00210-014-1022-0
   GARBERS DL, 1975, BIOCHIM BIOPHYS ACTA, V377, P174, DOI 10.1016/0005-2744(75)90298-3
   Garnock-Jones KP, 2014, DRUGS, V74, P2065, DOI 10.1007/s40265-014-0317-2
   Gehring C, 2010, CELL COMMUN SIGNAL, V8, DOI 10.1186/1478-811X-8-15
   Geng WD, 2005, AM J PHYSIOL-CELL PH, V288, pC1305, DOI 10.1152/ajpcell.00584.2004
   George M, 2014, EUR J CLIN PHARMACOL, V70, P765, DOI 10.1007/s00228-014-1671-4
   Gille A, 2004, J BIOL CHEM, V279, P19955, DOI 10.1074/jbc.M312560200
   Gille A, 2004, N-S ARCH PHARMACOL, V369, P141, DOI 10.1007/s00210-003-0844-y
   GLASS DB, 1980, ANNU REV PHARMACOL, V20, P363, DOI 10.1146/annurev.pa.20.040180.002051
   Goettle M, 2007, MOL PHARMACOL, V72, P526, DOI 10.1124/mol.107.034413
   Gottle M, 2013, J NEUROCHEM, V127, P805, DOI 10.1111/jnc.12366
   Gottle M, 2012, TOXINS, V4, P505, DOI 10.3390/toxins4070505
   Gottle M, 2010, BIOCHEMISTRY-US, V49, P5494, DOI 10.1021/bi100684g
   Gosetti F, 2010, J CHROMATOGR A, V1217, P3929, DOI 10.1016/j.chroma.2009.11.060
   Guglin M, 2014, INT J GEN MED, V7, P237, DOI 10.2147/IJGM.S62549
   Nguyen H, 2014, REV CARDIOVASC MED, V15, P158, DOI 10.3909/ricm0679
   Haenen OLM, 2013, REV SCI TECH OIE, V32, P497
   Hammerschmidt A, 2012, PLOS ONE, V7, DOI 10.1371/journal.pone.0039848
   Hanke SE, 2011, NEW BIOTECHNOL, V28, P294, DOI 10.1016/j.nbt.2010.12.001
   Harayama H, 2013, J REPROD DEVELOP, V59, P421, DOI 10.1262/jrd.2013-056
   HARDMAN JG, 1971, ANNU REV PHYSIOL, V33, P311, DOI 10.1146/annurev.ph.33.030171.001523
   HARDMAN JG, 1965, J BIOL CHEM, V240, P3704
   Hartwig C, 2014, NEUROSCI LETT, V579, P183, DOI 10.1016/j.neulet.2014.07.019
   Hasan A, 2014, BIOCHEM BIOPH RES CO, V448, P236, DOI 10.1016/j.bbrc.2014.04.099
   Hauser AR, 2009, NAT REV MICROBIOL, V7, P654, DOI 10.1038/nrmicro2199
   HELFMAN DM, 1982, BIOCHEM PHARMACOL, V31, P43, DOI 10.1016/0006-2952(82)90233-7
   HELFMAN DM, 1978, P NATL ACAD SCI USA, V75, P4422, DOI 10.1073/pnas.75.9.4422
   HELFMAN DM, 1982, J BIOL CHEM, V257, P1044
   HELFMAN DM, 1981, J BIOL CHEM, V256, P6327
   Hoenicka M, 1999, J MOL MED-JMM, V77, P14, DOI 10.1007/s001090050292
   Hoffmann LS, 2014, N-S ARCH PHARMACOL, V387, P707, DOI 10.1007/s00210-014-0999-8
   Hofmann Franz, 2013, Methods Mol Biol, V1020, P17, DOI 10.1007/978-1-62703-459-3_2
   Hofmann Franz, 2009, V191, P137, DOI 10.1007/978-3-540-68964-5_8
   Holz GG, 2008, CELL SIGNAL, V20, P10, DOI 10.1016/j.cellsig.2007.07.009
   HUMBERT P, 1991, METHOD ENZYMOL, V195, P384
   Insel PA, 2003, CELL MOL NEUROBIOL, V23, P305, DOI 10.1023/A:1023684503883
   Jackson EK, 2014, AM J PHYSIOL-RENAL, V307, pF14, DOI 10.1152/ajprenal.00134.2014
   Jackson EK, 2011, AM J PHYSIOL-RENAL, V301, pF1160, DOI 10.1152/ajprenal.00450.2011
   Jackson EK, 2004, ANNU REV PHYSIOL, V66, P571, DOI 10.1146/annurev.physiol.66.032102.111604
   Jaton K, 2014, CLIN MICROBIOL INFEC, V20, P503, DOI 10.1111/1469-0691.12682
   Jensterle M, 2014, J CLIN ENDOCR METAB, V99, pE1476, DOI 10.1210/jc.2014-1430
   Jeukendrup AE, 2011, OBES REV, V12, P841, DOI 10.1111/j.1467-789X.2011.00908.x
   JIANG H, 1992, J BIOL CHEM, V267, P1015
   JOHNSON RL, 1992, J BIOL CHEM, V267, P4600
   Katritch V, 2013, ANNU REV PHARMACOL, V53, P531, DOI 10.1146/annurev-pharmtox-032112-135923
   Ke YC, 2013, FRONT CELL INFECT MI, V3, DOI 10.3389/fcimb.2013.00106
   Kenakin T, 2013, NAT REV DRUG DISCOV, V12, P205, DOI 10.1038/nrd3954
   Keppler D, 2011, HANDB EXP PHARMACOL, V201, P299, DOI 10.1007/978-3-642-14541-4_8
   Kim Jeong Joo, 2011, PLoS One, V6, pe18413, DOI 10.1371/journal.pone.0018413
   Klee EW, 2012, HUM GENET, V131, P977, DOI 10.1007/s00439-011-1128-0
   Kleinboelting S, 2014, FEBS J, V281, P4151, DOI 10.1111/febs.12913
   Kleinboelting S, 2014, P NATL ACAD SCI USA, V111, P3727, DOI 10.1073/pnas.1322778111
   KLOTZ U, 1971, N-S ARCH PHARMAKOL, V269, P117, DOI 10.1007/BF01422021
   KLOTZ U, 1974, N-S ARCH PHARMACOL, V284, P373, DOI 10.1007/BF00504706
   KREBS EG, 1989, JAMA-J AM MED ASSOC, V262, P1815, DOI 10.1001/jama.262.13.1815
   Kroker KS, 2014, NEUROBIOL AGING, V35, P2072, DOI 10.1016/j.neurobiolaging.2014.03.023
   Kuhn Michaela, 2009, V191, P47, DOI 10.1007/978-3-540-68964-5_4
   Kumar S, 2014, APOPTOSIS, V19, P1069, DOI 10.1007/s10495-014-0989-9
   KUO JF, 1978, J BIOL CHEM, V253, P2518
   Laue S, 2014, N-S ARCH PHARMACOL, V387, P893, DOI 10.1007/s00210-014-1018-9
   LAURENZA A, 1989, TRENDS PHARMACOL SCI, V10, P442, DOI 10.1016/S0165-6147(89)80008-2
   LAVAN BE, 1989, BIOCHEM PHARMACOL, V38, P4123, DOI 10.1016/0006-2952(89)90694-1
   Layer P, 2014, ALIMENT PHARM THER, V39, P371, DOI 10.1111/apt.12604
   Lee VT, 2005, INFECT IMMUN, V73, P1695, DOI 10.1128/IAI.73.3.1695-1705.2005
   Leggio GM, 2013, EUR J PHARMACOL, V719, P25, DOI 10.1016/j.ejphar.2013.07.022
   Levin L R., 2014, ANN REV PHY IN PRESS
   Li RWS, 2012, J CARDIOVASC PHARM, V59, P10, DOI 10.1097/FJC.0b013e31820eb788
   Li Y, 2013, AM J PHYSIOL-HEART C, V305, pH238, DOI 10.1152/ajpheart.00185.2013
   Li Y, 2012, J BIOL CHEM, V287, P29815, DOI 10.1074/jbc.M112.380568
   Liddie S, 2012, J PSYCHOPHARMACOL, V26, P1375, DOI 10.1177/0269881112447991
   Linder JU, 2008, CURR OPIN STRUC BIOL, V18, P667, DOI 10.1016/j.sbi.2008.11.008
   Loomis WF, 2014, DEV BIOL, V391, P1, DOI 10.1016/j.ydbio.2014.04.001
   MAURICE DH, 1990, MOL PHARMACOL, V37, P671
   McKenna R, 2014, SUBCELL BIOCHEM, V75, P291, DOI 10.1007/978-94-007-7359-2_15
   Megson Ian L., 2009, V191, P247, DOI 10.1007/978-3-540-68964-5_12
   Mendel DB, 1997, ANTIMICROB AGENTS CH, V41, P641, DOI 10.1128/AAC.41.3.641
   Meng F, 2012, J MED CHEM, V55, P8549, DOI 10.1021/jm301189c
   Monzel M, 2014, FEBS LETT, V588, P3469, DOI 10.1016/j.febslet.2014.08.005
   Moore NA, 2013, ACS CHEM NEUROSCI, V4, P43, DOI 10.1021/cn300166c
   Morita Y, 2014, FRONT MICROBIOL, V4, DOI 10.3389/fmicb.2013.00422
   Muanprasat C, 2013, FUTURE MED CHEM, V5, P781, DOI [10.4155/FMC.13.42, 10.4155/fmc.13.42]
   Mukhopadhyay AK, 2014, CURR TOP MICROBIOL, V379, P17, DOI 10.1007/82_2014_363
   NAKAMURA T, 1987, NATURE, V325, P442, DOI 10.1038/325442a0
   Nascimento F. P., 2014, MOL NEUROBI IN PRESS
   Naviglio S, 2009, EXPERT OPIN THER TAR, V13, P83, DOI 10.1517/14728220802602349 
   NEWTON RP, 1986, INT J BIOCHEM, V18, P743, DOI 10.1016/0020-711X(86)90398-8
   NEWTON RP, 1984, BIOCHEM J, V221, P665, DOI 10.1042/bj2210665
   Newton RP, 2004, PHYTOCHEMISTRY, V65, P2423, DOI 10.1016/j.phytochem.2004.07.026
   NEWTON RP, 1986, BIOCHEM J, V236, P431, DOI 10.1042/bj2360431
   Newton RP, 1999, RAPID COMMUN MASS SP, V13, P574, DOI 10.1002/(SICI)1097-0231(19990415)13:7<574::AID-RCM526>3.0.CO;2-R
   Nirogi R, 2013, EUR J PHARMACOL, V712, P22, DOI 10.1016/j.ejphar.2013.04.021
   Noel S, 2012, FRONT PHARMACOL, V3, DOI 10.3389/fphar.2012.00167
   Ochoa CD, 2012, J BIOL CHEM, V287, P25407, DOI 10.1074/jbc.M111.301440
   OKABAYASHI T, 1970, BIOCHIM BIOPHYS ACTA, V220, P116, DOI 10.1016/0005-2744(70)90235-4
   Omori K, 2007, CIRC RES, V100, P309, DOI 10.1161/01.RES.0000256354.95791.f1
   Pandya C, 2014, J BIOL CHEM, V289, P30229, DOI 10.1074/jbc.R114.572990
   Pfeifer A, 2013, PHARMACOL THERAPEUT, V140, P81, DOI 10.1016/j.pharmthera.2013.06.001
   Poppe H, 2008, NAT METHODS, V5, P277, DOI 10.1038/nmeth0408-277
   Post Sr, 2000, METH MOL B, V136, P363
   Raffa RB, 2014, J CLIN PHARM THER, V39, P577, DOI 10.1111/jcpt.12196
   Rahman N, 2013, FRONT PHYSIOL, V4, DOI 10.3389/fphys.2013.00343
   Rastrelli M, 2014, IN VIVO, V28, P1005
   REALE V, 1994, J MEMBRANE BIOL, V141, P101
   Rehmann H, 2007, NAT REV MOL CELL BIO, V8, P63, DOI 10.1038/nrm2082
   Reinecke D, 2013, PLOS ONE, V8, DOI 10.1371/journal.pone.0054158
   Reinecke D, 2011, FEBS LETT, V585, P3259, DOI 10.1016/j.febslet.2011.09.004
   Reinhold JA, 2012, EXPERT OPIN PHARMACO, V13, P2215, DOI 10.1517/14656566.2012.721776
   Resch K., 2004, GESCH WIRKEN PHARMAK, P320
   Riegel JA, 1998, J EXP BIOL, V201, P3411
   Russel FGM, 2008, TRENDS PHARMACOL SCI, V29, P200, DOI 10.1016/j.tips.2008.01.006
   Rutter AR, 2014, J PHARMACOL EXP THER, V350, P153, DOI 10.1124/jpet.114.214155
   Sadana R, 2009, NEUROSIGNALS, V17, P5, DOI 10.1159/000166277
   SAKAI K, 1980, J CARDIOVASC PHARM, V2, P453, DOI 10.1097/00005344-198007000-00012
   SALZMAN EW, 1971, J CLIN INVEST, V50, P131, DOI 10.1172/JCI106467
   Sandner P, 1999, CIRC RES, V84, P186, DOI 10.1161/01.RES.84.2.186
   Sandner Peter, 2009, V191, P507, DOI 10.1007/978-3-540-68964-5_22
   Santoro MM, 2014, TRENDS ENDOCRIN MET, V25, P546, DOI 10.1016/j.tem.2014.06.003
   Saran S, 2002, J MUSCLE RES CELL M, V23, P793, DOI 10.1023/A:1024483829878
   Sassi Y, 2013, HANDB EXP PHARMACOL, V218, P513, DOI 10.1007/978-3-642-38664-0_20
   Sausbier M, 2000, CIRC RES, V87, P825, DOI 10.1161/01.RES.87.9.825
   Sayner SL, 2006, CIRC RES, V98, P675, DOI 10.1161/01.RES.0000209516.84815.3e
   Sayner SL, 2004, CIRC RES, V95, P196, DOI 10.1161/01.RES.0000134922.25721.d9
   Schlicker C, 2008, J MED CHEM, V51, P4456, DOI 10.1021/jm800481q
   Schlossmann J, 2012, N-S ARCH PHARMACOL, V385, P243, DOI 10.1007/s00210-012-0730-6
   Schlossmann Jens, 2009, V191, P163, DOI 10.1007/978-3-540-68964-5_9
   Schmidt Harald H. H. W., 2009, V191, P309, DOI 10.1007/978-3-540-68964-5_14
   Schmidt Peter M., 2009, V191, P195, DOI 10.1007/978-3-540-68964-5_10
   Schneider E. H., 2014, NAUNYN SCHM IN PRESS
   Schroder R, 2010, NAT BIOTECHNOL, V28, P943, DOI 10.1038/nbt.1671
   SCHULTZ C, 1994, MOL PHARMACOL, V46, P702
   SCHULTZ G, 1985, ARZNEIMITTELFORSCH, V35-2, P1879
   SCHULTZ KD, 1979, N-S ARCH PHARMACOL, V306, P1, DOI 10.1007/BF00515586
   Schwede F, 2000, PHARMACOL THERAPEUT, V87, P199, DOI 10.1016/S0163-7258(00)00051-6
   Sciaraffia E, 2014, J LEUKOCYTE BIOL, V96, P113, DOI 10.1189/jlb.3A0513-302RR
   SEAMON KB, 1986, ADV CYCLIC NUCL PROT, V20, P1
   Seferian A, 2013, EUR RESPIR REV, V22, P217, DOI 10.1183/09059180.00001713
   Seifert R, 1999, MOL PHARMACOL, V56, P348, DOI 10.1124/mol.56.2.348
   SEIFERT R, 1989, TRENDS PHARMACOL SCI, V10, P365, DOI 10.1016/0165-6147(89)90009-6
   Seifert R., 2014, GESCH WIRKEN PHARMAK, VIV, P767
   Seifert R, 2015, TRENDS BIOCHEM SCI, V40, P8, DOI 10.1016/j.tibs.2014.10.008
   Seifert R, 2014, N-S ARCH PHARMACOL, V387, P897, DOI 10.1007/s00210-014-1013-1
   Seifert R, 2014, BIOCHEM PHARMACOL, V87, P543, DOI 10.1016/j.bcp.2013.12.025
   Seifert R, 2013, PHARMACOL THERAPEUT, V140, P200, DOI 10.1016/j.pharmthera.2013.07.002
   Seifert R, 2013, BIOCHEM PHARMACOL, V86, P853, DOI 10.1016/j.bcp.2013.07.029
   Seifert R, 2012, SCI SIGNAL, V5, DOI 10.1126/scisignal.2003466
   Seifert R, 2012, TRENDS MICROBIOL, V20, P343, DOI 10.1016/j.tim.2012.04.002
   Seifert R, 2012, TRENDS PHARMACOL SCI, V33, P64, DOI 10.1016/j.tips.2011.10.006
   Sewing K. F., 2004, GESCH WIRKEN PHARMAK, P315
   Shahidullah M, 2014, INVEST OPHTH VIS SCI, V55, P187, DOI 10.1167/iovs.13-12717
   Shaw G, 2002, FASEB J, V16, P869, DOI 10.1096/fj.01-0995fje
   Shoichet BK, 2012, TRENDS PHARMACOL SCI, V33, P268, DOI 10.1016/j.tips.2012.03.007
   SHOJI M, 1978, BIOCHEM BIOPH RES CO, V83, P1140, DOI 10.1016/0006-291X(78)91514-0
   SHOJI M, 1978, SCIENCE, V201, P826, DOI 10.1126/science.210503
   Silos-Santiago I, 2013, PAIN, V154, P1820, DOI 10.1016/j.pain.2013.05.044
   Smith NJ, 2010, PHARMACOL REV, V62, P701, DOI 10.1124/pr.110.002667
   Sofroniew MV, 2010, ACTA NEUROPATHOL, V119, P7, DOI 10.1007/s00401-009-0619-8
   Stasch JP, 2013, HANDB EXP PHARMACOL, V218, P279, DOI 10.1007/978-3-642-38664-0_12
   Stasch Johannes-Peter, 2009, V191, P277, DOI 10.1007/978-3-540-68964-5_13
   Stasch JP, 2001, NATURE, V410, P212, DOI 10.1038/35065611
   Steegborn C, 2014, BBA-MOL BASIS DIS, V1842, P2535, DOI 10.1016/j.bbadis.2014.08.012
   Steinbrecher KA, 2014, CURR OPIN GASTROEN, V30, P1, DOI 10.1097/MOG.0000000000000020
   Stevens TC, 2014, AM J PHYSIOL-LUNG C, V306, pL915, DOI 10.1152/ajplung.00135.2013
   Sunahara RK, 1998, J BIOL CHEM, V273, P16332, DOI 10.1074/jbc.273.26.16332
   Sunahara Roger K, 2002, Mol Interv, V2, P168, DOI 10.1124/mi.2.3.168
   Syed MA, 2014, SAUDI MED J, V35, P1181
   Syed YY, 2014, DRUGS, V74, P563, DOI 10.1007/s40265-014-0197-5
   Tang WJ, 2009, MOL ASPECTS MED, V30, P423, DOI 10.1016/j.mam.2009.06.001
   Tateno H, 2013, P NATL ACAD SCI USA, V110, P18543, DOI 10.1073/pnas.1317113110
   Taylor SS, 2008, BBA-PROTEINS PROTEOM, V1784, P16, DOI 10.1016/j.bbapap.2007.10.002
   Taylor SS, 2013, BBA-PROTEINS PROTEOM, V1834, P1271, DOI 10.1016/j.bbapap.2013.03.007
   TRAUT TW, 1994, MOL CELL BIOCHEM, V140, P1, DOI 10.1007/BF00928361
   Tresguerres M, 2011, KIDNEY INT, V79, P1277, DOI 10.1038/ki.2011.95
   Tummler Burkhard, 2014, F1000Prime Rep, V6, P9, DOI 10.12703/P6-9
   Ulvestad Line, 2005, Tidsskr Nor Laegeforen, V125, P27
   Urs NM, 2014, CURR OPIN CELL BIOL, V27, P56, DOI 10.1016/j.ceb.2013.11.002
   Uys GM, 2011, BMC CELL BIOL, V12, DOI 10.1186/1471-2121-12-18
   Vadnais ML, 2013, BIOL REPROD, V89, DOI 10.1095/biolreprod.113.110163
   Valentova Miroslava, 2014, Expert Opin Investig Drugs, V23, P573, DOI 10.1517/13543784.2014.881799
   Van Damme T, 2012, J CHROMATOGR B, V909, P14, DOI 10.1016/j.jchromb.2012.10.002
   VAPAATALO H, 1972, N-S ARCH PHARMACOL, V275, P435, DOI 10.1007/BF00501131
   Vardigan JD, 2011, J NEUROGENET, V25, P120, DOI 10.3109/01677063.2011.630494
   Vojtova J, 2006, CURR OPIN MICROBIOL, V9, P69, DOI 10.1016/j.mib.2005.12.011
   Von Kugelgen I, 2008, MOL PHARMACOL, V73, P469, DOI 10.1124/mol.107.037069
   von Kugelgen I, 2011, ADV PHARMACOL, V61, P373, DOI 10.1016/B978-0-12-385526-8.00012-6
   Voth DE, 2005, CELL MICROBIOL, V7, P1139, DOI 10.1111/j.1462-5822.2005.00539.x
   Wagh VD, 2012, J POSTGRAD MED, V58, P199, DOI 10.4103/0022-3859.101396
   Wang HC, 2005, J BIOL CHEM, V280, P30949, DOI 10.1074/jbc.M504398200
   WEI JW, 1983, INT J BIOCHEM, V15, P789, DOI 10.1016/0020-711X(83)90151-9
   Weitl N, 2008, J PHARMACOL EXP THER, V327, P760, DOI 10.1124/jpet.108.143412
   Werner K, 2011, N-S ARCH PHARMACOL, V384, P169, DOI 10.1007/s00210-011-0662-6
   Werner K, 2014, BIOCHEM PHARMACOL, V92, P369, DOI 10.1016/j.bcp.2014.08.028
   Williams C, 2004, NAT REV DRUG DISCOV, V3, P125, DOI 10.1038/nrd1306
   Wisler JW, 2014, CURR OPIN CELL BIOL, V27, P18, DOI 10.1016/j.ceb.2013.10.008
   Wolter S, 2014, N-S ARCH PHARMACOL, V387, P1163, DOI 10.1007/s00210-014-1042-9
   Wolter S, 2011, BIOCHEM BIOPH RES CO, V415, P563, DOI 10.1016/j.bbrc.2011.10.093
   Wootten D, 2013, NAT REV DRUG DISCOV, V12, P630, DOI 10.1038/nrd4052
   WORBY A, 1991, BIOCHEM PHARMACOL, V42, P1318, DOI 10.1016/0006-2952(91)90274-9
   Worner R, 2007, AM J PHYSIOL-HEART C, V292, pH237, DOI 10.1152/ajpheart.00079.2006
   Wronski S, 2014, CENT EUR J UROL, V67, P314, DOI 10.5173/ceju.2014.03.art20
   Xie F, 2006, DEV BIOL, V296, P353, DOI 10.1016/j.ydbio.2006.05.038
   Yahr TL, 1998, P NATL ACAD SCI USA, V95, P13899, DOI 10.1073/pnas.95.23.13899
   Yanez M, 2012, ADV EXP MED BIOL, V740, P461, DOI 10.1007/978-94-007-2888-2_19
   Yao HL, 2005, FEBS LETT, V579, P661, DOI 10.1016/j.febslet.2004.11.110
   Yokotani K, 2012, J PHARM PHARMACOL, V64, P1793, DOI 10.1111/j.2042-7158.2012.01563.x
   Zaccolo M, 2007, CIRC RES, V100, P1569, DOI 10.1161/CIRCRESAHA.106.144501
   Zhou L, 2014, CURR OPIN CELL BIOL, V27, P102, DOI 10.1016/j.ceb.2013.11.010
   Ziolo KJ, 2014, INFECT IMMUN, V82, P2148, DOI 10.1128/IAI.00017-14
   Zong XG, 2012, J BIOL CHEM, V287, P26506, DOI 10.1074/jbc.M112.357129
NR 290
TC 33
Z9 33
U1 1
U2 21
PU PERGAMON-ELSEVIER SCIENCE LTD
PI OXFORD
PA THE BOULEVARD, LANGFORD LANE, KIDLINGTON, OXFORD OX5 1GB, ENGLAND
SN 0163-7258
J9 PHARMACOL THERAPEUT
JI Pharmacol. Ther.
PD APR
PY 2015
VL 148
BP 154
EP 184
DI 10.1016/j.pharmthera.2014.12.002
PG 31
WC Pharmacology & Pharmacy
WE Science Citation Index Expanded (SCI-EXPANDED)
SC Pharmacology & Pharmacy
GA CD2UJ
UT WOS:000350934200009
PM 25527911
DA 2022-03-12
ER

PT J
AU Koglin, M
   Behrends, S
AF Koglin, M
   Behrends, S
TI Native human nitric oxide sensitive guanylyl cyclase: purification and
   characterization
SO BIOCHEMICAL PHARMACOLOGY
LA English
DT Article
DE guanylyl cyclase; cyclic GMP; nitric oxide; platelets
ID BETA(2) SUBUNIT; EXPRESSION; HEAT-SHOCK-PROTEIN-90; COMPLEXES; ENZYME
AB The only published report of the purification of native human soluble guanylyl cyclase (sGC) used placenta as starting material. This enzyme preparation showed low fold-activation by NO and a maximal absorption of the prosthetic heme-group at 417 nm indicative of a prosthetic heme-group in a hexa-coordinate state. These data are in contrast to what has subsequently been found for the recombinant human enzymes. Apart from this placental enzyme preparation, a native functional human NO-sensitive sGC has not been successfully purified. The aim of the current study was to purify and characterize native human sGC from another source, to see whether the discrepancies between native and recombinant sGC seen for placenta are a general phenomenon. We chose human platelets as starting material since the properties of this enzyme are directly relevant for the development of innovative antiplatelet and antianginal drugs. Our results indicate that the native platelet enzyme exists as a highly NO-sensitive, heterodimeric enzyme with an alpha(1) and beta(1) subunit. In contrast to the native human placental enzyme and in accordance with the human recombinant enzymes, the native human platelet enzyme contains a ferrous, penta-coordinate heme group. To our knowledge this is the first report of the successful purification and characterization of the native human nitric oxide sensitive alpha(1)/beta(1) isoform of sGC which is widely expressed in the cardiovascular system and is an important target of innovative drugs. (C) 2004 Elsevier Inc. All rights reserved.
C1 Univ Hamburg, Inst Expt & Klin Pharmakol, D-20251 Hamburg, Germany.
RP Behrends, S (通讯作者)，Univ Hamburg, Inst Expt & Klin Pharmakol, Martinistr 52, D-20251 Hamburg, Germany.
EM behrends@uke.uni-hamburg.de
RI Behrends, Sönke/A-2551-2010
OI Behrends, Sönke/0000-0002-9068-0729
CR Bamberger AM, 2001, J CLIN ENDOCR METAB, V86, P909, DOI 10.1210/jc.86.2.909
   Behrends S, 2000, BIOCHEM BIOPH RES CO, V271, P64, DOI 10.1006/bbrc.2000.2596
   Behrends S, 2003, CURR MED CHEM, V10, P291, DOI 10.2174/0929867033368286
   CHHAJLANI V, 1989, BIOCHEM INT, V19, P1039
   Collins B, 2003, NAT REV DRUG DISCOV, V2, P11, DOI 10.1038/nrd966
   GROVES WE, 1968, ANAL BIOCHEM, V22, P195, DOI 10.1016/0003-2697(68)90307-2
   HARTENECK C, 1991, FEBS LETT, V292, P217, DOI 10.1016/0014-5793(91)80871-Y
   IDRISS SD, 1992, BIOCHEM BIOPH RES CO, V183, P312, DOI 10.1016/0006-291X(92)91645-7
   Koesling D, 1999, METHODS, V19, P485, DOI 10.1006/meth.1999.0891
   Koglin M, 2003, J BIOL CHEM, V278, P12590, DOI 10.1074/jbc.M212740200
   Koglin M, 2001, J BIOL CHEM, V276, P30737, DOI 10.1074/jbc.M102549200
   Kosarikov DN, 2001, ARCH BIOCHEM BIOPHYS, V388, P185, DOI 10.1006/abbi.2001.2284
   Lee YC, 2000, P NATL ACAD SCI USA, V97, P10763, DOI 10.1073/pnas.190333697
   MEURER S, 2004, IN PRESS NEUROCHEM I
   Miller LN, 2003, LIFE SCI, V72, P1015, DOI 10.1016/S0024-3205(02)02361-5
   Murrell W., 1879, LANCET, V113, P80, DOI DOI 10.1016/S0140-6736(02)46032-1
   Russwurm M, 1998, BIOCHEM J, V335, P125, DOI 10.1042/bj3350125
   SCHINDLER U, 2003, BMC M ABSTR 1 INT C, V1
   SCHULTZ G, 1984, METHOD ENZYMAT AN, P379
   Stasch JP, 2001, NATURE, V410, P212, DOI 10.1038/35065611
   Suttitanamongkol S, 2002, BIOCHEM BIOPH RES CO, V297, P129, DOI 10.1016/S0006-291X(02)02138-1
   Venema RC, 2003, AM J PHYSIOL-HEART C, V285, pH669, DOI 10.1152/ajpheart.01025.2002
   YUEN PST, 1990, BIOCHEMISTRY-US, V29, P10872, DOI 10.1021/bi00501a002
NR 23
TC 10
Z9 10
U1 0
U2 2
PU PERGAMON-ELSEVIER SCIENCE LTD
PI OXFORD
PA THE BOULEVARD, LANGFORD LANE, KIDLINGTON, OXFORD OX5 1GB, ENGLAND
SN 0006-2952
EI 1873-2968
J9 BIOCHEM PHARMACOL
JI Biochem. Pharmacol.
PD APR 15
PY 2004
VL 67
IS 8
BP 1579
EP 1585
DI 10.1016/j.bcp.2004.01.007
PG 7
WC Pharmacology & Pharmacy
WE Science Citation Index Expanded (SCI-EXPANDED)
SC Pharmacology & Pharmacy
GA 808ZT
UT WOS:000220607700016
PM 15041475
DA 2022-03-12
ER

PT J
AU Dasgupta, A
   Bowman, L
   D'Arsigny, CL
   Archer, SL
AF Dasgupta, A.
   Bowman, L.
   D'Arsigny, C. L.
   Archer, S. L.
TI Soluble Guanylate Cyclase: A New Therapeutic Target for Pulmonary
   Arterial Hypertension and Chronic Thromboembolic Pulmonary Hypertension
SO CLINICAL PHARMACOLOGY & THERAPEUTICS
LA English
DT Article
ID SYSTEMIC VASODILATOR RESPONSES; NITRIC-OXIDE RECEPTOR; RIOCIGUAT BAY
   63-2521; CYCLIC-GMP; ASYMMETRIC DIMETHYLARGININE; INDEPENDENT
   ACTIVATION; YC-1 BINDING; DOUBLE-BLIND; HEME; NO
AB Nitric oxide (NO) activates soluble guanylate cyclase (sGC) by binding its prosthetic heme group, thereby catalyzing cyclic guanosine monophosphate (cGMP) synthesis. cGMP causes vasodilation and may inhibit smooth muscle cell proliferation and platelet aggregation. The NO-sGC-cGMP pathway is disordered in pulmonary arterial hypertension (PAH), a syndrome in which pulmonary vascular obstruction, inflammation, thrombosis, and constriction ultimately lead to death from right heart failure. Expression of sGC is increased in PAH but its function is reduced by decreased NO bioavailability, sGC oxidation and the related loss of sGC's heme group. Two classes of sGC modulators offer promise in PAH. sGC stimulators (e.g., riociguat) require heme-containing sGC to catalyze cGMP production, whereas sGC activators (e.g., cinaciguat) activate heme-free sGC. Riociguat is approved for PAH and yields functional and hemodynamic benefits similar to other therapies. Its main serious adverse effect is dose-dependent hypotension. Riociguat is also approved for inoperable chronic thromboembolic pulmonary hypertension.
C1 [Dasgupta, A.; Bowman, L.; D'Arsigny, C. L.; Archer, S. L.] Queens Univ, Dept Med, Kingston, ON K7L 3N6, Canada.
RP Archer, SL (通讯作者)，Queens Univ, Dept Med, Etherington Hall, Kingston, ON K7L 3N6, Canada.
EM stephen.archer@queensu.ca
FU American Heart Association (AHA), CIHR Vascular Network; 
   [NIH-R01-HL071115];  [1RC1HL09946201]; NATIONAL HEART, LUNG, AND BLOOD
   INSTITUTEUnited States Department of Health & Human ServicesNational
   Institutes of Health (NIH) - USANIH National Heart Lung & Blood
   Institute (NHLBI) [RC1HL099462, R01HL071115, R01HL113003] Funding
   Source: NIH RePORTER
FX Funding Sources: Supported by NIH-R01-HL071115, 1RC1HL09946201 (S.A.)
   and the American Heart Association (AHA), CIHR Vascular Network (A.D.).
CR Ahrens I, 2011, ATHEROSCLEROSIS, V218, P431, DOI 10.1016/j.atherosclerosis.2011.06.042
   Allerston CK, 2013, PLOS ONE, V8, DOI 10.1371/journal.pone.0057644
   ARCHER SL, 1994, P NATL ACAD SCI USA, V91, P7583, DOI 10.1073/pnas.91.16.7583
   Archer SL, 2013, NEW ENGL J MED, V369, P386, DOI 10.1056/NEJMe1306684
   Archer SL, 2010, CIRCULATION, V121, P2045, DOI 10.1161/CIRCULATIONAHA.108.847707
   Badejo AM, 2010, AM J PHYSIOL-HEART C, V299, pH1153, DOI 10.1152/ajpheart.01101.2009
   BEAVO JA, 1995, PHYSIOL REV, V75, P725, DOI 10.1152/physrev.1995.75.4.725
   Bonderman D., 2014, CHEST
   Bonderman D, 2013, CIRCULATION, V128, P502, DOI 10.1161/CIRCULATIONAHA.113.001458
   Bryan NS, 2009, FRONT BIOSCI-LANDMRK, V14, P1, DOI 10.2741/3228
   BURKE TM, 1987, AM J PHYSIOL, V252, pH721, DOI 10.1152/ajpheart.1987.252.4.H721
   Cary SPL, 2006, TRENDS BIOCHEM SCI, V31, P231, DOI 10.1016/j.tibs.2006.02.003
   Chen ZQ, 2005, P NATL ACAD SCI USA, V102, P12159, DOI 10.1073/pnas.0503723102
   Chester M, 2011, AM J PHYSIOL-LUNG C, V301, pL755, DOI 10.1152/ajplung.00138.2010
   Cooke JP, 2000, ARTERIOSCL THROM VAS, V20, P2032, DOI 10.1161/01.ATV.20.9.2032
   Derbyshire ER, 2012, ANNU REV BIOCHEM, V81, P533, DOI 10.1146/annurev-biochem-050410-100030
   Deruelle P, 2006, BIOL NEONATE, V90, P135, DOI 10.1159/000092518
   Dumitrascu R, 2006, CIRCULATION, V113, P286, DOI 10.1161/CIRCULATIONAHA.105.581405
   Dweik RA, 2014, AM J RESP CRIT CARE, V189, P345, DOI 10.1164/rccm.201311-1954ST
   Erdmann E, 2013, EUR HEART J, V34, P57, DOI 10.1093/eurheartj/ehs196
   Evgenov OV, 2007, AM J RESP CRIT CARE, V176, P1138, DOI 10.1164/rccm.200707-1121OC
   Evgenov OV, 2006, NAT REV DRUG DISCOV, V5, P755, DOI 10.1038/nrd2038
   Evgenov OV, 2004, CIRCULATION, V110, P2253, DOI 10.1161/01.CIR.0000144469.01521.8A
   Freitas CF, 2007, CLIN EXP PHARMACOL P, V34, P10, DOI 10.1111/j.1440-1681.2007.04524.x
   Frey R, 2008, J CLIN PHARMACOL, V48, P926, DOI 10.1177/0091270008319793
   Frey R, 2011, J CLIN PHARMACOL, V51, P1051, DOI 10.1177/0091270010378119
   Friebe A, 1998, MOL PHARMACOL, V54, P962, DOI 10.1124/mol.54.6.962
   Friebe A, 1998, MOL PHARMACOL, V53, P123, DOI 10.1124/mol.53.1.123
   Friebe A, 2007, P NATL ACAD SCI USA, V104, P7699, DOI 10.1073/pnas.0609778104
   Galie N, 2013, AM J RESP CRIT CARE, V187
   Galie N, 2013, J AM COLL CARDIOL, V62, pD60, DOI 10.1016/j.jacc.2013.10.031
   Galle J, 1999, BRIT J PHARMACOL, V127, P195, DOI 10.1038/sj.bjp.0702495
   Geschka S, 2011, PLOS ONE, V6, DOI 10.1371/journal.pone.0021853
   Ghofrani HA, 2010, EUR RESPIR J, V36, P792, DOI 10.1183/09031936.00182909
   Ghofrani HA, 2009, EUR RESPIR REV, V18, P35, DOI 10.1183/09059180.00011112
   Ghofrani HA, 2013, NEW ENGL J MED, V369, P319, DOI 10.1056/NEJMoa1209657
   Gileadi O, 2014, BIOCHEM SOC T, V42, P108, DOI 10.1042/BST20130228
   Grimminger F, 2009, EUR RESPIR J, V33, P785, DOI 10.1183/09031936.00039808
   HAMPL V, 1993, J APPL PHYSIOL, V75, P1748, DOI 10.1152/jappl.1993.75.4.1748
   Hoffmann LS, 2009, BRIT J PHARMACOL, V157, P781, DOI 10.1111/j.1476-5381.2009.00263.x
   Hofmann F, 2006, PHYSIOL REV, V86, P1, DOI 10.1152/physrev.00015.2005
   Hwang TL, 2003, BIOCHEM PHARMACOL, V66, P149, DOI 10.1016/S0006-2952(03)00202-8
   Kielstein JT, 2005, ARTERIOSCL THROM VAS, V25, P1414, DOI 10.1161/01.ATV.0000168414.06853.f0
   KO FN, 1994, BLOOD, V84, P4226, DOI 10.1182/blood.V84.12.4226.bloodjournal84124226
   Lamothe M, 2004, BIOCHEMISTRY-US, V43, P3039, DOI 10.1021/bi0360051
   Lang M, 2012, PLOS ONE, V7, DOI 10.1371/journal.pone.0043433
   Lapp H, 2009, CIRCULATION, V119, P2781, DOI 10.1161/CIRCULATIONAHA.108.800292
   Laursen JB, 2001, CIRCULATION, V103, P1282
   Lundgren J, 2012, ACTA PHYSIOL, V206, P178, DOI 10.1111/j.1748-1716.2012.02445.x
   Mam V, 2010, J PHARMACOL EXP THER, V332, P455, DOI 10.1124/jpet.109.160119
   Martin E, 2012, BIOCHEMISTRY-US, V51, P2737, DOI 10.1021/bi300105s
   McGoon MD, 2013, J AM COLL CARDIOL, V62, pD51, DOI 10.1016/j.jacc.2013.10.023
   Methner C, 2013, PLOS ONE, V8, DOI 10.1371/journal.pone.0083910
   Meurer S, 2009, CIRC RES, V105, P33, DOI 10.1161/CIRCRESAHA.109.198234
   Miller LN, 2003, LIFE SCI, V72, P1015, DOI 10.1016/S0024-3205(02)02361-5
   Mittendorf J, 2009, CHEMMEDCHEM, V4, P853, DOI 10.1002/cmdc.200900014
   Murad F, 2006, NEW ENGL J MED, V355, P2003, DOI 10.1056/NEJMsa063904
   Nossaman B, 2012, CRIT CARE RES PRACT, V2012, DOI 10.1155/2012/290805
   Ott IM, 2012, PLOS ONE, V7, DOI 10.1371/journal.pone.0042623
   Pankey EA, 2012, NITRIC OXIDE-BIOL CH, V27, P1, DOI 10.1016/j.niox.2012.02.004
   Pankey EA, 2011, AM J PHYSIOL-HEART C, V300, pH792, DOI 10.1152/ajpheart.00953.2010
   Parikh RV, 2014, AIDS, V28, P511, DOI 10.1097/QAD.0000000000000124
   Perez M, 2012, AM J PHYSIOL-LUNG C, V302, pL595, DOI 10.1152/ajplung.00145.2011
   Purohit R, 2014, BIOCHEMISTRY-US, V53, P101, DOI 10.1021/bi4015133
   Radovits T, 2011, EUR J CARDIO-THORAC, V39, P248, DOI 10.1016/j.ejcts.2010.05.025
   Rahnavardi M, 2011, ANN THORAC CARDIOVAS, V17, P435, DOI 10.5761/atcs.oa.10.01653
   Rickert V, 2014, PULM PHARMACOL THER, V28, P130, DOI 10.1016/j.pupt.2014.02.004
   Roy B, 2008, BRIT J PHARMACOL, V153, P1495, DOI 10.1038/sj.bjp.0707687
   Ryan JJ, 2014, CIRC RES, V115, P176, DOI 10.1161/CIRCRESAHA.113.301129
   Salvi E, 2012, HYPERTENSION, V59, P248, DOI 10.1161/HYPERTENSIONAHA.111.181990
   Schermuly RT, 2008, EUR RESPIR J, V32, P881, DOI 10.1183/09031936.00114407
   Schindler U, 2006, MOL PHARMACOL, V69, P1260, DOI 10.1124/mol.105.018747
   Schmidt P, 2003, EUR J PHARMACOL, V468, P167, DOI 10.1016/S0014-2999(03)01674-1
   Schmidt PM, 2004, J BIOL CHEM, V279, P3025, DOI 10.1074/jbc.M310141200
   Schwappacher R, 2013, J BIOL CHEM, V288, P16557, DOI 10.1074/jbc.M113.458729
   Selwood DL, 2001, J MED CHEM, V44, P78, DOI 10.1021/jm001034k
   Sharkovska Y, 2010, J HYPERTENS, V28, P1666, DOI 10.1097/HJH.0b013e32833b558c
   Simonneau G, 2009, J AM COLL CARDIOL, V54, pS43, DOI [10.1016/j.jacc.2009.04.012, 10.1016/j.jacc.2013.10.029]
   Skoro-Sajer N, 2007, AM J RESP CRIT CARE, V176, P1154, DOI 10.1164/rccm.200702-278OC
   Stasch JP, 2006, J CLIN INVEST, V116, P2552, DOI 10.1172/JCI28371
   Stasch JP, 2013, HANDB EXP PHARMACOL, V218, P279, DOI 10.1007/978-3-642-38664-0_12
   Stasch JP, 2011, CIRCULATION, V123, P2263, DOI 10.1161/CIRCULATIONAHA.110.981738
   Stasch Johannes-Peter, 2009, V191, P277, DOI 10.1007/978-3-540-68964-5_13
   Stasch JP, 2002, BRIT J PHARMACOL, V136, P773, DOI 10.1038/sj.bjp.0704778
   Stasch JP, 2001, NATURE, V410, P212, DOI 10.1038/35065611
   Stasch JP, 2002, BRIT J PHARMACOL, V135, P333, DOI 10.1038/sj.bjp.0704484
   Steudel W, 1997, CIRC RES, V81, P34, DOI 10.1161/01.RES.81.1.34
   Strange G, 2012, HEART, V98, P1805, DOI 10.1136/heartjnl-2012-301992
   Strange G, 2011, EXPERT REV PHARM OUT, V11, P253, DOI [10.1586/ERP.11.26, 10.1586/erp.11.26]
   Straub A, 2002, BIOORGAN MED CHEM, V10, P1711, DOI 10.1016/S0968-0896(02)00034-2
   Stuhlinger MC, 2007, CARDIOVASC RES, V75, P417, DOI 10.1016/j.cardiores.2007.04.030
   Thoonen R., 2007, 3 INT C CGMP GEN EFF, V60
   Weissmann N, 2009, AM J PHYSIOL-LUNG C, V297, pL658, DOI 10.1152/ajplung.00189.2009
   WHITE AA, 1976, J BIOL CHEM, V251, P7304
   WOLIN MS, 1987, BIOCHEM BIOPH RES CO, V143, P20, DOI 10.1016/0006-291X(87)90623-1
   Wood J., 2012, RES MARKETS PULMONAR
   Wunder F, 2005, ANAL BIOCHEM, V339, P104, DOI 10.1016/j.ab.2004.12.025
   Xu WL, 2004, FASEB J, V18, P1746, DOI 10.1096/fj.04-2317fje
   Zhou ZM, 2008, AM J PHYSIOL-HEART C, V295, pH1763, DOI 10.1152/ajpheart.51.2008
NR 99
TC 55
Z9 58
U1 0
U2 17
PU WILEY
PI HOBOKEN
PA 111 RIVER ST, HOBOKEN 07030-5774, NJ USA
SN 0009-9236
EI 1532-6535
J9 CLIN PHARMACOL THER
JI Clin. Pharmacol. Ther.
PD JAN
PY 2015
VL 97
IS 1
BP 88
EP 102
DI 10.1002/cpt.10
PG 15
WC Pharmacology & Pharmacy
WE Science Citation Index Expanded (SCI-EXPANDED)
SC Pharmacology & Pharmacy
GA AY9SF
UT WOS:000347889900016
PM 25670386
OA Green Accepted
DA 2022-03-12
ER

PT J
AU Wagner, C
   Russwurm, M
   Jager, R
   Friebe, A
   Koesling, D
AF Wagner, C
   Russwurm, M
   Jager, R
   Friebe, A
   Koesling, D
TI Dimerization of nitric oxide-sensitive guanylyl cyclase requires the
   alpha(1) N terminus
SO JOURNAL OF BIOLOGICAL CHEMISTRY
LA English
DT Article
ID CARDIOVASCULAR-SYSTEM; HEME-BINDING; SUBUNITS; IDENTIFICATION;
   ACTIVATION; ISOFORM; ENZYME
AB The enzyme nitric oxide-sensitive guanylyl cyclase is an obligate heterodimer consisting of an alpha and a beta subunit. Whereas the C-terminal parts of the subunits have been shown to be sufficient for catalysis, regulation was assigned to the N termini. The central domains have been postulated to be responsible for the formation of alpha beta heterodimers. Here, we have analyzed dimerization by precipitation of various N- and C-terminally truncated alpha(1) mutants with beta(1) wild type or deletion mutants thereof after coexpression in the baculovirus/Sf9 system. In contrast to the current hypothesis, our analysis revealed that an N- terminal region of the alpha(1) subunit (amino acids 61-128) is mandatory for quantitative dimerization. The central domain (amino acids 367-462) contributes but is not sufficient to mediate robust alpha beta interaction. Wild type-like binding of the identified minimum dimerization region of alpha(1) (amino acids 61-462) requires the N- terminal and central region of alpha(1) (amino acids 1-385). Furthermore, we observed an unequal stability of the alpha(1) and beta(1) subunit. Whereas beta(1) forms heme containing homodimers and is stable, alpha(1) appears to be prone to misfolding and degradation when heterodimerization is impaired by deletion of important sequences.
C1 Ruhr Univ Bochum, Inst Pharmakol & Toxikol, Fak Med, D-44780 Bochum, Germany.
RP Koesling, D (通讯作者)，Ruhr Univ Bochum, Inst Pharmakol & Toxikol, Fak Med, MA N1, D-44780 Bochum, Germany.
EM doris.koesling@ruhr-uni-bochum.de
CR Biel M, 1999, ADV SEC MESS PHOSPH, V33, P231
   Feil R, 2003, CIRC RES, V93, P907, DOI 10.1161/01.RES.0000100390.68771.CC
   Foerster J, 1996, EUR J BIOCHEM, V240, P380, DOI 10.1111/j.1432-1033.1996.0380h.x
   Gambaryan S, 2004, BLOOD, V103, P2593, DOI 10.1182/blood-2003-09-3349
   GARBERS DL, 1994, J BIOL CHEM, V269, P30741
   GARTHWAITE J, 1995, ANNU REV PHYSIOL, V57, P683, DOI 10.1146/annurev.ph.57.030195.003343
   HARTENECK C, 1990, FEBS LETT, V272, P221, DOI 10.1016/0014-5793(90)80489-6
   Koglin M, 2003, J BIOL CHEM, V278, P12590, DOI 10.1074/jbc.M212740200
   Mergia E, 2003, CELL SIGNAL, V15, P189, DOI 10.1016/S0898-6568(02)00078-5
   Meurer S, 2004, J BIOL CHEM, V279, P49346, DOI 10.1074/jbc.M410565200
   Papapetropoulos A, 1999, CARDIOVASC RES, V43, P509, DOI 10.1016/S0008-6363(99)00161-3
   Russwurm M, 1998, BIOCHEM J, V335, P125, DOI 10.1042/bj3350125
   Russwurm M, 2001, J BIOL CHEM, V276, P44647, DOI 10.1074/jbc.M105587200
   Rybalkin SD, 2003, CIRC RES, V93, P280, DOI 10.1161/01.RES.0000087541.15600.2B
   SCHULTZ G, 1984, METHOD ENZYMAT AN, P379
   STONE JR, 1994, BIOCHEMISTRY-US, V33, P5636, DOI 10.1021/bi00184a036
   WALDMAN SA, 1987, PHARMACOL REV, V39, P163
   WEDEL B, 1994, P NATL ACAD SCI USA, V91, P2592, DOI 10.1073/pnas.91.7.2592
   WEDEL B, 1995, J BIOL CHEM, V270, P24871, DOI 10.1074/jbc.270.42.24871
   Weitmann S, 1999, BIOCHEMISTRY-US, V38, P3409, DOI 10.1021/bi982229l
   WILSON EM, 1995, BIOCHEMISTRY-US, V34, P4696, DOI 10.1021/bi00014a025
   Zabel U, 2002, NAT CELL BIOL, V4, P307, DOI 10.1038/ncb775
   Zabel U, 1999, J BIOL CHEM, V274, P18149, DOI 10.1074/jbc.274.26.18149
   Zhao Y, 1998, BIOCHEMISTRY-US, V37, P4502, DOI 10.1021/bi972686m
   Zhou ZM, 2004, J BIOL CHEM, V279, P24935, DOI 10.1074/jbc.M402105200
NR 25
TC 21
Z9 22
U1 0
U2 0
PU AMER SOC BIOCHEMISTRY MOLECULAR BIOLOGY INC
PI BETHESDA
PA 9650 ROCKVILLE PIKE, BETHESDA, MD 20814-3996 USA
EI 1083-351X
J9 J BIOL CHEM
JI J. Biol. Chem.
PD MAY 6
PY 2005
VL 280
IS 18
BP 17687
EP 17693
DI 10.1074/jbc.M412099200
PG 7
WC Biochemistry & Molecular Biology
WE Science Citation Index Expanded (SCI-EXPANDED)
SC Biochemistry & Molecular Biology
GA 922AH
UT WOS:000228807200017
PM 15749699
OA hybrid
DA 2022-03-12
ER

PT J
AU Frankenreiter, S
   Bednarczyk, P
   Kniess, A
   Bork, NI
   Straubinger, J
   Koprowski, P
   Wrzosek, A
   Mohr, E
   Logan, A
   Murphy, MP
   Gawaz, M
   Krieg, T
   Szewczyk, A
   Nikolaev, VO
   Ruth, P
   Lukowski, R
AF Frankenreiter, Sandra
   Bednarczyk, Piotr
   Kniess, Angelina
   Bork, Nadja I.
   Straubinger, Julia
   Koprowski, Piotr
   Wrzosek, Antoni
   Mohr, Eva
   Logan, Angela
   Murphy, Michael P.
   Gawaz, Meinrad
   Krieg, Thomas
   Szewczyk, Adam
   Nikolaev, Viacheslav O.
   Ruth, Peter
   Lukowski, Robert
TI cGMP-Elevating Compounds and Ischemic Conditioning Provide
   Cardioprotection Against Ischemia and Reperfusion Injury via
   Cardiomyocyte-Specific BK Channels
SO CIRCULATION
LA English
DT Article
DE cyclic guanosine-3 ',5 '-monophosphate; ischemic postconditioning;
   ischemic preconditioning; mitochondria; myocardial infarction; nitric
   oxide-sensitive guanylyl cyclase; voltage and Ca2+-activated potassium
   channel BK
ID CORONARY FLOW RESERVE; MYOCARDIAL BLOOD-FLOW; ARTERY-DISEASE;
   MICROVASCULAR DYSFUNCTION; HEART-ASSOCIATION; RB-82 PET; RISK;
   ANGIOGRAPHY; SEVERITY; CARDIOLOGY
AB BACKGROUND: The nitric oxide-sensitive guanylyl cyclase/cGMP-dependent protein kinase type I signaling pathway can afford protection against the ischemia/reperfusion injury that occurs during myocardial infarction. Reportedly, voltage and Ca2+-activated K+ channels of the BK type are stimulated by cGMP/cGMP-dependent protein kinase type I, and recent ex vivo studies implicated that increased BK activity favors the survival of the myocardium at ischemia/reperfusion. It remains unclear, however, whether the molecular events downstream of cGMP involve BK channels present in cardiomyocytes or in other cardiac cell types.
   METHODS: Gene-targeted mice with a cardiomyocyte-or smooth muscle cell-specific deletion of the BK (CMBK or SMBK knockouts) were subjected to the open-chest model of myocardial infarction. Infarct sizes of the conditional mutants were compared with litter-matched controls, global BK knockout, and wild-type mice. Cardiac damage was assessed after mechanical conditioning or pharmacological stimulation of the cGMP pathway and by using direct modulators of BK. Long-term outcome was studied with respect to heart functions and cardiac fibrosis in a chronic myocardial infarction model.
   RESULTS: Global BK knockouts and CMBK knockouts, in contrast with SMBK knockouts, exhibited significantly larger infarct sizes compared with their respective controls. Ablation of CMBK resulted in higher serum levels of cardiac troponin I and elevated amounts of reactive oxygen species, lower phosphorylated extracellular receptor kinase and phosphorylated AKT levels and an increase in myocardial apoptosis. Moreover, CMBK was required to allow beneficial effects of both nitric oxide-sensitive guanylyl cyclase activation and inhibition of the cGMP-degrading phosphodiesterase-5, ischemic preconditioning, and postconditioning regimens. To this end, after 4 weeks of reperfusion, fibrotic tissue increased and myocardial strain echocardiography was significantly compromised in CMBK-deficient mice.
   CONCLUSIONS: Lack of CMBK channels renders the heart more susceptible to ischemia/reperfusion injury, whereas the pathological events elicited by ischemia/reperfusion do not involve BK in vascular smooth muscle cells. BK seems to permit the protective effects triggered by cinaciguat, riociguat, and different phosphodiesterase-5 inhibitors and beneficial actions of ischemic preconditioning and ischemic postconditioning by a mechanism stemming primarily from cardiomyocytes. This study establishes mitochondrial CMBK channels as a promising target for limiting acute cardiac damage and adverse long-term events that occur after myocardial infarction.
C1 [Frankenreiter, Sandra; Kniess, Angelina; Straubinger, Julia; Mohr, Eva; Ruth, Peter; Lukowski, Robert] Univ Tubingen, Inst Pharm, Dept Pharmacol Toxicol & Clin Pharm, Tubingen, Germany.
   [Bednarczyk, Piotr] Warsaw Univ Life Sci, Dept Biophys, Warsaw, Poland.
   [Bork, Nadja I.; Nikolaev, Viacheslav O.] Univ Med Ctr Hamburg Eppendorf, Inst Expt Cardiovasc Res, Hamburg, Germany.
   [Koprowski, Piotr; Wrzosek, Antoni; Szewczyk, Adam] Nencki Inst Expt Biol, Lab Intracellular Ion Channels, Warsaw, Poland.
   [Logan, Angela; Murphy, Michael P.] Univ Cambridge, MRC Mitochondrial Biol Unit, Cambridge Biomed Campus, Cambridge, England.
   [Krieg, Thomas] Univ Cambridge, Dept Med, Cambridge Biomed Campus, Cambridge, England.
   [Gawaz, Meinrad] Univ Hosp Tuebingen, Internal Med Cardiol & Cardiovasc Med 3, Tubingen, Germany.
RP Lukowski, R (通讯作者)，Univ Tubingen, Inst Pharm, Dept Pharmacol Toxicol & Clin Pharm, Tubingen, Germany.
EM robert.lukowski@uni-tuebingen.de
RI Wrzosek, Antoni/AAE-8070-2021; Bednarczyk, Piotr/B-4973-2018; Nikolaev,
   Vyacheslav/AAT-7746-2020; Koprowski, Piotr/R-4088-2016; Murphy,
   Michael/C-2120-2009
OI Bednarczyk, Piotr/0000-0002-7125-0715; Wrzosek,
   Antoni/0000-0001-6376-8816; Koprowski, Piotr/0000-0002-7571-2446;
   Murphy, Michael/0000-0003-1115-9618; Krieg, Thomas/0000-0002-5192-580X;
   Szewczyk, Adam/0000-0001-5519-260X
FU Deutsche ForschungsgemeinschaftGerman Research Foundation (DFG)
   [KFO274]; Deutsche Forschungsgemeinschaft Research UnitGerman Research
   Foundation (DFG) [2060]; Boehringer Ingelheim FondsBoehringer Ingelheim;
   Medical Research Council UKUK Research & Innovation (UKRI)Medical
   Research Council UK (MRC) [MC_U105663142]; Wellcome TrustWellcome
   TrustEuropean Commission [110159/Z/15/Z]
FX Work in the authors' laboratories is supported by the Deutsche
   Forschungsgemeinschaft with grants to Drs Lukowski and Ruth and by the
   Deutsche Forschungsgemeinschaft Research Unit 2060 "cGMP Signaling in
   Cell Growth and Survival" to Dr Lukowski. The Deutsche
   Forschungsgemeinschaft-funded Klinische Forschergruppe (KFO274)
   contributed to parts of the study. Dr Frankenreiter received funding
   from the Boehringer Ingelheim Fonds and Dr Murphy from the Medical
   Research Council UK (MC_U105663142) and a Wellcome Trust Investigator
   award (110159/Z/15/Z).
CR Camici PG, 2009, J NUCL MED, V50, P1076, DOI 10.2967/jnumed.108.054478
   Cerqueira MD, 2002, CIRCULATION, V105, P539, DOI 10.1161/hc0402.102975
   Chareonthaitawee P, 2001, CARDIOVASC RES, V50, P151, DOI 10.1016/S0008-6363(01)00202-4
   Crea F, 2014, EUR HEART J, V35, P1101, DOI 10.1093/eurheartj/eht513
   Di Carli MF, 2007, J NUCL MED, V48, P783, DOI 10.2967/jnumed.106.032789
   El Fakhri G, 2005, J NUCL MED, V46, P1264
   El Fakhri G, 2009, J NUCL MED, V50, P1062, DOI 10.2967/jnumed.104.007831
   Fihn SD, 2012, CIRCULATION, V126, pE354, DOI 10.1161/CIR.0b013e318277d6a0
   Fine JP, 1999, J AM STAT ASSOC, V94, P496, DOI 10.2307/2670170
   Gould KL, 2013, J AM COLL CARDIOL, V62, P1639, DOI 10.1016/j.jacc.2013.07.076
   Johnson NP, 2012, JACC-CARDIOVASC IMAG, V5, P430, DOI 10.1016/j.jcmg.2011.12.014
   Mozaffarian D, 2016, CIRCULATION, V133, pE38, DOI 10.1161/CIR.0000000000000350
   Murthy VL, 2014, CIRCULATION, V129, P2518, DOI 10.1161/CIRCULATIONAHA.113.008507
   Murthy VL, 2012, CIRCULATION, V126, P1858, DOI 10.1161/CIRCULATIONAHA.112.120402
   Murthy VL, 2011, CIRCULATION, V124, P2215, DOI 10.1161/CIRCULATIONAHA.111.050427
   Naya M, 2014, J NUCL MED, V55, P248, DOI 10.2967/jnumed.113.121442
   Pencina MJ, 2008, STAT MED, V27, P157, DOI 10.1002/sim.2929
   Schindler TH, 2016, J NUCL CARDIOL, V23, P1056, DOI 10.1007/s12350-015-0372-4
   Taqueti VR, 2017, CIRCULATION, V135, P566, DOI 10.1161/CIRCULATIONAHA.116.023266
   Taqueti VR, 2015, CIRCULATION, V131, P528, DOI 10.1161/CIRCULATIONAHA.114.009716
   Taqueti VR, 2015, CIRCULATION, V131, P19, DOI 10.1161/CIRCULATIONAHA.114.011939
   van de Hoef TP, 2017, INT J CARDIOVAS IMAG, V33, P1033, DOI 10.1007/s10554-017-1125-z
   van de Hoef TP, 2015, EUR HEART J, V36, P3312, DOI 10.1093/eurheartj/ehv235
   van de Hoef TP, 2014, CIRC-CARDIOVASC INTE, V7, P301, DOI 10.1161/CIRCINTERVENTIONS.113.001049
   Wang HD, 2016, LANCET, V388, P1459, DOI 10.1016/S0140-6736(16)31012-1
   Ziadi MC, 2012, J NUCL CARDIOL, V19, P670, DOI 10.1007/s12350-011-9506-5
NR 26
TC 88
Z9 88
U1 2
U2 30
PU LIPPINCOTT WILLIAMS & WILKINS
PI PHILADELPHIA
PA TWO COMMERCE SQ, 2001 MARKET ST, PHILADELPHIA, PA 19103 USA
SN 0009-7322
EI 1524-4539
J9 CIRCULATION
JI Circulation
PD DEC 12
PY 2017
VL 136
IS 24
BP 2337
EP 2355
DI 10.1161/CIRCULATIONAHA.117.028723
PG 19
WC Cardiac & Cardiovascular Systems; Peripheral Vascular Disease
WE Science Citation Index Expanded (SCI-EXPANDED)
SC Cardiovascular System & Cardiology
GA FP5SR
UT WOS:000417682700049
PM 29051185
OA Green Submitted, Bronze
DA 2022-03-12
ER

PT J
AU Witte, K
   Jacke, K
   Stahrenberg, R
   Arlt, G
   Reitenbach, I
   Schilling, L
   Lemmer, B
AF Witte, K
   Jacke, K
   Stahrenberg, R
   Arlt, G
   Reitenbach, I
   Schilling, L
   Lemmer, B
TI Dysfunction of soluble guanylyl cyclase in aorta and kidney of
   Goto-Kakizaki rats: Influence of age and diabetic state
SO NITRIC OXIDE-BIOLOGY AND CHEMISTRY
LA English
DT Article
DE guanylyl cyclase; signal transduction; insulin; type 2 diabetes
   mellitus; radiotelemetry
ID NITRIC-OXIDE; BLOOD-PRESSURE; GK RAT; MELLITUS; VASODILATION;
   HYPERTENSION; ACTIVATION; RESISTANCE; GLUCOSE; SYSTEM
AB Type 2 diabetes mellitus is frequently associated with arterial hypertension. The mechanisms involved in this association are not known in detail, but endothelial dysfunction and a blunted vascular response to endogenous vasodilators are thought to play a role. In the present study we investigated the in vitro activity of vascular and renal soluble guanylyl cyclase in type 2 diabetic Goto-Kakizaki rats aged 5, 15, and 30 weeks, in comparison with age-matched Wistar controls. Blood pressure was monitored by radiotelemetry, and serum glucose and insulin concentrations were measured by standard assays. Goto-Kakizaki rats of all age groups had serum glucose concentrations significantly higher than those of corresponding Wistar controls. Serum insulin was unchanged until 15 weeks of age and was elevated in the 30-week-old diabetic rats. Blood pressure in Goto-Kakizaki rats was significantly higher than that in Wistar controls, and heart rate was significantly lower. Mesenteric arteries of diabetic rats showed a blunted relaxation in response to acetylcholine and sodium nitroprusside. In aortic tissue from Wistar rats an age-dependent increase was found in nitric oxide-stimulated cGMP formation, which was absent in the diabetic animals. Moreover, the maximum activity of soluble guanylyl cyclase was significantly lower in Goto-Kakizaki rats in all age groups studied. In renal tissue no differences were found between diabetic and control rats, except at 30 weeks of age when Goto-Kakizaki rats showed a significant reduction in basal and stimulated guanylyl cyclase activity. In conclusion, the present study shows a persistent reduction in vascular nitric oxide-sensitive guanylyl cyclase in Goto-Kakizaki rats, which occurred shortly after weaning and may contribute to the elevation in blood pressure in this strain of genetically diabetic rats. (C) 2001 Elsevier Science (USA).
C1 Univ Heidelberg, Fac Clin Med Mannheim, Inst Pharmacol & Toxicol, D-68169 Mannheim, Germany.
   Univ Heidelberg, Fac Clin Med Mannheim, Dept Neurosurg, D-68169 Mannheim, Germany.
RP Witte, K (通讯作者)，Univ Heidelberg, Fac Clin Med Mannheim, Inst Pharmacol & Toxicol, D-68169 Mannheim, Germany.
CR ACKERMANN H, 1997, BIAS BIOMETRISCHE AN
   ATEF N, 1994, DIABETOLOGIA, V37, P677, DOI 10.1007/BF00417691
   BISBIS S, 1993, AM J PHYSIOL, V265, P807
   De Vriese AS, 2000, BRIT J PHARMACOL, V130, P963, DOI 10.1038/sj.bjp.0703393
   FARESE RV, 1994, P NATL ACAD SCI USA, V91, P11040, DOI 10.1073/pnas.91.23.11040
   Fitzgerald SM, 2000, AM J PHYSIOL-ENDOC M, V279, pE762, DOI 10.1152/ajpendo.2000.279.4.E762
   Friebe A, 1997, BIOCHEMISTRY-US, V36, P1194, DOI 10.1021/bi962047w
   GOTO Y, 1981, P JPN ACAD B-PHYS, V57, P381, DOI 10.2183/pjab.57.381
   Gress TW, 2000, NEW ENGL J MED, V342, P905, DOI 10.1056/NEJM200003303421301
   GUPTA I, 1997, EUR J MED RES, V2, P1
   IGNARRO LJ, 1987, BIOCHIM BIOPHYS ACTA, V928, P160, DOI 10.1016/0167-4889(87)90117-0
   Jacke K, 2000, EUR J PHARMACOL, V403, P27, DOI 10.1016/S0014-2999(00)00577-X
   Janssen U, 1999, J NEPHROL, V12, P159
   JOHNSTONE MT, 1993, CIRCULATION, V88, P2510, DOI 10.1161/01.CIR.88.6.2510
   LEMMER B, 1993, HYPERTENSION, V22, P97, DOI 10.1161/01.HYP.22.1.97
   MATTES A, 1991, CHRONOBIOL INT, V8, P460, DOI 10.3109/07420529109059182
   MCVEIGH GE, 1992, DIABETOLOGIA, V35, P771
   Nishikawa T, 2000, NATURE, V404, P787, DOI 10.1038/35008121
   OSTENSON CG, 1993, DIABETOLOGIA, V36, P3, DOI 10.1007/BF00399086
   Philipps V, 2000, FUSION TECHNOL, V37, P400, DOI 10.13182/FST00-A11963235
   PORTHA B, 1991, DIABETES, V40, P486, DOI 10.2337/diabetes.40.4.486
   Valensi P, 1996, J MAL VASCUL, V21, P185
   Watts GF, 1996, CLIN SCI, V91, P567, DOI 10.1042/cs0910567
   WEDEL B, 1994, P NATL ACAD SCI USA, V91, P2592, DOI 10.1073/pnas.91.7.2592
   Williams SB, 1996, J AM COLL CARDIOL, V27, P567, DOI 10.1016/0735-1097(95)00522-6
   Witte K, 1995, CARDIOVASC RES, V30, P682, DOI 10.1016/S0008-6363(95)00072-0
   Yamashita S, 1996, DIABETES CARE, V19, P287, DOI 10.2337/diacare.19.3.287
   YUEN PST, 1990, BIOCHEMISTRY-US, V29, P10872, DOI 10.1021/bi00501a002
NR 28
TC 57
Z9 57
U1 0
U2 1
PU ACADEMIC PRESS INC ELSEVIER SCIENCE
PI SAN DIEGO
PA 525 B ST, STE 1900, SAN DIEGO, CA 92101-4495 USA
SN 1089-8603
J9 NITRIC OXIDE-BIOL CH
JI Nitric Oxide-Biol. Chem.
PD FEB
PY 2002
VL 6
IS 1
BP 85
EP 95
DI 10.1006/niox.2001.0363
PG 11
WC Biochemistry & Molecular Biology; Cell Biology
WE Science Citation Index Expanded (SCI-EXPANDED)
SC Biochemistry & Molecular Biology; Cell Biology
GA 523EX
UT WOS:000173942000011
PM 11829539
DA 2022-03-12
ER

PT J
AU Wilck, N
   Marko, L
   Balogh, A
   Kraker, K
   Herse, F
   Bartolomaeus, H
   Szijarto, IA
   Gollasch, M
   Reichhart, N
   Strauss, O
   Heuser, A
   Brockschnieder, D
   Kretschmer, A
   Lesche, R
   Sohler, F
   Stasch, JP
   Sandner, P
   Luft, FC
   Muller, DN
   Dechend, R
   Haase, N
AF Wilck, Nicola
   Marko, Lajos
   Balogh, Andras
   Kraeker, Kristin
   Herse, Florian
   Bartolomaeus, Hendrik
   Szijarto, Istvan A.
   Gollasch, Maik
   Reichhart, Nadine
   Strauss, Olaf
   Heuser, Arnd
   Brockschnieder, Damian
   Kretschmer, Axel
   Lesche, Ralf
   Sohler, Florian
   Stasch, Johannes-Peter
   Sandner, Peter
   Luft, Friedrich C.
   Mueller, Dominik N.
   Dechend, Ralf
   Haase, Nadine
TI Nitric oxide-sensitive guanylyl cyclase stimulation improves
   experimental heart failure with preserved ejection fraction
SO JCI INSIGHT
LA English
DT Article
ID ENDOTHELIAL DYSFUNCTION; CARDIAC MYOCYTES; ORGAN DAMAGE; HUMAN RENIN;
   STIFFNESS; PATHOPHYSIOLOGY; HYPERTENSION; INHIBITION; EXPRESSION;
   VERICIGUAT
AB Heart failure with preserved ejection fraction (HFpEF) can arise from cardiac and vascular remodeling processes following long-lasting hypertension. Efficacy of common HF therapeutics is unsatisfactory in HFpEF. Evidence suggests that stimulators of the nitric oxide-sensitive soluble guanylyl cyclase (NOsGC) could be of use here. We aimed to characterize the complex cardiovascular effects of NOsGC stimulation using NO-independent stimulator BAY 41-8543 in a double-transgenic rat (dTGR) model of HFpEF. We show a drastically improved survival rate of treated dTGR. We observed less cardiac fibrosis, macrophage infiltration, and gap junction remodeling in treated dTGR. Microarray analysis revealed that treatment of dTGR corrected the dysregulateion of cardiac genes associated with fibrosis, inflammation, apoptosis, oxidative stress, and ion channel function toward an expression profile similar to healthy controls. Treatment reduced systemic blood pressure levels and improved endothelium-dependent vasorelaxation of resistance vessels. Further comprehensive in vivo phenotyping showed an improved diastolic cardiac function, improved hemodynamics, and less susceptibility to ventricular arrhythmias. Short-term BAY 418543 application in isolated untreated transgenic hearts with structural remodeling significantly reduced the occurrence of ventricular arrhythmias, suggesting a direct nongenomic role of NOsGC stimulation on excitation. Thus, NOsGC stimulation was highly effective in improving several HFpEF facets in this animal model, underscoring its potential value for patients.
C1 [Wilck, Nicola; Marko, Lajos; Balogh, Andras; Kraeker, Kristin; Herse, Florian; Bartolomaeus, Hendrik; Szijarto, Istvan A.; Gollasch, Maik; Luft, Friedrich C.; Mueller, Dominik N.; Dechend, Ralf; Haase, Nadine] Max Delbruck Ctr Mol Med, Expt & Clin Res Ctr, Berlin, Germany.
   [Wilck, Nicola; Marko, Lajos; Balogh, Andras; Kraeker, Kristin; Herse, Florian; Bartolomaeus, Hendrik; Szijarto, Istvan A.; Gollasch, Maik; Luft, Friedrich C.; Mueller, Dominik N.; Dechend, Ralf; Haase, Nadine] Charite Med Fac, Berlin, Germany.
   [Wilck, Nicola; Marko, Lajos; Balogh, Andras; Kraeker, Kristin; Herse, Florian; Luft, Friedrich C.; Mueller, Dominik N.; Dechend, Ralf; Haase, Nadine] BIH, Berlin, Germany.
   [Wilck, Nicola; Marko, Lajos; Balogh, Andras; Kraeker, Kristin; Bartolomaeus, Hendrik; Gollasch, Maik; Mueller, Dominik N.; Haase, Nadine] DZHK German Ctr Cardiovasc Res, Berlin, Germany.
   [Wilck, Nicola; Balogh, Andras; Szijarto, Istvan A.; Gollasch, Maik; Reichhart, Nadine; Strauss, Olaf; Luft, Friedrich C.; Mueller, Dominik N.; Dechend, Ralf] Charite Univ Med Berlin, Berlin, Germany.
   [Wilck, Nicola; Balogh, Andras; Szijarto, Istvan A.; Gollasch, Maik; Reichhart, Nadine; Strauss, Olaf; Luft, Friedrich C.; Mueller, Dominik N.; Dechend, Ralf] Free Univ Berlin, Berlin, Germany.
   [Wilck, Nicola; Balogh, Andras; Szijarto, Istvan A.; Gollasch, Maik; Reichhart, Nadine; Strauss, Olaf; Luft, Friedrich C.; Mueller, Dominik N.; Dechend, Ralf] Humboldt Univ, Berlin, Germany.
   [Wilck, Nicola; Balogh, Andras; Szijarto, Istvan A.; Gollasch, Maik; Reichhart, Nadine; Strauss, Olaf; Luft, Friedrich C.; Mueller, Dominik N.; Dechend, Ralf] BIH, Berlin, Germany.
   [Marko, Lajos; Kraeker, Kristin; Herse, Florian; Heuser, Arnd; Luft, Friedrich C.; Mueller, Dominik N.; Haase, Nadine] Max Delbruck Ctr Mol Med, Berlin, Germany.
   [Brockschnieder, Damian; Kretschmer, Axel; Lesche, Ralf; Sohler, Florian; Stasch, Johannes-Peter; Sandner, Peter] Bayer AG, Drug Discovery, Wuppertal, Germany.
   [Dechend, Ralf] HELIOS Klin, Berlin, Germany.
RP Dechend, R (通讯作者)，Expt & Clin Res Ctr, Lindenberger Weg 80, D-13125 Berlin, Germany.
EM ralf.dechend@charite.de
RI Strauss, Olaf/AAA-6485-2019
OI Herse, Florian/0000-0002-9305-8134; Marko, Lajos/0000-0003-1888-5575;
   Wilck, Nicola/0000-0003-3189-5364; Haase, Nadine/0000-0003-0727-1738;
   Strauss, Olaf/0000-0002-6272-8596; Sohler, Florian/0000-0003-4276-0238;
   /0000-0001-8756-747X; Szijarto, Istvan/0000-0002-0796-9450;
   Bartolomaeus, Hendrik/0000-0003-4288-3828; Kraker,
   Kristin/0000-0002-4032-5382
FU Bayer AGBayer AG
FX The study was funded through a postdoc grant by Bayer AG (to LM). We
   thank Jutta Meisel, Astrid Schiche, Juliane Anders, and Ute Gerhard for
   their excellent technical assistance.
CR Ahluwalia A, 2004, P NATL ACAD SCI USA, V101, P1386, DOI 10.1073/pnas.0304264101
   An XB, 2016, PLOS ONE, V11, DOI 10.1371/journal.pone.0149155
   Borbely A, 2005, CIRCULATION, V111, P774, DOI 10.1161/01.CIR.0000155257.33485.6D
   Borlaug BA, 2011, EUR HEART J, V32, P670, DOI 10.1093/eurheartj/ehq426
   Buys E, 2014, CURR OPIN NEPHROL HY, V23, P135, DOI 10.1097/01.mnh.0000441048.91041.3a
   CANNON PJ, 1977, NEW ENGL J MED, V296, P26, DOI 10.1056/NEJM197701062960108
   Cawley SM, 2011, AM J PHYSIOL-HEART C, V301, pH157, DOI 10.1152/ajpheart.01273.2010
   Cleland JGF, 1999, EUR J HEART FAIL, V1, P211, DOI 10.1016/S1388-9842(99)00039-2
   Conceicao G, 2016, NETH HEART J, V24, P275, DOI 10.1007/s12471-016-0815-9
   Edelmann F, 2016, JACC-HEART FAIL, V4, P140, DOI 10.1016/j.jchf.2015.10.008
   Efthimiadis GK, 2014, NEW ENGL J MED, V371, P179, DOI 10.1056/NEJMc1405715
   Fesus G, 2007, CARDIOVASC RES, V75, P719, DOI 10.1016/j.cardiores.2007.05.025
   Finckenberg P, 2012, HYPERTENSION, V59, P76, DOI 10.1161/HYPERTENSIONAHA.111.179457
   Fischer R, 2008, HYPERTENSION, V51, P540, DOI 10.1161/HYPERTENSIONAHA.107.103143
   Gallet Romain, 2016, JACC Basic Transl Sci, V1, P14
   Gheorghiade M, 2015, JAMA-J AM MED ASSOC, V314, P2251, DOI 10.1001/jama.2015.15734
   Greene SJ, 2013, J AM HEART ASSOC, V2, DOI 10.1161/JAHA.113.000536
   Gu J, 2016, EUR J PREV CARDIOL, V23, P1421, DOI 10.1177/2047487316636260
   Haase N, 2014, PLOS ONE, V9, DOI 10.1371/journal.pone.0093743
   Hammond J, 2012, J MOL CELL CARDIOL, V52, P330, DOI 10.1016/j.yjmcc.2011.07.029
   Heinze C, 2014, J CLIN INVEST, V124, P675, DOI 10.1172/JCI70025
   Irizarry RA, 2003, NUCLEIC ACIDS RES, V31, DOI 10.1093/nar/gng015
   Kai H, 2005, HYPERTENS RES, V28, P483, DOI 10.1291/hypres.28.483
   Klotz S, 2007, NAT PROTOC, V2, P2152, DOI 10.1038/nprot.2007.270
   Komajda M, 2014, EUR HEART J, V35, P1022, DOI 10.1093/eurheartj/ehu067
   Koress C, 2016, CURR HYPERTENS REP, V18, DOI 10.1007/s11906-016-0645-6
   Luft FC, 1999, HYPERTENSION, V33, P212, DOI 10.1161/01.HYP.33.1.212
   Marti CN, 2012, J AM COLL CARDIOL, V60, P1455, DOI 10.1016/j.jacc.2011.11.082
   Massie BM, 2008, NEW ENGL J MED, V359, P2456, DOI 10.1056/NEJMoa0805450
   Masuyama H, 2006, HYPERTENSION, V48, P972, DOI 10.1161/01.HYP.0000241087.12492.47
   Mervaala EMA, 2001, HYPERTENSION, V37, P414, DOI 10.1161/01.HYP.37.2.414
   Owan TE, 2006, NEW ENGL J MED, V355, P251, DOI 10.1056/NEJMoa052256
   PACKER M, 1992, LANCET, V340, P88, DOI 10.1016/0140-6736(92)90405-R
   Paulus WJ, 2013, J AM COLL CARDIOL, V62, P263, DOI 10.1016/j.jacc.2013.02.092
   Pieske B, 2017, EUR HEART J, V38, P1119, DOI 10.1093/eurheartj/ehw593
   Pieske B, 2014, EUR J HEART FAIL, V16, P1026, DOI 10.1002/ejhf.135
   Ponikowski P, 2016, EUR J HEART FAIL, V18, P891, DOI 10.1002/ejhf.592
   Redfield MM, 2013, JAMA-J AM MED ASSOC, V309, P1268, DOI 10.1001/jama.2013.2024
   Santos ABS, 2014, EUR HEART J, V35, P42, DOI 10.1093/eurheartj/eht427
   Schleifenbaum J, 2014, CIRC RES, V115, P263, DOI 10.1161/CIRCRESAHA.115.302882
   Sharkovska Y, 2010, J HYPERTENS, V28, P1666, DOI 10.1097/HJH.0b013e32833b558c
   Tarjus A, 2015, HYPERTENSION, V66, P158, DOI 10.1161/HYPERTENSIONAHA.115.05431
   van Heerebeek L, 2008, CIRCULATION, V117, P43, DOI 10.1161/CIRCULATIONAHA.107.728550
   van Heerebeek L, 2012, CIRCULATION, V126, P830, DOI 10.1161/CIRCULATIONAHA.111.076075
   Wellner M, 2005, PHYSIOL GENOMICS, V20, P256, DOI 10.1152/physiolgenomics.00165.2004
   Westermann D, 2008, CIRCULATION, V117, P2051, DOI 10.1161/CIRCULATIONAHA.107.716886
   Westermann D, 2011, CIRC-HEART FAIL, V4, P44, DOI 10.1161/CIRCHEARTFAILURE.109.931451
   Yusuf S, 2003, LANCET, V362, P777, DOI 10.1016/S0140-6736(03)14285-7
   Zile MR, 2015, CIRCULATION, V131, P1247, DOI 10.1161/CIRCULATIONAHA.114.013215
   Zile MR, 2010, CIRCULATION, V121, P1393, DOI 10.1161/CIRCULATIONAHA.109.909614
NR 50
TC 12
Z9 12
U1 1
U2 6
PU AMER SOC CLINICAL INVESTIGATION INC
PI ANN ARBOR
PA 2015 MANCHESTER RD, ANN ARBOR, MI 48104 USA
EI 2379-3708
J9 JCI INSIGHT
JI JCI Insight
PD FEB 22
PY 2018
VL 3
IS 4
AR e96006
DI 10.1172/jci.insight.96006
PG 16
WC Medicine, Research & Experimental
WE Science Citation Index Expanded (SCI-EXPANDED)
SC Research & Experimental Medicine
GA FX4AF
UT WOS:000426013400008
PM 29467337
OA Green Published, gold
DA 2022-03-12
ER

PT J
AU Beuve, A
   Wu, CG
   Cui, CL
   Liu, T
   Jain, MR
   Huang, C
   Yan, L
   Kholodovych, V
   Li, H
AF Beuve, Annie
   Wu, Changgong
   Cui, Chuanlong
   Liu, Tong
   Jain, Mohit Raja
   Huang, Can
   Yan, Lin
   Kholodovych, Vladyslav
   Li, Hong
TI Identification of novel S-nitrosation sites in soluble guanylyl cyclase,
   the nitric oxide receptor
SO JOURNAL OF PROTEOMICS
LA English
DT Article
DE Soluble guanylyl cyclase; S-nitrosation; Biotin switch; Tandem mass
   spectrometry
ID NITROSYLATION; STRESS; DESENSITIZATION; ACTIVATION; MECHANISMS;
   STRATEGY; NO
AB Soluble Guanylyl Cyclase (sGC) is the main receptor for nitric oxide (NO). NO activates sGC to synthesize cGMP, triggering a plethora of signals. Recently, we discovered that NO covalently modifies select sGC cysteines via a post translational modification termed S-nitrosation or S-nitrosylation. Earlier characterization was conducted on a purified sGC treated with S-nitrosoglutathione, and identified three S-nitrosated cysteines (SNO-Cys). Here we describe a more biologically relevant mapping of sGC SNO-Cys in cells to better understand the multi-faceted interactions between SNO and sGC Since SNO-Cys are labile during LC/MS/MS, MS analysis of nitrosation typically occurs after a biotin switch reaction, in which a SNO-Cys is converted to a biotin-Cys. Here we report the identification of ten sGC SNO-Cys in rat neonatal cardiomyocytes using an Orbitrap MS. A majority of the SNO-Cys identified is located at the solvent-exposed surface of the sGC, and half of them in the conserved catalytic domain, suggesting biological significance. These findings provide a solid basis for future studies of the regulations and functions of diverse sGC S-nitrosation events in cells. (C) 2016 Elsevier B.V. All rights reserved.
C1 [Beuve, Annie; Huang, Can] Rutgers State Univ, New Jersey Med Sch, Dept Pharmacol Physiol & Neurosci, Newark, NJ 07103 USA.
   [Wu, Changgong; Cui, Chuanlong; Liu, Tong; Jain, Mohit Raja; Yan, Lin; Li, Hong] Rutgers State Univ, New Jersey Med Sch, Ctr Canc, Ctr Adv Prote Res,Dept Microbiol Biochem & Mol Ge, Newark, NJ 07103 USA.
   [Kholodovych, Vladyslav] Rutgers State Univ, OIRT, High Performance & Res Comp, New Brunswick, NJ 07103 USA.
   [Kholodovych, Vladyslav] Rutgers State Univ, Dept Pharmacol, Piscataway, NJ USA.
RP Li, H (通讯作者)，Rutgers State Univ, Dept Microbiol Biochem & Mol Genet, NJMS Canc Ctr, 205 S Orange Ave, Newark, NJ 07103 USA.
EM liho2@rutgers.edu
RI Cui, Chuanlong/J-3753-2019; Huang, Can/AAG-9168-2019; Li,
   Hong/K-8436-2013
OI Huang, Can/0000-0003-1734-0450; Cui, Chuanlong/0000-0001-5312-0805
FU National Institute of General Medical SciencesUnited States Department
   of Health & Human ServicesNational Institutes of Health (NIH) - USANIH
   National Institute of General Medical Sciences (NIGMS) [R01GM112415, RO1
   GM067640]; National Institute of Neurological Disorders and StrokeUnited
   States Department of Health & Human ServicesNational Institutes of
   Health (NIH) - USANIH National Institute of Neurological Disorders &
   Stroke (NINDS) [P30NS046593]; NATIONAL INSTITUTE OF GENERAL MEDICAL
   SCIENCESUnited States Department of Health & Human ServicesNational
   Institutes of Health (NIH) - USANIH National Institute of General
   Medical Sciences (NIGMS) [R01GM112415, R01GM067640] Funding Source: NIH
   RePORTER; NATIONAL INSTITUTE OF NEUROLOGICAL DISORDERS AND STROKEUnited
   States Department of Health & Human ServicesNational Institutes of
   Health (NIH) - USANIH National Institute of Neurological Disorders &
   Stroke (NINDS) [P30NS046593] Funding Source: NIH RePORTER
FX The project described was supported by a grant from the National
   Institute of General Medical Sciences (R01GM112415 to HL and AB), RO1
   GM067640 to AB, and the instrument used is supported by a grant
   (P30NS046593) from the National Institute of Neurological Disorders and
   Stroke. The content is solely the responsibility of the authors and does
   not necessarily represent the official views of the National Institutes
   of Health. We appreciate the help from Dr. Junichi Sadoshima' group for
   the preparation of the NCM.
CR Bechtold E, 2012, ANTIOXID REDOX SIGN, V17, P981, DOI 10.1089/ars.2012.4570
   Benhar M, 2009, NAT REV MOL CELL BIO, V10, P721, DOI 10.1038/nrm2764
   Case D.A., 2015, AMBER
   Chang FJ, 2005, J BIOL CHEM, V280, P11513, DOI 10.1074/jbc.M412203200
   Chemical Computing Group Inc, 2015, MOL OP ENV MOE
   Chen YJ, 2010, J PROTEOME RES, V9, P6417, DOI 10.1021/pr100680a
   Choi H, 2011, J CARDIOVASC PHARM, V58, P522, DOI 10.1097/FJC.0b013e31822d80a5
   Crassous PA, 2012, AM J PHYSIOL-HEART C, V303, pH597, DOI 10.1152/ajpheart.00138.2012
   CRAVEN PA, 1978, BIOCHIM BIOPHYS ACTA, V524, P231, DOI 10.1016/0005-2744(78)90121-3
   Fernhoff NB, 2009, P NATL ACAD SCI USA, V106, P21602, DOI 10.1073/pnas.0911083106
   Forrester MT, 2007, J BIOL CHEM, V282, P13977, DOI 10.1074/jbc.M609684200
   Foster MW, 2009, TRENDS MOL MED, V15, P391, DOI 10.1016/j.molmed.2009.06.007
   Friebe A, 1998, MOL PHARMACOL, V53, P123, DOI 10.1124/mol.53.1.123
   Hao G, 2006, J AM SOC MASS SPECTR, V17, P1725, DOI 10.1016/j.jasms.2006.07.026
   Hara MR, 2005, NAT CELL BIOL, V7, P665, DOI 10.1038/ncb1268
   Hess DT, 2005, NAT REV MOL CELL BIO, V6, P150, DOI 10.1038/nrm1569
   Jaffrey S R, 2001, Sci STKE, V2001, ppl1, DOI 10.1126/stke.2001.86.pl1
   Kornberg MD, 2010, NAT CELL BIOL, V12, P1094, DOI 10.1038/ncb2114
   Lancaster JR, 2006, CHEM RES TOXICOL, V19, P1160, DOI 10.1021/tx060061w
   Landino LM, 2006, BIOCHEM BIOPH RES CO, V340, P347, DOI 10.1016/j.bbrc.2005.12.013
   Marino SM, 2010, J MOL BIOL, V395, P844, DOI 10.1016/j.jmb.2009.10.042
   Marozkina NV, 2012, BBA-GEN SUBJECTS, V1820, P722, DOI 10.1016/j.bbagen.2011.06.017
   Munzel T, 2005, CIRC RES, V97, P618, DOI 10.1161/01.RES.0000184694.03262.6d
   Murray CI, 2012, MOL CELL PROTEOMICS, V11, DOI 10.1074/mcp.M111.013441
   Nakamura T, 2013, ANTIOXID REDOX SIGN, V18, P239, DOI 10.1089/ars.2012.4703
   Riego JA, 2009, FREE RADICAL BIO MED, V47, P269, DOI 10.1016/j.freeradbiomed.2009.04.027
   Russwurm M, 2001, J BIOL CHEM, V276, P44647, DOI 10.1074/jbc.M105587200
   Sayed N, 2008, CIRC RES, V103, P606, DOI 10.1161/CIRCRESAHA.108.175133
   Sayed N, 2007, P NATL ACAD SCI USA, V104, P12312, DOI 10.1073/pnas.0703944104
   Smith BC, 2012, CURR OPIN CHEM BIOL, V16, P498, DOI 10.1016/j.cbpa.2012.10.016
   Sunahara RK, 1998, J BIOL CHEM, V273, P16332, DOI 10.1074/jbc.273.26.16332
   Taylor BL, 1999, MICROBIOL MOL BIOL R, V63, P479, DOI 10.1128/MMBR.63.2.479-506.1999
   Venema RC, 2003, AM J PHYSIOL-HEART C, V285, pH669, DOI 10.1152/ajpheart.01025.2002
   WALDMAN SA, 1987, PHARMACOL REV, V39, P163
   Wallace S, 2016, CLIN GENET, V90, P351, DOI 10.1111/cge.12739
   Wang Y, 2008, J AM SOC MASS SPECTR, V19, P1353, DOI 10.1016/j.jasms.2008.06.001
   Wang YT, 2014, ACS CHEM BIOL, V9, P821, DOI 10.1021/cb400547u
   Wu CG, 2013, METHODS, V62, P151, DOI 10.1016/j.ymeth.2013.02.002
   Wu CG, 2011, ANTIOXID REDOX SIGN, V15, P2565, DOI 10.1089/ars.2010.3831
NR 39
TC 17
Z9 17
U1 0
U2 13
PU ELSEVIER
PI AMSTERDAM
PA RADARWEG 29, 1043 NX AMSTERDAM, NETHERLANDS
SN 1874-3919
EI 1876-7737
J9 J PROTEOMICS
JI J. Proteomics
PD APR 14
PY 2016
VL 138
BP 40
EP 47
DI 10.1016/j.jprot.2016.02.009
PG 8
WC Biochemical Research Methods
WE Science Citation Index Expanded (SCI-EXPANDED)
SC Biochemistry & Molecular Biology
GA DK0KL
UT WOS:000374601600004
PM 26917471
OA Green Accepted
DA 2022-03-12
ER

PT J
AU Martin, E
   Golunski, E
   Laing, ST
   Estrera, AL
   Sharina, IG
AF Martin, Emil
   Golunski, Eva
   Laing, Susan T.
   Estrera, Anthony L.
   Sharina, Iraida G.
TI Alternative splicing impairs soluble guanylyl cyclase function in aortic
   aneurysm
SO AMERICAN JOURNAL OF PHYSIOLOGY-HEART AND CIRCULATORY PHYSIOLOGY
LA English
DT Article
DE nitric oxide; soluble guanylyl cyclase; alternative splicing; aorta
ID NITRIC-OXIDE RECEPTOR; SPONTANEOUSLY HYPERTENSIVE-RATS; ARTERY
   SMOOTH-MUSCLE; ENDOTHELIAL FUNCTION; DOWN-REGULATION; MESSENGER-RNA;
   EXPRESSION; NO; DYSFUNCTION; PROTEIN
AB Nitric oxide (NO) receptor soluble guanylyl cyclase (sGC) is a key regulator of several important vascular functions and is important for maintaining cardiovascular homeostasis and vascular plasticity. Diminished sGC expression and function contributes to pathogenesis of several cardiovascular diseases. However, the processes that control sGC expression in vascular tissue remain poorly understood. Previous work in animal and cell models revealed the complexity of alternative splicing of sGC genes and demonstrated its importance in modulation of sGC function. The aim of this study was to examine the role of alternative splicing of alpha 1 and beta 1 sGC in healthy and diseased human vascular tissue. Our study found a variety of alpha 1 and beta 1 sGC splice forms expressed in human aorta. Their composition and abundance were different between samples of aortic tissue removed during surgical repair of aortic aneurysm and samples of aortas without aneurysm. Aortas with aneurysm demonstrated decreased sGC activity, which correlated with increased expression of dysfunctional sGC splice variants. In addition, the expression of 55-kDa oxidation-resistant alpha 1 isoform B sGC (alpha 1-IsoB) was significantly lower in aortic samples with aneurysm. The alpha 1-IsoB splice variant was demonstrated to support sGC activity in aortic lysates. Together, our results suggest that alternative splicing contributes to diminished sGC function in vascular dysfunction. Precise understanding of sGC splicing regulation could help to design new therapeutic interventions and to personalize sGC-targeting therapies in treatments of vascular disease.
C1 [Martin, Emil; Golunski, Eva; Laing, Susan T.; Sharina, Iraida G.] Univ Texas Hlth Sci Ctr Houston, Sch Med, Dept Internal Med Cardiol, Houston, TX 77030 USA.
   [Estrera, Anthony L.] Univ Texas Hlth Sci Ctr Houston, Sch Med, Dept Cardiothorac Vasc Surg, Houston, TX 77030 USA.
RP Sharina, IG (通讯作者)，Univ Texas Hlth Sci Ctr Houston, Sch Med, Dept Internal Med, Div Cardiol, 1941 East Rd, Houston, TX 77030 USA.
EM Iraida.G.Sharina@uth.tmc.edu
RI Sharina, Iraida/C-9888-2014; Estrera, Anthony/ABG-4175-2021
OI Martin, Emil/0000-0002-9094-4165
FU National Institute of Heart, Lung, and Blood InstituteUnited States
   Department of Health & Human ServicesNational Institutes of Health (NIH)
   - USANIH National Heart Lung & Blood Institute (NHLBI) [5R01 HL-088128];
   American Heart AssociationAmerican Heart Association [12GRNT11930007];
   NATIONAL HEART, LUNG, AND BLOOD INSTITUTEUnited States Department of
   Health & Human ServicesNational Institutes of Health (NIH) - USANIH
   National Heart Lung & Blood Institute (NHLBI) [R01HL088128] Funding
   Source: NIH RePORTER
FX This work was supported by departmental start-up funds (I.G.S.),
   National Institute of Heart, Lung, and Blood Institute (grant 5R01
   HL-088128, E.S.M.), and American Heart Association (grant
   12GRNT11930007, E.S.M.).
CR Baltrons MA, 1999, J NEUROCHEM, V73, P2149
   Bauersachs J, 1998, CARDIOVASC RES, V37, P772, DOI 10.1016/S0008-6363(97)00250-2
   Bauersachs J, 2008, PHARMACOL REP, V60, P119
   Behrends S, 2000, BIOCHEM PHARMACOL, V59, P713, DOI 10.1016/S0006-2952(99)00381-0
   BEHRENDS S, 1995, J BIOL CHEM, V270, P21109, DOI 10.1074/jbc.270.36.21109
   Booher AM, 2011, AM J CARDIOL, V107, P315, DOI 10.1016/j.amjcard.2010.09.020
   Cabilla JP, 2009, AM J PHYSIOL-ENDOC M, V296, pE731, DOI 10.1152/ajpendo.90795.2008
   CHHAJLANI V, 1991, FEBS LETT, V290, P157, DOI 10.1016/0014-5793(91)81248-7
   Costell MH, 2012, FRONT PHARMACOL, V3, DOI 10.3389/fphar.2012.00128
   Cote GJ, 2012, PLOS ONE, V7, DOI 10.1371/journal.pone.0041099
   Dangel O, 2010, J THROMB HAEMOST, V8, P1343, DOI 10.1111/j.1538-7836.2010.03806.x
   Davignon J, 2004, CIRCULATION, V109, P27, DOI 10.1161/01.CIR.0000131515.03336.f8
   Derbyshire ER, 2012, ANNU REV BIOCHEM, V81, P533, DOI 10.1146/annurev-biochem-050410-100030
   Evgenov OV, 2006, NAT REV DRUG DISCOV, V5, P755, DOI 10.1038/nrd2038
   Flammer AJ, 2012, CIRCULATION, V126, P753, DOI 10.1161/CIRCULATIONAHA.112.093245
   Friedman KJ, 1999, J BIOL CHEM, V274, P36193, DOI 10.1074/jbc.274.51.36193
   Green KIL, 2003, CARDIAC SURG ADULT, P1095
   Ibarra C, 2001, BRAIN RES, V907, P54, DOI 10.1016/S0006-8993(01)02588-4
   Kaess BM, 2012, JAMA-J AM MED ASSOC, V308, P875, DOI 10.1001/2012.jama.10503
   KAMISAKI Y, 1986, J BIOL CHEM, V261, P7236
   Kloss S, 2005, HYPERTENSION, V45, P1200, DOI 10.1161/01.HYP.0000165674.58470.8f
   Kloss S, 2000, HYPERTENSION, V35, P43
   Kraehling JR, 2011, PLOS ONE, V6, DOI 10.1371/journal.pone.0025772
   KUBES P, 1991, P NATL ACAD SCI USA, V88, P4651, DOI 10.1073/pnas.88.11.4651
   Kuzkaya N, 2003, J BIOL CHEM, V278, P22546, DOI 10.1074/jbc.M302227200
   Lacerra G, 2000, P NATL ACAD SCI USA, V97, P9591, DOI 10.1073/pnas.97.17.9591
   Lamothe M, 2004, BIOCHEMISTRY-US, V43, P3039, DOI 10.1021/bi0360051
   Milewicz DM, 2008, ANNU REV GENOM HUM G, V9, P283, DOI 10.1146/annurev.genom.8.080706.092303
   MONCADA S, 1993, NEW ENGL J MED, V329, P2002
   Noiri E, 1998, AM J PHYSIOL-CELL PH, V274, pC236, DOI 10.1152/ajpcell.1998.274.1.C236
   Oemar BS, 1998, CIRCULATION, V97, P2494, DOI 10.1161/01.CIR.97.25.2494
   Pacher P, 2007, PHYSIOL REV, V87, P315, DOI 10.1152/physrev.00029.2006
   PAPAPETROPOULOS A, 1995, HYPERTENSION, V26, P696, DOI 10.1161/01.HYP.26.4.696
   Pedraza CE, 2003, J NEUROIMMUNOL, V144, P80, DOI 10.1016/j.jneuroim.2003.08.034
   Pyriochou A, 2005, CELL SIGNAL, V17, P407, DOI 10.1016/j.cellsig.2004.09.008
   Ruetten H, 1999, CIRC RES, V85, P534, DOI 10.1161/01.RES.85.6.534
   Schlaich MP, 2004, CIRCULATION, V110, P3680, DOI 10.1161/01.CIR.0000149748.79945.52
   Schmidt Harald H. H. W., 2009, V191, P309, DOI 10.1007/978-3-540-68964-5_14
   Scott WS, 1998, J SURG RES, V80, P309, DOI 10.1006/jsre.1998.5442
   SEKI J, 1995, ATHEROSCLEROSIS, V117, P97, DOI 10.1016/0021-9150(95)05563-C
   Sharina I, 2012, J PHARMACOL EXP THER, V340, P723, DOI 10.1124/jpet.111.186957
   Sharina IG, 2008, J BIOL CHEM, V283, P15104, DOI 10.1074/jbc.M710269200
   Sharina IG, 2011, NITRIC OXIDE-BIOL CH, V25, P265, DOI 10.1016/j.niox.2011.08.001
   Stasch JP, 2013, HANDB EXP PHARMACOL, V218, P279, DOI 10.1007/978-3-642-38664-0_12
   Stasch JP, 2011, CIRCULATION, V123, P2263, DOI 10.1161/CIRCULATIONAHA.110.981738
   Stasch Johannes-Peter, 2009, V191, P277, DOI 10.1007/978-3-540-68964-5_13
   Takata M, 2001, AM J PHYSIOL-LUNG C, V280, pL272, DOI 10.1152/ajplung.2001.280.2.L272
   VERBEUREN TJ, 1990, EUR J PHARMACOL, V191, P173, DOI 10.1016/0014-2999(90)94145-N
   Verma S, 2002, CIRCULATION, V105, P546, DOI 10.1161/hc0502.104540
   Wilton SD, 2011, CURR GENE THER, V11, P259
NR 50
TC 15
Z9 15
U1 0
U2 2
PU AMER PHYSIOLOGICAL SOC
PI BETHESDA
PA 9650 ROCKVILLE PIKE, BETHESDA, MD 20814 USA
SN 0363-6135
EI 1522-1539
J9 AM J PHYSIOL-HEART C
JI Am. J. Physiol.-Heart Circul. Physiol.
PD DEC 1
PY 2014
VL 307
IS 11
BP H1565
EP H1575
DI 10.1152/ajpheart.00222.2014
PG 11
WC Cardiac & Cardiovascular Systems; Physiology; Peripheral Vascular
   Disease
WE Science Citation Index Expanded (SCI-EXPANDED)
SC Cardiovascular System & Cardiology; Physiology
GA AW0ZM
UT WOS:000346019900004
PM 25239802
OA Green Published
DA 2022-03-12
ER

PT J
AU Wobst, J
   von Ameln, S
   Wolf, B
   Wierer, M
   Dang, TA
   Sager, HB
   Tennstedt, S
   Hengstenberg, C
   Koesling, D
   Friebe, A
   Braun, SL
   Erdmann, J
   Schunkert, H
   Kessler, T
AF Wobst, Jana
   von Ameln, Simon
   Wolf, Bernhard
   Wierer, Michael
   Dang, Tan An
   Sager, Hendrik B.
   Tennstedt, Stephanie
   Hengstenberg, Christian
   Koesling, Doris
   Friebe, Andreas
   Braun, Siegmund L.
   Erdmann, Jeanette
   Schunkert, Heribert
   Kessler, Thorsten
TI Stimulators of the soluble guanylyl cyclase: promising functional
   insights from rare coding atherosclerosis-related GUCY1A3 variants
SO BASIC RESEARCH IN CARDIOLOGY
LA English
DT Article
DE Coronary artery disease; Myocardial infarction; Soluble guanylyl
   cyclase; Pharmacogenetics
ID CORONARY-ARTERY-DISEASE; GENOME-WIDE ASSOCIATION; NITRIC-OXIDE RECEPTOR;
   MYOCARDIAL-INFARCTION; CARDIOVASCULAR-DISEASE; RISK; NO; HYPERTENSION;
   ACTIVATORS; RIOCIGUAT
AB Stimulators of the soluble guanylyl cyclase (sGC) are emerging therapeutic agents in cardiovascular diseases. Genetic alterations of the GUCY1A3 gene, which encodes the alpha(1) subunit of the sGC, are associated with coronary artery disease. Studies investigating sGC stimulators in subjects with CAD and carrying risk-related variants in sGC are, however, lacking. Here, we functionally investigate the impact of coding GUCY1A3 variants on sGC activity and the therapeutic potential of sGC stimulators in vitro. In addition to a known loss-of-function variant, eight coding variants in GUCY1A3 were cloned and expressed in HEK 293 cells. Protein levels and dimerization capability with the beta(1) subunit were analysed by immunoblotting and co-immunoprecipitation, respectively. All alpha(1) variants found in MI patients dimerized with the beta(1) subunit. Protein levels were reduced by 72 % in one variant (p < 0.01). Enzymatic activity was analysed using cGMP radioimmunoassay after stimulation with a nitric oxide (NO) donor. Five variants displayed decreased cGMP production upon NO stimulation (p < 0.001). The addition of the sGC stimulator BAY 41-2272 increased cGMP formation in all of these variants (p < 0.01). Except for the variant leading to decreased protein level, cGMP amounts reached the wildtype NO-induced level after addition of BAY 41-2272. In conclusion, rare coding variants in GUCY1A3 lead to reduced cGMP formation which can be rescued by a sGC stimulator in vitro. These results might therefore represent the starting point for discovery of novel treatment strategies for patients at risk with coding GUCY1A3 variants.
C1 [Wobst, Jana; von Ameln, Simon; Wolf, Bernhard; Dang, Tan An; Sager, Hendrik B.; Hengstenberg, Christian; Schunkert, Heribert; Kessler, Thorsten] Tech Univ Munich, Deutsch Herzzentrum Munchen, Klin Herz & Kreislauferkrankungen, Lazarettstr 36, D-80636 Munich, Germany.
   [Wierer, Michael] Max Planck Inst Biochem, Dept Prote & Signal Transduct, Klopferspitz 18, D-82152 Martinsried, Germany.
   [Tennstedt, Stephanie; Erdmann, Jeanette] Univ Lubeck, Inst Integrat & Expt Genom, Maria Goeppert Str 1, D-23562 Lubeck, Germany.
   [Hengstenberg, Christian; Schunkert, Heribert] Deutsch Zentrum Herz Kreislauf Forsch DZHK eV, Partner Site Munich Heart Alliance, D-80636 Munich, Germany.
   [Koesling, Doris] Ruhr Univ Bochum, Inst Pharmakol & Toxikol, Med Fak MA N1-39, D-44780 Bochum, Germany.
   [Friebe, Andreas] Univ Wurzburg, Physiol Inst, Rontgenring 9, D-97070 Wurzburg, Germany.
   [Braun, Siegmund L.] Tech Univ Munich, Deutsch Herzzentrum Munchen, Inst Lab Med, Lazarettstr 36, D-80636 Munich, Germany.
   [Erdmann, Jeanette] Deutsch Zentrum Herz Kreislauf Forsch DZHK eV, Partner Site Hamburg Kiel Lubeck, D-23562 Lubeck, Germany.
RP Schunkert, H; Kessler, T (通讯作者)，Tech Univ Munich, Deutsch Herzzentrum Munchen, Klin Herz & Kreislauferkrankungen, Lazarettstr 36, D-80636 Munich, Germany.; Schunkert, H (通讯作者)，Deutsch Zentrum Herz Kreislauf Forsch DZHK eV, Partner Site Munich Heart Alliance, D-80636 Munich, Germany.
EM schunkert@dhm.mhn.de; thorsten.kessler@tum.de
RI Hengstenberg, Christian/U-5485-2019; Kessler, Thorsten/AAI-7292-2021;
   Kessler, Thorsten/O-7426-2015; Sager, Hendrik B./AAP-5869-2021; Erdmann,
   Jeanette/P-7513-2014; Erdmann, Jeanette/A-4417-2009; Tennstedt,
   Stephanie/F-3637-2018
OI Kessler, Thorsten/0000-0003-3326-1621; Sager, Hendrik
   B./0000-0002-0197-6553; Erdmann, Jeanette/0000-0002-4486-6231;
   Tennstedt, Stephanie/0000-0001-9063-3087; von Ameln,
   Simon/0000-0002-2242-3165
FU Deutsche Forschungsgemeinschaft (DFG)German Research Foundation (DFG)
   [Sonderforschungsbereich CRC 1123]; Fondation LeducqLeducq Foundation
   [12CVD02]; German Federal Ministry of Education and Research
   (BMBF)Federal Ministry of Education & Research (BMBF) [01ZX1313A-2014];
   European UnionEuropean Commission [HEALTH-F2-2013-601456]; German Centre
   for Cardiovascular Research (DZHK)
FX The authors thank Ann-Marie Kahlert and Laura Schwab for technical
   assistance. This work has been funded by the Deutsche
   Forschungsgemeinschaft (DFG) as part of the Sonderforschungsbereich CRC
   1123 (B02). This study was also supported by Grants from the Fondation
   Leducq (CADgenomics: Understanding CAD Genes, 12CVD02), the German
   Federal Ministry of Education and Research (BMBF) within the framework
   of the e:Med research and funding concept (e:AtheroSysMed, Grant
   01ZX1313A-2014), and the European Union Seventh Framework Programme
   FP7/2007-2013 under Grant agreement No. HEALTH-F2-2013-601456
   (CV-genes-at-target). T.K. was supported by a rotation Grant from the
   German Centre for Cardiovascular Research (DZHK).
CR Adzhubei IA, 2010, NAT METHODS, V7, P248, DOI 10.1038/nmeth0410-248
   Ahluwalia A, 2004, P NATL ACAD SCI USA, V101, P1386, DOI 10.1073/pnas.0304264101
   Ahrens I, 2011, ATHEROSCLEROSIS, V218, P431, DOI 10.1016/j.atherosclerosis.2011.06.042
   Dangel O, 2010, J THROMB HAEMOST, V8, P1343, DOI 10.1111/j.1538-7836.2010.03806.x
   Deloukas P, 2013, NAT GENET, V45, P25, DOI 10.1038/ng.2480
   Do R, 2015, NATURE, V518, P102, DOI 10.1038/nature13917
   Ehret GB, 2011, NATURE, V478, P103, DOI 10.1038/nature10405
   Erdmann J, 2013, NATURE, V504, P432, DOI 10.1038/nature12722
   Evgenov OV, 2006, NAT REV DRUG DISCOV, V5, P755, DOI 10.1038/nrd2038
   Freedman JE, 2014, CIRC RES, V114, P1372, DOI 10.1161/CIRCRESAHA.114.303976
   Gheorghiade M, 2015, JAMA-J AM MED ASSOC, V314, P2251, DOI 10.1001/jama.2015.15734
   Ghofrani HA, 2013, NEW ENGL J MED, V369, P330, DOI 10.1056/NEJMoa1209655
   Ghofrani HA, 2013, NEW ENGL J MED, V369, P319, DOI 10.1056/NEJMoa1209657
   Groneberg D, 2010, CIRCULATION, V121, P401, DOI 10.1161/CIRCULATIONAHA.109.890962
   Herve D, 2014, AM J HUM GENET, V94, P385, DOI 10.1016/j.ajhg.2014.01.018
   Jameson JL, 2015, NEW ENGL J MED, V372, P2229, DOI 10.1056/NEJMsb1503104
   Lim SS, 2012, LANCET, V380, P2224, DOI 10.1016/S0140-6736(12)61766-8
   Lu XF, 2012, NAT GENET, V44, P890, DOI 10.1038/ng.2337
   Luo C, 2012, PLOS BIOL, V10, DOI 10.1371/journal.pbio.1001283
   Melichar VO, 2004, P NATL ACAD SCI USA, V101, P16671, DOI 10.1073/pnas.0405509101
   Nikpay M, 2015, NAT GENET, V47, P1121, DOI 10.1038/ng.3396
   Roger S, 2010, BRIT J PHARMACOL, V161, P1044, DOI 10.1111/j.1476-5381.2010.00943.x
   Schmidt Harald H. H. W., 2009, V191, P309, DOI 10.1007/978-3-540-68964-5_14
   Sovershaev MA, 2009, ARTERIOSCL THROM VAS, V29, P1578, DOI 10.1161/ATVBAHA.109.192690
   Stasch JP, 2011, CIRCULATION, V123, P2263, DOI 10.1161/CIRCULATIONAHA.110.981738
   Stasch JP, 2001, NATURE, V410, P212, DOI 10.1038/35065611
   Tsou CY, 2014, ACTA PHYSIOL, V210, P799, DOI 10.1111/apha.12210
   von Hundelshausen P, 2007, CIRC RES, V100, P27, DOI 10.1161/01.RES.0000252802.25497.b7
   Wallace S, 2016, CLIN GENET, V90, P351, DOI 10.1111/cge.12739
   Wobst J, 2015, J MOL MED, V93, P383, DOI 10.1007/s00109-015-1265-3
NR 30
TC 17
Z9 17
U1 0
U2 10
PU SPRINGER HEIDELBERG
PI HEIDELBERG
PA TIERGARTENSTRASSE 17, D-69121 HEIDELBERG, GERMANY
SN 0300-8428
EI 1435-1803
J9 BASIC RES CARDIOL
JI Basic Res. Cardiol.
PD JUL
PY 2016
VL 111
IS 4
AR 51
DI 10.1007/s00395-016-0570-5
PG 13
WC Cardiac & Cardiovascular Systems
WE Science Citation Index Expanded (SCI-EXPANDED)
SC Cardiovascular System & Cardiology
GA DR7WT
UT WOS:000380111100014
PM 27342234
DA 2022-03-12
ER

PT J
AU Fritz, BG
   Hu, XH
   Brailey, JL
   Berry, RE
   Walker, FA
   Montfort, WR
AF Fritz, Bradley G.
   Hu, Xiaohui
   Brailey, Jacqueline L.
   Berry, Robert E.
   Walker, F. Ann
   Montfort, William R.
TI Oxidation and Loss of Heme in Soluble Guanylyl Cyclase from Manduca
   sexta
SO BIOCHEMISTRY
LA English
DT Article
ID LIGAND-BINDING; NO; ACTIVATION; DISTORTION; COMPLEXES; CO;
   STABILIZATION; DEGRADATION; PROTEIN
AB Oxidation and loss of heme in soluble guanylyl/guanylate cyclase (sGC), the nitric oxide receptor, is thought to be a major contributor to cardiovascular disease and is the target of compounds BAY 58-2667 and HMR1766. Using spectroelectrochemical titration, we found a truncated sGC to be highly stable in the ferrous state (234 mV) and to bind ferrous heme tightly even in the presence of NO, despite the NO-induced release of the proximal histidine. In contrast, oxidized sGC readily loses ferric heme to myoglobin (0.47 +/- 0.02 h(-1)). Peroxynitrite, the presumed cellular oxidant, readily oxidizes sGC in 5 mM glutathione.
C1 [Fritz, Bradley G.; Hu, Xiaohui; Brailey, Jacqueline L.; Berry, Robert E.; Walker, F. Ann; Montfort, William R.] Univ Arizona, Dept Chem & Biochem, Tucson, AZ 85721 USA.
RP Montfort, WR (通讯作者)，Univ Arizona, Dept Chem & Biochem, Tucson, AZ 85721 USA.
EM montfort@email.arizona.edu
RI Berry, Robert E./K-1489-2013; Walker, Frances A/O-4395-2016; Hu,
   Xiaohui/M-1389-2019; Hu, Xiaohui/AAF-4036-2020
OI Berry, Robert E./0000-0002-6140-1583; Hu, Xiaohui/0000-0002-6175-6552;
   Montfort, William/0000-0001-5776-2530
FU National Institutes of HealthUnited States Department of Health & Human
   ServicesNational Institutes of Health (NIH) - USA [HL062969, GM077390,
   HL054826, T32 GM008804]; American Heart AssociationAmerican Heart
   Association [10PRE2630177, 0515517Z]; NATIONAL HEART, LUNG, AND BLOOD
   INSTITUTEUnited States Department of Health & Human ServicesNational
   Institutes of Health (NIH) - USANIH National Heart Lung & Blood
   Institute (NHLBI) [R01HL054826, R01HL062969] Funding Source: NIH
   RePORTER; NATIONAL INSTITUTE OF GENERAL MEDICAL SCIENCESUnited States
   Department of Health & Human ServicesNational Institutes of Health (NIH)
   - USANIH National Institute of General Medical Sciences (NIGMS)
   [T32GM008804, R01GM077390] Funding Source: NIH RePORTER
FX This work was supported by National Institutes of Health Grants HL062969
   and GM077390 (W.RM.), HL054826 (F.A.W.), and T32 GM008804 (B.G.F.) and
   by American Heart Association Grants 10PRE2630177 (B.G.F.) and 0515517Z
   (X.H.).
CR Andersen JF, 2000, BIOCHEMISTRY-US, V39, P10118, DOI 10.1021/bi000766b
   Berry RE, 2009, J AM CHEM SOC, V131, P2313, DOI 10.1021/ja808105d
   Ding XD, 1999, J AM CHEM SOC, V121, P128, DOI 10.1021/ja982979i
   Hall CN, 2009, NITRIC OXIDE-BIOL CH, V21, P92, DOI 10.1016/j.niox.2009.07.002
   HARGROVE MS, 1994, J BIOL CHEM, V269, P4207
   Hoffmann LS, 2009, BRIT J PHARMACOL, V157, P781, DOI 10.1111/j.1476-5381.2009.00263.x
   Hu XH, 2008, J BIOL CHEM, V283, P20968, DOI 10.1074/jbc.M801501200
   Hu XH, 2008, J AM CHEM SOC, V130, P15748, DOI 10.1021/ja804103y
   Kagota S, 2009, J PHARMACOL SCI, V109, P556, DOI 10.1254/jphs.08273FP
   Karow DS, 2005, BIOCHEMISTRY-US, V44, P16266, DOI 10.1021/bi051601b
   Ma XL, 2007, EMBO J, V26, P578, DOI 10.1038/sj.emboj.7601521
   Maes EM, 2005, BIOCHEMISTRY-US, V44, P12690, DOI 10.1021/bi0506573
   Martin F, 2010, J BIOL CHEM, V285, P22651, DOI 10.1074/jbc.M110.111559
   Meurer S, 2009, CIRC RES, V105, P33, DOI 10.1161/CIRCRESAHA.109.198234
   Nioche P, 2004, SCIENCE, V306, P1550, DOI 10.1126/science.1103596
   OHLSTEIN EH, 1982, ARCH BIOCHEM BIOPHYS, V218, P187, DOI 10.1016/0003-9861(82)90335-6
   Olea C, 2010, J AM CHEM SOC, V132, P12794, DOI 10.1021/ja106252b
   Olea C, 2008, ACS CHEM BIOL, V3, P703, DOI 10.1021/cb800185h
   Pellicena P, 2004, P NATL ACAD SCI USA, V101, P12854, DOI 10.1073/pnas.0405188101
   Poulos TL, 2006, CURR OPIN STRUC BIOL, V16, P736, DOI 10.1016/j.sbi.2006.09.006
   Schindler U, 2006, MOL PHARMACOL, V69, P1260, DOI 10.1124/mol.105.018747
   Schmidt PM, 2004, J BIOL CHEM, V279, P3025, DOI 10.1074/jbc.M310141200
   Schreiter ER, 2007, J BIOL CHEM, V282, P19773, DOI 10.1074/jbc.M701363200
   Shokhireva TK, 2003, P NATL ACAD SCI USA, V100, P3778, DOI 10.1073/pnas.0536641100
   Wyllie GRA, 2002, CHEM REV, V102, P1067, DOI 10.1021/cr000080p
   Zhou ZM, 2008, AM J PHYSIOL-HEART C, V295, pH1763, DOI 10.1152/ajpheart.51.2008
NR 26
TC 39
Z9 40
U1 0
U2 17
PU AMER CHEMICAL SOC
PI WASHINGTON
PA 1155 16TH ST, NW, WASHINGTON, DC 20036 USA
SN 0006-2960
J9 BIOCHEMISTRY-US
JI Biochemistry
PD JUL 5
PY 2011
VL 50
IS 26
BP 5813
EP 5815
DI 10.1021/bi200794c
PG 3
WC Biochemistry & Molecular Biology
WE Science Citation Index Expanded (SCI-EXPANDED)
SC Biochemistry & Molecular Biology
GA 783DC
UT WOS:000292060700001
PM 21639146
OA Green Accepted
DA 2022-03-12
ER

PT J
AU Sharina, I
   Lezgyieva, K
   Krutsenko, Y
   Martin, E
AF Sharina, Iraida
   Lezgyieva, Karina
   Krutsenko, Yekaterina
   Martin, Emil
TI Higher susceptibility to heme oxidation and lower protein stability of
   the rare alpha(1)C517Y beta(1) sGC variant associated with moyamoya
   syndrome
SO BIOCHEMICAL PHARMACOLOGY
LA English
DT Article
DE Nitric oxide; cGMP; Soluble guanylyl cyclase; Oxidative stress; Protein
   stability
ID SOLUBLE GUANYLYL CYCLASE; NITRIC-OXIDE RECEPTOR; REACTIVE OXYGEN; REDOX
   STATE; ACTIVATION; NO; EXPRESSION; TARGET; DESENSITIZATION; HYPERTENSION
AB NO sensitive soluble guanylyl cyclase (sGC) plays a key role in mediating physiological functions of NO. Genetic alterations of the GUCY1A3 gene, coding for the alpha 1 subunit of sGC, are associated with several cardiovascular dysfunctions. A rare sGC variant with Cys517 -> Tyr substitution in the alpha 1subunit, has been associated with moyamoya disease and achalasia. In this report we characterize the properties of this rare sGC variant. Purified alpha(1)C517Y beta(1) sGC preserved only similar to 25% of its cGMP-forming activity and showed an elevated K-m for GTP substrate. However, the mutant enzyme retained a high affinity for and robust activation by NO, similar to wild type sGC. Purified alpha(1)C517Y beta(1) enzyme was more sensitive to specific sGC heme oxidizers and less responsive to heme reducing agents. When expressed in COS7 cells, alpha(1)C517Y beta(1) sGC showed a much stronger response to cinaciguat or gemfibrozil, which targets apo-sGC or sGC with ferric heme, as compared to its NO response or the relative response of the wild type sGC. A stronger response to cinaciguat was also observed for purified alpha(1)C517Y beta(1) in the absence of reducing agents. In COS7 cells, alpha Cys517 beta sGC was less stable than the wild type enzyme under normal conditions and exhibited accelerated degradation upon induction of cellular oxidative stress. We conclude that diminished cGMP-forming activity of this sGC variant is aggravated by its high susceptibility to oxidative stress and diminished protein stability. The combination of these deficiencies contributes to the severity of observed moyamoya and achalasia symptoms in human carriers of this rare alpha(1)C517Y beta(1) sGC variant.
C1 [Sharina, Iraida; Martin, Emil] Univ Texas Hlth Sci Ctr Houston, McGovern Med Sch, Dept Internal Med, Div Cardiol, Houston, TX 77030 USA.
   [Lezgyieva, Karina; Krutsenko, Yekaterina] Nazarbayev Univ, Sch Sci & Technol, Astana, Kazakhstan.
RP Martin, E (通讯作者)，Univ Texas Hlth Sci Ctr Houston, McGovern Med Sch, Dept Internal Med, Div Cardiol, Houston, TX 77030 USA.
EM emil.martin@uth.tmc.edu
OI Martin, Emil/0000-0002-9094-4165
FU National Institutes of Health and Nazarbayev University [RO1 HL139838]
FX This work was supported by RO1 HL139838 (E.M. and I.S.) from the
   National Institutes of Health and Nazarbayev University travel grants
   (K. L. and Y.K.).
CR Alapa M., 2020, FREE RADIC BIOL MED
   Armstrong PW, 2020, NEW ENGL J MED, V382, P1883, DOI 10.1056/NEJMoa1915928
   Batchelor AM, 2010, P NATL ACAD SCI USA, V107, P22060, DOI 10.1073/pnas.1013147107
   Beuve A, 2017, ANTIOXID REDOX SIGN, V26, P137, DOI 10.1089/ars.2015.6591
   Beuve A, 2016, J PROTEOMICS, V138, P40, DOI 10.1016/j.jprot.2016.02.009
   Bota DA, 2002, NAT CELL BIOL, V4, P674, DOI 10.1038/ncb836
   BRUNE B, 1990, EUR J BIOCHEM, V192, P683, DOI 10.1111/j.1432-1033.1990.tb19276.x
   Campbell MG, 2014, P NATL ACAD SCI USA, V111, P2960, DOI 10.1073/pnas.1400711111
   Cary SPL, 2005, P NATL ACAD SCI USA, V102, P13064, DOI 10.1073/pnas.0506289102
   Cosyns SMR, 2013, NEUROGASTROENT MOTIL, V25, pe339, DOI 10.1111/nmo.12120
   Crassous PA, 2012, AM J PHYSIOL-HEART C, V303, pH597, DOI 10.1152/ajpheart.00138.2012
   Decaluwe K, 2017, J SEX MED, V14, P196, DOI 10.1016/j.jsxm.2016.12.007
   Deloukas P, 2013, NAT GENET, V45, P25, DOI 10.1038/ng.2480
   Do R, 2015, NATURE, V518, P102, DOI 10.1038/nature13917
   Ehret GB, 2011, NATURE, V478, P103, DOI 10.1038/nature10405
   Erdmann E, 2013, EUR HEART J, V34, P57, DOI 10.1093/eurheartj/ehs196
   Erdmann J, 2013, NATURE, V504, P432, DOI 10.1038/nature12722
   Evgenov OV, 2006, NAT REV DRUG DISCOV, V5, P755, DOI 10.1038/nrd2038
   Feeney MB, 2012, ANTIOXID REDOX SIGN, V17, P1571, DOI 10.1089/ars.2012.4595
   Fernhoff NB, 2012, J BIOL CHEM, V287, P43053, DOI 10.1074/jbc.M112.393892
   Friebe A, 2007, P NATL ACAD SCI USA, V104, P7699, DOI 10.1073/pnas.0609778104
   Fritz BG, 2011, BIOCHEMISTRY-US, V50, P5813, DOI 10.1021/bi200794c
   GARTHWAITE J, 1995, MOL PHARMACOL, V48, P184
   Garthwaite J, 2008, EUR J NEUROSCI, V27, P2783, DOI 10.1111/j.1460-9568.2008.06285.x
   Gerassimou C, 2007, BRIT J PHARMACOL, V150, P1084, DOI 10.1038/sj.bjp.0707179
   Ghofrani HA, 2017, CHEST, V151, P468, DOI 10.1016/j.chest.2016.05.024
   GIULIVI C, 1993, J BIOL CHEM, V268, P8752
   Groneberg D, 2010, CIRCULATION, V121, P401, DOI 10.1161/CIRCULATIONAHA.109.890962
   HATAKEYAMA K, 1992, J BIOL CHEM, V267, P20734
   Helms CC, 2018, FRONT PHYSIOL, V9, DOI 10.3389/fphys.2018.00125
   Herve D, 2014, AM J HUM GENET, V94, P385, DOI 10.1016/j.ajhg.2014.01.018
   Kang YL, 2019, NATURE, V574, P206, DOI 10.1038/s41586-019-1584-6
   Kharitonov VG, 1997, BIOCHEM BIOPH RES CO, V239, P284, DOI 10.1006/bbrc.1997.7470
   Koglin M, 2000, BBA-GENE STRUCT EXPR, V1494, P286, DOI 10.1016/S0167-4781(00)00211-6
   KUBES P, 1991, P NATL ACAD SCI USA, V88, P4651, DOI 10.1073/pnas.88.11.4651
   Li ZQ, 2005, BIOCHEMISTRY-US, V44, P939, DOI 10.1021/bi0489208
   Lu XF, 2012, NAT GENET, V44, P890, DOI 10.1038/ng.2337
   Malencik DA, 2003, AMINO ACIDS, V25, P233, DOI 10.1007/s00726-003-0014-z
   Martin E, 2005, METHOD ENZYMOL, V396, P478, DOI 10.1016/S0076-6879(05)96040-0
   Martin E, 2003, P NATL ACAD SCI USA, V100, P9208, DOI 10.1073/pnas.1633590100
   Martin E, 2001, P NATL ACAD SCI USA, V98, P12938, DOI 10.1073/pnas.231486198
   Martin E, 2014, AM J PHYSIOL-HEART C, V307, pH1565, DOI 10.1152/ajpheart.00222.2014
   Martin F, 2010, J BIOL CHEM, V285, P22651, DOI 10.1074/jbc.M110.111559
   Mergia E, 2006, J CLIN INVEST, V116, P1731, DOI 10.1172/JCI27657
   Meurer S, 2009, CIRC RES, V105, P33, DOI 10.1161/CIRCRESAHA.109.198234
   Murad F, 2006, NEW ENGL J MED, V355, P2003, DOI 10.1056/NEJMsa063904
   Noiri E, 1998, AM J PHYSIOL-CELL PH, V274, pC236, DOI 10.1152/ajpcell.1998.274.1.C236
   Noiri E, 1997, J BIOL CHEM, V272, P1747, DOI 10.1074/jbc.272.3.1747
   Oppermann M, 2011, BASIC RES CARDIOL, V106, P539, DOI 10.1007/s00395-011-0160-5
   OTERO AD, 1990, BIOCHEM PHARMACOL, V39, P1399
   RADOMSKI MW, 1987, LANCET, V2, P1057, DOI 10.1016/S0140-6736(87)91481-4
   Rahaman MM, 2017, CIRC RES, V121, P137, DOI 10.1161/CIRCRESAHA.117.310705
   Ramesh V, 2020, NEUROL INDIA, V68, P1253, DOI 10.4103/0028-3886.299171
   Roy B, 2006, P NATL ACAD SCI USA, V103, P12185, DOI 10.1073/pnas.0602544103
   Sandner P., 2019, HDB EXP PHARM
   Sayed N, 2008, CIRC RES, V103, P606, DOI 10.1161/CIRCRESAHA.108.175133
   Sayed N, 2007, P NATL ACAD SCI USA, V104, P12312, DOI 10.1073/pnas.0703944104
   Schindler U, 2006, MOL PHARMACOL, V69, P1260, DOI 10.1124/mol.105.018747
   Schmidt Harald H. H. W., 2009, V191, P309, DOI 10.1007/978-3-540-68964-5_14
   SEKI J, 1995, ATHEROSCLEROSIS, V117, P97, DOI 10.1016/0021-9150(95)05563-C
   Sharina I.G., 2015, BRIT J PHARMACOL
   Sharina I, 2012, J PHARMACOL EXP THER, V340, P723, DOI 10.1124/jpet.111.186957
   Sharina IG, 2008, J BIOL CHEM, V283, P15104, DOI 10.1074/jbc.M710269200
   Sharina IG, 2017, ANTIOXID REDOX SIGN, V26, P122, DOI 10.1089/ars.2016.6687
   Stasch JP, 2006, J CLIN INVEST, V116, P2552, DOI 10.1172/JCI28371
   Stasch JP, 2011, CIRCULATION, V123, P2263, DOI 10.1161/CIRCULATIONAHA.110.981738
   Stasch JP, 2002, BRIT J PHARMACOL, V136, P773, DOI 10.1038/sj.bjp.0704778
   Thoonen R, 2015, NAT COMMUN, V6, DOI 10.1038/ncomms9482
   Tretter L, 2014, METHOD ENZYMOL, V547, P199, DOI 10.1016/B978-0-12-801415-8.00012-6
   Tsai A.L., 2011, BIOCHEMISTRY-US
   Tsai AL, 2011, J BIOL CHEM, V286, P43182, DOI 10.1074/jbc.M111.290304
   Vita JA, 2011, CIRCULATION, V124, pE906, DOI 10.1161/CIRCULATIONAHA.111.078824
   Wallace S, 2016, CLIN GENET, V90, P351, DOI 10.1111/cge.12739
   Waterhouse A, 2018, NUCLEIC ACIDS RES, V46, pW296, DOI 10.1093/nar/gky427
   Weber M, 2001, FREE RADICAL BIO MED, V31, P1360, DOI 10.1016/S0891-5849(01)00706-7
   Wobst J, 2016, BASIC RES CARDIOL, V111, DOI 10.1007/s00395-016-0570-5
   Xu J, 2009, CIRCULATION, V120, P1266, DOI 10.1161/CIRCULATIONAHA.108.835223
   Zhou ZM, 2016, PHARMACOL RES, V111, P556, DOI 10.1016/j.phrs.2016.06.029
NR 78
TC 1
Z9 1
U1 0
U2 0
PU PERGAMON-ELSEVIER SCIENCE LTD
PI OXFORD
PA THE BOULEVARD, LANGFORD LANE, KIDLINGTON, OXFORD OX5 1GB, ENGLAND
SN 0006-2952
EI 1873-2968
J9 BIOCHEM PHARMACOL
JI Biochem. Pharmacol.
PD APR
PY 2021
VL 186
AR 114459
DI 10.1016/j.bcp.2021.114459
PG 11
WC Pharmacology & Pharmacy
WE Science Citation Index Expanded (SCI-EXPANDED)
SC Pharmacology & Pharmacy
GA RN5UF
UT WOS:000640416800003
PM 33571505
DA 2022-03-12
ER

PT J
AU Chang, ACY
   Fu, YX
   Garside, VC
   Niessen, K
   Chang, L
   Fuller, M
   Setiadi, A
   Smrz, J
   Kyle, A
   Minchinton, A
   Marra, M
   Hoodless, PA
   Karsan, A
AF Chang, Alex C. Y.
   Fu, YangXin
   Garside, Victoria C.
   Niessen, Kyle
   Chang, Linda
   Fuller, Megan
   Setiadi, Audi
   Smrz, Justin
   Kyle, Alastair
   Minchinton, Andrew
   Marra, Marco
   Hoodless, Pamela A.
   Karsan, Aly
TI Notch Initiates the Endothelial-to-Mesenchymal Transition in the
   Atrioventricular Canal through Autocrine Activation of Soluble Guanylyl
   Cyclase
SO DEVELOPMENTAL CELL
LA English
DT Article
ID NITRIC-OXIDE SYNTHASE; CONGENITAL HEART-DEFECTS; AORTIC-VALVE DISEASE;
   CARDIAC DEVELOPMENT; ALAGILLE-SYNDROME; HUMAN JAGGED1; SHEAR-STRESS;
   CELLS; MOUSE; MICE
AB The heart is the most common site of congenital defects, and valvuloseptal defects are the most common of the cardiac anomalies seen in the newborn. The process of endothelial-to-mesenchymal transition (EndMT) in the cardiac cushions is a required step during early valve development, and Notch signaling is required for this process. Here we show that Notch activation induces the transcription of both subunits of the soluble guanylyl cyclase (sGC) heterodimer, GUCY1A3 and GUCY1 B3, which form the nitric oxide receptor. In parallel, Notch also promotes nitric oxide (NO) production by inducing Activin A, thereby activating a PI3-kinase/Akt pathway to phosphorylate eNOS. We thus show that the activation of sGC by NO through a Notch-dependent autocrine loop is necessary to drive early EndMT in the developing atrioventricular canal (AVC).
C1 [Chang, Alex C. Y.; Fu, YangXin; Niessen, Kyle; Chang, Linda; Fuller, Megan; Setiadi, Audi; Smrz, Justin; Marra, Marco; Karsan, Aly] British Columbia Canc Agcy, Michael Smith Genome Sci Ctr, Vancouver, BC V5Z 1L3, Canada.
   [Garside, Victoria C.; Hoodless, Pamela A.] British Columbia Canc Agcy, Terry Fox Lab, Vancouver, BC V5Z 1L3, Canada.
   [Kyle, Alastair; Minchinton, Andrew] British Columbia Canc Agcy, Dept Integrat Oncol, Radiat Biol Unit, Vancouver, BC V5Z 1L3, Canada.
   [Karsan, Aly] British Columbia Canc Agcy, Canc Genet Lab, Vancouver, BC V5Z 1L3, Canada.
   [Fuller, Megan; Minchinton, Andrew; Karsan, Aly] Univ British Columbia, Dept Pathol & Lab Med, Vancouver, BC V6T 2B5, Canada.
   [Marra, Marco; Hoodless, Pamela A.] Univ British Columbia, Dept Med Genet, Vancouver, BC V6T 2B5, Canada.
RP Karsan, A (通讯作者)，British Columbia Canc Agcy, Michael Smith Genome Sci Ctr, Vancouver, BC V5Z 1L3, Canada.
EM akarsan@bccrc.ca
RI Setiadi, Audi/AAD-2076-2022; Karsan, Aly/K-2067-2015; Marra, Marco
   A/B-5987-2008
OI Setiadi, Audi/0000-0002-2361-7391; Marra, Marco A/0000-0001-7146-7175;
   Garside, Victoria/0000-0002-4646-0964; Chang, Alex Chia
   Yu/0000-0001-9441-4033; Hoodless, Pamela/0000-0003-1371-0725; Fuller,
   Megan/0000-0002-8752-8312
FU Canadian Institutes of Health ResearchCanadian Institutes of Health
   Research (CIHR) [MOP 64354]; Heart and Stroke Foundation of British
   Columbia; Yukon; Genome Canada and Genome British Columbia
FX This research was supported by grants to A. Karsan from the Canadian
   Institutes of Health Research (MOP 64354) and the Heart and Stroke
   Foundation of British Columbia and the Yukon and grants to A. Karsan,
   P.A.H., and M.M. from Genome Canada and Genome British Columbia. A.
   Karsan, P.A.H., and M.M. are Senior Scholars of the Michael Smith
   Foundation for Health Research. We thank Denise McDougal and Fred Wong
   for assistance with flow cytometry and cell sorting.
CR Aicher D, 2007, ANN THORAC SURG, V83, P1290, DOI 10.1016/j.athoracsur.2006.11.086
   Arrington CB, 2009, DEVELOPMENT, V136, P3143, DOI 10.1242/dev.031492
   Baker DA, 2004, MOL MICROBIOL, V52, P1229, DOI 10.1111/j.1365-2958.2004.04067.x
   Camenisch TD, 2002, DEV BIOL, V248, P170, DOI 10.1006/dbio.2002.0731
   Cheng C, 2005, BLOOD, V106, P3691, DOI 10.1182/blood-2005-06-2326
   DEHAAN ROBERT L., 1965, ANN N Y ACAD SCI, V127, P7, DOI 10.1111/j.1749-6632.1965.tb49389.x
   Dennis G, 2003, GENOME BIOL, V4, DOI 10.1186/gb-2003-4-9-r60
   Dimmeler S, 1999, NATURE, V399, P601, DOI 10.1038/21224
   Donovan J, 2002, CURR BIOL, V12, P1605, DOI 10.1016/S0960-9822(02)01149-1
   EISENBERG LM, 1995, CIRC RES, V77, P1, DOI 10.1161/01.RES.77.1.1
   Eldadah ZA, 2001, HUM MOL GENET, V10, P163, DOI 10.1093/hmg/10.2.163
   Feng QT, 2010, MOL CELL BIOL, V30, P3711, DOI 10.1128/MCB.00420-10
   Feng QP, 2002, CIRCULATION, V106, P873, DOI 10.1161/01.CIR.0000024114.82981.EA
   Fischer A, 2004, GENE DEV, V18, P901, DOI 10.1101/gad.291004
   Fischer A, 2007, CIRC RES, V100, P856, DOI 10.1161/01.RES.0000260913.95642.3b
   Friebe A, 2007, P NATL ACAD SCI USA, V104, P7699, DOI 10.1073/pnas.0609778104
   Fu YX, 2009, J BIOL CHEM, V284, P19452, DOI 10.1074/jbc.M109.011833
   Fukumura D, 2006, NAT REV CANCER, V6, P521, DOI 10.1038/nrc1910
   Fulton D, 1999, NATURE, V399, P597, DOI 10.1038/21218
   Garg V, 2005, NATURE, V437, P270, DOI 10.1038/nature03940
   GIUILI G, 1992, FEBS LETT, V304, P83, DOI 10.1016/0014-5793(92)80594-7
   Groneberg D, 2010, CIRCULATION, V121, P401, DOI 10.1161/CIRCULATIONAHA.109.890962
   HAMAGUCHI Y, 1992, J BIOCHEM-TOKYO, V112, P314, DOI 10.1093/oxfordjournals.jbchem.a123898
   Harrington LS, 2008, MICROVASC RES, V75, P144, DOI 10.1016/j.mvr.2007.06.006
   High FA, 2008, P NATL ACAD SCI USA, V105, P1955, DOI 10.1073/pnas.0709663105
   High FA, 2008, NAT REV GENET, V9, P49, DOI 10.1038/nrg2279
   Hove JR, 2003, NATURE, V421, P172, DOI 10.1038/nature01282
   IGNARRO LJ, 1986, J PHARMACOL EXP THER, V237, P893
   Iso T, 2003, J CELL PHYSIOL, V194, P237, DOI 10.1002/jcp.10208
   Lee TC, 2000, CIRCULATION, V101, P2345, DOI 10.1161/01.CIR.101.20.2345
   Li LH, 1997, NAT GENET, V16, P243, DOI 10.1038/ng0797-243
   Luna-Zurita L, 2010, J CLIN INVEST, V120, P3493, DOI 10.1172/JCI42666
   Masumura T, 2009, ARTERIOSCL THROM VAS, V29, P2125, DOI 10.1161/ATVBAHA.109.193185
   Meadows Kafi N, 2009, J Angiogenes Res, V1, P2, DOI 10.1186/2040-2384-1-2
   Mergia E, 2003, CELL SIGNAL, V15, P189, DOI 10.1016/S0898-6568(02)00078-5
   Mergia E, 2006, J CLIN INVEST, V116, P1731, DOI 10.1172/JCI27657
   Michell BJ, 1999, CURR BIOL, V9, P845, DOI 10.1016/S0960-9822(99)80371-6
   Mount PF, 2007, J MOL CELL CARDIOL, V42, P271, DOI 10.1016/j.yjmcc.2006.05.023
   MURAD F, 1986, J CLIN INVEST, V78, P1, DOI 10.1172/JCI112536
   Nakajima Y, 2000, ANAT RECORD, V258, P119, DOI 10.1002/(SICI)1097-0185(20000201)258:2<119::AID-AR1>3.0.CO;2-U
   Niessen K, 2008, CIRC RES, V102, P1169, DOI 10.1161/CIRCRESAHA.108.174318
   Niessen K, 2008, J CELL BIOL, V182, P315, DOI 10.1083/jcb.200710067
   Nonaka S, 2002, NATURE, V418, P96, DOI 10.1038/nature00849
   Noseda M, 2004, CIRC RES, V94, P910, DOI 10.1161/01.RES.0000124300.76171.C9
   Oda T, 1997, NAT GENET, V16, P235, DOI 10.1038/ng0797-235
   Pyriochou A, 2007, LIFE SCI, V81, P1549, DOI 10.1016/j.lfs.2007.09.014
   Pyriochou A, 2007, J CELL PHYSIOL, V211, P197, DOI 10.1002/jcp.20929
   Pyriochou A, 2006, J PHARMACOL EXP THER, V319, P663, DOI 10.1124/jpet.106.108878
   Rastaldo R, 2007, LIFE SCI, V81, P779, DOI 10.1016/j.lfs.2007.07.019
   Sessa WC, 2009, J THROMB HAEMOST, V7, P35, DOI 10.1111/j.1538-7836.2009.03424.x
   Siddiqui AS, 2005, P NATL ACAD SCI USA, V102, P18485, DOI 10.1073/pnas.0509455102
   Sun DZ, 1998, INT J DEV BIOL, V42, P733
   Timmerman LA, 2004, GENE DEV, V18, P99, DOI 10.1101/gad.276304
   Vrljicak P, 2010, PHYSIOL GENOMICS, V40, P150, DOI 10.1152/physiolgenomics.00142.2009
   Vyas-Read S, 2007, AM J PHYSIOL-LUNG C, V293, pL212, DOI 10.1152/ajplung.00475.2006
   Wang XL, 2007, PROTEOMICS, V7, P588, DOI 10.1002/pmic.200600568
   Yamagami S, 2005, ZOOL SCI, V22, P819, DOI 10.2108/zsj.22.819
   Ziegler T, 1998, HYPERTENSION, V32, P351, DOI 10.1161/01.HYP.32.2.351
NR 58
TC 104
Z9 107
U1 0
U2 19
PU CELL PRESS
PI CAMBRIDGE
PA 50 HAMPSHIRE ST, FLOOR 5, CAMBRIDGE, MA 02139 USA
SN 1534-5807
EI 1878-1551
J9 DEV CELL
JI Dev. Cell
PD AUG 16
PY 2011
VL 21
IS 2
BP 288
EP 300
DI 10.1016/j.devcel.2011.06.022
PG 13
WC Cell Biology; Developmental Biology
WE Science Citation Index Expanded (SCI-EXPANDED)
SC Cell Biology; Developmental Biology
GA 813RW
UT WOS:000294387300010
PM 21839921
OA Bronze
DA 2022-03-12
ER

PT J
AU Xia, T
   Dimitropoulou, C
   Zeng, JM
   Antonova, GN
   Snead, C
   Venema, RC
   Fulton, D
   Qian, SB
   Patterson, C
   Papapetropoulos, A
   Catravas, JD
AF Xia, Tian
   Dimitropoulou, Christiana
   Zeng, Jingmin
   Antonova, Galina N.
   Snead, Connie
   Venema, Richard C.
   Fulton, David
   Qian, Shuibing
   Patterson, Cam
   Papapetropoulos, Andreas
   Catravas, John D.
TI Chaperone-dependent E3 ligase CHIP ubiquitinates and mediates
   proteasomal degradation of soluble guanylyl cyclase
SO AMERICAN JOURNAL OF PHYSIOLOGY-HEART AND CIRCULATORY PHYSIOLOGY
LA English
DT Article
DE COOH terminus of heat shock protein 70-interacting protein
ID HEAT-SHOCK-PROTEIN; NITRIC-OXIDE SYNTHASE; CARBOXYL-TERMINUS;
   UBIQUITYLATION; EXPRESSION; INTERACTS; RECEPTOR
AB Chaperone-dependent E3 ligase CHIP ubiquitinates and mediates proteasomal degradation of soluble guanylyl cyclase. Am J Physiol Heart Circ Physiol 293: H3080-H3087, 2007. First published September 14, 2007; doi: 10.1152/ajpheart.00579.2007. - The nitric oxide receptor soluble guanylyl cyclase (sGC) exists in multimeric protein complexes, including heat shock protein (HSP) 90 and endothelial nitric oxide synthase. Inhibition of HSP90 by geldanamycin causes proteasomal degradation of sGC protein. In this study, we have investigated whether COOH terminus of heat shock protein 70-interacting protein ( CHIP), a co-chaperone molecule that is involved in protein folding but is also a chaperone-dependent ubiquitin E3 ligase, could play a role in the process of degradation of sGC. Transient overexpression of CHIP in COS-7 cells degraded heterologous sGC in a concentration-related manner; this downregulation of sGC was abrogated by the proteasome inhibitor MG-132. Transfection of tetratricopeptide repeats and U-box domain CHIP mutants attenuated sGC degradation, suggesting that both domains are indispensable for CHIP function. Results from immunoprecipitation and indirect immunofluorescent microscopy experiments demonstrated that CHIP is associated with sGC, HSP90, and HSP70 in COS-7 cells. Furthermore, CHIP increased the association of HSP70 with sGC. In in vitro ubiquitination assays using purified proteins and ubiquitin enzymes, E3 ligase CHIP directly ubiquitinated sGC; this ubiquitination was potentiated by geldanamycin in COS-7 cells, followed by proteasomal degradation. In rat aortic smooth muscle cells, endogenous sGC was also degraded by adenovirus-infected wild-type CHIP but not by the chaperone interaction-deficient K30A CHIP, whereas CHIP, but not K30A, attenuated sGC expression in, and nitric oxide donor-induced relaxation of, rat aortic rings, suggesting that CHIP plays a regulatory role under physiological conditions. This study reveals a new mechanism for the regulation of sGC, an important mediator of cellular and vascular function.
C1 Med Coll Georgia, Lung Vasc Dis Program, Vasc Biol Ctr, Augusta, GA 30912 USA.
   Med Coll Georgia, Dept Pharmacol & Toxicol, Augusta, GA 30912 USA.
   Med Coll Georgia, Dept Pediat, Augusta, GA 30912 USA.
   Univ N Carolina, Carolina Cardiovasc Biol Ctr, Chapel Hill, NC USA.
   Univ Patras, Mol Pharmacol Lab, Dept Pharm, Patras, Greece.
RP Catravas, JD (通讯作者)，Med Coll Georgia, Lung Vasc Dis Program, Vasc Biol Ctr, Augusta, GA 30912 USA.
EM jcatrava@mcg.edu
RI Andreas, Papapetropoulos/AAJ-3089-2020
OI Papapetropoulos, Andreas/0000-0002-4253-5930
FU NHLBI NIH HHSUnited States Department of Health & Human ServicesNational
   Institutes of Health (NIH) - USANIH National Heart Lung & Blood
   Institute (NHLBI) [HL-66993, HL-70214] Funding Source: Medline; NATIONAL
   HEART, LUNG, AND BLOOD INSTITUTEUnited States Department of Health &
   Human ServicesNational Institutes of Health (NIH) - USANIH National
   Heart Lung & Blood Institute (NHLBI) [R01HL070214, T32HL066993] Funding
   Source: NIH RePORTER
CR Antonova GN, 2007, AM J PHYSIOL-HEART C, V292, pH893, DOI 10.1152/ajpheart.00498.2006
   Balashova N, 2005, J BIOL CHEM, V280, P2186, DOI 10.1074/jbc.M411545200
   Ballinger CA, 1999, MOL CELL BIOL, V19, P4535
   Bauersachs J, 1998, CARDIOVASC RES, V37, P772, DOI 10.1016/S0008-6363(97)00250-2
   Bonvini P, 2004, CANCER RES, V64, P3256, DOI 10.1158/0008-5472.CAN-03-3531
   Connell P, 2001, NAT CELL BIOL, V3, P93, DOI 10.1038/35050618
   Cyr DM, 2002, TRENDS BIOCHEM SCI, V27, P368, DOI 10.1016/S0968-0004(02)02125-4
   Dai Q, 2003, EMBO J, V22, P5446, DOI 10.1093/emboj/cdg529
   Feil R, 2003, CIRC RES, V93, P907, DOI 10.1161/01.RES.0000100390.68771.CC
   Hatakeyama S, 2001, J BIOL CHEM, V276, P33111, DOI 10.1074/jbc.M102755200
   Hatakeyama S, 2004, J NEUROCHEM, V91, P299, DOI 10.1111/j.1471-4159.2004.02713.x
   He B, 2004, J BIOL CHEM, V279, P30643, DOI 10.1074/jbc.M403117200
   Jiang JH, 2003, J BIOL CHEM, V278, P49332, DOI 10.1074/jbc.M304738200
   Kloss S, 2000, HYPERTENSION, V35, P43
   Meacham GC, 2001, NAT CELL BIOL, V3, P100, DOI 10.1038/35050509
   Mergia E, 2006, J CLIN INVEST, V116, P1731, DOI 10.1172/JCI27657
   Murad F, 1994, Adv Pharmacol, V26, P1, DOI 10.1016/S1054-3589(08)60047-2
   Papapetropoulos A, 2005, MOL PHARMACOL, V68, P1133, DOI 10.1124/mol.105.012682
   Peng HM, 2004, J BIOL CHEM, V279, P52970, DOI 10.1074/jbc.M406926200
   Ruetten H, 1999, CIRC RES, V85, P534, DOI 10.1161/01.RES.85.6.534
   Rybalkin SD, 2003, CIRC RES, V93, P280, DOI 10.1161/01.RES.0000087541.15600.2B
   Schneider C, 1996, P NATL ACAD SCI USA, V93, P14536, DOI 10.1073/pnas.93.25.14536
   Stasch JP, 2006, J CLIN INVEST, V116, P2552, DOI 10.1172/JCI28371
   Timsit YE, 2005, BIOCHEM BIOPH RES CO, V328, P550, DOI 10.1016/j.bbrc.2005.01.022
   Venema RC, 2003, AM J PHYSIOL-HEART C, V285, pH669, DOI 10.1152/ajpheart.01025.2002
   Willis MS, 2006, J MOL CELL CARDIOL, V41, P567, DOI 10.1016/j.yjmcc.2006.07.015
   Xu WP, 2002, P NATL ACAD SCI USA, V99, P12847, DOI 10.1073/pnas.202365899
   Yetik-Anacak G, 2006, AM J PHYSIOL-HEART C, V291, pH260, DOI 10.1152/ajpheart.01027.2005
NR 28
TC 27
Z9 29
U1 0
U2 2
PU AMER PHYSIOLOGICAL SOC
PI BETHESDA
PA 9650 ROCKVILLE PIKE, BETHESDA, MD 20814 USA
SN 0363-6135
EI 1522-1539
J9 AM J PHYSIOL-HEART C
JI Am. J. Physiol.-Heart Circul. Physiol.
PD NOV
PY 2007
VL 293
IS 5
BP H3080
EP H3087
DI 10.1152/ajpheart.00579.2007
PG 8
WC Cardiac & Cardiovascular Systems; Physiology; Peripheral Vascular
   Disease
WE Science Citation Index Expanded (SCI-EXPANDED)
SC Cardiovascular System & Cardiology; Physiology
GA 237TU
UT WOS:000251400100056
PM 17873020
DA 2022-03-12
ER

PT J
AU Hofmann, F
AF Hofmann, Franz
TI A concise discussion of the regulatory role of cGMP kinase I in cardiac
   physiology and pathology
SO BASIC RESEARCH IN CARDIOLOGY
LA English
DT Review
DE NO; Guanylyl cyclase; cGMP; cGMP-dependent protein kinase I; Heart
   failure; Cardiac hypertrophy; Fibrosis; PKG; ANP; BNP; CNP
ID DEPENDENT PROTEIN-KINASE; ATRIAL-NATRIURETIC-PEPTIDE; SOLUBLE
   GUANYLATE-CYCLASE; NITRIC-OXIDE SYNTHASE; GROWTH-FACTOR-BETA; PRESERVED
   EJECTION FRACTION; CARDIOMYOCYTE-RESTRICTED INACTIVATION;
   CONGESTIVE-HEART-FAILURE; VASCULAR SMOOTH-MUSCLE; MYOCARDIAL-INFARCTION
AB The underlying cause of cardiac hypertrophy, fibrosis, and heart failure has been investigated in great detail using different mouse models. These studies indicated that cGMP and cGMP-dependent protein kinase type I (cGKI) may ameliorate these negative phenotypes in the adult heart. Recently, evidence has been published that cardiac mitochondrial BKCa channels are a target for cGKI and that activation of mitoBKCa channels may cause some of the positive effects of conditioning in ischemia/reperfusion injury. It will be pointed out that most studies could not present convincing evidence that it is the cGMP level and the activity cGKI in specific cardiac cells that reduces hypertrophy or heart failure. However, anti-fibrotic compounds stimulating nitric oxide-sensitive guanylyl cyclase may be an upcoming therapy for abnormal cardiac remodeling.
C1 [Hofmann, Franz] Tech Univ Munich, Inst Pharmakol & Toxikol, Biedersteiner Str 29, D-80802 Munich, Germany.
RP Hofmann, F (通讯作者)，Tech Univ Munich, Inst Pharmakol & Toxikol, Biedersteiner Str 29, D-80802 Munich, Germany.
EM Franz.Hofmann@mytum.de
CR Airhart N, 2003, J BIOL CHEM, V278, P38693, DOI 10.1074/jbc.M304098200
   Ammendola A, 2001, J BIOL CHEM, V276, P24153, DOI 10.1074/jbc.M101530200
   Andersen MJ, 2013, CIRCULATION, V127, P1200, DOI 10.1161/CIRCULATIONAHA.112.000056
   Antl M, 2007, BLOOD, V109, P552, DOI 10.1182/blood-2005-10-026294
   BALLIGAND JL, 1993, P NATL ACAD SCI USA, V90, P347, DOI 10.1073/pnas.90.1.347
   Beyer C, 2015, ANN RHEUM DIS, V74, P1408, DOI 10.1136/annrheumdis-2013-204508
   Bibli SI, 2015, CARDIOVASC RES, V106, P432, DOI 10.1093/cvr/cvv129
   Blanton RM, 2013, J GERONTOL A-BIOL, V68, P1351, DOI 10.1093/gerona/glt042
   Blanton RM, 2012, J AM HEART ASSOC, V1, DOI 10.1161/JAHA.112.003731
   Blaser MC, 2018, CIRC RES, V122, P405, DOI 10.1161/CIRCRESAHA.117.311194
   BORDER WA, 1994, NEW ENGL J MED, V331, P1286
   Burkard N, 2010, CIRCULATION, V122, P1588, DOI 10.1161/CIRCULATIONAHA.109.933630
   BURNETT JC, 1986, SCIENCE, V231, P1145, DOI 10.1126/science.2935937
   Bush EW, 2006, J BIOL CHEM, V281, P33487, DOI 10.1074/jbc.M605536200
   Buxton ILO, 2008, CIRC RES, V102, P151, DOI 10.1161/CIRCRESAHA.107.170217
   CAO L, 1995, HYPERTENSION, V25, P227, DOI 10.1161/01.HYP.25.2.227
   Carnicer R, 2013, ANTIOXID REDOX SIGN, V18, P1078, DOI 10.1089/ars.2012.4824
   Castro LRV, 2006, CIRCULATION, V113, P2221, DOI 10.1161/CIRCULATIONAHA.105.599241
   Chouchani ET, 2014, NATURE, V515, P431, DOI 10.1038/nature13909
   Chouchani ET, 2013, NAT MED, V19, P753, DOI 10.1038/nm.3212
   Chun TH, 1997, HYPERTENSION, V29, P1296, DOI 10.1161/01.HYP.29.6.1296
   Costa ADT, 2005, CIRC RES, V97, P329, DOI 10.1161/01.RES.0000178451.08719.5b
   Costa ADT, 2008, AM J PHYSIOL-HEART C, V295, pH874, DOI 10.1152/ajpheart.01189.2007
   Crowley SD, 2006, P NATL ACAD SCI USA, V103, P17985, DOI 10.1073/pnas.0605545103
   Das A, 2008, J BIOL CHEM, V283, P29572, DOI 10.1074/jbc.M801547200
   Das A, 2006, J BIOL CHEM, V281, P38644, DOI 10.1074/jbc.M606142200
   Das A, 2015, BASIC RES CARDIOL, V110, DOI 10.1007/s00395-015-0500-y
   Davis J, 2012, DEV CELL, V23, P705, DOI 10.1016/j.devcel.2012.08.017
   Derynck R, 2003, NATURE, V425, P577, DOI 10.1038/nature02006
   Distler JHW, 2017, ARTHRITIS RHEUMATOL, V69, P257, DOI 10.1002/art.39865
   Domes K, 2015, PFLUG ARCH EUR J PHY, V467, P2229, DOI 10.1007/s00424-014-1682-0
   ECKER T, 1989, CIRC RES, V65, P1361, DOI 10.1161/01.RES.65.5.1361
   EDWARDS BS, 1988, CIRC RES, V62, P191, DOI 10.1161/01.RES.62.2.191
   Ferdinandy P, 2014, PHARMACOL REV, V66, P1142, DOI 10.1124/pr.113.008300
   Feron O, 1996, J BIOL CHEM, V271, P22810, DOI 10.1074/jbc.271.37.22810
   Fiedler B, 2006, J BIOL CHEM, V281, P32831, DOI 10.1074/jbc.M603416200
   Frankenreiter S, 2018, CARDIOVASC RES, V114, P822, DOI 10.1093/cvr/cvy039
   Frankenreiter S, 2017, CIRCULATION, V136, P2337, DOI 10.1161/CIRCULATIONAHA.117.028723
   Frantz S, 2013, EUR HEART J, V34, P1233, DOI 10.1093/eurheartj/ehr445
   Friebe A, 2003, CIRC RES, V93, P96, DOI 10.1161/01.RES.0000082524.34487.31
   FUJISAKI H, 1995, J CLIN INVEST, V96, P1059, DOI 10.1172/JCI118092
   GARBERS DL, 1994, J BIOL CHEM, V269, P30741
   Geiselhoringer A, 2004, FEBS LETT, V575, P19, DOI 10.1016/j.febslet.2004.08.030
   Gheorghiade M, 2015, JAMA-J AM MED ASSOC, V314, P2251, DOI 10.1001/jama.2015.15734
   Gillette TG, 2013, CIRCULATION, V128, P325, DOI 10.1161/CIRCULATIONAHA.113.003955
   Gyurko R, 2000, AM J PHYSIOL-HEART C, V278, pH971, DOI 10.1152/ajpheart.2000.278.3.H971
   HARTZELL HC, 1991, NATURE, V351, P573, DOI 10.1038/351573a0
   Heusch G, 2017, CIRCULATION, V136, P2356, DOI 10.1161/CIRCULATIONAHA.117.031978
   Heusch G, 2017, EUR HEART J, V38, P774, DOI 10.1093/eurheartj/ehw224
   Heusch G, 2015, CIRC RES, V116, P674, DOI 10.1161/CIRCRESAHA.116.305348
   Holtwick R, 2003, J CLIN INVEST, V111, P1399, DOI 10.1172/JCI200317061
   Inserte J, 2011, J MOL CELL CARDIOL, V50, P903, DOI 10.1016/j.yjmcc.2011.02.013
   Irvine JC, 2012, PLOS ONE, V7, DOI 10.1371/journal.pone.0044481
   JOHN SWM, 1995, SCIENCE, V267, P679, DOI 10.1126/science.7839143
   Kapoun AM, 2004, CIRC RES, V94, P453, DOI 10.1161/01.RES.0000117070.86556.9F
   Kass DA, 2007, CIRC RES, V101, P1084, DOI 10.1161/CIRCRESAHA.107.162511
   Kato M, 2012, J BIOL CHEM, V287, P41342, DOI 10.1074/jbc.M112.421040
   Kato T, 2005, J CLIN INVEST, V115, P2716, DOI 10.1172/JCI24280
   Khalil H, 2017, J CLIN INVEST, V127, P3770, DOI 10.1172/JCI94753
   Kilic A, 2005, CIRCULATION, V112, P2307, DOI 10.1161/CIRCULATIONAHA.105.542209
   Kinoshita H, 2010, CIRC RES, V106, P1849, DOI 10.1161/CIRCRESAHA.109.208314
   Klaiber M, 2011, P NATL ACAD SCI USA, V108, P18500, DOI 10.1073/pnas.1103300108
   Koitabashi N, 2010, J MOL CELL CARDIOL, V48, P713, DOI 10.1016/j.yjmcc.2009.11.015
   Kojda G, 1999, CARDIOVASC RES, V41, P514, DOI 10.1016/S0008-6363(98)00314-9
   Kuhn Michaela, 2009, V191, P47, DOI 10.1007/978-3-540-68964-5_4
   Kumar R, 1999, J PHARMACOL EXP THER, V291, P967
   Kuwahara K, 2006, J CLIN INVEST, V116, P3114, DOI 10.1172/JCI27702
   Lee DI, 2015, NATURE, V519, P472, DOI 10.1038/nature14332
   Li P, 2008, CIRC RES, V102, P185, DOI 10.1161/CIRCRESAHA.107.157677
   Lilyanna S, 2015, J MOL CELL CARDIOL, V87, P27, DOI 10.1016/j.yjmcc.2015.07.028
   Loga F, 2013, CARDIOVASC RES, V100, P280, DOI 10.1093/cvr/cvt176
   Londono JEC, 2015, EUR HEART J, V36, P2257, DOI 10.1093/eurheartj/ehv250
   Lukowski R, 2014, TRENDS PHARMACOL SCI, V35, P404, DOI 10.1016/j.tips.2014.05.003
   Lukowski R, 2010, P NATL ACAD SCI USA, V107, P5646, DOI 10.1073/pnas.1001360107
   Luo CZ, 2012, INT CONF GENET EVOL, P1, DOI 10.1109/ICGEC.2012.133
   Maki T, 2000, BRIT J PHARMACOL, V131, P1204, DOI 10.1038/sj.bjp.0703679
   Martin P, 2014, AM J PHYSIOL-RENAL, V307, pF75, DOI 10.1152/ajprenal.00398.2013
   Masuyama H, 2009, HYPERTENS RES, V32, P597, DOI 10.1038/hr.2009.64
   Matei AE, 2018, ANN RHEUM DIS, V77, P459, DOI 10.1136/annrheumdis-2017-212489
   McLellan J, 2016, COCHRANE DB SYST REV, DOI 10.1002/14651858.CD008966.pub2
   MERY PF, 1993, J BIOL CHEM, V268, P26286
   MERY PF, 1991, P NATL ACAD SCI USA, V88, P1197, DOI 10.1073/pnas.88.4.1197
   Methner C, 2013, BASIC RES CARDIOL, V108, DOI 10.1007/s00395-013-0337-1
   Michael SK, 2008, P NATL ACAD SCI USA, V105, P6702, DOI 10.1073/pnas.0802128105
   MUKOYAMA M, 1990, NEW ENGL J MED, V323, P757
   Nakamura T, 2015, J CLIN INVEST, V125, P2468, DOI 10.1172/JCI80275
   Nishida M, 2010, J BIOL CHEM, V285, P13244, DOI 10.1074/jbc.M109.074104
   O'Connor CM, 2011, NEW ENGL J MED, V365, P32, DOI 10.1056/NEJMoa1100171
   Oceandy D, 2007, CIRCULATION, V115, P483, DOI 10.1161/CIRCULATIONAHA.106.643791
   Oliver PM, 1997, P NATL ACAD SCI USA, V94, P14730, DOI 10.1073/pnas.94.26.14730
   Onohara N, 2006, EMBO J, V25, P5305, DOI 10.1038/sj.emboj.7601417
   Pacher P, 2007, PHYSIOL REV, V87, P315, DOI 10.1152/physrev.00029.2006
   Patrucco E, 2014, P NATL ACAD SCI USA, V111, P12925, DOI 10.1073/pnas.1414364111
   Pieske B, 2017, EUR HEART J, V38, P1119, DOI 10.1093/eurheartj/ehw593
   Potter Lincoln R., 2009, V191, P341, DOI 10.1007/978-3-540-68964-5_15
   Potter LR, 2006, ENDOCR REV, V27, P47, DOI 10.1210/er.2005-0014
   Rainer PP, 2014, CIRC RES, V114, P1246, DOI 10.1161/CIRCRESAHA.114.302653
   Ranek MJ, 2013, CIRCULATION, V128, P365, DOI 10.1161/CIRCULATIONAHA.113.001971
   Redfield MM, 2013, JAMA-J AM MED ASSOC, V309, P1268, DOI 10.1001/jama.2013.2024
   Reinke Y, 2015, EUR J PHARMACOL, V767, P1, DOI 10.1016/j.ejphar.2015.09.022
   Rybalkin SD, 2002, J BIOL CHEM, V277, P3310, DOI 10.1074/jbc.M106562200
   Salloum FN, 2009, CIRCULATION, V120, pS31, DOI 10.1161/CIRCULATIONAHA.108.843979
   Sandner P, 2017, RESP MED, V122, pS1, DOI 10.1016/j.rmed.2016.08.022
   Sauzeau V, 2000, J BIOL CHEM, V275, P21722, DOI 10.1074/jbc.M000753200
   Schinner E, 2017, FEBS OPEN BIO, V7, P550, DOI 10.1002/2211-5463.12202
   Schlossmann J, 2000, NATURE, V404, P197, DOI 10.1038/35004606
   Schroder F, 2003, CARDIOVASC RES, V60, P268, DOI 10.1016/S0008-6363(03)00546-7
   Seo K, 2014, CIRC RES, V114, P823, DOI 10.1161/CIRCRESAHA.114.302614
   Sharma AK, 2008, J BIOL CHEM, V283, P32860, DOI 10.1074/jbc.M804916200
   Somlyo AP, 2003, PHYSIOL REV, V83, P1325, DOI 10.1152/physrev.00023.2003
   Stasch JP, 2011, CIRCULATION, V123, P2263, DOI 10.1161/CIRCULATIONAHA.110.981738
   SUGA S, 1992, J CLIN INVEST, V90, P1145, DOI 10.1172/JCI115933
   Surks HK, 1999, SCIENCE, V286, P1583, DOI 10.1126/science.286.5444.1583
   Takahashi S, 2008, J PHYSIOL-LONDON, V586, P4209, DOI 10.1113/jphysiol.2008.156083
   Takimoto E, 2005, NAT MED, V11, P214, DOI 10.1038/nm1175
   Takimoto E, 2009, J CLIN INVEST, V119, P408, DOI 10.1172/JCI35620
   Tamura N, 2000, P NATL ACAD SCI USA, V97, P4239, DOI 10.1073/pnas.070371497
   Tang M, 2003, NAT MED, V9, P1506, DOI 10.1038/nm958
   Thoonen R, 2015, CIRC-HEART FAIL, V8, P1115, DOI 10.1161/CIRCHEARTFAILURE.115.002308
   Tokudome T, 2008, CIRCULATION, V117, P2329, DOI 10.1161/CIRCULATIONAHA.107.732990
   Vandecasteele G, 1999, NAT MED, V5, P331, DOI 10.1038/6553
   Vandenwijngaert S, 2017, ANTIOXID REDOX SIGN, V26, P153, DOI 10.1089/ars.2015.6542
   Wagner LE, 2003, J BIOL CHEM, V278, P45811, DOI 10.1074/jbc.M306270200
   Wang Y, 2007, EUR J HEART FAIL, V9, P548, DOI 10.1016/j.ejheart.2007.02.006
   Weber KT, 2013, NAT REV CARDIOL, V10, P15, DOI 10.1038/nrcardio.2012.158
   Wegener JW, 2002, CIRC RES, V90, P18, DOI 10.1161/hh0102.103222
   Werner CG, 2005, J IMMUNOL, V175, P1919, DOI 10.4049/jimmunol.175.3.1919
   West MB, 2008, CIRCULATION, V118, P1970, DOI 10.1161/CIRCULATIONAHA.108.791533
   Wettschureck N, 2001, NAT MED, V7, P1236, DOI 10.1038/nm1101-1236
   WYATT TA, 1991, J BIOL CHEM, V266, P21274
   Xu KY, 1999, P NATL ACAD SCI USA, V96, P657, DOI 10.1073/pnas.96.2.657
   Xu L, 1998, SCIENCE, V279, P234, DOI 10.1126/science.279.5348.234
   Yao X., 2007, V179, P527
   Yasoda A, 2010, ENDOCR J, V57, P659, DOI 10.1507/endocrj.K10E-164
   Zhu GS, 2015, HYPERTENSION, V65, P385, DOI 10.1161/HYPERTENSIONAHA.114.04285
NR 135
TC 25
Z9 25
U1 1
U2 12
PU SPRINGER HEIDELBERG
PI HEIDELBERG
PA TIERGARTENSTRASSE 17, D-69121 HEIDELBERG, GERMANY
SN 0300-8428
EI 1435-1803
J9 BASIC RES CARDIOL
JI Basic Res. Cardiol.
PD JUL
PY 2018
VL 113
IS 4
AR 31
DI 10.1007/s00395-018-0690-1
PG 11
WC Cardiac & Cardiovascular Systems
WE Science Citation Index Expanded (SCI-EXPANDED)
SC Cardiovascular System & Cardiology
GA GK2XP
UT WOS:000436002100001
PM 29934662
DA 2022-03-12
ER

PT J
AU Rippe, C
   Zhu, BY
   Krawczyk, KK
   Van Bavek, E
   Albinsson, S
   Sjolund, J
   Bakker, ENTP
   Sward, K
AF Rippe, Catarina
   Zhu, Baoyi
   Krawczyk, Katarzyna K.
   Van Bavek, Ed.
   Albinsson, Sebastian
   Sjolund, Jonas
   Bakker, Erik N. T. P.
   Sward, Karl
TI Hypertension reduces soluble guanylyl cyclase expression in the mouse
   aorta via the Notch signaling pathway
SO SCIENTIFIC REPORTS
LA English
DT Article
ID DEPENDENT VASCULAR RELAXATION; GENOME-WIDE ASSOCIATION; ENDOTHELIAL
   DYSFUNCTION; ACTIVATION; RECEPTOR; GENE; NORMALIZATION; MUTATIONS;
   INDUCTION; STROKE
AB Hypertension is a dominating risk factor for cardiovascular disease. To characterize the genomic response to hypertension, we administered vehicle or angiotensin II to mice and performed gene expression analyses. AngII treatment resulted in a robust increase in blood pressure and altered expression of 235 genes in the aorta, including Gucy1a3 and Gucy1b3 which encode subunits of soluble guanylyl cyclase (sGC). Western blotting and immunohistochemistry confirmed repression of sGC associated with curtailed relaxation via sGC activation. Analysis of transcription factor binding motifs in promoters of differentially expressed genes identified enrichment of motifs for RBPJ, a component of the Notch signaling pathway, and the Notch coactivators FRYL and MAML2 were reduced. Gain and loss of function experiments demonstrated that JAG/NOTCH signaling controls sGC expression together with MAML2 and FRYL. Reduced expression of sGC, correlating with differential expression of MAML2, in stroke prone and spontaneously hypertensive rats was also seen, and RNA-Seq data demonstrated correlations between JAG1, NOTCH3, MAML2 and FRYL and the sGC subunits GUCY1A3 and GUCY1B3 in human coronary artery. Notch signaling thus provides a constitutive drive on expression of the major nitric oxide receptor (GUCY1A3/GUCY1B3) in arteries from mice, rats, and humans, and this control mechanism is disturbed in hypertension.
C1 [Rippe, Catarina; Zhu, Baoyi; Krawczyk, Katarzyna K.; Albinsson, Sebastian; Sward, Karl] Lund Univ, Dept Expt Med Sci, Lund, Sweden.
   [Van Bavek, Ed.; Bakker, Erik N. T. P.] Acad Med Ctr, Dept Biomed Engn & Phys, Amsterdam, Netherlands.
   [Sjolund, Jonas] Lund Univ, Dept Lab Med, Lund, Sweden.
RP Sward, K (通讯作者)，Lund Univ, Dept Expt Med Sci, Lund, Sweden.
EM karl.sward@med.lu.se
RI Rippe, Catarina/B-4110-2010; Albinsson, Sebastian/B-4105-2010
OI Rippe, Catarina/0000-0001-8621-9836; Zhu, Baoyi/0000-0002-6727-3607;
   Sjolund, Jonas/0000-0002-6992-3415; van Bavel, Ed/0000-0001-8654-986X;
   Sward, Karl/0000-0002-7255-5510; Albinsson,
   Sebastian/0000-0001-6936-3967; Bakker, Erik/0000-0003-2819-5818
FU Swedish Research Council (Vetenskapsradet)Swedish Research Council
   [K2015-65X-22662-01-3]; Crafoord Foundation; Royal Physiographic Society
   (Kungliga Fysiografiska Sallskapet); European Union Marie Curie Initial
   Training Network SMARTER
FX We thank Mardjaneh Karbalei Sadegh for assistance with the confirmatory
   qRT-PCR reactions in Fig. 1C. This study was funded by The Swedish
   Research Council (Vetenskapsradet, http://www.vr.se/,
   K2015-65X-22662-01-3 (K.S.)), the Crafoord Foundation
   (http://en.crafoord.se/, C.R.) and the Royal Physiographic Society
   (Kungliga Fysiografiska Sallskapet, http://www.fysiografen.se/, K.K.K.).
   K.K.K. was supported by the European Union Marie Curie Initial Training
   Network SMARTER (http://www.smallartery.eu/).
CR Bauersachs J, 1998, CARDIOVASC RES, V37, P772, DOI 10.1016/S0008-6363(97)00250-2
   Bian K, 2003, FRONT BIOSCI-LANDMRK, V8, pD264, DOI 10.2741/997
   Briot A, 2014, DEV CELL, V31, P707, DOI 10.1016/j.devcel.2014.11.023
   Chang ACY, 2011, DEV CELL, V21, P288, DOI 10.1016/j.devcel.2011.06.022
   Chen Z, 2014, ONCOGENE, V33, P3869, DOI 10.1038/onc.2013.348
   Ehret GB, 2011, NATURE, V478, P103, DOI 10.1038/nature10405
   El-Sehemy A, 2013, CELL SIGNAL, V25, P2780, DOI 10.1016/j.cellsig.2013.09.008
   Erdmann J, 2013, NATURE, V504, P432, DOI 10.1038/nature12722
   Fouillade C, 2013, ARTERIOSCL THROM VAS, V33, P76, DOI 10.1161/ATVBAHA.112.251736
   Hayette S, 2005, CANCER RES, V65, P6521, DOI 10.1158/0008-5472.CAN-05-1325
   Henshall TL, 2015, ARTERIOSCL THROM VAS, V35, P409, DOI 10.1161/ATVBAHA.114.304849
   Herve D, 2014, AM J HUM GENET, V94, P385, DOI 10.1016/j.ajhg.2014.01.018
   Hoffmann TJ, 2017, NAT GENET, V49, P54, DOI 10.1038/ng.3715
   Hoglund VJ, 2012, CIRCULATION, V125, P212, DOI 10.1161/CIRCULATIONAHA.111.075937
   Irizarry RA, 2003, BIOSTATISTICS, V4, P249, DOI 10.1093/biostatistics/4.2.249
   Ishibashi M, 2004, ARTERIOSCL THROM VAS, V24, pE174, DOI 10.1161/01.ATV.0000143384.69170.2d
   Jacke K, 2000, EUR J PHARMACOL, V403, P27, DOI 10.1016/S0014-2999(00)00577-X
   Joutel A, 1996, NATURE, V383, P707, DOI 10.1038/383707a0
   Kamath BM, 2004, CIRCULATION, V109, P1354, DOI 10.1161/01.CIR.0000121361.01862.A4
   Kita T, 1999, CIRC RES, V84, P1113, DOI 10.1161/01.RES.84.9.1113
   Kitagawa M, 2016, J BIOCHEM, V159, P287, DOI 10.1093/jb/mvv123
   Kloss S, 2000, HYPERTENSION, V35, P43
   KONISHI M, 1983, HYPERTENSION, V5, P881, DOI 10.1161/01.HYP.5.6.881
   Kopan R, 2009, CELL, V137, P216, DOI 10.1016/j.cell.2009.03.045
   Krawczyk KK, 2016, SCI REP-UK, V6, DOI 10.1038/srep32449
   Krawczyk KK, 2015, PLOS ONE, V10, DOI 10.1371/journal.pone.0133931
   Li XD, 2009, NAT MED, V15, P1289, DOI 10.1038/nm.2021
   LOCKETTE W, 1986, HYPERTENSION, V8, P61, DOI 10.1161/01.HYP.8.6_Pt_2.II61
   Logeat F, 1998, P NATL ACAD SCI USA, V95, P8108, DOI 10.1073/pnas.95.14.8108
   Lonsdale J, 2013, NAT GENET, V45, P580, DOI 10.1038/ng.2653
   Lopez-Farre A, 2002, J HYPERTENS, V20, P463, DOI 10.1097/00004872-200203000-00022
   Lu XF, 2012, NAT GENET, V44, P890, DOI 10.1038/ng.2337
   Lucas KA, 2000, PHARMACOL REV, V52, P375
   Morrow D, 2005, CIRC RES, V96, P567, DOI 10.1161/01.RES.0000159182.98874.43
   Morrow D, 2008, CIRC RES, V103, P1370, DOI 10.1161/CIRCRESAHA.108.187534
   Oda T, 1997, NAT GENET, V16, P235, DOI 10.1038/ng0797-235
   Palao T, 2015, PLOS ONE, V10, DOI 10.1371/journal.pone.0137027
   PANZA JA, 1990, NEW ENGL J MED, V323, P22, DOI 10.1056/NEJM199007053230105
   Perticone F, 2001, CIRCULATION, V104, P191, DOI 10.1161/01.CIR.104.2.191
   Rajagopalan S, 1996, J CLIN INVEST, V97, P1916, DOI 10.1172/JCI118623
   Robinson MD, 2010, GENOME BIOL, V11, DOI 10.1186/gb-2010-11-3-r25
   Ruetten H, 1999, CIRC RES, V85, P534, DOI 10.1161/01.RES.85.6.534
   Schiffrin EL, 2000, CIRCULATION, V101, P1653
   Sward K, 2014, PLOS ONE, V9, DOI 10.1371/journal.pone.0092428
   Turczynska KM, 2012, J BIOL CHEM, V287, P19199, DOI 10.1074/jbc.M112.341073
   Veerla S, 2010, BMC GENOMICS, V11, DOI 10.1186/1471-2164-11-145
   Yatim A, 2012, MOL CELL, V48, P445, DOI 10.1016/j.molcel.2012.08.022
NR 47
TC 26
Z9 27
U1 0
U2 7
PU NATURE PUBLISHING GROUP
PI LONDON
PA MACMILLAN BUILDING, 4 CRINAN ST, LONDON N1 9XW, ENGLAND
SN 2045-2322
J9 SCI REP-UK
JI Sci Rep
PD MAY 2
PY 2017
VL 7
AR 1334
DI 10.1038/s41598-017-01392-1
PG 13
WC Multidisciplinary Sciences
WE Science Citation Index Expanded (SCI-EXPANDED)
SC Science & Technology - Other Topics
GA ET7BZ
UT WOS:000400449700009
PM 28465505
OA Green Published, gold
DA 2022-03-12
ER

PT J
AU Sharina, IG
   Sobolevsky, M
   Papakyriakou, A
   Rukoyatkina, N
   Spyroulias, GA
   Gambaryan, S
   Martin, E
AF Sharina, I. G.
   Sobolevsky, M.
   Papakyriakou, A.
   Rukoyatkina, N.
   Spyroulias, G. A.
   Gambaryan, S.
   Martin, E.
TI The fibrate gemfibrozil is a NO- and haem-independent activator of
   soluble guanylyl cyclase: in vitro studies
SO BRITISH JOURNAL OF PHARMACOLOGY
LA English
DT Article
ID NITRIC-OXIDE RECEPTOR; CONCISE GUIDE; PHARMACOLOGY; DISEASE; HEART; SGC;
   MEN; PREVENTION; CINACIGUAT; REGULATORS
AB Background and PurposeFibrates are a class of drugs widely used to treat dyslipidaemias. They regulate lipid metabolism and act as PPAR agonists. Clinical trials demonstrate that besides changes in lipid profiles, fibrates decrease the incidence of cardiovascular events, with gemfibrozil exhibiting the most pronounced benefit. This study aims to characterize the effect of gemfibrozil on the activity and function of soluble guanylyl cyclase (sGC), the key mediator of NO signalling.
   Experimental ApproachHigh-throughput screening of a drug library identified gemfibrozil as a direct sGC activator. Activation of sGC is unique to gemfibrozil and is not shared by other fibrates.
   Key ResultsGemfibrozil activated purified sGC, induced endothelium-independent relaxation of aortic rings and inhibited platelet aggregation. Gemfibrozil-dependent activation was absent when the sGC haem domain was deleted, but was significantly enhanced when sGC haem was lacking or oxidized. Oxidation of sGC haem enhanced the vasoactive and anti-platelet effects of gemfibrozil. Gemfibrozil competed with the haem-independent sGC activators ataciguat and cinaciguat. Computational modelling predicted that gemfibrozil occupies the space of the haem group and interacts with residues crucial for haem stabilization. This is consistent with structure-activity data which revealed an absolute requirement for gemfibrozil's carboxyl group.
   Conclusions and ImplicationsThese data suggest that in addition to altered lipid and lipoprotein state, the cardiovascular preventive benefits of gemfibrozil may derive from direct activation and protection of sGC function. A sGC-directed action may explain the more pronounced cardiovascular benefit of gemfibrozil observed over other fibrates and some of the described side effects of gemfibrozil.
C1 [Sharina, I. G.; Sobolevsky, M.; Martin, E.] UT Hlth Sci Ctr Houston, Sch Med, Dept Internal Med, Div Cardiol, 1941 East Rd, Houston, TX 77054 USA.
   [Papakyriakou, A.] Natl Ctr Sci Res, Dept Phys Chem, Athens, Greece.
   [Rukoyatkina, N.; Gambaryan, S.] Univ Wurzburg, Inst Clin Biochem & Pathobiochem, D-97070 Wurzburg, Germany.
   [Rukoyatkina, N.; Gambaryan, S.] Russian Acad Sci, Sechenov Inst Evolutionary Physiol & Biochem, St Petersburg, Russia.
   [Spyroulias, G. A.] Univ Patras, Dept Pharm, Patras, Greece.
RP Martin, E (通讯作者)，UT Hlth Sci Ctr Houston, Sch Med, Dept Internal Med, Div Cardiol, 1941 East Rd, Houston, TX 77054 USA.
EM emil.martin@uth.tmc.edu
RI Rukoyatkina, Natalia/AAN-2227-2020; Gambaryan, Stepan/I-3940-2016;
   Papakyriakou, Athanasios/K-7033-2012; Sharina, Iraida/C-9888-2014
OI Gambaryan, Stepan/0000-0002-1470-0791; Papakyriakou,
   Athanasios/0000-0003-3931-6232; Rukoyatkina,
   Natalia/0000-0002-3920-206X; Martin, Emil/0000-0002-9094-4165
FU NIHUnited States Department of Health & Human ServicesNational
   Institutes of Health (NIH) - USA [HL088128]; American Heart
   AssociationAmerican Heart Association [12GRNT11930007]; DFG SFB 688 TP
   A2;  [GA 1561/1-1]; NATIONAL HEART, LUNG, AND BLOOD INSTITUTEUnited
   States Department of Health & Human ServicesNational Institutes of
   Health (NIH) - USANIH National Heart Lung & Blood Institute (NHLBI)
   [R01HL088128] Funding Source: NIH RePORTER
FX This work was supported by NIH [grant HL088128] (E. M.), the American
   Heart Association [Grant-in-Aid 12GRNT11930007] (E. M.) and the DFG SFB
   688 TP A2 and GA 1561/1-1 (both to S. G.).
CR Alexander SPH, 2013, BRIT J PHARMACOL, V170, P1652, DOI 10.1111/bph.12448
   Alexander SPH, 2013, BRIT J PHARMACOL, V170, P1797, DOI 10.1111/bph.12451
   Case DA, 2005, J COMPUT CHEM, V26, P1668, DOI 10.1002/jcc.20290
   Chinetti-Gbaguidi Giulia, 2005, Curr Atheroscler Rep, V7, P396, DOI 10.1007/s11883-005-0053-x
   Chrominski M, 2013, J MED CHEM, V56, P7260, DOI 10.1021/jm400715h
   Ehret GB, 2011, NATURE, V478, P103, DOI 10.1038/nature10405
   Erdmann E, 2013, EUR HEART J, V34, P57, DOI 10.1093/eurheartj/ehs196
   Erdmann J, 2013, NATURE, V504, P432, DOI 10.1038/nature12722
   Fiser A, 2003, METHOD ENZYMOL, V374, P461, DOI 10.1016/S0076-6879(03)74020-8
   Foerster J, 1996, EUR J BIOCHEM, V240, P380, DOI 10.1111/j.1432-1033.1996.0380h.x
   FRICK MH, 1987, NEW ENGL J MED, V317, P1237, DOI 10.1056/NEJM198711123172001
   Fruchart JC, 2006, DRUGS TODAY, V42, P39, DOI 10.1358/dot.2006.42.1.963528
   Gambaryan S, 2010, J BIOL CHEM, V285, P18352, DOI 10.1074/jbc.M109.077602
   Ginsberg HN, 2010, NEW ENGL J MED, V362, P1563, DOI 10.1056/NEJMoa1001282
   Herve D, 2014, AM J HUM GENET, V94, P385, DOI 10.1016/j.ajhg.2014.01.018
   Hoffmann LS, 2009, BRIT J PHARMACOL, V157, P781, DOI 10.1111/j.1476-5381.2009.00263.x
   Huey R, 2007, J COMPUT CHEM, V28, P1145, DOI 10.1002/jcc.20634
   Jun M, 2010, LANCET, V375, P1875, DOI 10.1016/S0140-6736(10)60656-3
   Keech A, 2005, LANCET, V366, P1849, DOI 10.1016/S0140-6736(05)67667-2
   Kilkenny C, 2010, BRIT J PHARMACOL, V160, P1577, DOI [10.1111/j.1476-5381.2010.00872.x, 10.1113/expphysiol.2010.053793, 10.1113/jphysiol.2010.192278]
   Kloss S, 2000, HYPERTENSION, V35, P43
   Libby P, 2002, CIRCULATION, V105, P1135, DOI 10.1161/hc0902.104353
   Lu XF, 2012, NAT GENET, V44, P890, DOI 10.1038/ng.2337
   Ma XL, 2007, EMBO J, V26, P578, DOI 10.1038/sj.emboj.7601521
   Martin E, 2003, P NATL ACAD SCI USA, V100, P9208, DOI 10.1073/pnas.1633590100
   Martin E, 2001, P NATL ACAD SCI USA, V98, P12938, DOI 10.1073/pnas.231486198
   Martin E, 2014, AM J PHYSIOL-HEART C, V307, pH1565, DOI 10.1152/ajpheart.00222.2014
   Martin F, 2010, J BIOL CHEM, V285, P22651, DOI 10.1074/jbc.M110.111559
   McGrath JC, 2010, BRIT J PHARMACOL, V160, P1573, DOI 10.1111/j.1476-5381.2010.00873.x
   Meade T, 2002, BRIT MED J, V325, P1139, DOI 10.1136/bmj.325.7373.1139
   Meurer S, 2009, CIRC RES, V105, P33, DOI 10.1161/CIRCRESAHA.109.198234
   Miller DB, 1998, CLIN PHARMACOKINET, V34, P155, DOI 10.2165/00003088-199834020-00003
   Mindukshev I, 2012, CLIN CHEM LAB MED, V50, P1253, DOI 10.1515/CCLM.2011.817
   Murad F, 2006, NEW ENGL J MED, V355, P2003, DOI 10.1056/NEJMsa063904
   Pawson AJ, 2014, NUCLEIC ACIDS RES, V42, pD1098, DOI 10.1093/nar/gkt1143
   Rubins HB, 1999, NEW ENGL J MED, V341, P410, DOI 10.1056/NEJM199908053410604
   Ruetten H, 1999, CIRC RES, V85, P534, DOI 10.1161/01.RES.85.6.534
   Schmidt Harald H. H. W., 2009, V191, P309, DOI 10.1007/978-3-540-68964-5_14
   Schmidt PM, 2004, J BIOL CHEM, V279, P3025, DOI 10.1074/jbc.M310141200
   Schultz G, 1974, Methods Enzymol, V38, P115
   Sharina I, 2012, J PHARMACOL EXP THER, V340, P723, DOI 10.1124/jpet.111.186957
   Sharina IG, 2008, J BIOL CHEM, V283, P15104, DOI 10.1074/jbc.M710269200
   Sharina IG, 2011, NITRIC OXIDE-BIOL CH, V25, P265, DOI 10.1016/j.niox.2011.08.001
   Staels B, 1998, CIRCULATION, V98, P2088, DOI 10.1161/01.CIR.98.19.2088
   Stasch JP, 2013, HANDB EXP PHARMACOL, V218, P279, DOI 10.1007/978-3-642-38664-0_12
   Stasch Johannes-Peter, 2009, V191, P277, DOI 10.1007/978-3-540-68964-5_13
   Vita JA, 2011, CIRCULATION, V124, pE906, DOI 10.1161/CIRCULATIONAHA.111.078824
   WELLS PS, 1994, ANN INTERN MED, V121, P676, DOI 10.7326/0003-4819-121-9-199411010-00009
   Xu J, 2009, CIRCULATION, V120, P1266, DOI 10.1161/CIRCULATIONAHA.108.835223
   Zamani Payman, 2013, Curr Heart Fail Rep, V10, P1, DOI 10.1007/s11897-012-0126-4
NR 50
TC 18
Z9 20
U1 0
U2 7
PU WILEY
PI HOBOKEN
PA 111 RIVER ST, HOBOKEN 07030-5774, NJ USA
SN 0007-1188
EI 1476-5381
J9 BRIT J PHARMACOL
JI Br. J. Pharmacol.
PD MAY
PY 2015
VL 172
IS 9
BP 2316
EP 2329
DI 10.1111/bph.13055
PG 14
WC Pharmacology & Pharmacy
WE Science Citation Index Expanded (SCI-EXPANDED)
SC Pharmacology & Pharmacy
GA CF8LB
UT WOS:000352809900011
PM 25536881
OA Bronze, Green Published
DA 2022-03-12
ER

PT J
AU Shah, RC
   Sanker, S
   Wood, KC
   Durgin, BG
   Straub, AC
AF Shah, Rohan C.
   Sanker, Subramaniam
   Wood, Katherine C.
   Durgin, Brittany G.
   Straub, Adam C.
TI Redox regulation of soluble guanylyl cyclase
SO NITRIC OXIDE-BIOLOGY AND CHEMISTRY
LA English
DT Article
DE Soluble guanylyl cyclase; Heme; Redox; Thiol; Localization; Therapeutics
ID SHOCK-PROTEIN 90; NITRIC-OXIDE; NO/SGC/CGMP PATHWAY; CRYSTAL-STRUCTURE;
   CARBON-MONOXIDE; CYCLIC-GMP; ADENYLYL-CYCLASE; HEME OXYGENASE-1;
   S-NITROSYLATION; YC-1 BINDING
AB The nitric oxide/soluble guanylyl cyclase (NO-sGC) signaling pathway regulates the cardiovascular, neuronal, and gastrointestinal systems. Impaired sGC signaling can result in disease and system-wide organ failure. This review seeks to examine the redox control of sGC through heme and cysteine regulation while discussing therapeutic drugs that target various conditions. Heme regulation involves mechanisms of insertion of the heme moiety into the sGC protein, the molecules and proteins that control switching between the oxidized (Fe3+) and reduced states (Fe2+), and the activity of heme degradation. Modifications to cysteine residues by S-nitrosation on the alpha 1 and beta 1 subunits of sGC have been shown to be important in sGC signaling. Moreover, redox balance and localization of sGC is thought to control downstream effects. In response to altered sGC activity due to changes in the redox state, many therapeutic drugs have been developed to target decreased NO-sGC signaling. The importance and relevance of sGC continues to grow as sGC dysregulation leads to numerous disease conditions.
C1 [Shah, Rohan C.; Sanker, Subramaniam; Wood, Katherine C.; Durgin, Brittany G.; Straub, Adam C.] Univ Pittsburgh, Pittsburgh Heart Lung Blood & Vasc Med Inst, Pittsburgh, PA USA.
   [Straub, Adam C.] Univ Pittsburgh, Dept Pharmacol & Chem Biol, Pittsburgh, PA USA.
RP Straub, AC (通讯作者)，Univ Pittsburgh, Sch Med, Heart Lung Blood & Vasc Med Inst, Dept Pharmacol & Chem Biol, E1254 Biomed Sci Tower,200 Lothrop St, Pittsburgh, PA 15216 USA.
EM astraub@pitt.edu
RI Hoenicka, Markus/B-8346-2009
OI Hoenicka, Markus/0000-0002-0986-6340; Straub, Adam/0000-0003-0542-9466;
   Durgin, Brittany/0000-0003-4066-1770; Shah, Rohan/0000-0002-8922-6748
FU National Institutes of HealthUnited States Department of Health & Human
   ServicesNational Institutes of Health (NIH) - USA [R01 HL 133864, R01 HL
   128304]; American Heart Association (AHA)American Heart Association
   [16GRNT27250146]; Institute for Transfusion Medicine; Hemophilia Center
   of Western Pennsylvania; NATIONAL HEART, LUNG, AND BLOOD INSTITUTEUnited
   States Department of Health & Human ServicesNational Institutes of
   Health (NIH) - USANIH National Heart Lung & Blood Institute (NHLBI)
   [R01HL133864, R01HL128304] Funding Source: NIH RePORTER
FX Funds were provided by National Institutes of Health Grants R01 HL
   133864, R01 HL 128304, American Heart Association (AHA) Grant-in-Aid
   16GRNT27250146 (ACS). Additionally, other support was provided by the
   Institute for Transfusion Medicine and the Hemophilia Center of Western
   Pennsylvania (ACS).
CR Allerston CK, 2013, PLOS ONE, V8, DOI 10.1371/journal.pone.0057644
   Anantharaman V, 2006, BIOL DIRECT, V1, DOI 10.1186/1745-6150-1-25
   ARNOLD WP, 1977, P NATL ACAD SCI USA, V74, P3203, DOI 10.1073/pnas.74.8.3203
   Balashova N, 2005, J BIOL CHEM, V280, P2186, DOI 10.1074/jbc.M411545200
   Becker E M, 2001, BMC Pharmacol, V1, P13, DOI 10.1186/1471-2210-1-13
   Besur S, 2014, METABOLITES, V4, P977, DOI 10.3390/metabo4040977
   Beuve A, 2017, ANTIOXID REDOX SIGN, V26, P137, DOI 10.1089/ars.2015.6591
   BRANDWEIN HJ, 1981, J BIOL CHEM, V256, P2958
   BRAUGHLER JM, 1983, BIOCHEM PHARMACOL, V32, P811, DOI 10.1016/0006-2952(83)90581-6
   BRUNE B, 1990, EUR J BIOCHEM, V192, P683, DOI 10.1111/j.1432-1033.1990.tb19276.x
   Budworth J, 1999, BIOCHEM BIOPH RES CO, V263, P696, DOI 10.1006/bbrc.1999.1444
   Campbell MG, 2014, P NATL ACAD SCI USA, V111, P2960, DOI 10.1073/pnas.1400711111
   Chauhan S, 2012, BIOCHEM J, V446, P445, DOI 10.1042/BJ20111882
   Chester M, 2009, AM J PHYSIOL-LUNG C, V297, pL318, DOI 10.1152/ajplung.00062.2009
   CRAVEN PA, 1978, BIOCHIM BIOPHYS ACTA, V524, P231, DOI 10.1016/0005-2744(78)90121-3
   CRAVEN PA, 1978, J BIOL CHEM, V253, P8433
   Derbyshire ER, 2012, ANNU REV BIOCHEM, V81, P533, DOI 10.1146/annurev-biochem-050410-100030
   Dierks EA, 1998, ARCH BIOCHEM BIOPHYS, V351, P1, DOI 10.1006/abbi.1997.0408
   Femhoff N. B., 2012, J BIOL CHEM, V287, P43053, DOI DOI 10.1074/JBC.M112.393892
   Follmann M, 2017, J MED CHEM, V60, P5146, DOI 10.1021/acs.jmedchem.7b00449
   Friebe A, 1999, BIOCHEMISTRY-US, V38, P15253, DOI 10.1021/bi9908944
   Friebe A, 1996, EMBO J, V15, P6863, DOI 10.1002/j.1460-2075.1996.tb01078.x
   Friebe A, 1997, BIOCHEMISTRY-US, V36, P1194, DOI 10.1021/bi962047w
   Friebe A, 2007, P NATL ACAD SCI USA, V104, P7699, DOI 10.1073/pnas.0609778104
   Fritz BG, 2013, BIOCHEMISTRY-US, V52, P1568, DOI 10.1021/bi301570m
   Geschka S, 2011, PLOS ONE, V6, DOI 10.1371/journal.pone.0021853
   Ghosh A, 2016, P NATL ACAD SCI USA, V113, pE2355, DOI 10.1073/pnas.1524398113
   Ghosh A, 2014, J BIOL CHEM, V289, P15259, DOI 10.1074/jbc.M114.559393
   Ghosh A, 2012, P NATL ACAD SCI USA, V109, P12998, DOI 10.1073/pnas.1205854109
   Gonzalez JP, 2015, NEUROMUSCULAR DISORD, V25, P964, DOI 10.1016/j.nmd.2015.09.011
   Groneberg D, 2010, CIRCULATION, V121, P401, DOI 10.1161/CIRCULATIONAHA.109.890962
   Gupte SA, 1999, AM J PHYSIOL-LUNG C, V277, pL1124
   Hespen CW, 2016, ACS CHEM BIOL, V11, P2337, DOI 10.1021/acschembio.6b00431
   Huang C, 2017, J BIOL CHEM, V292, P14362, DOI 10.1074/jbc.M117.787390
   Ingi T, 1996, NEURON, V16, P835, DOI 10.1016/S0896-6273(00)80103-8
   Irvine JC, 2012, PLOS ONE, V7, DOI 10.1371/journal.pone.0044481
   JOHNSON RA, 1995, HYPERTENSION, V25, P166, DOI 10.1161/01.HYP.25.2.166
   Jones AW, 2010, J PHARMACOL EXP THER, V335, P85, DOI 10.1124/jpet.110.169755
   Karow DS, 2005, BIOCHEMISTRY-US, V44, P16266, DOI 10.1021/bi051601b
   Koglin M, 2002, BIOCHEM PHARMACOL, V64, P109, DOI 10.1016/S0006-2952(02)01056-0
   Korkmaz S, 2013, J CARDIOVASC PHARM T, V18, P70, DOI 10.1177/1074248412455696
   Kumar RP, 2017, J BIOL CHEM, V292, P21578, DOI 10.1074/jbc.M117.812685
   Ma L, 2014, PLOS ONE, V9, DOI 10.1371/journal.pone.0104788
   Ma XL, 2007, EMBO J, V26, P578, DOI 10.1038/sj.emboj.7601521
   Ma XL, 2010, BMC STRUCT BIOL, V10, DOI 10.1186/1472-6807-10-2
   Marino SM, 2010, J MOL BIOL, V404, P902, DOI 10.1016/j.jmb.2010.09.027
   Martin E, 2001, P NATL ACAD SCI USA, V98, P12938, DOI 10.1073/pnas.231486198
   Mergia E, 2006, J CLIN INVEST, V116, P1731, DOI 10.1172/JCI27657
   Meurer S, 2004, J BIOL CHEM, V279, P49346, DOI 10.1074/jbc.M410565200
   Miller LN, 2003, LIFE SCI, V72, P1015, DOI 10.1016/S0024-3205(02)02361-5
   Mingone CJ, 2008, AM J PHYSIOL-HEART C, V294, pH1244, DOI 10.1152/ajpheart.00846.2007
   Mingone CJ, 2006, AM J PHYSIOL-LUNG C, V291, pL337, DOI 10.1152/ajplung.00482.2005
   Mittendorf J, 2009, CHEMMEDCHEM, V4, P853, DOI 10.1002/cmdc.200900014
   Moglich A, 2009, STRUCTURE, V17, P1282, DOI 10.1016/j.str.2009.08.011
   Montfort WR, 2017, ANTIOXID REDOX SIGN, V26, P107, DOI 10.1089/ars.2016.6693
   Morbidelli L., 2009, AM J PHYSIOL-REG I, V298, P824
   Mulsch A, 1997, BRIT J PHARMACOL, V120, P681, DOI 10.1038/sj.bjp.0700982
   Naik JS, 2003, AM J PHYSIOL-HEART C, V284, pH838, DOI 10.1152/ajpheart.00747.2002
   Nakai T, 2016, ACS MED CHEM LETT, V7, P465, DOI 10.1021/acsmedchemlett.5b00479
   Nakane M, 2006, J PHARMACOL SCI, V102, P231, DOI 10.1254/jphs.FPJ06017X
   Ndisang JF, 2003, BLOOD, V101, P3893, DOI 10.1182/blood-2002-08-2608
   Nedvetsky PI, 2008, FEBS LETT, V582, P327, DOI 10.1016/j.febslet.2007.12.025
   Olesen SP, 1998, BRIT J PHARMACOL, V123, P299, DOI 10.1038/sj.bjp.0701603
   Ottaviano FG, 2008, CIRC J, V72, P1, DOI 10.1253/circj.72.1
   Pankey EA, 2011, AM J PHYSIOL-HEART C, V300, pH792, DOI 10.1152/ajpheart.00953.2010
   Patel D, 2016, AM J PHYSIOL-HEART C, V310, pH1439, DOI 10.1152/ajpheart.00859.2015
   Pedersen SW, 2017, ACS CHEM BIOL, V12, P2313, DOI 10.1021/acschembio.7b00361
   Pellicena P, 2004, P NATL ACAD SCI USA, V101, P12854, DOI 10.1073/pnas.0405188101
   Poole LB, 2015, FREE RADICAL BIO MED, V80, P148, DOI 10.1016/j.freeradbiomed.2014.11.013
   Potoka K. P., 2017, AM J RESP CELL MOL B
   Priya MK, 2015, ANGIOGENESIS, V18, P175, DOI 10.1007/s10456-014-9455-0
   Purohit R, 2014, BIOCHEMISTRY-US, V53, P101, DOI 10.1021/bi4015133
   Rahaman MM, 2017, CIRC RES, V121, P137, DOI 10.1161/CIRCRESAHA.117.310705
   Rauch A, 2008, P NATL ACAD SCI USA, V105, P15720, DOI 10.1073/pnas.0808473105
   Ruetten H, 1999, CIRC RES, V85, P534, DOI 10.1161/01.RES.85.6.534
   Russwurm M, 2001, J BIOL CHEM, V276, P44647, DOI 10.1074/jbc.M105587200
   Sayed N, 2007, P NATL ACAD SCI USA, V104, P12312, DOI 10.1073/pnas.0703944104
   Schrammel A, 1996, MOL PHARMACOL, V50, P1
   Sharina IG, 2015, BRIT J PHARMACOL, V172, P2316, DOI 10.1111/bph.13055
   STAMLER JS, 1992, P NATL ACAD SCI USA, V89, P444, DOI 10.1073/pnas.89.1.444
   STAMLER JS, 1992, P NATL ACAD SCI USA, V89, P8087, DOI 10.1073/pnas.89.17.8087
   Stasch JP, 2006, J CLIN INVEST, V116, P2552, DOI 10.1172/JCI28371
   Stasch JP, 2002, BRIT J PHARMACOL, V136, P773, DOI 10.1038/sj.bjp.0704778
   Stasch JP, 2001, NATURE, V410, P212, DOI 10.1038/35065611
   Stasch JP, 2002, BRIT J PHARMACOL, V135, P333, DOI 10.1038/sj.bjp.0704484
   Stasch JP, 2002, BRIT J PHARMACOL, V135, P344, DOI 10.1038/sj.bjp.0704483
   Sunahara RK, 1998, J BIOL CHEM, V273, P16332, DOI 10.1074/jbc.273.26.16332
   Tawa M, 2016, PHARMACOL RES PERSPE, V4, DOI 10.1002/prp2.261
   Tawa M, 2015, FREE RADICAL RES, V49, P1479, DOI 10.3109/10715762.2015.1089987
   Tawa M, 2015, J CARDIOVASC PHARM, V65, P160, DOI 10.1097/FJC.0000000000000173
   Tawa M, 2014, J VASC RES, V51, P439, DOI 10.1159/000371491
   Tesmer JJG, 1997, SCIENCE, V278, P1907, DOI 10.1126/science.278.5345.1907
   Trappanese DM, 2015, BASIC RES CARDIOL, V110, DOI 10.1007/s00395-014-0456-3
   Tsai EJ, 2012, CIRC RES, V110, P295, DOI 10.1161/CIRCRESAHA.111.259242
   Underbakke ES, 2014, STRUCTURE, V22, P602, DOI 10.1016/j.str.2014.01.008
   Venema RC, 2003, AM J PHYSIOL-HEART C, V285, pH669, DOI 10.1152/ajpheart.01025.2002
   Wang R, 2017, ACTA PHYSIOL, V221, P182, DOI 10.1111/apha.12890
   Warner T D, 1994, Adv Pharmacol, V26, P171, DOI 10.1016/S1054-3589(08)60054-X
   WEDEL B, 1994, P NATL ACAD SCI USA, V91, P2592, DOI 10.1073/pnas.91.7.2592
   Winger JA, 2008, BMC STRUCT BIOL, V8, DOI 10.1186/1472-6807-8-42
   Winterbourn CC, 2008, FREE RADICAL BIO MED, V45, P549, DOI 10.1016/j.freeradbiomed.2008.05.004
   Zabel U, 2002, NAT CELL BIOL, V4, P307, DOI 10.1038/ncb775
   Zhang GY, 1997, NATURE, V386, P247, DOI 10.1038/386247a0
   Zhou ZM, 2008, ARTERIOSCL THROM VAS, V28, P1803, DOI 10.1161/ATVBAHA.108.165043
   Zhou ZM, 2008, AM J PHYSIOL-HEART C, V295, pH1763, DOI 10.1152/ajpheart.51.2008
   Zhou ZM, 2016, PHARMACOL RES, V111, P556, DOI 10.1016/j.phrs.2016.06.029
NR 106
TC 18
Z9 18
U1 0
U2 9
PU ACADEMIC PRESS INC ELSEVIER SCIENCE
PI SAN DIEGO
PA 525 B ST, STE 1900, SAN DIEGO, CA 92101-4495 USA
SN 1089-8603
EI 1089-8611
J9 NITRIC OXIDE-BIOL CH
JI Nitric Oxide-Biol. Chem.
PD JUN 1
PY 2018
VL 76
BP 97
EP 104
DI 10.1016/j.niox.2018.03.013
PG 8
WC Biochemistry & Molecular Biology; Cell Biology
WE Science Citation Index Expanded (SCI-EXPANDED)
SC Biochemistry & Molecular Biology; Cell Biology
GA GE5TX
UT WOS:000431286100012
PM 29578056
OA Green Accepted, Bronze
DA 2022-03-12
ER

PT J
AU Krishnan, SM
   Kraehling, JR
   Eitner, F
   Benardeau, A
   Sandner, P
AF Krishnan, Shalini M.
   Kraehling, Jan R.
   Eitner, Frank
   Benardeau, Agnes
   Sandner, Peter
TI The Impact of the Nitric Oxide (NO)/Soluble Guanylyl Cyclase (sGC)
   Signaling Cascade on Kidney Health and Disease: A Preclinical
   Perspective
SO INTERNATIONAL JOURNAL OF MOLECULAR SCIENCES
LA English
DT Review
DE nitric oxide; cGMP; chronic kidney disease; soluble guanylyl cyclase;
   sGC; sGC stimulator; sGC activator
ID ATRIAL-NATRIURETIC-PEPTIDE; RAT-KIDNEY; COLLECTING DUCT; MITOCHONDRIAL
   BIOGENESIS; EFFERENT ARTERIOLES; RENAL HEMODYNAMICS; RENIN SECRETION;
   DIABETIC-RATS; HEART-FAILURE; CELL BIOLOGY
AB Chronic Kidney Disease (CKD) is a highly prevalent disease with a substantial medical need for new and more efficacious treatments. The Nitric Oxide (NO), soluble guanylyl cyclase (sGC), cyclic guanosine monophosphate (cGMP) signaling cascade regulates various kidney functions. cGMP directly influences renal blood flow, renin secretion, glomerular function, and tubular exchange processes. Downregulation of NO/sGC/cGMP signaling results in severe kidney pathologies such as CKD. Therefore, treatment strategies aiming to maintain or increase cGMP might have beneficial effects for the treatment of progressive kidney diseases. Within this article, we review the NO/sGC/cGMP signaling cascade and its major pharmacological intervention sites. We specifically focus on the currently known effects of cGMP on kidney function parameters. Finally, we summarize the preclinical evidence for kidney protective effects of NO-donors, PDE inhibitors, sGC stimulators, and sGC activators.
C1 [Krishnan, Shalini M.; Kraehling, Jan R.; Eitner, Frank; Benardeau, Agnes; Sandner, Peter] Bayer AG, Pharma Res Ctr, Cardiovasc Res, D-42096 Wuppertal, Germany.
   [Eitner, Frank] Rhein Westfal TH Aachen, Div Nephrol & Clin Immunol, D-52062 Aachen, Germany.
   [Sandner, Peter] Hannover Med Sch, Dept Pharmacol, D-30625 Hannover, Germany.
RP Sandner, P (通讯作者)，Bayer AG, Pharma Res Ctr, Cardiovasc Res, D-42096 Wuppertal, Germany.; Sandner, P (通讯作者)，Hannover Med Sch, Dept Pharmacol, D-30625 Hannover, Germany.
EM shalini.murali@bayer.com; jan.kraehling@bayer.com;
   frank.eitner@bayer.com; agnes.benardeau@bayer.com;
   peter.sandner@bayer.com
OI benardeau, agnes/0000-0002-7075-6263
CR Abboud HE, 2012, EXP CELL RES, V318, P979, DOI 10.1016/j.yexcr.2012.02.025
   Alesutan I, 2016, CARDIOVASC RES, V110, P408, DOI 10.1093/cvr/cvw062
   Armenia A, 2004, BRIT J PHARMACOL, V142, P719, DOI 10.1038/sj.bjp.0705842
   Attia DM, 2002, KIDNEY INT, V61, P1776, DOI 10.1046/j.1523-1755.2002.00313.x
   BACHMANN S, 1995, AM J PHYSIOL-RENAL, V268, pF885, DOI 10.1152/ajprenal.1995.268.5.F885
   Basile DP, 2016, J AM SOC NEPHROL, V27, P687, DOI 10.1681/ASN.2015030309
   Baylis C, 1996, KIDNEY INT, V49, P1727, DOI 10.1038/ki.1996.256
   Beuve A, 2017, ANTIOXID REDOX SIGN, V26, P137, DOI 10.1089/ars.2015.6591
   Bidani AK, 2013, CURR OPIN NEPHROL HY, V22, P1, DOI 10.1097/MNH.0b013e32835b36c1
   Boerrigter G, 2003, CIRCULATION, V107, P686, DOI 10.1161/01.CIR.0000055737.15443.F8
   Bongartz LG, 2010, AM J PHYSIOL-HEART C, V299, pH2037, DOI 10.1152/ajpheart.00400.2010
   Bouley R, 2000, J CLIN INVEST, V106, P1115, DOI 10.1172/JCI9594
   Boustany-Kari CM, 2016, J PHARMACOL EXP THER, V356, P712, DOI 10.1124/jpet.115.230706
   Brenner BM, 2004, KIDNEY
   BREZIS M, 1991, J CLIN INVEST, V88, P390, DOI 10.1172/JCI115316
   Buglioni A, 2015, CLIN CHIM ACTA, V443, P3, DOI 10.1016/j.cca.2014.10.027
   Cavalcanti CD, 2016, FRONT PHYSIOL, V7, DOI 10.3389/fphys.2016.00015
   Ciampolillo F, 1996, AM J PHYSIOL-CELL PH, V271, pC1303, DOI 10.1152/ajpcell.1996.271.4.C1303
   Cui WP, 2014, AM J PHYSIOL-RENAL, V306, pF996, DOI 10.1152/ajprenal.00657.2013
   Czirok S, 2017, SCI REP-UK, V7, DOI 10.1038/s41598-017-10125-3
   Denninger JW, 2000, BIOCHEMISTRY-US, V39, P4191, DOI 10.1021/bi992332q
   Discigil B, 2004, BRAZ J MED BIOL RES, V37, P259, DOI 10.1590/S0100-879X2004000200014
   Dolinina J, 2016, AM J PHYSIOL-RENAL, V311, pF984, DOI 10.1152/ajprenal.00152.2016
   Dousa TP, 1999, KIDNEY INT, V55, P29, DOI 10.1046/j.1523-1755.1999.00233.x
   Eitle E, 1998, AM J PHYSIOL-CELL PH, V274, pC1075, DOI 10.1152/ajpcell.1998.274.4.C1075
   Eriguchi M, 2015, KIDNEY INT, V87, P116, DOI 10.1038/ki.2014.220
   Evans LC, 2017, HYPERTENSION, V70, P543, DOI 10.1161/HYPERTENSIONAHA.117.09208
   Fang L, 2013, NEPHROL DIAL TRANSPL, V28, P1751, DOI 10.1093/ndt/gfs391
   Follmann M, 2017, J MED CHEM, V60, P5146, DOI 10.1021/acs.jmedchem.7b00449
   Friebe A, 2017, N-S ARCH PHARMACOL, V390, P1177, DOI 10.1007/s00210-017-1429-5
   Gao Y, 2016, AM J PHYSIOL-RENAL, V311, pF1074, DOI 10.1152/ajprenal.00494.2016
   Golshahi Jafar, 2014, J Nephropathol, V3, P51, DOI 10.12860/jnp.2014.12
   Hall G, 2014, AM J PHYSIOL-RENAL, V306, pF1442, DOI 10.1152/ajprenal.00212.2013
   HELWIG JJ, 1980, INT J BIOCHEM, V12, P209, DOI 10.1016/0020-711X(80)90071-3
   Hohenstein B, 2005, AM J PHYSIOL-RENAL, V288, pF685, DOI 10.1152/ajprenal.00280.2004
   Hyndman KA, 2017, J AM HEART ASSOC, V6, DOI 10.1161/JAHA.117.006896
   Klokkers J, 2009, AM J PHYSIOL-RENAL, V297, pF693, DOI 10.1152/ajprenal.00136.2009
   Kurtz A, 2011, ANNU REV PHYSIOL, V73, P377, DOI 10.1146/annurev-physiol-012110-142238
   Lauver DA, 2014, PLOS ONE, V9, DOI 10.1371/journal.pone.0113598
   Lee DL, 2005, AM J PHYSIOL-RENAL, V288, pF82, DOI 10.1152/ajprenal.00127.2004
   Liu GL, 1996, J AUTONOM NERV SYST, V58, P81, DOI 10.1016/0165-1838(95)00120-4
   Martin F, 2010, J BIOL CHEM, V285, P22651, DOI 10.1074/jbc.M110.111559
   Matejovic M, 2016, J AM SOC NEPHROL, V27, P49, DOI 10.1681/ASN.2015030234
   MUNDEL P, 1995, HISTOCHEM CELL BIOL, V103, P75, DOI 10.1007/BF01464478
   Nagasu H, 2012, AM J PHYSIOL-RENAL, V302, pF1402, DOI 10.1152/ajprenal.00459.2011
   Nakamori H, 2018, CLIN EXP NEPHROL, V22, P773, DOI 10.1007/s10157-017-1520-8
   OHISHI K, 1992, AM J PHYSIOL, V263, pF900, DOI 10.1152/ajprenal.1992.263.5.F900
   Oshiro S, 2018, J PHARM SCI-US, V107, P848, DOI 10.1016/j.xphs.2017.10.023
   OTSUKA Y, 1988, AM J PHYSIOL, V254, pH163, DOI 10.1152/ajpheart.1988.254.1.H163
   Patzak A, 2004, ACTA PHYSIOL SCAND, V181, P439, DOI 10.1111/j.1365-201X.2004.01316.x
   Patzak A, 2007, CURR OPIN NEPHROL HY, V16, P46, DOI 10.1097/MNH.0b013e328011a89b
   Polhemus DJ, 2017, J AM COLL CARDIOL, V70, P2139, DOI 10.1016/j.jacc.2017.08.056
   Polichnowski AJ, 2015, AM J PHYSIOL-RENAL, V309, pF791, DOI 10.1152/ajprenal.00211.2015
   Profy A.T., 2017, IW Q973 SOLUBLE GUAN, pA134
   Rabb H, 2016, J AM SOC NEPHROL, V27, P371, DOI 10.1681/ASN.2015030261
   Rahaman MM, 2017, CIRC RES, V121, P137, DOI 10.1161/CIRCRESAHA.117.310705
   Ramseyer VD, 2016, AM J PHYSIOL-RENAL, V310, pF748, DOI 10.1152/ajprenal.00473.2015
   Ren Y, 2014, INT J MOL MED, V34, P1430, DOI 10.3892/ijmm.2014.1925
   Sandner P, 1999, CIRC RES, V84, P186, DOI 10.1161/01.RES.84.2.186
   Sandner P, 2018, BIOL CHEM, V399, P679, DOI 10.1515/hsz-2018-0155
   Sandner P, 2017, GERONTOLOGY, V63, P216, DOI 10.1159/000450946
   Sasser JM, 2015, J AM HEART ASSOC, V4, DOI 10.1161/JAHA.114.001738
   Schinner E, 2017, FEBS OPEN BIO, V7, P550, DOI 10.1002/2211-5463.12202
   Schinner E, 2015, INT J MOL SCI, V16, P2320, DOI 10.3390/ijms16022320
   SCHRICKER K, 1993, ACTA PHYSIOL SCAND, V149, P347, DOI 10.1111/j.1748-1716.1993.tb09630.x
   Sharma M, 2009, AM J PHYSIOL-RENAL, V296, pF1386, DOI 10.1152/ajprenal.90369.2008
   Shirai A, 2014, J AM SOC NEPHROL, V25, P1523, DOI 10.1681/ASN.2013060596
   Silver MA, 2006, CURR OPIN NEPHROL HY, V15, P14
   Simons M, 2018, J AM SOC NEPHROL, V29, P710, DOI 10.1681/ASN.2017111197
   Stancu B, 2015, J HYPERTENS, V33, P1907, DOI 10.1097/HJH.0000000000000648
   Stasch JP, 2015, CURR OPIN PHARMACOL, V21, P95, DOI 10.1016/j.coph.2014.12.014
   Stasch JP, 2001, NATURE, V410, P212, DOI 10.1038/35065611
   Stegbauer J, 2013, PLOS ONE, V8, DOI 10.1371/journal.pone.0080674
   STOOS BA, 1995, J AM SOC NEPHROL, V6, P89
   Suleiman HY, 2017, JCI INSIGHT, V2, DOI 10.1172/jci.insight.94137
   Tack I, 1997, AM J PHYSIOL-RENAL, V272, pF31, DOI 10.1152/ajprenal.1997.272.1.F31
   Theilig F, 2001, J AM SOC NEPHROL, V12, P2209, DOI 10.1681/ASN.V12112209
   Thorup C, 1996, KIDNEY INT, V49, P430, DOI 10.1038/ki.1996.62
   Tobin JV, 2018, J PHARMACOL EXP THER, V365, P664, DOI 10.1124/jpet.117.247429
   Valdeci da Cunha K.S., 2016, CIRCULATION, V134
   Van Aubel RAMH, 2002, J AM SOC NEPHROL, V13, DOI 10.1681/ASN.V133595
   Wagner C, 1998, J CLIN INVEST, V102, P1576, DOI 10.1172/JCI4044
   Wales JA, 2018, J BIOL CHEM, V293, P1850, DOI 10.1074/jbc.RA117.000457
   Whitaker RM, 2016, ANNU REV PHARMACOL, V56, P229, DOI 10.1146/annurev-pharmtox-010715-103155
   Whitaker RM, 2015, KIDNEY INT, V88, P1336, DOI 10.1038/ki.2015.240
   Whitaker RM, 2013, J PHARMACOL EXP THER, V347, P626, DOI 10.1124/jpet.113.208017
   Wolfertstetter S, 2013, PHARMACEUTICALS, V6, P269, DOI 10.3390/ph6020269
   Zoccali C, 2018, NEPHROL DIAL TRANSPL, V33, P1805, DOI 10.1093/ndt/gfx351
   Zoja C, 2015, NEPHROL DIAL TRANSPL, V30, P706, DOI 10.1093/ndt/gfu261
NR 89
TC 31
Z9 31
U1 0
U2 1
PU MDPI
PI BASEL
PA ST ALBAN-ANLAGE 66, CH-4052 BASEL, SWITZERLAND
SN 1422-0067
J9 INT J MOL SCI
JI Int. J. Mol. Sci.
PD JUN
PY 2018
VL 19
IS 6
AR 1712
DI 10.3390/ijms19061712
PG 18
WC Biochemistry & Molecular Biology; Chemistry, Multidisciplinary
WE Science Citation Index Expanded (SCI-EXPANDED)
SC Biochemistry & Molecular Biology; Chemistry
GA GK8UZ
UT WOS:000436506600167
PM 29890734
OA Green Published, Green Submitted, gold
DA 2022-03-12
ER

PT J
AU Stasch, JP
   Schmidt, PM
   Nedvetsky, PI
   Nedvetskaya, TY
   Kumar, A
   Meurer, S
   Deile, M
   Taye, A
   Knorr, A
   Lapp, H
   Muller, H
   Turgay, Y
   Rothkegel, C
   Tersteegen, A
   Kemp-Harper, B
   Muller-Esterl, W
   Schmidt, HHHW
AF Stasch, Johannes-Peter
   Schmidt, Peter M.
   Nedvetsky, Pavel I.
   Nedvetskaya, Tatiana Y.
   Kumar, Arun
   Meurer, Sabine
   Deile, Martin
   Taye, Ashraf
   Knorr, Andreas
   Lapp, Harald
   Mueller, Helmut
   Turgay, Yagmur
   Rothkegel, Christiane
   Tersteegen, Adrian
   Kemp-Harper, Barbara
   Mueller-Esterl, Werner
   Schmidt, Harald H. H. W.
TI Targeting the heme-oxidized nitric oxide receptor for selective
   vasodilatation of diseased blood vessels
SO JOURNAL OF CLINICAL INVESTIGATION
LA English
DT Article
ID SOLUBLE GUANYLYL CYCLASE; SPONTANEOUSLY HYPERTENSIVE-RATS; SUPEROXIDE
   ANION PRODUCTION; DEPENDENT PROTEIN-KINASE; METHYLENE-BLUE;
   NITROGLYCERIN TREATMENT; ANGIOTENSIN-II; SYSTEM; DYSFUNCTION; EXPRESSION
AB ROS are a risk factor of several cardiovascular disorders and interfere with NO/soluble guanylyl cyclase/cyclic GMP (NO/sGC/cGMP) signaling through scavenging of NO and formation of the strong oxidant peroxynitrite: Increased oxidative stress affects the heme-containing NO receptor sGC by both decreasing its expression levels and impairing NO-induced activation, making vasodilator therapy with NO donors less effective. Here we show in vivo that oxidative stress and related vascular disease states, including human diabetes mellitus, led to an sGC that was indistinguishable from the in vitro oxidized/heme-free enzyme. This sGC variant represents what we believe to be a novel cGMP signaling entity that is unresponsive to NO and prone to degradation. Whereas high-affinity ligands for the unoccupied heme pocket of sGC such as zinc-protoporphyrin IX and the novel NO-independent sGC activator 4-[((4-carboxybutyl){2-[(4-pheneth ylbenzyl)oxy]phenethyl}amino) methyl [benzoic]acid (BAY 58-2667) stabilized the enzyme, only the latter activated the NO-insensitive sGC variant. Importantly, in isolated cells, in blood vessels, and in vivo, BAY 58-2667 was more effective and potentiated under pathophysiological and oxidative stress conditions. This therapeutic principle preferentially dilates diseased versus normal blood vessels and may have far-reaching implications for the currently investigated clinical use of BAY 58-2667 as a unique diagnostic tool and highly innovative vascular therapy.
C1 Monash Univ, Sch Biomed Sci, Dept Pharmacol, Clayton, Vic 3168, Australia.
   Bayer HealthCare, Cardiovasc Res Inst, Wuppertal, Germany.
   Univ Giessen, Rudolf Buchheim Inst Pharmakol, D-6300 Giessen, Germany.
   Goethe Univ Frankfurt, Sch Med, Inst Biochem 2, D-6000 Frankfurt, Germany.
   Helios Klinikum Erfurt, Erfurt, Germany.
   Univ Halle Wittenberg, Sch Pharm, Halle, Germany.
   Monash Univ, Ctr Vasc Hlth, Melbourne, Vic 3004, Australia.
RP Schmidt, HHHW (通讯作者)，Monash Univ, Sch Biomed Sci, Dept Pharmacol, Wellington Rd, Clayton, Vic 3168, Australia.
EM Peter.Schmidt@med.monash.edu.au; Harald.Schmidt@med.monash.edu.au
RI Schmidt, Peter/V-3882-2019; PharmD, Harald HHW Schmidt MD
   PhD/B-1549-2008; Nedvetsky, Pavel I/F-1260-2011; Kemp-Harper, Barbara
   K/A-7882-2008
OI Schmidt, Peter/0000-0003-1340-9086; PharmD, Harald HHW Schmidt MD
   PhD/0000-0003-0419-5549; Nedvetsky, Pavel/0000-0002-0572-9074; Turgay,
   Yagmur/0000-0002-9889-0181
CR Alonso-Alija C, 2001, NOVEL DERIVATIVES DI
   Arun KHS, 2005, CARDIOVASC RES, V65, P374, DOI 10.1016/j.cardiores.2004.10.010
   Bauersachs J, 1998, CARDIOVASC RES, V37, P772, DOI 10.1016/S0008-6363(97)00250-2
   DARLEYUSMAR VM, 1992, FREE RADICAL RES COM, V17, P9, DOI 10.3109/10715769209061085
   Ferrero R, 2002, BMC BIOCHEM, V3, DOI 10.1186/1471-2091-3-26
   Filippov G, 1997, J CLIN INVEST, V100, P942, DOI 10.1172/JCI119610
   Hare JM, 2004, NEW ENGL J MED, V351, P2112, DOI 10.1056/NEJMe048269
   HARRISON DG, 1997, CLIN CARDIOL, V20
   Hobbs A.J., 2000, EMERGING THER TARGET, V4, P735, DOI DOI 10.1517/14728222.4.6.735
   Hoenicka M, 1999, J MOL MED-JMM, V77, P14, DOI 10.1007/s001090050292
   IGNARRO LJ, 1982, BIOCHIM BIOPHYS ACTA, V718, P49, DOI 10.1016/0304-4165(82)90008-3
   Kitamoto S, 2000, J HYPERTENS, V18, P1795, DOI 10.1097/00004872-200018120-00013
   Kloss S, 2000, HYPERTENSION, V35, P43
   LUO D, 1995, EUR J PHARM-MOLEC PH, V290, P247, DOI 10.1016/0922-4106(95)00084-4
   MAYER B, 1993, BIOCHEM PHARMACOL, V45, P367, DOI 10.1016/0006-2952(93)90072-5
   MAYER B, 1993, EUR HEART J, V14, P22
   Melichar VO, 2004, P NATL ACAD SCI USA, V101, P16671, DOI 10.1073/pnas.0405509101
   Mergia E, 2006, J CLIN INVEST, V116, P1731, DOI 10.1172/JCI27657
   Mulsch A, 2001, CIRCULATION, V103, P2188
   Nedvetsky PI, 2002, BRAIN RES, V950, P148, DOI 10.1016/S0006-8993(02)03015-9
   Priviero FBM, 2005, CLIN EXP PHARMACOL P, V32, P728, DOI 10.1111/j.1440-1681.2005.04262.x
   PRYOR WA, 1995, AM J PHYSIOL-LUNG C, V268, pL699, DOI 10.1152/ajplung.1995.268.5.L699
   Ruetten H, 1999, CIRC RES, V85, P534, DOI 10.1161/01.RES.85.6.534
   Schmidt P, 2003, ANAL BIOCHEM, V314, P162, DOI 10.1016/S0003-2697(02)00660-7
   Schmidt PM, 2004, J BIOL CHEM, V279, P3025, DOI 10.1074/jbc.M310141200
   Schrammel A, 1996, MOL PHARMACOL, V50, P1
   Serfas L, 1998, ARCH BIOCHEM BIOPHYS, V359, P8, DOI 10.1006/abbi.1998.0887
   Stasch JP, 2002, BRIT J PHARMACOL, V136, P773, DOI 10.1038/sj.bjp.0704778
   Warnholtz A, 2002, J AM COLL CARDIOL, V40, P1356, DOI 10.1016/S0735-1097(02)02133-2
   Warnholtz A, 1999, CIRCULATION, V99, P2027, DOI 10.1161/01.CIR.99.15.2027
   Weber M, 2001, FREE RADICAL BIO MED, V31, P1360, DOI 10.1016/S0891-5849(01)00706-7
   Witte K, 2002, NITRIC OXIDE-BIOL CH, V6, P85, DOI 10.1006/niox.2001.0363
   Wunder F, 2005, MOL PHARMACOL, V68, P1775, DOI 10.1124/mol.105.017608
   Zabel U, 2002, NAT CELL BIOL, V4, P307, DOI 10.1038/ncb775
   Zabel U, 1999, J BIOL CHEM, V274, P18149, DOI 10.1074/jbc.274.26.18149
NR 35
TC 329
Z9 347
U1 0
U2 13
PU AMER SOC CLINICAL INVESTIGATION INC
PI ANN ARBOR
PA 2015 MANCHESTER RD, ANN ARBOR, MI 48104 USA
SN 0021-9738
EI 1558-8238
J9 J CLIN INVEST
JI J. Clin. Invest.
PD SEP
PY 2006
VL 116
IS 9
BP 2552
EP 2561
DI 10.1172/JCI28371
PG 10
WC Medicine, Research & Experimental
WE Science Citation Index Expanded (SCI-EXPANDED)
SC Research & Experimental Medicine
GA 082IT
UT WOS:000240380700031
PM 16955146
OA Bronze, Green Published
DA 2022-03-12
ER

PT J
AU Gao, YS
AF Gao, Yuansheng
TI Conventional and Unconventional Mechanisms for Soluble Guanylyl Cyclase
   Signaling
SO JOURNAL OF CARDIOVASCULAR PHARMACOLOGY
LA English
DT Review
DE nitric oxide; soluble guanylyl cyclase; cGMP; cIMP; hypoxic
   vasoconstriction
ID CYCLIC-NUCLEOTIDE PHOSPHODIESTERASES; SULFHYDRYL-DEPENDENT DIMERIZATION;
   NITRIC-OXIDE; CORONARY-ARTERY; PROTEIN-KINASES; IN-VIVO; ENDOTHELIUM;
   CGMP; 3',5'-MONOPHOSPHATE; ACTIVATION
[truncated: 3,819,765 more chars]
