# Supplementary material for: Bibliometric study of soluble guanylate cyclase stimulators in cardiovascular research based on web of science from 1992 to 2021
Source: Front Pharmacol. 2022 Aug 23;13:963255. doi: 10.3389/fphar.2022.963255 (PMC9445840; doi:10.3389/fphar.2022.963255)
Supplement: Supplementary file 1 [file DataSheet1.ZIP › WOSCC-DATA/download_501-1000.txt]

FN Clarivate Analytics Web of Science
VR 1.0
PT J
AU Sovershaev, MA
   Egorina, EM
   Hansen, JB
   Osterud, B
   Pacher, P
   Stasch, JP
   Evgenov, OV
AF Sovershaev, Mikhail A.
   Egorina, Elena M.
   Hansen, John-Bjarne
   Osterud, Bjarne
   Pacher, Pal
   Stasch, Johannes-Peter
   Evgenov, Oleg V.
TI Soluble Guanylate Cyclase Agonists Inhibit Expression and Procoagulant
   Activity of Tissue Factor
SO ARTERIOSCLEROSIS THROMBOSIS AND VASCULAR BIOLOGY
LA English
DT Article
DE tissue factor; procoagulant activity; soluble guanylate cyclase; BAY
   41-2272; BAY 58-2667
ID THP-1 MONOCYTIC CELLS; TUMOR-NECROSIS-FACTOR; FACTOR-KAPPA-B;
   PULMONARY-HYPERTENSION; ENDOTHELIAL-CELLS; HEART-FAILURE; NITRIC-OXIDE;
   CD40 LIGAND; P-SELECTIN; PLATELETS
AB Objective-Tissue factor (TF), a major initiator of blood coagulation, contributes to inflammation, atherosclerosis, angiogenesis, and vascular remodeling. Pharmacological agonists of soluble guanylate cyclase (sGC) attenuate systemic and pulmonary hypertension, vascular remodeling, and platelet aggregation. However, the influence of these novel pharmacophores on TF is unknown.
   Methods and Results-We evaluated effects of BAY 41-2272 and BAY 58-2667 on expression and activity of TF in human monocytes and umbilical vein endothelial cells (HUVECs). Both compounds reduced expression of active TF protein in monocytes stimulated with lipopolysaccharide, as demonstrated by immunoblotting and a TF procoagulant activity assay. In-cell Western assay revealed that this effect was associated with a marked reduction of total and surface TF presentation. Furthermore, BAY 41-2272 and BAY 58-2667 decreased TF protein expression and the TF-dependent procoagulant activity in HUVECs stimulated with TNF-alpha. The sGC agonists also suppressed transcriptional activity of NF-kappa B. A siRNA-mediated knockdown of the alpha 1-subunit of sGC in monocytes and HUVECs confirmed that the inhibitory effect of BAY 41-2272 and BAY 58-2667 on TF expression is mediated through the sGC-dependent mechanisms.
   Conclusions-Inhibition of TF expression and activity by sGC agonists might provide therapeutic benefits in cardiovascular diseases associated with enhanced procoagulant and inflammatory response. (Arterioscler Thromb Vasc Biol. 2009;29:1578-1586.)
C1 [Sovershaev, Mikhail A.; Egorina, Elena M.; Evgenov, Oleg V.] Harvard Univ, Massachusetts Gen Hosp, Sch Med, Dept Anesthesia Crit Care & Pain Med, Boston, MA 02114 USA.
   [Sovershaev, Mikhail A.; Egorina, Elena M.; Osterud, Bjarne] Univ Tromso, Dept Biochem, Inst Med Biol, N-9001 Tromso, Norway.
   [Hansen, John-Bjarne] Univ Tromso, Ctr Atherothrombot Res, Inst Clin Med, N-9001 Tromso, Norway.
   [Sovershaev, Mikhail A.; Hansen, John-Bjarne] Univ Hosp No Norway, Dept Med, Tromso, Norway.
   [Pacher, Pal] NIAAA, Lab Physiol Studies, NIH, Bethesda, MD USA.
   [Stasch, Johannes-Peter] Bayer Schering Pharma AG, Inst Cardiovasc Res, Wuppertal, Germany.
RP Evgenov, OV (通讯作者)，Harvard Univ, Massachusetts Gen Hosp, Sch Med, Dept Anesthesia Crit Care & Pain Med, 55 Fruit St,Gray Bigelow 444, Boston, MA 02114 USA.
EM oevgenov@partners.org
RI Pacher, Pal/B-6378-2008
OI Pacher, Pal/0000-0001-7036-8108
FU Northern Norway Regional Health Authority; NIH/NIAAAUnited States
   Department of Health & Human ServicesNational Institutes of Health (NIH)
   - USANIH National Institute on Alcohol Abuse & Alcoholism (NIAAA);
   NATIONAL INSTITUTE ON ALCOHOL ABUSE AND ALCOHOLISMUnited States
   Department of Health & Human ServicesNational Institutes of Health (NIH)
   - USANIH National Institute on Alcohol Abuse & Alcoholism (NIAAA)
   [ZIAAA000375] Funding Source: NIH RePORTER
FX This work was supported in part by departmental funds, the Northern
   Norway Regional Health Authority ( to M. A. S. and J.B.H.), and the
   Intramural Research Program of NIH/NIAAA ( to P. P.).
CR Ahluwalia A, 2004, P NATL ACAD SCI USA, V101, P1386, DOI 10.1073/pnas.0304264101
   Bach RR, 2006, ARTERIOSCL THROM VAS, V26, P456, DOI 10.1161/01.ATV.0000202656.53964.04
   BIERHAUS A, 1995, J BIOL CHEM, V270, P26419, DOI 10.1074/jbc.270.44.26419
   Boerrigter G, 2003, CIRCULATION, V107, P686, DOI 10.1161/01.CIR.0000055737.15443.F8
   BRAND K, 1991, MOL CELL BIOL, V11, P4732, DOI 10.1128/MCB.11.9.4732
   COLUCCI M, 1983, J CLIN INVEST, V71, P1893, DOI 10.1172/JCI110945
   Connelly L, 2003, J BIOL CHEM, V278, P26480, DOI 10.1074/jbc.M302238200
   Croce K, 2007, CURR OPIN HEMATOL, V14, P55, DOI 10.1097/00062752-200701000-00011
   Dumitrascu R, 2006, CIRCULATION, V113, P286, DOI 10.1161/CIRCULATIONAHA.105.581405
   Egorina EM, 2008, BLOOD, V111, P1208, DOI 10.1182/blood-2007-08-107698
   Egorina EM, 2006, J THROMB HAEMOST, V4, P614, DOI 10.1111/j.1538-7836.2005.01781.x
   Egorina EM, 2005, ARTERIOSCL THROM VAS, V25, P1493, DOI 10.1161/01.ATV.0000168413.29874.d7
   Evgenov OV, 2007, AM J RESP CRIT CARE, V176, P1138, DOI 10.1164/rccm.200707-1121OC
   Evgenov OV, 2006, NAT REV DRUG DISCOV, V5, P755, DOI 10.1038/nrd2038
   Evgenov OV, 2004, CIRCULATION, V110, P2253, DOI 10.1161/01.CIR.0000144469.01521.8A
   Grimminger F, 2009, EUR RESPIR J, V33, P785, DOI 10.1183/09031936.00039808
   Henn V, 1998, NATURE, V391, P591, DOI 10.1038/35393
   Hobbs AJ, 2003, VASC PHARMACOL, V40, P149, DOI 10.1016/S1537-1891(03)00046-6
   Johannessen M, 2003, J GEN VIROL, V84, P1887, DOI 10.1099/vir.0.19057-0
   Lapp H, 2009, CIRCULATION, V119, P2781, DOI 10.1161/CIRCULATIONAHA.108.800292
   Lindmark E, 2000, ARTERIOSCL THROM VAS, V20, P2322, DOI 10.1161/01.ATV.20.10.2322
   Lu DY, 2007, BRIT J PHARMACOL, V151, P396, DOI 10.1038/sj.bjp.0707187
   LYBERG T, 1983, THROMB HAEMOSTASIS, V50, P804
   Mackman N, 2006, BLOOD CELL MOL DIS, V36, P104, DOI 10.1016/j.bcmd.2005.12.008
   MACKMAN N, 1991, J EXP MED, V174, P1517, DOI 10.1084/jem.174.6.1517
   Neumann FJ, 1999, J AM COLL CARDIOL, V34, P1420, DOI 10.1016/S0735-1097(99)00350-2
   Neumann FJ, 1997, CIRCULATION, V95, P2387, DOI 10.1161/01.CIR.95.10.2387
   OSTERUD B, 1992, J LEUKOCYTE BIOL, V51, P462, DOI 10.1002/jlb.51.5.462
   OSTERUD B, 1977, BLOOD, V49, P819
   Pan SL, 2005, THROMB HAEMOSTASIS, V93, P940, DOI 10.1160/TH04-03-0195
   PINDER PB, 1985, AM J HEMATOL, V19, P317, DOI 10.1002/ajh.2830190402
   Riccardi C, 2006, NAT PROTOC, V1, P1458, DOI 10.1038/nprot.2006.238
   Riewald M, 2002, TRENDS CARDIOVAS MED, V12, P149, DOI 10.1016/S1050-1738(02)00153-6
   Ruf W, 1996, Curr Opin Hematol, V3, P379
   SCARPATI EM, 1989, J BIOL CHEM, V264, P20705
   Steffel J, 2006, CIRCULATION, V113, P722, DOI 10.1161/CIRCULATIONAHA.105.567297
   STEMERMAN MB, 1976, CIRC RES, V38, P146, DOI 10.1161/01.RES.38.3.146
   Weyrich AS, 1996, J CLIN INVEST, V97, P1525, DOI 10.1172/JCI118575
   White RJ, 2007, AM J PHYSIOL-LUNG C, V293, pL583, DOI 10.1152/ajplung.00321.2006
NR 39
TC 10
Z9 10
U1 0
U2 2
PU LIPPINCOTT WILLIAMS & WILKINS
PI PHILADELPHIA
PA TWO COMMERCE SQ, 2001 MARKET ST, PHILADELPHIA, PA 19103 USA
SN 1079-5642
EI 1524-4636
J9 ARTERIOSCL THROM VAS
JI Arterioscler. Thromb. Vasc. Biol.
PD OCT
PY 2009
VL 29
IS 10
BP 1578
EP U446
DI 10.1161/ATVBAHA.109.192690
PG 27
WC Hematology; Peripheral Vascular Disease
WE Science Citation Index Expanded (SCI-EXPANDED)
SC Hematology; Cardiovascular System & Cardiology
GA 494VY
UT WOS:000269848600029
PM 19592462
OA Bronze, Green Accepted
DA 2022-03-12
ER

PT J
AU Xue, M
   Li, T
   Wang, Y
   Chang, YP
   Cheng, Y
   Lu, YH
   Liu, XY
   Xu, LX
   Li, XY
   Yu, XC
   Sun, B
   Chen, LM
AF Xue, Mei
   Li, Ting
   Wang, Yue
   Chang, Yunpeng
   Cheng, Ying
   Lu, Yunhong
   Liu, Xiangyang
   Xu, Linxin
   Li, Xiaoyu
   Yu, Xiaochen
   Sun, Bei
   Chen, Liming
TI Empagliflozin prevents cardiomyopathy via sGC-cGMP-PKG pathway in type 2
   diabetes mice
SO CLINICAL SCIENCE
LA English
DT Article
ID ISCHEMIA-REPERFUSION INJURY; CARDIOVASCULAR OUTCOMES;
   CARDIAC-HYPERTROPHY; OXIDATIVE STRESS; SGLT2 INHIBITOR; INFLAMMASOME;
   PROTECTS; DISEASE; HEART; ACTIVATION
AB Cardiovascular complications contribute to the major mortality and morbidity in type 2 diabetes. Diabetic cardiomyopathy (DCM) is increasingly recognized as an important cause of heart failure. EMPA-REG OUTCOME trial has reported that empagliflozin, the sodium-glucose cotransporter 2 inhibitor, exerts cardiovascular benefits on diabetic population. However, the mechanism by which empagliflozin alleviates DCM still remains unclear. In the current study, we investigated the cardiac protective effects of empagliflozin on spontaneous type 2 diabetic db/db mice and its potential mechanism. Eight weeks of empagliflozin treatment (10 mg/kg/day) decreased body weight and blood glucose level, and increased urinary glucose excretion (UGE) in diabetic mice. Echocardiography revealed that both systolic and diastolic functions of db/db mice were also obviously improved by empagliflozin. Furthermore, empagliflozin-treated diabetic mice presented with amelioration of cardiac hypertrophy and fibrosis. In addition, diabetic hearts exhibited the deterioration of oxidative stress, apoptosis and pyroptosis, while these effects were significantly counteracted after empagliflozin treatment. Moreover, empagliflozin rescued diabetes-induced suppression of sGC (soluble guanylate cyclase enzyme)-cGMP (cyclic guanosine monophosphate)-PKG (cGMP-dependent protein kinase) pathway. However, when sGC-beta expression of hearts was inhibited by transvascular delivery of small interfering RNA, cardiac dysfunction was aggravated and the advantages of empagliflozin were reversed through inhibiting sGC-cGMP-PKG pathway. Collectively, these findings indicate that empagliflozin improves cardiac function involving the inhibition of oxidative stress-induced injury via sGC-cGMP-PKG pathway and may be a promising therapeutic option for DCM.
C1 [Xue, Mei; Li, Ting; Wang, Yue; Chang, Yunpeng; Cheng, Ying; Lu, Yunhong; Liu, Xiangyang; Xu, Linxin; Li, Xiaoyu; Yu, Xiaochen; Sun, Bei; Chen, Liming] Tianjin Med Univ, NHC Key Lab Hormones & Dev, Tianjin Key Lab Metab Dis, Chu Hsien I Mem Hosp, Tianjin, Peoples R China.
   [Xue, Mei; Li, Ting; Wang, Yue; Chang, Yunpeng; Cheng, Ying; Lu, Yunhong; Liu, Xiangyang; Xu, Linxin; Li, Xiaoyu; Yu, Xiaochen; Sun, Bei; Chen, Liming] Tianjin Inst Endocrinol, Tianjin, Peoples R China.
RP Sun, B; Chen, LM (通讯作者)，Tianjin Med Univ, NHC Key Lab Hormones & Dev, Tianjin Key Lab Metab Dis, Chu Hsien I Mem Hosp, Tianjin, Peoples R China.
EM sun_peipei220@hotmail.com; xfx22081@vip.163.com
OI , Bei/0000-0003-0897-8831
FU National Natural Science Foundation of ChinaNational Natural Science
   Foundation of China (NSFC) [81470187]; Natural Science Foundation of
   TianjinNatural Science Foundation of Tianjin [15ZXHLSY00460,
   18JCYBJC26100, 18JCZDJC35500, 18JCYBJC93300]
FX This work was supported by the National Natural Science Foundation of
   China [grant number 81470187]; and the Natural Science Foundation of
   Tianjin [grant numbers 15ZXHLSY00460, 18JCYBJC26100, 18JCZDJC35500,
   18JCYBJC93300].
CR Andronache I, 2017, FORESTS, V8, DOI 10.3390/f8030054
   Baartscheer A, 2017, DIABETOLOGIA, V60, P568, DOI 10.1007/s00125-016-4134-x
   Benetti E, 2016, J PHARMACOL EXP THER, V359, P45, DOI 10.1124/jpet.116.235069
   Bernardo BC, 2010, PHARMACOL THERAPEUT, V128, P191, DOI 10.1016/j.pharmthera.2010.04.005
   Brown A, 2010, NAT REV CARDIOL, V7, P369, DOI 10.1038/nrcardio.2010.35
   Byrne Nikole J, 2017, JACC Basic Transl Sci, V2, P347, DOI 10.1016/j.jacbts.2017.07.003
   Cho NH, 2018, DIABETES RES CLIN PR, V138, P271, DOI 10.1016/j.diabres.2018.02.023
   Fan D, 2014, CARDIOVASC RES, V103, P268, DOI 10.1093/cvr/cvu072
   Fang ZY, 2004, ENDOCR REV, V25, P543, DOI 10.1210/er.2003-0012
   Ferreira R, 2015, FRONT IMMUNOL, V6, DOI 10.3389/fimmu.2015.00153
   Grempler R, 2012, DIABETES OBES METAB, V14, P83, DOI 10.1111/j.1463-1326.2011.01517.x
   Habibi J, 2017, CARDIOVASC DIABETOL, V16, DOI 10.1186/s12933-016-0489-z
   Hammoudi N, 2017, CARDIOVASC DRUG THER, V31, P233, DOI 10.1007/s10557-017-6734-1
   Han J, 2017, DIABETOLOGIA, V60, P364, DOI 10.1007/s00125-016-4158-2
   Huang ZS, 2018, BIOCHEM BIOPH RES CO, V504, P949, DOI 10.1016/j.bbrc.2018.08.204
   Inserte J, 2015, BRIT J PHARMACOL, V172, P1996, DOI 10.1111/bph.12959
   Kaku K, 2017, CIRC J, V81, P227, DOI 10.1253/circj.CJ-16-1148
   Kayama Y, 2015, INT J MOL SCI, V16, P25234, DOI 10.3390/ijms161025234
   Kosiborod M, 2017, CIRCULATION, V136, P249, DOI 10.1161/CIRCULATIONAHA.117.029190
   Kuo CY, 2015, MITOCHONDRION, V23, P7, DOI 10.1016/j.mito.2015.04.004
   Kusaka H, 2016, CARDIOVASC DIABETOL, V15, DOI 10.1186/s12933-016-0473-7
   Li CG, 2019, CARDIOVASC DIABETOL, V18, DOI 10.1186/s12933-019-0816-2
   Li Z, 2017, J AM SOC NEPHROL, V28, P2393, DOI 10.1681/ASN.2016070811
   Lin B, 2014, CARDIOVASC DIABETOL, V13, DOI 10.1186/s12933-014-0148-1
   Liu J, 2015, BIOCHEM BIOPH RES CO, V463, P262, DOI 10.1016/j.bbrc.2015.05.042
   Liu X, 2016, NATURE, V535, P153, DOI 10.1038/nature18629
   Liu ZW, 2013, CARDIOVASC DIABETOL, V12, DOI 10.1186/1475-2840-12-158
   Luo BB, 2017, FRONT PHYSIOL, V8, DOI 10.3389/fphys.2017.00519
   Marsenic O, 2009, AM J KIDNEY DIS, V53, P875, DOI 10.1053/j.ajkd.2008.12.031
   Marwick TH, 2018, J AM COLL CARDIOL, V71, P339, DOI 10.1016/j.jacc.2017.11.019
   Matyas C, 2015, CARDIOVASC DIABETOL, V14, DOI 10.1186/s12933-015-0309-x
   Mizuno M, 2018, PHYSIOL REP, V6, DOI 10.14814/phy2.13741
   MONCADA S, 1991, PHARMACOL REV, V43, P109
   Ng KM, 2018, SCI REP-UK, V8, DOI 10.1038/s41598-018-33293-2
   Ofstad AP, 2015, J DIABETES, V7, P779, DOI 10.1111/1753-0407.12239
   Shah Amil M, 2013, Curr Heart Fail Rep, V10, P341, DOI 10.1007/s11897-013-0166-4
   Shi JJ, 2015, NATURE, V526, P660, DOI 10.1038/nature15514
   Shi ZW, 2015, AM J PHYSIOL-HEART C, V308, pH281, DOI 10.1152/ajpheart.00666.2014
   Somaratne JB, 2011, CARDIOVASC DIABETOL, V10, DOI 10.1186/1475-2840-10-29
   Steven S, 2017, REDOX BIOL, V13, P370, DOI 10.1016/j.redox.2017.06.009
   Sun X, 2014, FOOD CHEM TOXICOL, V63, P221, DOI 10.1016/j.fct.2013.11.013
   Tang SG, 2018, J ENDOCRINOL, V238, P47, DOI 10.1530/JOE-17-0681
   Teshima Y, 2014, CIRC J, V78, P300, DOI 10.1253/circj.CJ-13-1187
   Tsai EJ, 2009, PHARMACOL THERAPEUT, V122, P216, DOI 10.1016/j.pharmthera.2009.02.009
   Verma Subodh, 2018, JACC Basic Transl Sci, V3, P575, DOI 10.1016/j.jacbts.2018.07.006
   Vettor R, 2017, DIABETOLOGIA, V60, P395, DOI 10.1007/s00125-016-4194-y
   Wang SX, 2009, AM J PHYSIOL-HEART C, V297, pH2075, DOI 10.1152/ajpheart.00521.2009
   Ye YM, 2017, CARDIOVASC DRUG THER, V31, P119, DOI 10.1007/s10557-017-6725-2
   Yu LM, 2019, OXID MED CELL LONGEV, V2019, DOI 10.1155/2019/7670854
   Yu LM, 2018, BBA-MOL BASIS DIS, V1864, P563, DOI 10.1016/j.bbadis.2017.11.023
   Yue YY, 2017, DIABETES RES CLIN PR, V133, P124, DOI 10.1016/j.diabres.2017.08.018
   Zhou H, 2018, REDOX BIOL, V15, P335, DOI 10.1016/j.redox.2017.12.019
   Zhou LB, 2003, J CELL BIOCHEM, V90, P339, DOI 10.1002/jcb.10631
   Zhou RB, 2010, NAT IMMUNOL, V11, P136, DOI 10.1038/ni.1831
   Zhou WY, 2018, J IMMUNOL RES, V2018, DOI 10.1155/2018/5702103
   Zhou Y, 2017, CELL PHYSIOL BIOCHEM, V41, P2503, DOI 10.1159/000475942
   Zinman B, 2015, NEW ENGL J MED, V373, P2117, DOI 10.1056/NEJMoa1504720
NR 57
TC 27
Z9 28
U1 4
U2 9
PU PORTLAND PRESS LTD
PI LONDON
PA 1ST FLR, 10 QUEEN STREET PLACE, LONDON, ENGLAND
SN 0143-5221
EI 1470-8736
J9 CLIN SCI
JI Clin. Sci.
PD AUG 15
PY 2019
VL 133
IS 15
BP 1705
EP 1720
DI 10.1042/CS20190585
PG 16
WC Medicine, Research & Experimental
WE Science Citation Index Expanded (SCI-EXPANDED)
SC Research & Experimental Medicine
GA IS4CS
UT WOS:000482101500001
PM 31337673
OA hybrid
DA 2022-03-12
ER

PT J
AU Stasch, JP
   Becker, EM
   Alonso-Alija, C
   Apeler, H
   Dembowsky, K
   Feurer, A
   Gerzer, R
   Minuth, T
   Perzborn, E
   Pleiss, U
   Schroder, H
   Schroeder, W
   Stahl, E
   Steinke, W
   Straub, A
   Schramm, M
AF Stasch, JP
   Becker, EM
   Alonso-Alija, C
   Apeler, H
   Dembowsky, K
   Feurer, A
   Gerzer, R
   Minuth, T
   Perzborn, E
   Pleiss, U
   Schroder, H
   Schroeder, W
   Stahl, E
   Steinke, W
   Straub, A
   Schramm, M
TI NO-independent regulatory site on soluble guanylate cyclase
SO NATURE
LA English
DT Article
ID NITRIC-OXIDE; NOBEL LECTURE; YC-1;
   1H-<1,2,4>OXADIAZOLO<4,3-A>QUINOXALIN-1-ONE; ACTIVATION; EXPRESSION;
   INHIBITOR; DISCOVERY; CO
AB Nitric oxide (NO) is a widespread, potent, biological mediator that has many physiological and pathophysiological roles(1). Research in the field of NO appears to have followed a straightforward path, and the findings have been progressive: NO and cyclic GMP are involved in vasodilatation; glycerol trinitrate relaxes vascular smooth muscles by bioconversion to NO; mammalian cells synthesize NO; and last, NO mediates vasodilatation by stimulating the soluble guanylate cyclase (sGC), a heterodimeric (alpha/beta) haem protein that converts GTP to cGMP(2-4). Here we report the discovery of a regulatory site on sGC. Using photoaffinity labelling, we have identified the cysteine 238 and cysteine 243 region in the alpha (1)-subunit of sGC as the target for a new type of sGC stimulator. Moreover, we present a pyrazolopyridine, BAY 41-2272, that potently stimulates sGC through this site by a mechanism that is independent of NO. This results in antiplatelet activity, a strong decrease in blood pressure and an increase in survival in a low-NO rat model of hypertension, and as such may offer an approach for treating cardiovascular diseases.
C1 Bayer AG, Pharma Res Ctr, D-42096 Wuppertal, Germany.
   Univ Halle Wittenberg, Sch Pharm, D-06099 Halle Saale, Germany.
   DLR, Inst Aerosp Med, D-51147 Cologne, Germany.
RP Stasch, JP (通讯作者)，Bayer AG, Pharma Res Ctr, Aprather Way 18A, D-42096 Wuppertal, Germany.
EM johannes-peter-stasch.js@bayer-ag.de
CR AHR HJ, 1994, XENOBIOT METAB DISPO, V9, P371
   Becker EM, 1999, NITRIC OXIDE-BIOL CH, V3, P55, DOI 10.1006/niox.1999.0207
   Becker EM, 2000, J CARDIOVASC PHARM, V35, P390, DOI 10.1097/00005344-200003000-00007
   BORN GVR, 1963, J PHYSIOL-LONDON, V168, P178, DOI 10.1113/jphysiol.1963.sp007185
   Brunner F, 1996, J PHARMACOL EXP THER, V277, P48
   Friebe A, 1996, EMBO J, V15, P6863, DOI 10.1002/j.1460-2075.1996.tb01078.x
   Friebe A, 1998, MOL PHARMACOL, V53, P123, DOI 10.1124/mol.53.1.123
   Furchgott RF, 1999, ANGEW CHEM INT EDIT, V38, P1870, DOI 10.1002/(SICI)1521-3773(19990712)38:13/14<1870::AID-ANIE1870>3.0.CO;2-8
   Galle J, 1999, BRIT J PHARMACOL, V127, P195, DOI 10.1038/sj.bjp.0702495
   GARTHWAITE J, 1995, MOL PHARMACOL, V48, P184
   HIRTHDIETRICH C, 1994, N-S ARCH PHARMACOL, V350, pR6
   Hobbs AJ, 1997, TRENDS PHARMACOL SCI, V18, P484, DOI 10.1016/S0165-6147(97)01137-1
   Hoenicka M, 1999, J MOL MED-JMM, V77, P14, DOI 10.1007/s001090050292
   Ignarro LJ, 1999, ANGEW CHEM INT EDIT, V38, P1882, DOI 10.1002/(SICI)1521-3773(19990712)38:13/14<1882::AID-ANIE1882>3.0.CO;2-V
   Kharitonov VG, 1999, BIOCHEMISTRY-US, V38, P10699, DOI 10.1021/bi990277f
   KO FN, 1994, BLOOD, V84, P4226, DOI 10.1182/blood.V84.12.4226.bloodjournal84124226
   LAEMMLI UK, 1970, NATURE, V227, P680, DOI 10.1038/227680a0
   MONCADA S, 1991, PHARMACOL REV, V43, P109
   Mulsch A, 1997, BRIT J PHARMACOL, V120, P681, DOI 10.1038/sj.bjp.0700982
   Murad F, 1999, ANGEW CHEM INT EDIT, V38, P1857, DOI 10.1002/(SICI)1521-3773(19990712)38:13/14<1856::AID-ANIE1856>3.0.CO;2-D
   NAKANE M, 1990, J BIOL CHEM, V265, P16841
   Schrammel A, 1996, MOL PHARMACOL, V50, P1
   STASCH JP, 1989, EUR J PHARMACOL, V174, P279, DOI 10.1016/0014-2999(89)90321-X
   STRAUB A, 2000, Patent No. 200006568
   WU CC, 1995, BRIT J PHARMACOL, V116, P1973, DOI 10.1111/j.1476-5381.1995.tb16400.x
   Zabel U, 1998, BIOCHEM J, V335, P51, DOI 10.1042/bj3350051
   Zhao Y, 1997, BIOCHEMISTRY-US, V36, P15959, DOI 10.1021/bi971825x
   Zhao Y, 1998, BIOCHEMISTRY-US, V37, P4502, DOI 10.1021/bi972686m
NR 28
TC 431
Z9 444
U1 5
U2 29
PU MACMILLAN PUBLISHERS LTD
PI LONDON
PA PORTERS SOUTH, 4 CRINAN ST, LONDON N1 9XW, ENGLAND
SN 0028-0836
J9 NATURE
JI Nature
PD MAR 8
PY 2001
VL 410
IS 6825
BP 212
EP 215
DI 10.1038/35065611
PG 5
WC Multidisciplinary Sciences
WE Science Citation Index Expanded (SCI-EXPANDED)
SC Science & Technology - Other Topics
GA 408HJ
UT WOS:000167320500047
PM 11242081
DA 2022-03-12
ER

PT J
AU Lv, LX
   Zhou, ZX
   Zhou, Z
   Zhang, LJ
   Yan, R
   Zhao, Z
   Yang, LY
   Bian, XY
   Jiang, HY
   Li, YD
   Sun, YS
   Xu, QQ
   Hu, GL
   Guan, WJ
   Li, YQ
AF Lv, Long-Xian
   Zhou, Zhen-Xing
   Zhou, Zhan
   Zhang, Li-Jiang
   Yan, Ren
   Zhao, Zhao
   Yang, Li-Ya
   Bian, Xiao-Yuan
   Jiang, Hui-Yong
   Li, Yu-Dong
   Sun, Yi-Sheng
   Xu, Qin-Qin
   Hu, Gui-Li
   Guan, Wen-Jun
   Li, Yong-Quan
TI Hispidin induces autophagic and necrotic death in SGC-7901 gastric
   cancer cells through lysosomal membrane permeabilization by inhibiting
   tubulin polymerization
SO ONCOTARGET
LA English
DT Article
DE hispidin; autophagy; necrotic cell death; lysosomal membrane
   permeabilization; microtubule depolymerization
ID ANTICANCER ACTIVITY; INDUCED APOPTOSIS; IN-VITRO; STATHMIN; BINDING;
   PROTEIN; PHOSPHORYLATION; ANTIOXIDANT; RESISTANCE; MANAGEMENT
AB Hispidin and its derivatives are widely distributed in edible mushrooms. Hispidin is more cytotoxic to A549, SCL-1, Bel7402 and Capan-1 cancer cells than to MRC5 normal cells; by contrast, hispidin protects H9c2 cardiomyoblast cells from hydrogen peroxide-induced or doxorubicin-induced apoptosis. Consequently, further research on how hispidin affects normal and cancer cells may help treat cancer and reduce chemotherapy-induced side effects. This study showed that hispidin caused caspase-independent death in SGC-7901 cancer cells but not in GES-1 normal cells. Hispidin-induced increases in LC3-II occurred in SGC-7901 cells in a time independent manner. Cell death can be partially inhibited by treatment with ATG5 siRNA but not by autophagy or necroptosis inhibitors. Ultrastructural evidence indicated that hispidin-induced necrotic cell death involved autophagy. Hispidin-induced lysosomal membrane permeabilization (LMP) related to complex cell death occurred more drastically in SGC-7901 cells than in GES-1 cells. Ca2+ rather than cathepsins from LMP contributed more to cell death. Hispidin induced microtubule depolymerization, which can cause LMP, more drastically in SGC-7901 cells than in GES-1 cells. At 4.1 mu M, hispidin promoted cell-free tubulin polymerization but at concentrations higher than 41 mu M, hispidin inhibited polymerization. Hispidin did not bind to tubulin. Alterations in microtubule regulatory proteins, such as stathmin phosphorylation at Ser(16), contributed to hispidin-induced SGC-7901 cell death. In conclusion, hispidin at concentrations higher than 41 mu M may inhibit tubulin polymerization by modulating microtubule regulatory proteins, such as stathmin, causing LMP and complex SGC-7901 cell death. This mechanism suggests a promising novel treatment for human cancer.
C1 [Lv, Long-Xian; Zhou, Zhen-Xing; Zhou, Zhan; Zhang, Li-Jiang; Zhao, Zhao; Li, Yu-Dong; Sun, Yi-Sheng; Xu, Qin-Qin; Guan, Wen-Jun; Li, Yong-Quan] Zhejiang Univ, Inst Pharmaceut Biotechnol, Hangzhou 310058, Zhejiang, Peoples R China.
   [Lv, Long-Xian; Zhou, Zhen-Xing; Zhou, Zhan; Zhang, Li-Jiang; Zhao, Zhao; Li, Yu-Dong; Sun, Yi-Sheng; Xu, Qin-Qin; Guan, Wen-Jun; Li, Yong-Quan] Zhejiang Univ, Coll Pharmaceut Sci, Hangzhou 310058, Zhejiang, Peoples R China.
   [Lv, Long-Xian; Yan, Ren; Yang, Li-Ya; Bian, Xiao-Yuan; Jiang, Hui-Yong] Zhejiang Univ, Affiliated Hosp 1, Collaborat Innovat Ctr Diag & Treatment Infect Di, State Key Lab Diag & Treatment Infect Dis,Coll Me, Hangzhou 310003, Zhejiang, Peoples R China.
   [Hu, Gui-Li] Zhejiang Univ, Coll Med, Dept Basic Med, Hangzhou 310058, Peoples R China.
RP Guan, WJ; Li, YQ (通讯作者)，Zhejiang Univ, Inst Pharmaceut Biotechnol, Hangzhou 310058, Zhejiang, Peoples R China.; Guan, WJ; Li, YQ (通讯作者)，Zhejiang Univ, Coll Pharmaceut Sci, Hangzhou 310058, Zhejiang, Peoples R China.
EM guanwj@zju.edu.cn; lyq@zju.edu.cn
RI Zhou, Zhan/I-2372-2013; Xu, Qinqin/I-2202-2019
OI Zhou, Zhan/0000-0002-2730-5483; 
FU National Science Foundation of China (NSFC)National Natural Science
   Foundation of China (NSFC) [3152103901]; NSFCNational Natural Science
   Foundation of China (NSFC) [81570512]; Fundamental Research Funds for
   the Central UniversitiesFundamental Research Funds for the Central
   Universities [2015FZA7014]
FX This work was supported by the Key Program (No. 3152103901) of the
   National Science Foundation of China (NSFC), the General Program
   (81570512) of the NSFC, and the Fundamental Research Funds for the
   Central Universities (2015FZA7014). We thank Professor Hu Xun (Cancer
   Institute, The Second Affiliated Hospital, Zhejiang University) for
   providing helpful advice on this work.
CR ADAM W, 1994, SYNTHESIS-STUTTGART, P1133
   Nguyen BCQ, 2016, PHYTOTHER RES, V30, P120, DOI 10.1002/ptr.5510
   Buey RM, 2005, CHEM BIOL, V12, P1269, DOI 10.1016/j.chembiol.2005.09.010
   Button RW, 2014, CELL DEATH DIS, V5, DOI 10.1038/cddis.2014.434
   Cantu-Medellin N, 2013, NITRIC OXIDE-BIOL CH, V34, P19, DOI 10.1016/j.niox.2013.02.081
   Diaz JF, 2003, J BIOL CHEM, V278, P8407, DOI 10.1074/jbc.M211163200
   Dyshlovoy SA, 2015, ONCOTARGET, V6, P17328, DOI 10.18632/oncotarget.4175
   Gonindard C, 1997, CELL BIOL TOXICOL, V13, P141, DOI 10.1023/A:1007321227010
   Gyparaki MT, 2014, TRENDS MOL MED, V20, P239, DOI 10.1016/j.molmed.2014.01.009
   Han JJ, 2013, J NAT PROD, V76, P1448, DOI 10.1021/np400234u
   Hayashi K, 2006, J NEUROCHEM, V99, P237, DOI 10.1111/j.1471-4159.2006.04113.x
   Hsieh CC, 2010, BIOCHEM PHARMACOL, V79, P1261, DOI 10.1016/j.bcp.2009.12.017
   Hwang BS, 2015, BIOORG MED CHEM LETT, V25, P3256, DOI 10.1016/j.bmcl.2015.05.081
   Kim DE, 2014, EXP CELL RES, V327, P264, DOI 10.1016/j.yexcr.2014.07.037
   Kim-Shapiro DB, 2014, NITRIC OXIDE-BIOL CH, V38, P58, DOI 10.1016/j.niox.2013.11.002
   Kuang XY, 2015, ONCOTARGET, V6, P22227, DOI 10.18632/oncotarget.4276
   Law BYK, 2016, ONCOTARGET, V7, P8090, DOI 10.18632/oncotarget.6980
   Lim JH, 2014, ANTICANCER RES, V34, P4087
   Liu JZ, 2016, ONCOTARGET, V7, P4841, DOI 10.18632/oncotarget.6739
   Machado-Neto JA, 2015, ONCOTARGET, V6, P29573, DOI 10.18632/oncotarget.4998
   Manna T, 2009, J BIOL CHEM, V284, P15640, DOI 10.1074/jbc.M900343200
   Nguyen BCQ, 2014, DRUG DISCOV THER, V8, P238, DOI 10.5582/ddt.2014.01045
   Oliveira C, 2015, LANCET ONCOL, V16, pE60, DOI 10.1016/S1470-2045(14)71016-2
   Tu PTB, 2015, DRUG DISCOV THER, V9, P197, DOI 10.5582/ddt.2015.01038
   Piao SF, 2016, ANN NY ACAD SCI, V1371, P45, DOI 10.1111/nyas.12953
   Rasola A, 2011, CELL CALCIUM, V50, P222, DOI 10.1016/j.ceca.2011.04.007
   Repnik U, 2014, MITOCHONDRION, V19, P49, DOI 10.1016/j.mito.2014.06.006
   Rong BX, 2016, ONCOTARGET, V7, P78980, DOI 10.18632/oncotarget.12982
   Sampaio SF, 2016, ARCH TOXICOL, V90, P1669, DOI 10.1007/s00204-015-1583-9
   Serrano-Puebla A, 2016, ANN NY ACAD SCI, V1371, P30, DOI 10.1111/nyas.12966
   Shao HJ, 2015, J SCI FOOD AGR, V95, P2482, DOI 10.1002/jsfa.6978
   Shen L, 2013, LANCET ONCOL, V14, pE535, DOI 10.1016/S1470-2045(13)70436-4
   Sirohi K, 2013, AUTOPHAGY, V9, P510, DOI 10.4161/auto.23458
   Stockwin LH, 2009, INT J CANCER, V125, P1266, DOI 10.1002/ijc.24496
   Sun WM, 1996, BIOCHEM J, V320, P321, DOI 10.1042/bj3200321
   Terman A, 2013, ANTIOXID REDOX SIGN, V18, P888, DOI 10.1089/ars.2012.4885
   Uchida S, 2014, NAT COMMUN, V5, DOI 10.1038/ncomms5389
   Wang SQ, 2015, ONCOTARGET, V6, P26142, DOI 10.18632/oncotarget.4536
   Yu XF, 2015, ONCOTARGET, V6, P1995, DOI 10.18632/oncotarget.3038
   Zan LF, 2015, NAT PROD COMMUN, V10, P315
NR 40
TC 14
Z9 14
U1 0
U2 13
PU IMPACT JOURNALS LLC
PI ORCHARD PARK
PA 6666 E QUAKER ST, STE 1, ORCHARD PARK, NY 14127 USA
EI 1949-2553
J9 ONCOTARGET
JI Oncotarget
PD APR 18
PY 2017
VL 8
IS 16
BP 26992
EP 27006
DI 10.18632/oncotarget.15935
PG 15
WC Oncology; Cell Biology
WE Science Citation Index Expanded (SCI-EXPANDED)
SC Oncology; Cell Biology
GA ES8PQ
UT WOS:000399819700097
PM 28460485
OA Green Published, gold, Green Submitted
DA 2022-03-12
ER

PT J
AU Procter, NEK
   Chong, CR
   Sverdlov, AL
   Chan, WPA
   Chirkov, YY
   Horowitz, JD
AF Procter, Nathan E. K.
   Chong, Cher-Rin
   Sverdlov, Aaron L.
   Chan, Wai Ping A.
   Chirkov, Yuliy Y.
   Horowitz, John D.
TI Aging of Platelet Nitric Oxide Signaling: Pathogenesis, Clinical
   Implications, and Therapeutics
SO SEMINARS IN THROMBOSIS AND HEMOSTASIS
LA English
DT Article
DE platelet aggregation; nitric oxide; aging; cyclic guanosine
   monophosphate
ID THIOREDOXIN-INTERACTING PROTEIN; ACUTE CORONARY SYNDROMES; PULMONARY
   ARTERIAL-HYPERTENSION; STABLE ANGINA-PECTORIS; SOLUBLE
   GUANYLATE-CYCLASE; UP-REGULATED PROTEIN-1; BETA-CELL APOPTOSIS;
   ENDOTHELIAL DYSFUNCTION; ATRIAL-FIBRILLATION; ASYMMETRIC
   DIMETHYLARGININE
AB The nitric oxide (NO)/soluble guanylate cyclase (sGC) system is fundamental to endothelial control of vascular tone, but also plays a major role in the negative modulation of platelet aggregation. The phenomenon of platelet NO resistance, or decreased antiaggregatory response to NO, occurs increasingly with advanced age, as well as in the context of cardiovascular disease states such as heart failure, ischemic heart disease, and aortic valve disease. The central causes of NO resistance are "scavenging" of NO and dysfunction of sGC. In the current review, we discuss the roles of severalmodulators of NO synthesis and of the NO/sGC cascade on changes in platelet physiology with aging, together with potential therapeutic options to reduce associated thrombotic risk.
C1 [Procter, Nathan E. K.; Chong, Cher-Rin; Sverdlov, Aaron L.; Chan, Wai Ping A.; Chirkov, Yuliy Y.; Horowitz, John D.] Univ Adelaide, Queen Elizabeth Hosp, Basil Hetzel Inst, Dept Cardiol, Adelaide, SA, Australia.
RP Horowitz, JD (通讯作者)，Univ Adelaide, Queen Elizabeth Hosp, Dept Cardiol Unit, 28 Woodville Rd, Woodville, SA 5011, Australia.
EM john.horowitz@adelaide.edu.au
RI Sverdlov, Aaron/G-1384-2010
OI Sverdlov, Aaron/0000-0003-2539-8038; Chong,
   Cher-Rin/0000-0001-8722-8937; Horowitz, John/0000-0001-6883-0703
FU University of Adelaide, Faculty of Health Sciences Postgraduate
   Scholarship; National Health and Medical Research Council
   (NHMRC)National Health and Medical Research Council of Australia;
   NHMRCNational Health and Medical Research Council of Australia
FX Nathan Procter was a recipient of a University of Adelaide, Faculty of
   Health Sciences Postgraduate Scholarship. Cher-Rin Chong is a recipient
   of a National Health and Medical Research Council (NHMRC) Postgraduate
   Scholarship. Aaron Sverdlov is a recipient of a CJ Martin Fellowship
   from the NHMRC.
CR Achan V, 2003, ARTERIOSCL THROM VAS, V23, P1455, DOI 10.1161/01.ATV.0000081742.92006.59
   Ago T, 2010, AGING-US, V2, P1012, DOI 10.18632/aging.100261
   Anderson TJ, 2000, J AM COLL CARDIOL, V35, P60, DOI 10.1016/S0735-1097(99)00537-9
   Antoniades C, 2009, EUR HEART J, V30, P1142, DOI 10.1093/eurheartj/ehp061
   ARMSTRONG PW, 1980, CIRCULATION, V62, P160, DOI 10.1161/01.CIR.62.1.160
   ARNOLD WP, 1977, P NATL ACAD SCI USA, V74, P3203, DOI 10.1073/pnas.74.8.3203
   Ash DE, 2004, J NUTR, V134, p2760S, DOI 10.1093/jn/134.10.2760S
   Ashrafian H, 2007, CARDIOVASC DRUG REV, V25, P76, DOI 10.1111/j.1527-3466.2007.00006.x
   Ball J, 2013, INT J CARDIOL, V167, P1807, DOI 10.1016/j.ijcard.2012.12.093
   Bauer EM, 2010, CARDIOVASC RES, V88, P471, DOI 10.1093/cvr/cvq218
   Bauer PM, 2012, CARDIOVASC RES, V93, P682, DOI 10.1093/cvr/cvr356
   Bedford MT, 2005, MOL CELL, V18, P263, DOI 10.1016/j.molcel.2005.04.003
   Berkowitz DE, 2003, CIRCULATION, V108, P2000, DOI 10.1161/01.CIR.0000092948.04444.C7
   Boger RH, 2009, CIRCULATION, V119, P1592, DOI 10.1161/CIRCULATIONAHA.108.838268
   Bonetti PO, 2003, ARTERIOSCL THROM VAS, V23, P168, DOI 10.1161/01.ATV.0000051384.43104.FC
   BRANDWEIN HJ, 1981, J BIOL CHEM, V256, P2958
   Bueno M, 2013, ANTIOXID REDOX SIGN, V18, P1797, DOI 10.1089/ars.2012.4833
   Burgoyne JR, 2012, HYPERTENSION, V60, P1301, DOI 10.1161/HYPERTENSIONAHA.112.198754
   Cai HB, 2012, EXP THER MED, V3, P433, DOI 10.3892/etm.2011.426
   Casey DP, 2013, J APPL PHYSIOL, V115, P446, DOI 10.1152/japplphysiol.00446.2013
   Ceriello A, 2005, CIRCULATION, V111, P2518, DOI 10.1161/01.CIR.0000165070.46111.9F
   Chan WP, 2013, AM J MED, V126, pe1
   Chen J, 2008, DIABETES, V57, P938, DOI 10.2337/db07-0715
   Chirkov YY, 2007, PHARMACOL THERAPEUT, V116, P287, DOI 10.1016/j.pharmthera.2007.06.012
   Chirkov YY, 2010, CARDIOVASC DRUG THER, V24, P131, DOI 10.1007/s10557-010-6233-0
   Chirkov YY, 1999, CIRCULATION, V100, P129, DOI 10.1161/01.CIR.100.2.129
   Chirkov YY, 2004, AM J CARDIOL, V93, P1438, DOI 10.1016/j.amjcard.2004.02.052
   CHIRKOV YY, 1993, J CARDIOVASC PHARM, V21, P384, DOI 10.1097/00005344-199303000-00006
   Chirkov YY, 2001, J AM COLL CARDIOL, V37, P1851, DOI 10.1016/S0735-1097(01)01238-4
   Chirkov YY, 1997, AM J CARDIOL, V80, P128, DOI 10.1016/S0002-9149(97)00305-6
   Cook NL, 2012, FREE RADICAL BIO MED, V52, P951, DOI 10.1016/j.freeradbiomed.2011.12.001
   Cosby K, 2003, NAT MED, V9, P1498, DOI 10.1038/nm954
   Crane MS, 2005, BRIT J PHARMACOL, V144, P849, DOI 10.1038/sj.bjp.0706110
   Csanyi G, 2012, ARTERIOSCL THROM VAS, V32, P2966, DOI 10.1161/ATVBAHA.112.300031
   Dautov RF, 2013, NITRIC OXIDE-BIOL CH, V35, P72, DOI 10.1016/j.niox.2013.08.006
   Dautov RF, 2014, NITRIC OXIDE-BIOL CH, V40, P36, DOI 10.1016/j.niox.2014.05.005
   Eiserich JP, 1998, NATURE, V391, P393, DOI 10.1038/34923
   Eiserich JP, 2002, SCIENCE, V296, P2391, DOI 10.1126/science.1106830
   Erdmann J, 2013, NATURE, V504, P432, DOI 10.1038/nature12722
   Eveborn GW, 2013, HEART, V99, P396, DOI 10.1136/heartjnl-2012-302265
   Forstermann U, 2010, PFLUG ARCH EUR J PHY, V459, P923, DOI 10.1007/s00424-010-0808-2
   Forrester MT, 2009, J BIOL CHEM, V284, P36160, DOI 10.1074/jbc.M109.057729
   Frazier EP, 2011, MATRIX BIOL, V30, P154, DOI 10.1016/j.matbio.2010.12.004
   FURCHGOTT RF, 1980, NATURE, V288, P373, DOI 10.1038/288373a0
   Galie N, 2005, NEW ENGL J MED, V353, P2148, DOI 10.1056/NEJMoa050010
   Gerhard M, 1996, HYPERTENSION, V27, P849, DOI 10.1161/01.HYP.27.4.849
   Ghofrani HA, 2013, NEW ENGL J MED, V369, P330, DOI 10.1056/NEJMoa1209655
   Ghofrani HA, 2013, NEW ENGL J MED, V369, P319, DOI 10.1056/NEJMoa1209657
   Goubareva I, 2007, CARDIOVASC RES, V75, P793, DOI 10.1016/j.cardiores.2007.05.021
   Halcox JPJ, 2002, CIRCULATION, V106, P653, DOI 10.1161/01.CIR.0000025404.78001.D8
   Hart EC, 2014, AM J PHYSIOL-HEART C, V306, pH904, DOI 10.1152/ajpheart.00181.2013
   Hart RG, 2003, ANN INTERN MED, V138, P831, DOI 10.7326/0003-4819-138-10-200305200-00011
   He XQ, 2012, MOL PHARMACOL, V82, P887, DOI 10.1124/mol.112.081133
   Holowatz LA, 2011, J PHYSIOL-LONDON, V589, P2093, DOI 10.1113/jphysiol.2010.203935
   Hornig B, 2001, CIRCULATION, V103, P799, DOI 10.1161/01.CIR.103.6.799
   Horowitz JD, 2013, EUR HEART J, V34, P1040
   Horowitz JD, 2007, J CHROMATOGR B, V851, P42, DOI 10.1016/j.jchromb.2006.09.023
   IGNARRO LJ, 1982, BIOCHIM BIOPHYS ACTA, V718, P49, DOI 10.1016/0304-4165(82)90008-3
   Isenberg JS, 2008, BLOOD, V111, P613, DOI 10.1182/blood-2007-06-098392
   Isenberg JS, 2006, CARDIOVASC RES, V71, P785, DOI 10.1016/j.cardiores.2006.05.024
   Isenberg JS, 2009, MATRIX BIOL, V28, P110, DOI 10.1016/j.matbio.2009.01.002
   Isenberg JS, 2005, P NATL ACAD SCI USA, V102, P13141, DOI 10.1073/pnas.0502977102
   JAFFE EA, 1985, BLOOD, V65, P79
   Joakimsen O, 1999, ARTERIOSCL THROM VAS, V19, P3007, DOI 10.1161/01.ATV.19.12.3007
   Jung KA, 2010, MOLECULES, V15, P7266, DOI 10.3390/molecules15107266
   KANNEL WB, 1980, CIRCULATION, V61, P1179, DOI 10.1161/01.CIR.61.6.1179
   Kielstein JT, 2006, NEPHROL DIAL TRANSPL, V21, P2446, DOI 10.1093/ndt/gfl292
   Kim JH, 2009, J APPL PHYSIOL, V107, P1249, DOI 10.1152/japplphysiol.91393.2008
   Kirsch T, 2010, J CELL MOL MED, V14, P1922, DOI 10.1111/j.1582-4934.2009.00799.x
   Kittel A, 2013, BIOCHEM BIOPH RES CO, V430, P84, DOI 10.1016/j.bbrc.2012.11.008
   Kutter D, 2000, ACTA HAEMATOL-BASEL, V104, P10, DOI 10.1159/000041062
   Landmesser U, 2003, J CLIN INVEST, V111, P1201, DOI 10.1172/JCI200314172
   Landmesser U, 2005, CIRCULATION, V111, P2356, DOI 10.1161/01.CIR.0000164260.82417.3F
   Leopold JA, 2009, FREE RADICAL BIO MED, V47, P1673, DOI 10.1016/j.freeradbiomed.2009.09.009
   Lin KY, 2002, CIRCULATION, V106, P987, DOI 10.1161/01.CIR.0000027109.14149.67
   Lip GYH, 2012, CHEST, V142, P1489, DOI 10.1378/chest.11-2888
   Maron BA, 2009, J BIOL CHEM, V284, P7665, DOI 10.1074/jbc.M809460200
   MELLION BT, 1983, MOL PHARMACOL, V23, P653
   Miller TW, 2010, BRIT J PHARMACOL, V159, P1542, DOI 10.1111/j.1476-5381.2009.00631.x
   Minn AH, 2005, ENDOCRINOLOGY, V146, P2397, DOI 10.1210/en.2004-1378
   Ngo DTM, 2009, JACC-CARDIOVASC IMAG, V2, P919, DOI 10.1016/j.jcmg.2009.03.016
   Nishinaka Y, 2004, CANCER RES, V64, P1287, DOI 10.1158/0008-5472.CAN-03-0908
   Nishiyama A, 1999, J BIOL CHEM, V274, P21645, DOI 10.1074/jbc.274.31.21645
   Ocuz A, 2008, INT HEART J, V49, P303, DOI 10.1536/ihj.49.303
   Ogata FT, 2013, PLOS ONE, V8, DOI 10.1371/journal.pone.0084588
   Patwari P, 2006, J BIOL CHEM, V281, P21884, DOI 10.1074/jbc.M600427200
   Pawloski JR, 2001, NATURE, V409, P622, DOI 10.1038/35054560
   RADOMSKI MW, 1987, BRIT J PHARMACOL, V92, P639, DOI 10.1111/j.1476-5381.1987.tb11367.x
   Rajendran S, 2008, CARDIOVASC DRUG THER, V22, P193, DOI 10.1007/s10557-008-6098-7
   Rajendran S, 2009, ATHEROSCLEROSIS, V204, P509, DOI 10.1016/j.atherosclerosis.2008.09.010
   Ramanathan S, 2011, BIOCHEMISTRY-US, V50, P7787, DOI 10.1021/bi201060c
   Rassaf T, 2014, CIRC RES, V114, P1601, DOI 10.1161/CIRCRESAHA.114.303822
   Ridnour LA, 2007, P NATL ACAD SCI USA, V104, P16898, DOI 10.1073/pnas.0702761104
   Rosenkranz AC, 2000, J MOL CELL CARDIOL, V32, P1119, DOI 10.1006/jmcc.2000.1149
   Rudolph TK, 2010, INT J CARDIOL, V140, P42, DOI 10.1016/j.ijcard.2008.10.035
   Rudolph V, 2010, NAT MED, V16, P470, DOI 10.1038/nm.2124
   Santhanam L, 2007, CIRC RES, V101, P692, DOI 10.1161/CIRCRESAHA.107.157727
   Saxena G, 2010, J BIOL CHEM, V285, P3997, DOI 10.1074/jbc.M109.034421
   Schepers E, 2011, CLIN J AM SOC NEPHRO, V6, P2374, DOI 10.2215/CJN.01720211
   Schepers E, 2009, NEPHROL DIAL TRANSPL, V24, P1429, DOI 10.1093/ndt/gfn670
   Schulze PC, 2006, ARTERIOSCL THROM VAS, V26, P2666, DOI 10.1161/01.ATV.0000248914.21018.f1
   Shaked M, 2009, DIABETOLOGIA, V52, P636, DOI 10.1007/s00125-009-1274-2
   Shin W, 2012, EXP MOL MED, V44, P594, DOI 10.3858/emm.2012.44.10.068
   Siddiqi N, 2014, EUR HEART J, V35, P1255, DOI 10.1093/eurheartj/ehu096
   Siegerink B, 2013, CLIN RES CARDIOL, V102, P193, DOI 10.1007/s00392-012-0515-4
   Sogo N, 2000, BIOCHEM BIOPH RES CO, V279, P412, DOI 10.1006/bbrc.2000.3976
   Stepien JM, 2003, CLIN EXP PHARMACOL P, V30, P507, DOI 10.1046/j.1440-1681.2003.03859.x
   Steppan J, 2013, FRONT IMMUNOL, V4, DOI 10.3389/fimmu.2013.00278
   Strey CH, 2006, HEART, V92, P1603, DOI 10.1136/hrt.2005.082560
   SUCHARD SJ, 1991, J IMMUNOL, V147, P651
   Suzuki Y, 2003, INT J BIOCHEM CELL B, V35, P881, DOI 10.1016/S1357-2725(02)00271-6
   Sverdlov AL, 2013, INT J CARDIOL, V168, P4624, DOI 10.1016/j.ijcard.2013.07.159
   TADDEI S, 1995, CIRCULATION, V91, P1981, DOI 10.1161/01.CIR.91.7.1981
   Thijssen DHJ, 2011, AM J PHYSIOL-HEART C, V300, pH2, DOI 10.1152/ajpheart.00471.2010
   VALLANCE P, 1992, J CARDIOVASC PHARM, V20, pS60, DOI 10.1097/00005344-199204002-00018
   van der Veen BS, 2009, ANTIOXID REDOX SIGN, V11, P2899, DOI [10.1089/ars.2009.2538, 10.1089/ARS.2009.2538]
   von Leitner EC, 2011, CIRCULATION, V124, P2735, DOI 10.1161/CIRCULATIONAHA.111.060541
   Webb DJ, 2000, J AM COLL CARDIOL, V36, P25, DOI 10.1016/S0735-1097(00)00705-1
   Weber M, 2001, FREE RADICAL BIO MED, V31, P1360, DOI 10.1016/S0891-5849(01)00706-7
   Willoughby SR, 2012, J AM COLL CARDIOL, V60, P887, DOI 10.1016/j.jacc.2012.01.066
   Willoughby SR, 1996, PLATELETS, V7, P329, DOI 10.3109/09537109609023596
   Willoughby SR, 2005, ARTERIOSCL THROM VAS, V25, P2661, DOI 10.1161/01.ATV.0000193622.77294.57
   Willoughby SR, 2002, EUR HEART J, V23, P1946, DOI 10.1053/euhj.2002.3296
   WOLF PA, 1991, STROKE, V22, P983, DOI 10.1161/01.STR.22.8.983
   Worthley MI, 2007, J AM COLL CARDIOL, V49, P304, DOI 10.1016/j.jacc.2006.08.053
   Xia W, 2009, PACE, V32, P1562, DOI 10.1111/j.1540-8159.2009.02554.x
   Xu J, 2006, ARTERIOSCL THROM VAS, V26, P2688, DOI 10.1161/01.ATV.0000249394.94588.82
   Yamashita T, 2010, CIRC J, V74, P262, DOI 10.1253/circj.CJ-09-0644
   Yamawaki H, 2005, J CLIN INVEST, V115, P733, DOI 10.1172/JCI200523001
   Yoo JH, 2001, ATHEROSCLEROSIS, V158, P425, DOI 10.1016/S0021-9150(01)00444-0
NR 130
TC 9
Z9 9
U1 0
U2 7
PU THIEME MEDICAL PUBL INC
PI NEW YORK
PA 333 SEVENTH AVE, NEW YORK, NY 10001 USA
SN 0094-6176
EI 1098-9064
J9 SEMIN THROMB HEMOST
JI Semin. Thromb. Hemost.
PD SEP
PY 2014
VL 40
IS 6
BP 660
EP 668
DI 10.1055/s-0034-1389082
PG 9
WC Hematology; Peripheral Vascular Disease
WE Science Citation Index Expanded (SCI-EXPANDED)
SC Hematology; Cardiovascular System & Cardiology
GA AQ5FT
UT WOS:000342832800007
PM 25173501
DA 2022-03-12
ER

PT J
AU Raat, NJH
   Tabima, DM
   Specht, PAC
   Tejero, J
   Champion, HC
   Kim-Shapiro, DB
   Baust, J
   Mik, EG
   Hildesheim, M
   Stasch, JP
   Becker, EM
   Truebel, H
   Gladwin, MT
AF Raat, Nicolaas J. H.
   Tabima, D. Marcela
   Specht, Patricia A. C.
   Tejero, Jesus
   Champion, Hunter C.
   Kim-Shapiro, Daniel B.
   Baust, Jeff
   Mik, Egbert G.
   Hildesheim, Mariana
   Stasch, Johannes-Peter
   Becker, Eva-Maria
   Truebel, Hubert
   Gladwin, Mark T.
TI Direct sGC Activation Bypasses NO Scavenging Reactions of Intravascular
   Free Oxy-Hemoglobin and Limits Vasoconstriction
SO ANTIOXIDANTS & REDOX SIGNALING
LA English
DT Article
ID SOLUBLE GUANYLATE-CYCLASE; CELL-FREE HEMOGLOBIN; SYSTEMIC VASODILATOR
   RESPONSES; OXIDE-INDEPENDENT ACTIVATION; NITRIC-OXIDE;
   PULMONARY-HYPERTENSION; THERAPEUTIC TARGET; PLASMA HEMOGLOBIN; BAY
   60-2770; CYCLIC-GMP
AB Aims: Hemoglobin-based oxygen carriers (HBOC) provide a potential alternative to red blood cell (RBC) transfusion. Their clinical application has been limited by adverse effects, in large part thought to be mediated by the intravascular scavenging of the vasodilator nitric oxide (NO) by cell-free plasma oxy-hemoglobin. Free hemoglobin may also cause endothelial dysfunction and platelet activation in hemolytic diseases and after transfusion of aged stored RBCs. The new soluble guanylate cyclase (sGC) stimulator Bay 41-8543 and sGC activator Bay 60-2770 directly modulate sGC, independent of NO bioavailability, providing a potential therapeutic mechanism to bypass hemoglobin-mediated NO inactivation. Results: Infusions of human hemoglobin solutions and the HBOC Oxyglobin into rats produced a severe hypertensive response, even at low plasma heme concentrations approaching 10M. These reactions were only observed for ferrous oxy-hemoglobin and not analogs that do not rapidly scavenge NO. Infusions of L-NG-Nitroarginine methyl ester (L-NAME), a competitive NO synthase inhibitor, after hemoglobin infusion did not produce additive vasoconstriction, suggesting that vasoconstriction is related to scavenging of vascular NO. Open-chest hemodynamic studies confirmed that hypertension occurred secondary to direct effects on increasing vascular resistance, with limited negative cardiac inotropic effects. Intravascular hemoglobin reduced the vasodilatory potency of sodium nitroprusside (SNP) and sildenafil, but had no effect on vasodilatation by direct NO-independent activation of sGC by BAY 41-8543 and BAY 60-2770. Innovation and Conclusion: These data suggest that both sGC stimulators and sGC activators could be used to restore cyclic guanosine monophosphate-dependent vasodilation in conditions where cell-free plasma hemoglobin is sufficient to inhibit endogenous NO signaling. Antioxid. Redox Signal. 19, 2232-2243.
C1 [Raat, Nicolaas J. H.; Specht, Patricia A. C.; Mik, Egbert G.] Erasmus MC Univ Med Ctr Rotterdam, Dept Anesthesiol, Lab Expt Anesthesiol, NL-3015 GE Rotterdam, Netherlands.
   [Raat, Nicolaas J. H.; Tabima, D. Marcela; Tejero, Jesus; Champion, Hunter C.; Baust, Jeff; Gladwin, Mark T.] Univ Pittsburgh, Vasc Med Inst, Pittsburgh, PA 15261 USA.
   [Champion, Hunter C.; Hildesheim, Mariana; Gladwin, Mark T.] Univ Pittsburgh, Sch Med, Dept Med, Div Pulm Allergy & Crit Care Med, Pittsburgh, PA 15261 USA.
   [Kim-Shapiro, Daniel B.] Wake Forest Univ, Dept Phys, Winston Salem, NC 27109 USA.
   [Kim-Shapiro, Daniel B.] Wake Forest Univ, Translat Sci Ctr, Winston Salem, NC 27109 USA.
   [Stasch, Johannes-Peter; Becker, Eva-Maria; Truebel, Hubert] Bayer Pharma AG, Wuppertal, Germany.
   [Stasch, Johannes-Peter] Univ Halle Wittenberg, Inst Pharm, D-06108 Halle, Germany.
   [Becker, Eva-Maria; Truebel, Hubert] Univ Witten Herdecke, Dept Human Med, Witten, Germany.
RP Raat, NJH (通讯作者)，Erasmus MC Univ Med Ctr Rotterdam, Dept Anesthesiol, Lab Expt Anesthesiol, Fac Bldg,Room EE 2381,Dr Molewaterpl 50, NL-3015 GE Rotterdam, Netherlands.
EM n.raat@erasmusmc.nl; gladwinmt@upmc.edu
RI Tejero, Jesus/G-3953-2017
OI Tejero, Jesus/0000-0003-3245-9978
FU Bayer Pharma AG, Wuppertal, Germany; Vascular Medicine Institute,
   University of Pittsburgh, Pittsburgh, PA, the United States; NIHUnited
   States Department of Health & Human ServicesNational Institutes of
   Health (NIH) - USA [R01HL098032, RO1HL096973, PO1HL103455]; Institute
   for Transfusion Medicine; Hemophilia Center of Western Pennsylvania;
   NATIONAL HEART, LUNG, AND BLOOD INSTITUTEUnited States Department of
   Health & Human ServicesNational Institutes of Health (NIH) - USANIH
   National Heart Lung & Blood Institute (NHLBI) [P01HL103455, R01HL098032,
   R01HL096973] Funding Source: NIH RePORTER
FX This study was partly funded by Bayer Pharma AG
   (www.grants4targets.com), Wuppertal, Germany, and the Vascular Medicine
   Institute, University of Pittsburgh, Pittsburgh, PA, the United States.;
   Dr. Gladwin received research support from NIH grants R01HL098032,
   RO1HL096973, and PO1HL103455, the Institute for Transfusion Medicine and
   the Hemophilia Center of Western Pennsylvania.
CR Badejo AM, 2010, AM J PHYSIOL-HEART C, V299, pH1153, DOI 10.1152/ajpheart.01101.2009
   Baron DM, 2012, ANESTHESIOLOGY, V116, P637, DOI 10.1097/ALN.0b013e318246ef77
   Bourque SL, 2012, BRIT J PHARMACOL, V165, P1992, DOI 10.1111/j.1476-5381.2011.01696.x
   Derbyshire ER, 2012, ANNU REV BIOCHEM, V81, P533, DOI 10.1146/annurev-biochem-050410-100030
   Donadee C, 2011, CIRCULATION, V124, P465, DOI 10.1161/CIRCULATIONAHA.110.008698
   DOYLE MP, 1981, J INORG BIOCHEM, V14, P351, DOI 10.1016/S0162-0134(00)80291-3
   Gladwin MT, 2004, NEW ENGL J MED, V350, P886, DOI 10.1056/NEJMoa035477
   HEIM JM, 1988, Z KARDIOL, V77, P41
   Hsu LL, 2007, BLOOD, V109, P3088, DOI 10.1182/blood-2006-08-039438
   Hu WG, 2010, BLOOD, V116, P1613, DOI 10.1182/blood-2010-01-267112
   Huang Z, 2001, BBA-GEN SUBJECTS, V1568, P252, DOI 10.1016/S0304-4165(01)00227-6
   IGNARRO LJ, 1987, CIRC RES, V61, P866, DOI 10.1161/01.RES.61.6.866
   Jeffers A, 2006, FREE RADICAL BIO MED, V41, P1557, DOI 10.1016/j.freeradbiomed.2006.08.017
   Kemp-Harper Barbara, 2007, BMC Pharmacology, V7, pS5, DOI 10.1186/1471-2210-7-S1-S5
   Kim-Shapiro DB, 2006, ARTERIOSCL THROM VAS, V26, P697, DOI 10.1161/01.ATV.0000204350.44226.9a
   Knorr A, 2008, ARZNEIMITTEL-FORSCH, V58, P71, DOI 10.1055/s-0031-1296471
   Mendes-Silverio CB, 2012, PLOS ONE, V7, DOI 10.1371/journal.pone.0047223
   MONCADA S, 1993, NEW ENGL J MED, V329, P2002
   Nagasu H, 2012, AM J PHYSIOL-RENAL, V302, pF1402, DOI 10.1152/ajprenal.00459.2011
   Natanson C, 2008, JAMA-J AM MED ASSOC, V299, P2304, DOI 10.1001/jama.299.19.jrv80007
   Ott IM, 2012, PLOS ONE, V7, DOI 10.1371/journal.pone.0042623
   PALMER RMJ, 1987, NATURE, V327, P524, DOI 10.1038/327524a0
   Pankey EA, 2011, AM J PHYSIOL-HEART C, V300, pH792, DOI 10.1152/ajpheart.00953.2010
   Raat NJ, 2005, CRIT CARE MED, V33, P39, DOI 10.1097/01.CCM.0000150655.75519.02
   Reiter CD, 2002, NAT MED, V8, P1383, DOI 10.1038/nm799
   Roger S, 2010, VASC PHARMACOL, V53, P281, DOI 10.1016/j.vph.2010.09.008
   Rother RP, 2005, JAMA-J AM MED ASSOC, V293, P1653, DOI 10.1001/jama.293.13.1653
   Sachdev V, 2011, CIRCULATION, V124, P1452, DOI 10.1161/CIRCULATIONAHA.111.032920
   Schmidt Harald H. H. W., 2009, V191, P309, DOI 10.1007/978-3-540-68964-5_14
   Schmidt P, 2003, EUR J PHARMACOL, V468, P167, DOI 10.1016/S0014-2999(03)01674-1
   Silverman TA, 2009, ANESTHESIOLOGY, V111, P946, DOI 10.1097/ALN.0b013e3181ba3c2c
   Stasch JP, 2006, J CLIN INVEST, V116, P2552, DOI 10.1172/JCI28371
   Stasch JP, 2011, CIRCULATION, V123, P2263, DOI 10.1161/CIRCULATIONAHA.110.981738
   Stasch JP, 2002, BRIT J PHARMACOL, V136, P773, DOI 10.1038/sj.bjp.0704778
   Stasch JP, 2002, BRIT J PHARMACOL, V135, P344, DOI 10.1038/sj.bjp.0704483
   STASCH JP, 1989, EUR J PHARMACOL, V174, P279, DOI 10.1016/0014-2999(89)90321-X
   Surmeli NB, 2012, CHEMBIOCHEM, V13, P977, DOI 10.1002/cbic.201100809
   Tsai EJ, 2012, CIRC RES, V110, P295, DOI 10.1161/CIRCRESAHA.111.259242
   Wang YR, 2006, AM J PHYSIOL-RENAL, V290, pF167, DOI 10.1152/ajprenal.00197.2005
   Windsant ICV, 2011, J THORAC CARDIOV SUR, V142, P1, DOI 10.1016/j.jtcvs.2011.02.012
   Wood KC, 2008, FREE RADICAL BIO MED, V44, P1506, DOI 10.1016/j.freeradbiomed.2008.01.008
NR 41
TC 20
Z9 20
U1 0
U2 11
PU MARY ANN LIEBERT, INC
PI NEW ROCHELLE
PA 140 HUGUENOT STREET, 3RD FL, NEW ROCHELLE, NY 10801 USA
SN 1523-0864
EI 1557-7716
J9 ANTIOXID REDOX SIGN
JI Antioxid. Redox Signal.
PD DEC 20
PY 2013
VL 19
IS 18
BP 2232
EP 2243
DI 10.1089/ars.2013.5181
PG 12
WC Biochemistry & Molecular Biology; Endocrinology & Metabolism
WE Science Citation Index Expanded (SCI-EXPANDED)
SC Biochemistry & Molecular Biology; Endocrinology & Metabolism
GA 273WO
UT WOS:000328567200003
PM 23697678
OA Green Published
DA 2022-03-12
ER

PT J
AU Li, Y
   Li, B
   Xiang, CP
   Zhang, Y
   Li, YY
   Wu, XL
AF Li, Yan
   Li, Bo
   Xiang, Chun-Ping
   Zhang, Yu
   Li, Yuan-Yuan
   Wu, Xiao-Ling
TI Characterization of gastric cancer models from different cell lines
   orthotopically constructed using improved implantation techniques
SO WORLD JOURNAL OF GASTROENTEROLOGY
LA English
DT Article
DE Gastric cancer; Orthotopic implantation; Mouse model; Metastasis; Cell
   line
ID NUDE-MICE; PROGNOSTIC-FACTORS; MOUSE MODEL; CARCINOMA; METASTASIS;
   EXPRESSION; BEHAVIOR
AB AIM: To develop orthotopic gastric cancer mouse models from different cell lines and characterize the tumor features to assist further in preclinical trials and clinical treatment strategies.
   METHODS: Human gastric cancer SGC-7901 and BGC-823 cell suspensions were injected subcutaneously into nude mice to develop solid tumors, and tumor tissue pieces were then implanted under the serous coat of the stomach. An autopsy was performed on all animals of the SGC-7901 and BGC-823 models to observe the primary tumor growth and metastases using pathological and immunohistochemical methods.
   RESULTS: Both models showed large tumors in situ resulting in pressure and infiltration of the adjacent organs. The gastric cavity became smaller, along with stenosis of the cardia or pylorus. There were biological and statistical differences between the two models. The metastasis rate in involved organs (lymph nodes, kidney, spleen, testis) was significantly higher in the BGC-823 model compared to the SGC-7901 model (P < 0.05 or P < 0.01). The median survival of the BGC-823 model was shorter than that of SGC-7901 (23 d vs 84 d, P < 0.05). Histopathologically, the primary tumor and metastatic lesions of the two models showed obvious atypia and mucus in the cytoplasm. Compared with the SGC-7901 model, BGC-823 appeared more poorly differentiated (absence of adenoid structure), had a smaller volume, and richer capillary structure. Immunohistochemical staining revealed cytokeratin 20 and epithelial membrane antigen expression was positive in the SGC-7901 tumors, while negative in BGC-823 ones.
   CONCLUSION: Models using the SGC-7901 and BGC-823 cell lines were established which could function in gastric cancer research on carcinogenesis mechanism and drug discovery. The two models showed different tumor behavior and the latter was more malignant than the former. (C) 2012 Baishideng. All rights reserved.
C1 [Li, Yan; Wu, Xiao-Ling] Chongqing Med Univ, Affiliated Hosp 2, Dept Gastroenterol, Chongqing 400010, Peoples R China.
   [Li, Bo] Peoples Hosp 1, Dept Surg, Chongqing 400020, Peoples R China.
   [Xiang, Chun-Ping] Chongqing Med Univ, Dept Pathol, Childrens Hosp, Chongqing 400014, Peoples R China.
   [Zhang, Yu] Peoples Hosp 1, Dept Pathol, Chongqing 400020, Peoples R China.
   [Li, Yuan-Yuan] Chongqing Med Univ, Dept Pathol, Chongqing 400016, Peoples R China.
RP Wu, XL (通讯作者)，Chongqing Med Univ, Affiliated Hosp 2, Dept Gastroenterol, Chongqing 400010, Peoples R China.
EM xiaolianbei@sina.com
FU Natural Science Foundation of ChinaNational Natural Science Foundation
   of China (NSFC) [30830040]
FX Supported by A grant from the Natural Science Foundation of China, No.
   30830040
CR An ZL, 1999, CLIN EXP METASTAS, V17, P265, DOI 10.1023/A:1006654600095
   Archie V, 2006, CRIT REV ONCOL HEMAT, V57, P123, DOI 10.1016/j.critrevonc.2005.09.004
   Bhargava S, 2009, INT J COLORECTAL DIS, V24, P31, DOI 10.1007/s00384-008-0584-z
   de Liana AD, 2008, GASTRIC CANCER, V11, P10, DOI 10.1007/s10120-007-0444-5
   FU XY, 1992, P NATL ACAD SCI USA, V89, P5645, DOI 10.1073/pnas.89.12.5645
   Fujihara T, 1998, CLIN EXP METASTAS, V16, P389
   FURUKAWA T, 1993, CANCER RES, V53, P1204
   HANNA N, 1981, CANCER RES, V41, P438
   Hoffman RM, 1999, INVEST NEW DRUG, V17, P343, DOI 10.1023/A:1006326203858
   Illert B, 2003, MICROSURG, V23, P508, DOI 10.1002/micr.10184
   Illert B, 2003, CLIN EXP METASTAS, V20, P549, DOI 10.1023/A:1025862800798
   KOIKE K, 1989, P NATL ACAD SCI USA, V86, P5615, DOI 10.1073/pnas.86.14.5615
   Kossoy G, 2006, ONCOL REP, V15, P479
   Koyama T, 2007, LASER SURG MED, V39, P76, DOI 10.1002/lsm.20410
   KOZLOWSKI JM, 1984, CANCER RES, V44, P3522
   Kurebayashi J, 1997, CLIN CANCER RES, V3, P653
   KYRIAZIS AP, 1981, CANCER RES, V41, P3995
   Msika S, 2000, EUR J CANCER, V36, P390, DOI 10.1016/S0959-8049(99)00308-1
   Pettaway CA, 1996, CLIN CANCER RES, V2, P1627
   Pritchard DM, 2004, ALIMENT PHARM THER, V19, P841, DOI 10.1111/j.1365-2036.2004.01911.x
   Rashidi B, 2000, CLIN CANCER RES, V6, P2556
   Shi J, 2008, WORLD J GASTROENTERO, V14, P4800, DOI 10.3748/wjg.14.4800
   Shiraishi N, 2007, J SURG ONCOL, V96, P14, DOI 10.1002/jso.20631
   Siewert JR, 1998, ANN SURG, V228, P449, DOI 10.1097/00000658-199810000-00002
   Takemura S, 2004, CANCER SCI, V95, P893, DOI 10.1111/j.1349-7006.2004.tb02199.x
   Tsuzuki T, 2001, P NATL ACAD SCI USA, V98, P11456, DOI 10.1073/pnas.191086798
   Yang Bo, 2010, Chin J Cancer, V29, P579
   Yang M, 1998, CANCER RES, V58, P4217
   Yokota T, 2000, INT SURG, V85, P286
NR 29
TC 11
Z9 12
U1 1
U2 7
PU BAISHIDENG PUBLISHING GROUP INC
PI PLEASANTON
PA 8226 REGENCY DR, PLEASANTON, CA 94588 USA
SN 1007-9327
EI 2219-2840
J9 WORLD J GASTROENTERO
JI World J. Gastroenterol.
PD JAN 14
PY 2012
VL 18
IS 2
BP 136
EP 143
DI 10.3748/wjg.v18.i2.136
PG 8
WC Gastroenterology & Hepatology
WE Science Citation Index Expanded (SCI-EXPANDED)
SC Gastroenterology & Hepatology
GA 879QB
UT WOS:000299345600005
PM 22253519
OA Green Published, hybrid
DA 2022-03-12
ER

PT J
AU Evora, PRB
   Evora, PM
   Celotto, AC
   Rodrigues, AJ
   Joviliano, EE
AF Evora, Paulo Roberto B.
   Evora, Patricia M.
   Celotto, Andrea C.
   Rodrigues, Alfredo J.
   Joviliano, Edwaldo E.
TI Cardiovascular Therapeutics Targets on the NO-sGC-cGMP Signaling
   Pathway: A Critical Overview
SO CURRENT DRUG TARGETS
LA English
DT Review
DE Nitric oxide; nitric oxide synthase; nitric oxide enhancers; nitric
   oxide uncoupling; nitric oxide blockers; soluble guanylate cyclase
ID ACUTE MYOCARDIAL-INFARCTION; NITRIC-OXIDE SYNTHASE; SOLUBLE
   GUANYLATE-CYCLASE; CORONARY-ARTERY-DISEASE; CARDIOGENIC-SHOCK;
   METHYLENE-BLUE; FOLIC-ACID; ENDOTHELIAL FUNCTION; L-ARGININE; ENHANCER
   AVE9488
AB In a brief overview, in NO-sGC-cGMP signaling in a blood vessel, l-arginine is converted in the endothelium monolayer by the endothelial nitric oxide synthase (eNOS) to NO which diffuses into both the vessel lumen and the vessel wall, thereby activating soluble guanylate cyclase (sGC). Heme-dependent sGC stimulators and hem-independent sGC activators increase the cellular cGMP concentration via the direct activation of sGC, which results in both vasorelaxation and inhibition of platelet aggregation. Studies of the 90's definitively established the role of endothelium in all cardiovascular diseases, which were associated with endothelial dysfunction by impaired release of endothelium-derived relaxing factors with consequent risk of spasm and thrombosis. The rationale of this review is based on the fact that the discovery of NO changed the concepts of cardiovascular disease mechanisms. However, considering the jargon "from the bench to clinical practice" we concluded that a potential therapeutic revolution did not follow the pathophysiological revolution. The review is focused on general aspects without regard for advanced research aspects, and designed in two main groups: the NO/cGMP positive stimulators and blockers as "future and encouraging" new therapeutic drugs. The potential vasodilators include 1) NOS uncoupling; 2) NOS enhancers (AVE compounds); 3) NO donors (nitrovasodilators); 4) NO-independent activators (BAY compounds), and; 5) PDE5 inhibitors. The potential vasoconstrictors include 1) NOS-blockers (L-NAME, L-NMMA); 2) sGC-blockers (methylene blue), and; 3) PDEs. Few texts, selected by excellence and relevance, were crucial and considerably facilitated the elaboration of this text, in addition to our own experimental and clinical experience working on vasoplegic endothelium dysfunction.
RP Evora, PRB (通讯作者)，Rua Rui Barbosa 367,Ap 15, BR-14015120 Ribeirao Preto, SP, Brazil.
EM prbevora@fmrp.usp.br
RI Evora, Paulo Roberto/C-3351-2013; Celotto, Andrea C/G-2370-2012;
   Rodrigues, Alfredo/C-3426-2013; Évora, Patricia M./J-4601-2014;
   Joviliano, Edwaldo Edner/C-5152-2016
OI Celotto, Andrea C/0000-0003-0037-7468; Rodrigues,
   Alfredo/0000-0002-0654-2893; Évora, Patricia M./0000-0002-3312-9535;
   Joviliano, Edwaldo Edner/0000-0001-7237-4771
FU Fundacao de Amparo a Pesquisa do Estado de Sao Paulo (FAPESP)Fundacao de
   Amparo a Pesquisa do Estado de Sao Paulo (FAPESP); Fundacao de Apoio ao
   Ensino; Pesquisa e Assistencia do Hospital das Clinicas da Faculdade de
   Medicina de Ribeirao Preto da Universidade de Sao Paulo
   (FAEPA/HCFMRP/USP), SP, Brazil; Conselho Nacional de Pesquisa,
   BrazilConselho Nacional de Desenvolvimento Cientifico e Tecnologico
   (CNPQ)
FX This study was supported in part by Fundacao de Amparo a Pesquisa do
   Estado de Sao Paulo (FAPESP), Fundacao de Apoio ao Ensino, Pesquisa e
   Assistencia do Hospital das Clinicas da Faculdade de Medicina de
   Ribeirao Preto da Universidade de Sao Paulo (FAEPA/HCFMRP/USP), SP,
   Brazil and Conselho Nacional de Pesquisa, Brazil.
CR Antoniades C, 2009, EUR HEART J, V30, P1142, DOI 10.1093/eurheartj/ehp061
   Bai YY, 2009, AM J CLIN NUTR, V89, P77, DOI 10.3945/ajcn.2008.26544
   Bailey A, 2007, AM J CARDIOVASC DRUG, V7, P337, DOI 10.2165/00129784-200707050-00003
   Evora PRB, 2007, MED HYPOTHESES, V69, P564, DOI 10.1016/j.mehy.2007.01.041
   Evora PRB, 2009, REV BRAS CIR CARDIOV, V24, P279, DOI 10.1590/S0102-76382009000400005
   Beavo JA, 2002, NAT REV MOL CELL BIO, V3, P710, DOI 10.1038/nrm911
   Bode-Boger SM, 2007, PHARMACOL THERAPEUT, V114, P295, DOI 10.1016/j.pharmthera.2007.03.002
   Boerrigter G, 2007, CARDIOVASC DRUG REV, V25, P30, DOI 10.1111/j.1527-3466.2007.00003.x
   COLLINS R, 1995, LANCET, V345, P669
   Cotter G, 2003, EUR HEART J, V24, P1287, DOI 10.1016/S0195-668X(03)00193-3
   Evgenov OV, 2006, NAT REV DRUG DISCOV, V5, P755, DOI 10.1038/nrd2038
   Evora PRB, 2006, CURR DRUG TARGETS, V7, P1195, DOI 10.2174/138945006778226679
   Evora PRB, 2007, ANN ALLERG ASTHMA IM, V99, P306, DOI 10.1016/S1081-1206(10)60545-5
   Evora PRB, 2009, INT J CARDIOL, V137, P175, DOI 10.1016/j.ijcard.2008.05.031
   Evora PRB, 1997, ANN EMERG MED, V30, P240
   Evora PRB, 2004, J THORAC CARDIOV SUR, V127, P895, DOI 10.1016/j.jtcvs.2003.09.046
   Evora PRB, 2000, INT J CARDIOL, V73, P289, DOI 10.1016/S0167-5273(00)00223-0
   Forstermann U, 2011, BRIT J PHARMACOL, V164, P213, DOI 10.1111/j.1476-5381.2010.01196.x
   Fraccarollo D, 2008, CIRCULATION, V118, P818, DOI 10.1161/CIRCULATIONAHA.107.717702
   Gielis JF, 2011, FREE RADICAL BIO MED, V50, P765, DOI 10.1016/j.freeradbiomed.2010.12.018
   Grabowski PS, 1997, BRIT J RHEUMATOL, V36, P651
   Gresser U, 2002, EUR J MED RES, V7, P435
   Heitzer T, 2000, DIABETOLOGIA, V43, P1435, DOI 10.1007/s001250051551
   Hochman JS, 2003, CIRCULATION, V107, P2998, DOI 10.1161/01.CIR.0000075927.67673.F2
   Hochman JS, 2007, JAMA-J AM MED ASSOC, V297, P1657
   Howes LG, 2008, EXPERT OPIN INV DRUG, V17, P1573, DOI [10.1517/13543784.17.10.1573, 10.1517/13543784.17.10.1573 ]
   Katusic ZS, 2009, TRENDS PHARMACOL SCI, V30, P48, DOI 10.1016/j.tips.2008.10.003
   Kloner RA, 1999, AM J CARDIOL, V84, p11N
   Kloner RA, 2000, AM J CARDIOL, V86, p57F
   Lass A, 2002, MOL PHARMACOL, V61, P1081, DOI 10.1124/mol.61.5.1081
   Michelakis E, 2002, CIRCULATION, V105, P2398, DOI 10.1161/01.CIR.0000016641.12984.DC
   Moens AL, 2008, AM J PHYSIOL-HEART C, V294, pH1971, DOI 10.1152/ajpheart.91503.2007
   Moens AL, 2007, AM J CARDIOL, V99, P476, DOI 10.1016/j.amjcard.2006.08.057
   Porkert M, 2008, J HUM HYPERTENS, V22, P401, DOI 10.1038/sj.jhh.1002329
   Prasad S, 2000, NEW ENGL J MED, V343, P1342, DOI 10.1056/NEJM200011023431814
   Ramzy D, 2005, TRANSPLANTATION, V79, P876, DOI 10.1097/01.TP.0000157364.80712.45
   Rybalkin SD, 2003, CIRC RES, V93, P280, DOI 10.1161/01.RES.0000087541.15600.2B
   Sasaki K, 2006, P NATL ACAD SCI USA, V103, P14537, DOI 10.1073/pnas.0604144103
   Schulman SP, 2006, JAMA-J AM MED ASSOC, V295, P58, DOI 10.1001/jama.295.1.58
   Setoguchi S, 2001, J AM COLL CARDIOL, V38, P493, DOI 10.1016/S0735-1097(01)01382-1
   Shirodaria C, 2007, CIRCULATION, V115, P2262, DOI 10.1161/CIRCULATIONAHA.106.679084
   Stasch JP, 2011, CIRCULATION, V123, P2263, DOI 10.1161/CIRCULATIONAHA.110.981738
   Verhaar MC, 1998, CIRCULATION, V97, P237, DOI 10.1161/01.CIR.97.3.237
   Wohlfart P, 2008, J PHARMACOL EXP THER, V325, P370, DOI 10.1124/jpet.107.128009
   Xue HM, 2010, WORLD J SURG, V34, P1461, DOI 10.1007/s00268-010-0520-6
   Zhang YX, 2011, AM J PHYSIOL-HEART C, V301, pH634, DOI 10.1152/ajpheart.01315.2010
NR 46
TC 37
Z9 42
U1 0
U2 25
PU BENTHAM SCIENCE PUBL LTD
PI SHARJAH
PA EXECUTIVE STE Y26, PO BOX 7917, SAIF ZONE, 1200 BR SHARJAH, U ARAB
   EMIRATES
SN 1389-4501
J9 CURR DRUG TARGETS
JI Curr. Drug Targets
PD AUG
PY 2012
VL 13
IS 9
BP 1207
EP 1214
PG 8
WC Pharmacology & Pharmacy
WE Science Citation Index Expanded (SCI-EXPANDED)
SC Pharmacology & Pharmacy
GA 979RD
UT WOS:000306836600013
PM 22716077
DA 2022-03-12
ER

PT J
AU Xu, BA
   Jiang, W
   Wang, CY
   Weng, L
   Hu, XY
   Peng, JM
   Du, B
AF Xu, Biao
   Jiang, Wei
   Wang, Chun-Yao
   Weng, Li
   Hu, Xiao-Yun
   Peng, Jin-Min
   Du, Bin
TI Comparison of Space Glucose Control and Routine Glucose Management
   Protocol for Glycemic Control in Critically Ill Patients: A Prospective,
   Randomized Clinical Study
SO CHINESE MEDICAL JOURNAL
LA English
DT Article
DE Critical Illness; Glucose Control in Intensive Care; Hyperglycemia;
   Space Glucose Control; Enhanced Model Predictive Control
ID INTENSIVE-CARE-UNIT; PREDICTIVE CONTROL ALGORITHM; CARDIAC-SURGERY
   PATIENTS; INSULIN THERAPY; CONTROLLED-TRIAL; MEDICAL ICU; HYPERGLYCEMIA;
   INFUSION; HYPOGLYCEMIA; MORTALITY
AB Background: The Space Glucose Control (SGC) system is a computer-assisted device combining infusion pumps with the enhanced Model Predictive Control algorithm to achieve the target blood glucose (BG) level safely. The objective of this study was to evaluate the efficacy and safety of glycemic control by SGC with customized BG target range of 5.8-8.9 mmol/L in the critically ill patients.
   Methods: It is a randomized controlled trial of seventy critically ill patients with mechanical ventilation and hyperglycemia (BG >= 9.0 mmol/L). Thirty-six patients in the SGC group and 34 in the routine glucose management group were observed for three consecutive days. Target BG for both groups was 5.8-8.9 mmol/L. The primary outcome was the percentage time in the target range.
   Results: The percentage time within BG target range in the SGC group (69 +/- 15%) was significantly higher than in the routine management group (52 +/- 24%; P < 0.01). No measurement was <= 2.2 mmol/L, and there was only one episode of hypoglycemia (2.3-3.3 mmol/L) in each group. The average BG was significantly lower in the SGC group (7.8 +/- 0.7 mmol/L) than in the routine management group (9.1 +/- 1.6 mmol/L, P < 0.001). Target BG level was reached earlier in the SGC group than routine management group (2.5 +/- 2.9 vs. 12.1 15.3 h, P = 0.001). However, the SGC group performed worse for daily insulin requirement (59.8 +/- 39.3 vs. 28.4 +/- 36.7 U, P = 0.001) and sampling interval (2.0 +/- 0.5 vs. 3.7 +/- 0.5 h, P < 0.001) than the routine management group did. Multiple linear regression showed that the intervention group remained a significant individual predictor (P < 0.001) of the percentage time in target range.
   Conclusions: The SGC system, with a BG target of 5.8-8.9 mmol/L, resulted in effective and reliable glycemic control with few hypoglycemic episodes in critically ill patients with mechanical ventilation and hyperglycemia. However, the workload was increased.
C1 [Xu, Biao; Jiang, Wei; Wang, Chun-Yao; Weng, Li; Hu, Xiao-Yun; Peng, Jin-Min; Du, Bin] Peking Union Med Coll, Peking Union Med Coll Hosp, Med Intens Care Unit, Beijing 100730, Peoples R China.
   [Xu, Biao; Jiang, Wei; Wang, Chun-Yao; Weng, Li; Hu, Xiao-Yun; Peng, Jin-Min; Du, Bin] Chinese Acad Med Sci, Beijing 100730, Peoples R China.
   [Xu, Biao] 302 Mil Hosp China, Crit Care Ctr, Beijing 100039, Peoples R China.
RP Du, B (通讯作者)，Peking Union Med Coll, Peking Union Med Coll Hosp, Med Intens Care Unit, Beijing 100730, Peoples R China.; Du, B (通讯作者)，Chinese Acad Med Sci, Beijing 100730, Peoples R China.
EM dubin98@gmail.com
RI Du, Bin/K-4283-2013
OI Du, Bin/0000-0001-6237-2895; Weng, Li/0000-0003-0403-0752
CR Amrein K, 2014, BMC ENDOCR DISORD, V14, DOI 10.1186/1472-6823-14-62
   Amrein K, 2012, DIABETES TECHNOL THE, V14, P690, DOI 10.1089/dia.2012.0021
   Amrein K, 2010, DIABETES TECHNOL THE, V12, P405, DOI 10.1089/dia.2009.0147
   Arabi YM, 2008, CRIT CARE MED, V36, P3190, DOI 10.1097/CCM.0b013e31818f21aa
   ATKIN SH, 1991, ANN INTERN MED, V114, P1020, DOI 10.7326/0003-4819-114-12-1020
   Blaha J, 2009, DIABETES CARE, V32, P757, DOI 10.2337/dc08-1851
   Boyd JC, 2014, CLIN CHEM, V60, P644, DOI 10.1373/clinchem.2013.216366
   Brunkhorst FM, 2008, NEW ENGL J MED, V358, P125, DOI 10.1056/NEJMoa070716
   Cano NJM, 2009, CLIN NUTR, V28, P401, DOI 10.1016/j.clnu.2009.05.016
   Cordingley JJ, 2009, INTENS CARE MED, V35, P123, DOI 10.1007/s00134-008-1236-z
   De la Rosa GD, 2008, CRIT CARE, V12, DOI 10.1186/cc7017
   Finfer S, 2009, NEW ENGL J MED, V360, P1283, DOI 10.1056/NEJMoa0810625
   Finfer S, 2013, CRIT CARE, V17, DOI 10.1186/cc12537
   Finney SJ, 2003, JAMA-J AM MED ASSOC, V290, P2041, DOI 10.1001/jama.290.15.2041
   Gaies MG, 2010, PEDIATR CRIT CARE ME, V11, P234, DOI 10.1097/PCC.0b013e3181b806fc
   Goldberg PA, 2004, DIABETES CARE, V27, P461, DOI 10.2337/diacare.27.2.461
   Hassen MF, 2010, DIABETES RES CLIN PR, V87, P87, DOI 10.1016/j.diabres.2009.09.018
   Hovorka R, 2007, J CLIN ENDOCR METAB, V92, P2960, DOI 10.1210/jc.2007-0434
   Hovorka Roman, 2004, Diabetes Technol Ther, V6, P307, DOI 10.1089/152091504774197990
   Inoue S, 2013, CRIT CARE, V17, DOI 10.1186/cc12567
   Jacobi J, 2012, CRIT CARE MED, V40, P3251, DOI 10.1097/CCM.0b013e3182653269
   Kopecky P, 2013, BIOMED RES INT, V2013, DOI 10.1155/2013/186439
   Krinsley James S, 2015, J Diabetes Sci Technol, V9, P237, DOI 10.1177/1932296814566507
   Kulnik Roman, 2008, J Diabetes Sci Technol, V2, P963
   Le Huong T, 2013, J Diabetes Sci Technol, V7, P489
   McCowen KC, 2001, CRIT CARE CLIN, V17, P107, DOI 10.1016/S0749-0704(05)70154-8
   Newton CA, 2010, J HOSP MED, V5, P432, DOI 10.1002/jhm.816
   Pachler C, 2008, INTENS CARE MED, V34, P1224, DOI 10.1007/s00134-008-1033-8
   Pidcoke HF, 2010, CRIT CARE MED, V38, P471, DOI 10.1097/CCM.0b013e3181bc826f
   Plank J, 2006, DIABETES CARE, V29, P271, DOI 10.2337/diacare.29.02.06.dc05-1689
   Preiser JC, 2008, CRIT CARE MED, V36, P1391, DOI 10.1097/CCM.0b013e31816a16d0
   Rajendran Rajesh, 2014, J Diabetes Sci Technol, V8, P1081, DOI 10.1177/1932296814538940
   Salim A, 2009, AM SURGEON, V75, P25
   Scott MG, 2009, CLIN CHEM, V55, P18, DOI 10.1373/clinchem.2008.117291
   Van den Berghe G, 2006, NEW ENGL J MED, V354, P449, DOI 10.1056/NEJMoa052521
   Van den Berghe G, 2001, NEW ENGL J MED, V345, P1359, DOI 10.1056/NEJMoa011300
   Vlasselaers D, 2009, LANCET, V373, P547, DOI 10.1016/S0140-6736(09)60044-1
NR 37
TC 1
Z9 4
U1 0
U2 2
PU WOLTERS KLUWER MEDKNOW PUBLICATIONS
PI MUMBAI
PA WOLTERS KLUWER INDIA PVT LTD , A-202, 2ND FLR, QUBE, C T S  NO 1498A-2
   VILLAGE MAROL, ANDHERI EAST, MUMBAI, 400059, INDIA
SN 0366-6999
J9 CHINESE MED J-PEKING
JI Chin. Med. J.
PD SEP 5
PY 2017
VL 130
IS 17
BP 2041
EP 2049
DI 10.4103/0366-6999.213422
PG 9
WC Medicine, General & Internal
WE Science Citation Index Expanded (SCI-EXPANDED)
SC General & Internal Medicine
GA FE9NR
UT WOS:000408530900005
PM 28836546
OA Green Published, gold
DA 2022-03-12
ER

PT J
AU Wagenaar, GTM
   Hiemstra, PS
   Gosens, R
AF Wagenaar, Gerry T. M.
   Hiemstra, Pieter S.
   Gosens, Reinoud
TI Therapeutic potential of soluble guanylate cyclase modulators in
   neonatal chronic lung disease
SO AMERICAN JOURNAL OF PHYSIOLOGY-LUNG CELLULAR AND MOLECULAR PHYSIOLOGY
LA English
DT Article
DE airway remodeling; calcium response; fetal human airway smooth muscle
   cells; hyperoxia; oxidative stress; nitric oxide; soluble guanylate
   cyclase; guanosine 3 ', 5 '-cyclic monophosphate
ID HYPEROXIA-INDUCED LUNG; INHALED NITRIC-OXIDE; AIRWAY SMOOTH-MUSCLE;
   PULMONARY-HYPERTENSION; BRONCHOPULMONARY DYSPLASIA; ANIMAL-MODELS; HEART
   INJURY; GROWTH; SURVIVAL; ALVEOLARIZATION
AB Supplemental oxygen after premature birth results in aberrant airway, alveolar, and pulmonary vascular development with an increased risk for bronchopulmonary dysplasia, and development of wheeze and asthma, pulmonary hypertension, and chronic obstructive pulmonary disease in survivors. Although stimulation of the nitric oxide (NO)soluble guanylate cyclase (sGC)-cGMP signal transduction pathway has significant beneficial effects on disease development in animal models, so far this could not be translated to the clinic. Oxidative stress reduces the NO-sGC-cGMP pathway by oxidizing heme-bound sGC, resulting in inactivation or degradation of sGC. Reduced sGC activity and/or expression is associated with pathology due to premature birth, oxidative stress-induced lung injury, including impaired alveolar maturation, smooth muscle cell (SMC) proliferation and contraction, impaired airway relaxation and vasodilation, inflammation, pulmonary hypertension, right ventricular hypertrophy, and an aggravated response toward hyperoxia-induced neonatal lung injury. Recently, Britt et al. (10) demonstrated that histamine-induced Ca2+ responses were significantly elevated in hyperoxia-exposed fetal human airway SMCs compared with normoxic controls and that this hyperoxia-induced increase in the response was strongly reduced by NO-independent stimulation and activation of sGC. These recent studies highlight the therapeutic potential of sGC modulators in the treatment of preterm infants for respiratory distress with supplemental oxygen. Such treatment is aimed at improving aberrant alveolar and vascular development of the neonatal lung and preventing the development of wheezing and asthma in survivors of premature birth. In addition, these studies highlight the suitability of fetal human airway SMCs as a translational model for pathological airway changes in the neonate.
C1 [Wagenaar, Gerry T. M.] Leiden Univ, Med Ctr, Dept Pediat, Lab Neonatol, NL-2300 RC Leiden, Netherlands.
   [Hiemstra, Pieter S.] Leiden Univ, Med Ctr, Dept Pulmonol, NL-2300 RC Leiden, Netherlands.
   [Gosens, Reinoud] Univ Groningen, Dept Mol Pharmacol, Groningen, Netherlands.
   [Gosens, Reinoud] Univ Groningen, Groningen Res Inst Asthma & Chron Obstruct Pulm D, Groningen, Netherlands.
RP Wagenaar, GTM (通讯作者)，Leiden Univ, Med Ctr, Dept Pediat, Lab Neonatol, P3-P30,POB 9600, NL-2300 RC Leiden, Netherlands.
EM g.t.m.wagenaar@lumc.nl
RI /V-8478-2019; Hiemstra, Pieter S/K-8587-2018
OI Hiemstra, Pieter S/0000-0002-0238-5982; Gosens,
   Reinoud/0000-0002-5595-152X; Wagenaar, Gerry/0000-0001-5716-6018
CR Afshar S, 2003, AM J PHYSIOL-LUNG C, V284, pL749, DOI 10.1152/ajplung.00334.2002
   Bachiller PR, 2013, AM J PHYSIOL-LUNG C, V305, pL569, DOI 10.1152/ajplung.00401.2012
   Baker CD, 2014, PEDIAT ALLER IMM PUL, V27, P8, DOI 10.1089/ped.2013.0323
   Balasubramaniam V, 2003, AM J PHYSIOL-LUNG C, V284, pL964, DOI 10.1152/ajplung.00421.2002
   Balasubramaniam V, 2006, AM J PHYSIOL-LUNG C, V291, pL119, DOI 10.1152/ajplung.00395.2005
   Baraldi E, 2007, NEW ENGL J MED, V357, P1946, DOI 10.1056/NEJMra067279
   Barst RJ, 2014, CIRCULATION, V129, P1914, DOI 10.1161/CIRCULATIONAHA.113.005698
   Berger J, 2014, AM J PHYSIOL-LUNG C, V307, pL936, DOI 10.1152/ajplung.00159.2014
   Blacquiere MJ, 2009, EUR RESPIR J, V33, P1133, DOI 10.1183/09031936.00129608
   Britt RD, 2015, AM J PHYSIOL-LUNG C, V309, pL537, DOI 10.1152/ajplung.00232.2015
   Chen XY, 2015, AM J PHYSIOL-LUNG C, V309, pL262, DOI 10.1152/ajplung.00389.2014
   Cole FS, 2011, PEDIATRICS, V127, P363, DOI 10.1542/peds.2010-3507
   de Vissei YP, 2010, AM J RESP CRIT CARE, V182, P1239, DOI [10.1164/rccm.200909-1361OC, 10.1164/rccm.200909.1361OC]
   de Visser YP, 2009, RESP RES, V10, DOI 10.1186/1465-9921-10-30
   Enomoto M, 2014, AM J PHYSIOL-LUNG C, V306, pL207, DOI 10.1152/ajplung.00164.2013
   Evgenov OV, 2006, NAT REV DRUG DISCOV, V5, P755, DOI 10.1038/nrd2038
   Halvorsen T, 2005, PEDIAT ALLERG IMM-UK, V16, P487, DOI 10.1111/j.1399-3038.2005.00314.x
   Hartman WR, 2012, AM J PHYSIOL-LUNG C, V303, pL711, DOI 10.1152/ajplung.00037.2012
   Hwang TL, 1999, BRIT J PHARMACOL, V128, P577, DOI 10.1038/sj.bjp.0702830
   Jobe AH, 2011, CURR OPIN PEDIATR, V23, P167, DOI 10.1097/MOP.0b013e3283423e6b
   Kinsella JP, 2006, LANCET, V367, P1421, DOI 10.1016/S0140-6736(06)68615-7
   Kumawat K, 2013, FASEB J, V27, P1631, DOI 10.1096/fj.12-217539
   Kunig AM, 2005, AM J PHYSIOL-LUNG C, V289, pL529, DOI 10.1152/ajplung.00336.2004
   Ladha F, 2005, AM J RESP CRIT CARE, V172, P750, DOI 10.1164/rccm.200503-510OC
   Lin YJ, 2005, PEDIATR RES, V58, P22, DOI 10.1203/01.PDR.0000163378.94837.3E
   Madurga A, 2013, AM J PHYSIOL-LUNG C, V305, pL893, DOI 10.1152/ajplung.00267.2013
   McElhinney DB, 2014, CIRCULATION, V129, P1905, DOI 10.1161/CIRCULATIONAHA.114.009584
   Mercier JC, 2010, LANCET, V376, P346, DOI 10.1016/S0140-6736(10)60664-2
   Mukherjee S, 2012, AM J RESP CELL MOL, V46, P757, DOI 10.1165/rcmb.2011-0223OC
   O'Reilly M, 2014, AM J PHYSIOL-LUNG C, V307, pL948, DOI 10.1152/ajplung.00160.2014
   O'Reilly R, 2013, J ALLERGY CLIN IMMUN, V131, P1024, DOI 10.1016/j.jaci.2012.08.044
   Onugha H, 2015, NEONATOLOGY, V108, P65, DOI 10.1159/000380758
   Ricciardolo FLM, 2004, PHYSIOL REV, V84, P731, DOI 10.1152/physrev.00034.2003
   Strueby L, 2014, EXPERT REV RESP MED, V8, P327, DOI 10.1586/17476348.2014.899907
   ter Horst SAJ, 2007, AM J PHYSIOL-LUNG C, V293, P35, DOI 10.1152/ajplung.00381.2006
   Thebaud B, 2005, CIRCULATION, V112, P2477, DOI 10.1161/CIRCULATIONAHA.105.541524
   Thebaud B, 2007, AM J RESP CRIT CARE, V175, P978, DOI 10.1164/rccm.200611-1660PP
   Toque HA, 2010, EUR J PHARMACOL, V645, P158, DOI 10.1016/j.ejphar.2010.07.028
   Tourneux P, 2009, AM J PHYSIOL-LUNG C, V297, pL1103, DOI 10.1152/ajplung.00293.2009
   Trian T, 2007, J EXP MED, V204, P3173, DOI 10.1084/jem.20070956
   Vogel ER, 2014, AM J PHYSIOL-LUNG C, V307, pL978, DOI 10.1152/ajplung.00111.2014
   Wagenaar GTM, 2014, AM J PHYSIOL-LUNG C, V307, pL261, DOI 10.1152/ajplung.00345.2013
   Wagenaar GTM, 2013, AM J PHYSIOL-LUNG C, V305, pL341, DOI 10.1152/ajplung.00360.2012
   Wagenaar GTM, 2013, AM J PHYSIOL-LUNG C, V304, pL264, DOI 10.1152/ajplung.00073.2012
   Wang H, 2014, AM J PHYSIOL-LUNG C, V307, pL295, DOI 10.1152/ajplung.00208.2013
NR 45
TC 4
Z9 4
U1 0
U2 4
PU AMER PHYSIOLOGICAL SOC
PI BETHESDA
PA 9650 ROCKVILLE PIKE, BETHESDA, MD 20814 USA
SN 1040-0605
EI 1522-1504
J9 AM J PHYSIOL-LUNG C
JI Am. J. Physiol.-Lung Cell. Mol. Physiol.
PD NOV 15
PY 2015
VL 309
IS 10
BP L1037
EP L1040
DI 10.1152/ajplung.00333.2015
PG 4
WC Physiology; Respiratory System
WE Science Citation Index Expanded (SCI-EXPANDED)
SC Physiology; Respiratory System
GA CX7IZ
UT WOS:000365876700001
PM 26432873
OA Bronze
DA 2022-03-12
ER

PT J
AU Sawabe, T
   Chiba, T
   Kobayashi, A
   Nagasaka, K
   Aihara, K
   Takaya, A
AF Sawabe, Toshihiro
   Chiba, Toshiki
   Kobayashi, Akihiro
   Nagasaka, Kosuke
   Aihara, Kazuyuki
   Takaya, Akiyuki
TI A novel soluble guanylate cyclase activator with reduced risk of
   hypotension by short-acting vasodilation
SO PHARMACOLOGY RESEARCH & PERSPECTIVES
LA English
DT Article
DE acute decompensate heart failure; pharmacokinetic-pharmacodynamic;
   soluble guanylate cyclase activator; TY-55002
ID ACUTE HEART-FAILURE; CINACIGUAT BAY 58-2667; ESC GUIDELINES;
   PHARMACOKINETICS; PHARMACODYNAMICS; CLEVIDIPINE; MECHANISMS; DIAGNOSIS;
   MODEL
AB Cinaciguat, a soluble guanylate cyclase (sGC) activator, was under clinical development for use in acute decompensated heart failure (ADHF), but was discontinued due to occurrence of hypotension. We hypothesized that short-term activation of sGC in ADHF patients would exert a vasodilative effect without hypotension irrespective of disease state, using a novel short-acting sGC activator, TY-55002. The objective of this study was to investigate the vasodilation and hemodynamic effects of TY-55002 in comparison with those of cinaciguat. TY-55002 and cinaciguat activated both normal and heme-oxidized sGC in a dose-dependent manner and caused rapid relaxation of phenylephrine-contracted rat aorta. However, TY-55002 had a milder effect than cinaciguat in enhancing the dose-activity response between normal and oxidized sGC. Therefore, we suggest that the pharmacological effect of TY-55002 is less subject than cinaciguat to oxidative stress associated with complications such as cardiovascular disease or diabetes. In normal dogs, the effects of intravenous TY-55002 or cinaciguat on blood pressure were evaluated in conjunction with the plasma concentrations of the compounds, and pharmacokinetic (PK)-pharmacodynamic (PD) analyses were carried out. The plasma-to-effect-site transfer rate constant (Ke(0)) for TY-55002 was three times greater than for cinaciguat. On the other hand, there was a small difference in blood half-life (T-1/2) between the compounds. It is possible that the rapid fall in blood pressure after the initial administration of TY-55002 and the quick recovery after cessation were due to the pharmacodynamic property of the compound. In heart failure-model dogs, TY-55002 and cinaciguat improved the condition to the same degree, and the short-term action of TY-55002 was replicated. In conclusion, TY-55002 is a novel short-acting sGC activator, which offers the possibility of easy dose management without excessive hypotension. It therefore holds potential to serve as an innovative drug in the pharmacotherapy of ADHF.
C1 [Sawabe, Toshihiro; Chiba, Toshiki; Kobayashi, Akihiro; Nagasaka, Kosuke; Aihara, Kazuyuki] TOA EIYO LTD, Fukushima Res Labs, R&D Dept, Iizuka, Fukushima, Japan.
   [Takaya, Akiyuki] TOA EIYO LTD, Tokyo Res Labs, R&D Dept, Saitama, Japan.
RP Sawabe, T (通讯作者)，TOA EIYO LTD, Fukushima Res Labs, R&D Dept, Iizuka, Fukushima, Japan.
EM sawabe.toshihiro@toaeiyo.co.jp
OI Kobayashi, Akihiro/0000-0002-0375-3388
CR Alzahri Mohammad S, 2016, Card Fail Rev, V2, P51, DOI 10.15420/cfr.2016:3:3
   Bauersachs J, 2004, CURR VASC PHARMACOL, V2, P115, DOI 10.2174/1570161043476447
   Benz K, 2007, KIDNEY BLOOD PRESS R, V30, P224, DOI 10.1159/000104091
   Boerrigter G, 2007, HYPERTENSION, V49, P1128, DOI 10.1161/HYPERTENSIONAHA.106.083832
   Carlson MD, 2013, J CARD FAIL, V19, P478, DOI 10.1016/j.cardfail.2013.05.007
   Chambord J, 2017, INT J CLIN PHARM-NET, V39, P536, DOI 10.1007/s11096-017-0459-x
   Charniot JC, 2008, REJUV RES, V11, P393, DOI 10.1089/rej.2008.0663
   Cook C, 2014, INT J CARDIOL, V171, P368, DOI 10.1016/j.ijcard.2013.12.028
   Cotter G, 2008, EUR J HEART FAIL, V10, P165, DOI 10.1016/j.ejheart.2008.01.007
   Dickstein K, 2008, EUR HEART J, V29, P2388, DOI 10.1093/eurheartj/ehn309
   Erdmann E, 2013, EUR HEART J, V34, P57, DOI 10.1093/eurheartj/ehs196
   Ericsson H, 1999, BRIT J CLIN PHARMACO, V47, P531, DOI 10.1046/j.1365-2125.1999.00933.x
   Evgenov OV, 2006, NAT REV DRUG DISCOV, V5, P755, DOI 10.1038/nrd2038
   Fraccarollo D, 2014, BASIC RES CARDIOL, V109, DOI 10.1007/s00395-014-0421-1
   Frey R, 2008, J CLIN PHARMACOL, V48, P1400, DOI 10.1177/0091270008322906
   Ganda Anjali, 2010, Curr Heart Fail Rep, V7, P66, DOI 10.1007/s11897-010-0009-5
   Gheorghiade M, 2012, EUR J HEART FAIL, V14, P1056, DOI 10.1093/eurjhf/hfs093
   Gheorghiade M, 2010, EUR J HEART FAIL, V12, P423, DOI 10.1093/eurjhf/hfq045
   Gheorghiade M, 2009, J AM COLL CARDIOL, V53, P557, DOI 10.1016/j.jacc.2008.10.041
   Gnanaraj JF, 2013, KIDNEY INT, V83, P384, DOI 10.1038/ki.2012.406
   Hoffmann M, 2007, BMC PHARM, V7, P1
   Kukreja RC, 2012, J AM COLL CARDIOL, V59, P1921, DOI 10.1016/j.jacc.2011.09.086
   Lerman A, 2005, CIRCULATION, V111, P363, DOI 10.1161/01.CIR.0000153339.27064.14
   Leto L, 2014, HEART FAIL REV, V19, P237, DOI 10.1007/s10741-012-9354-7
   Lisy O, 2001, HYPERTENSION, V37, P1089, DOI 10.1161/01.HYP.37.4.1089
   Martin F, 2010, J BIOL CHEM, V285, P22651, DOI 10.1074/jbc.M110.111559
   Metra M, 2012, EUR HEART J, V33, P2135, DOI 10.1093/eurheartj/ehs205
   Mozaffarian D, 2016, CIRCULATION, V133, pE38, DOI 10.1161/CIR.0000000000000350
   Mueck W, 2010, CLIN PHARMACOKINET, V49, P119, DOI 10.2165/11317590-000000000-00000
   Onogawa Toshiyuki, 2011, Cardiovasc Drugs Ther, V25 Suppl 1, pS67, DOI 10.1007/s10557-011-6350-4
   Palazzuoli A, 2015, CRIT CARE, V19, DOI 10.1186/s13054-015-1017-3
   Pollack CV, 2009, ANN EMERG MED, V53, P329, DOI 10.1016/j.annemergmed.2008.04.025
   Ponikowski P, 2016, EUR HEART J, V37, P2129, DOI 10.1093/eurheartj/ehw128
   RIEGGER AJG, 1982, CLIN SCI, V62, P465, DOI 10.1042/cs0620465
   Sackner-Bernstein JD, 2005, CIRCULATION, V111, P1487, DOI 10.1161/01.CIR.0000159340.93220.E4
   Sharma Rajesh, 2002, Congest Heart Fail, V8, P165, DOI 10.1111/j.1527-5299.2002.00714.x
   SHEINER LB, 1979, CLIN PHARMACOL THER, V25, P358
   Stasch JP, 2006, J CLIN INVEST, V116, P2552, DOI 10.1172/JCI28371
   Voors AA, 2012, EUR J HEART FAIL, V14, P955, DOI 10.1093/eurjhf/hfs122
   Zhao Y, 2010, BIOCHEMISTRY-US, V5, P10848
NR 40
TC 4
Z9 4
U1 0
U2 0
PU JOHN WILEY & SONS LTD
PI CHICHESTER
PA THE ATRIUM, SOUTHERN GATE, CHICHESTER PO19 8SQ, W SUSSEX, ENGLAND
SN 2052-1707
J9 PHARMACOL RES PERSPE
JI Pharmacol. Res. Perspect.
PD APR
PY 2019
VL 7
IS 2
AR e00463
DI 10.1002/prp2.463
PG 9
WC Pharmacology & Pharmacy
WE Science Citation Index Expanded (SCI-EXPANDED)
SC Pharmacology & Pharmacy
GA HT6EI
UT WOS:000464656600001
PM 30873284
OA Green Published, gold
DA 2022-03-12
ER

PT J
AU Khalid, RR
   Siddiqi, AR
   Mylonas, E
   Maryam, A
   Kokkinidis, M
AF Khalid, Rana Rehan
   Siddiqi, Abdul Rauf
   Mylonas, Efstratios
   Maryam, Arooma
   Kokkinidis, Michael
TI Dynamic Characterization of the Human Heme Nitric Oxide/Oxygen (HNOX)
   Domain under the Influence of Diatomic Gaseous Ligands
SO INTERNATIONAL JOURNAL OF MOLECULAR SCIENCES
LA English
DT Article
DE quantum calculations; soluble guanylate cyclase; molecular dynamics
   simulations; metal center parameter builder; hydrogen bond occupancy;
   principal component analysis
ID SOLUBLE GUANYLATE-CYCLASE; STRUCTURE VALIDATION; PROTEIN; OXIDE;
   BINDING; NO; MECHANISM; GEOMETRY; MODELS
AB Soluble guanylate cyclase (sGC) regulates numerous physiological processes. The subunit Heme Nitric Oxide/Oxygen (HNOX) domain makes this protein sensitive to small gaseous ligands. The structural basis of the activation mechanism of sGC under the influence of ligands (NO, O-2, CO) is poorly understood. We examine the effect of different ligands on the human sGC HNOX domain. HNOX systems with gaseous ligands were generated and explored using Molecular Dynamics (MD). The distance between heme Fe2+ and histidine in the NO-ligated HNOX (NO-HNOX) system is larger compared to the O-2, CO systems. NO-HNOX rapidly adopts the conformation of the five-group metal coordination system. Loops , , and helix-f exhibit increased mobility and different hydrogen bond networks in NO-HNOX compared to the other systems. The removal of His from the Fe coordination sphere in NO-HNOX is assisted by interaction of the imidazole ring with the surrounding residues which in turn leads to the release of signaling helix-f and activation of the sGC enzyme. Insights into the conformational dynamics of a human sGC HNOX domain, especially for regions which are functionally critical for signal transduction, are valuable in the understanding of cardiovascular diseases.
C1 [Khalid, Rana Rehan; Siddiqi, Abdul Rauf; Maryam, Arooma] COMSATS Univ, Dept Biosci, Islamabad 45550, Pakistan.
   [Khalid, Rana Rehan; Kokkinidis, Michael] Univ Crete, Dept Biol, Iraklion 70013, Greece.
   [Mylonas, Efstratios; Kokkinidis, Michael] Fdn Res & Technol Hellas IMBB FORTH, Inst Mol Biol & Biotechnol, Iraklion 70013, Greece.
RP Siddiqi, AR (通讯作者)，COMSATS Univ, Dept Biosci, Islamabad 45550, Pakistan.; Kokkinidis, M (通讯作者)，Univ Crete, Dept Biol, Iraklion 70013, Greece.; Kokkinidis, M (通讯作者)，Fdn Res & Technol Hellas IMBB FORTH, Inst Mol Biol & Biotechnol, Iraklion 70013, Greece.
EM ray.binm@gmail.com; abdulraufsher@gmail.com;
   stratos_mylonas@imbb.forth.gr; aroomabinm@yahoo.com;
   kokkinid@imbb.forth.gr
RI Mylonas, Efstratios/AAC-4948-2022
OI Khalid, Rana Rehan/0000-0003-4682-4032; Mylonas,
   Efstratios/0000-0003-4476-3010; Kokkinidis, Michael/0000-0002-3112-6904;
   Maryam, Arooma/0000-0002-5479-2029
FU Erasmus Mundus Action 2 [552850-EM-1-2014-1-IT-ERA MUNDUS-EMA21]; Higher
   Education Commission (HEC) of PakistanHigher Education Commission of
   Pakistan [NRPU 4050]; European UnionEuropean Commission; Greece
FX This research was partially funded by Erasmus Mundus Action 2, Strand I
   552850-EM-1-2014-1-IT-ERA MUNDUS-EMA21 and Higher Education Commission
   (HEC) of Pakistan, grant number NRPU 4050. This work was co-financed by
   Greece and the European Union in the framework of the project "NATIONAL
   RESEARCH INFRASTRUCTURES ON INTEGRATED STRUCTURAL BIOLOGY, DRUG
   SCREENING EFFORTS AND DRUG TARGET FUNCTIONAL CHARACTERIZATION-NSPIRED"
   from the EPAnEK 2014-2020 action, operational programme
   "Competitiveness-Entrepreneurship-Innovation".
CR ALTSCHUL SF, 1990, J MOL BIOL, V215, P403, DOI 10.1016/S0022-2836(05)80360-2
   AMADEI A, 1993, PROTEINS, V17, P412, DOI 10.1002/prot.340170408
   Bakan A, 2011, BIOINFORMATICS, V27, P1575, DOI 10.1093/bioinformatics/btr168
   Ballou DP, 2002, P NATL ACAD SCI USA, V99, P12097, DOI 10.1073/pnas.192209799
   Beste KY, 2013, PLOS ONE, V8, DOI 10.1371/journal.pone.0070223
   Bikiel DE, 2006, PHYS CHEM CHEM PHYS, V8, P5611, DOI 10.1039/b611741b
   Campbell MG, 2014, P NATL ACAD SCI USA, V111, P2960, DOI 10.1073/pnas.1400711111
   Capece L, 2008, BIOCHEMISTRY-US, V47, P9416, DOI 10.1021/bi800682k
   Case D. A., 2016, AMBER
   Chakravorty DK, 2012, J AM CHEM SOC, V134, P3367, DOI 10.1021/ja208047b
   Chen VB, 2010, ACTA CRYSTALLOGR D, V66, P12, DOI 10.1107/S0907444909042073
   Darden T, 1999, STRUCT FOLD DES, V7, pR55, DOI 10.1016/S0969-2126(99)80033-1
   DeLano, 2002, PYMOL MOL GRAPHICS S
   Derbyshire Emily R., 2009, V191, P17, DOI 10.1007/978-3-540-68964-5_2
   Ellison MK, 2002, J AM CHEM SOC, V124, P13833, DOI 10.1021/ja0207145
   ENEMARK JH, 1974, COORDIN CHEM REV, V13, P339, DOI 10.1016/S0010-8545(00)80259-3
   Frenking G, 2000, CHEM REV, V100, P717, DOI 10.1021/cr980401l
   Friebe A, 2003, CIRC RES, V93, P96, DOI 10.1161/01.RES.0000082524.34487.31
   Frisch  M.J., 2016, GAUSSIAN 09 REVISION, DOI [10.1159/000348293, DOI 10.1159/000348293]
   GIUILI G, 1992, FEBS LETT, V304, P83, DOI 10.1016/0014-5793(92)80594-7
   Goddard TD, 2007, J STRUCT BIOL, V157, P281, DOI 10.1016/j.jsb.2006.06.010
   Gonnet P, 2007, J COMPUT PHYS, V220, P740, DOI 10.1016/j.jcp.2006.05.032
   Humphrey W, 1996, J MOL GRAPH MODEL, V14, P33, DOI 10.1016/0263-7855(96)00018-5
   Jain R, 2003, J BIOL INORG CHEM, V8, P1, DOI 10.1007/s00775-002-0405-8
   Karow DS, 2004, BIOCHEMISTRY-US, V43, P10203, DOI 10.1021/bi049374l
   Khalid RR, 2018, MOLECULES, V23, DOI 10.3390/molecules23092141
   Krieger E, 2002, PROTEINS, V47, P393, DOI 10.1002/prot.10104
   Laskowski RA, 2011, J CHEM INF MODEL, V51, P2778, DOI 10.1021/ci200227u
   Li PF, 2016, J CHEM INF MODEL, V56, P599, DOI 10.1021/acs.jcim.5b00674
   Lovell SC, 2003, PROTEINS, V50, P437, DOI 10.1002/prot.10286
   Ma XL, 2007, EMBO J, V26, P578, DOI 10.1038/sj.emboj.7601521
   Maier JA, 2015, J CHEM THEORY COMPUT, V11, P3696, DOI 10.1021/acs.jctc.5b00255
   Mark P, 2001, J PHYS CHEM A, V105, P9954, DOI 10.1021/jp003020w
   Marti MA, 2005, J AM CHEM SOC, V127, P7721, DOI 10.1021/ja042870c
   Pellicena P, 2004, P NATL ACAD SCI USA, V101, P12854, DOI 10.1073/pnas.0405188101
   Pyriochou A, 2005, CELL SIGNAL, V17, P407, DOI 10.1016/j.cellsig.2004.09.008
   Roe DR, 2013, J CHEM THEORY COMPUT, V9, P3084, DOI 10.1021/ct400341p
   Rovira C, 1997, J PHYS CHEM A, V101, P8914, DOI 10.1021/jp9722115
   Schelvis JPM, 2000, J PHYS CHEM B, V104, P10844, DOI 10.1021/jp0016434
   Seminario JM, 1996, INT J QUANTUM CHEM, V60, P1271, DOI 10.1002/(SICI)1097-461X(1996)60:7<1271::AID-QUA8>3.0.CO;2-W
   Stone JR, 1996, BIOCHEMISTRY-US, V35, P1093, DOI 10.1021/bi9519718
   Tai K, 2002, J AM CHEM SOC, V124, P6153, DOI 10.1021/ja017310h
   TEETER MM, 1990, J PHYS CHEM-US, V94, P8091, DOI 10.1021/j100384a021
   Tirado-Rives J, 2008, J CHEM THEORY COMPUT, V4, P297, DOI 10.1021/ct700248k
   Turner P., 2005, XMGRACE VERSION 5 1
   Uchida T, 2005, J BIOL CHEM, V280, P21358, DOI 10.1074/jbc.M412350200
   Underbakke ES, 2013, P NATL ACAD SCI USA, V110, P6777, DOI 10.1073/pnas.1301934110
   vanAalten DMF, 1995, PROTEIN ENG, V8, P1129
   WEBB B, 2014, CURR PROTOC BIOINF, V5, P6, DOI DOI 10.1002/0471250953.BI0506S47
   Williams T., 2010, GNUPLOT 4 4 INTERACT
   Zhang Y, 2004, PROTEINS, V57, P702, DOI 10.1002/prot.20264
   Zhao Y, 1999, P NATL ACAD SCI USA, V96, P14753, DOI 10.1073/pnas.96.26.14753
NR 52
TC 5
Z9 5
U1 0
U2 5
PU MDPI
PI BASEL
PA ST ALBAN-ANLAGE 66, CH-4052 BASEL, SWITZERLAND
SN 1422-0067
J9 INT J MOL SCI
JI Int. J. Mol. Sci.
PD FEB 1
PY 2019
VL 20
IS 3
AR 698
DI 10.3390/ijms20030698
PG 15
WC Biochemistry & Molecular Biology; Chemistry, Multidisciplinary
WE Science Citation Index Expanded (SCI-EXPANDED)
SC Biochemistry & Molecular Biology; Chemistry
GA HQ4WR
UT WOS:000462412500242
PM 30736292
OA Green Published, Green Submitted, gold
DA 2022-03-12
ER

PT J
AU Gileadi, O
AF Gileadi, Opher
TI Structures of soluble guanylate cyclase: implications for regulatory
   mechanisms and drug development
SO BIOCHEMICAL SOCIETY TRANSACTIONS
LA English
DT Article
DE allosteric regulation; cGMP; guanylate cyclase; hypertension; nitric
   oxide; vasodilation
ID NITRIC-OXIDE; CRYSTAL-STRUCTURE; CATALYTIC DOMAINS; ACTIVATION; BINDING;
   ATP; NO; CINACIGUAT; RIOCIGUAT; INSIGHTS
AB Activation of cGMP synthesis leads to vasodilation, and is an important mechanism in clinical treatment of angina, heart failure, and severe peripheral and pulmonary hypertension. The nitric oxide-responsive sGC (soluble guanylate cyclase) has been the target of recent drug discovery efforts. The present review surveys recent data on the structure and regulation of sGC, and the prospects of new avenues for therapeutic intervention.
C1 Univ Oxford, Struct Gen Consortium, Oxford OX3 7DQ, England.
RP Gileadi, O (通讯作者)，Univ Oxford, Struct Gen Consortium, Old Rd Campus Res Bldg,Roosevelt Dr, Oxford OX3 7DQ, England.
EM opher.gileadi@sgc.ox.ac.uk
RI Gileadi, Opher/F-1105-2013
OI Gileadi, Opher/0000-0001-6886-898X
FU AbbVieAbbVie; Boehringer Ingelhelm; Canada Foundation for
   InnovationCanada Foundation for InnovationCGIAR; Canadian Institutes for
   Health ResearchCanadian Institutes of Health Research (CIHR); Genome
   CanadaGenome Canada; GlaxoSmithKlineGlaxoSmithKline; JanssenJohnson &
   JohnsonJohnson & Johnson USAJanssen Biotech Inc; Lilly CanadaEli Lilly;
   Novartis Research Foundation; Ontario Ministry of Economic Development
   and Innovation; PfizerPfizer; TakedaTakeda Pharmaceutical Company Ltd;
   Wellcome TrustWellcome TrustEuropean Commission [092809/Z/10/Z]
FX The SGC is a registered charity (number 1097737) that receives funds
   from AbbVie, Boehringer Ingelhelm, the Canada Foundation for Innovation,
   the Canadian Institutes for Health Research, Genome Canada,
   GlaxoSmithKline, Janssen, Lilly Canada, the Novartis Research
   Foundation, the Ontario Ministry of Economic Development and Innovation,
   Pfizer, Takeda and the Wellcome Trust [grant number 092809/Z/10/Z].
CR Allerston CK, 2013, PLOS ONE, V8, DOI 10.1371/journal.pone.0057644
   American Gastroenterological Association, 2003, Gastroenterology, V124, P233
   Baskaran P, 2011, PLOS ONE, V6, DOI 10.1371/journal.pone.0026976
   Beste KY, 2012, BIOCHEMISTRY-US, V51, P194, DOI 10.1021/bi201259y
   Cary SPL, 2006, TRENDS BIOCHEM SCI, V31, P231, DOI 10.1016/j.tibs.2006.02.003
   Cary SPL, 2005, P NATL ACAD SCI USA, V102, P13064, DOI 10.1073/pnas.0506289102
   Derbyshire ER, 2012, ANNU REV BIOCHEM, V81, P533, DOI 10.1146/annurev-biochem-050410-100030
   Derbyshire ER, 2009, BIOCHEMISTRY-US, V48, P7519, DOI 10.1021/bi900696x
   Duda T, 2011, BIOCHEMISTRY-US, V50, P1213, DOI 10.1021/bi1018978
   Duda T, 2010, FEBS J, V277, P2550, DOI 10.1111/j.1742-4658.2010.07670.x
   Fernhoff NB, 2009, P NATL ACAD SCI USA, V106, P21602, DOI 10.1073/pnas.0911083106
   Follmann M, 2013, ANGEW CHEM INT EDIT, V52, P9442, DOI 10.1002/anie.201302588
   Friebe A, 1999, BIOCHEMISTRY-US, V38, P15253, DOI 10.1021/bi9908944
   Friebe A, 1997, BIOCHEMISTRY-US, V36, P1194, DOI 10.1021/bi962047w
   Fritz BG, 2013, BIOCHEMISTRY-US, V52, P1568, DOI 10.1021/bi301570m
   Gheorghiade M, 2012, EUR J HEART FAIL, V14, P1056, DOI 10.1093/eurjhf/hfs093
   Ghofrani HA, 2013, NEW ENGL J MED, V369, P330, DOI 10.1056/NEJMoa1209655
   Ghofrani HA, 2013, NEW ENGL J MED, V369, P319, DOI 10.1056/NEJMoa1209657
   Kumar V, 2013, BIOCHEMISTRY-US, V52, P3601, DOI 10.1021/bi301657w
   Linder JU, 2006, CELL MOL LIFE SCI, V63, P1736, DOI 10.1007/s00018-006-6072-0
   Ma XL, 2007, EMBO J, V26, P578, DOI 10.1038/sj.emboj.7601521
   Ma XL, 2010, BMC STRUCT BIOL, V10, DOI 10.1186/1472-6807-10-2
   Martin E, 2005, METHOD ENZYMOL, V396, P478, DOI 10.1016/S0076-6879(05)96040-0
   Martin E, 2003, P NATL ACAD SCI USA, V100, P9208, DOI 10.1073/pnas.1633590100
   Martin E, 2012, BIOCHEMISTRY-US, V51, P2737, DOI 10.1021/bi300105s
   Martin F, 2010, J BIOL CHEM, V285, P22651, DOI 10.1074/jbc.M110.111559
   Mujoo K, 2010, NITRIC OXIDE-BIOL CH, V22, P43, DOI 10.1016/j.niox.2009.11.007
   Murad F, 2011, RAMBAM MAIMONIDES ME, V2, DOI 10.5041/RMMJ.10038
   Purohit R, 2013, PROTEIN SCI, V22, P1439, DOI 10.1002/pro.2331
   Rauch A, 2008, P NATL ACAD SCI USA, V105, P15720, DOI 10.1073/pnas.0808473105
   Robinson JW, 2012, SCI SIGNAL, V5, DOI 10.1126/scisignal.2003253
   Ruiz-Stewart I, 2004, P NATL ACAD SCI USA, V101, P37, DOI 10.1073/pnas.0305080101
   Ruiz-Stewart I, 2002, EUR J BIOCHEM, V269, P2186, DOI 10.1046/j.1432-1033.2002.02874.x
   Schmidt P, 2003, EUR J PHARMACOL, V468, P167, DOI 10.1016/S0014-2999(03)01674-1
   Stasch JP, 2011, CIRCULATION, V123, P2263, DOI 10.1161/CIRCULATIONAHA.110.981738
   Tesmer JJG, 1997, SCIENCE, V278, P1907, DOI 10.1126/science.278.5345.1907
   Tesmer JJG, 1999, SCIENCE, V285, P756, DOI 10.1126/science.285.5428.756
   Voors AA, 2012, EUR J HEART FAIL, V14, P955, DOI 10.1093/eurjhf/hfs122
   Whisnant RE, 1996, P NATL ACAD SCI USA, V93, P6621, DOI 10.1073/pnas.93.13.6621
   Winger JA, 2005, BIOCHEMISTRY-US, V44, P4083, DOI 10.1021/bi047601d
   Winger JA, 2008, BMC STRUCT BIOL, V8, DOI 10.1186/1472-6807-8-42
   Winter MB, 2011, P NATL ACAD SCI USA, V108, pE881, DOI 10.1073/pnas.1114038108
NR 42
TC 16
Z9 16
U1 0
U2 3
PU PORTLAND PRESS LTD
PI LONDON
PA CHARLES DARWIN HOUSE, 12 ROGER STREET, LONDON WC1N 2JU, ENGLAND
SN 0300-5127
EI 1470-8752
J9 BIOCHEM SOC T
JI Biochem. Soc. Trans.
PD FEB
PY 2014
VL 42
BP 108
EP 113
DI 10.1042/BST20130228
PN 1
PG 6
WC Biochemistry & Molecular Biology
WE Science Citation Index Expanded (SCI-EXPANDED)
SC Biochemistry & Molecular Biology
GA AD7LC
UT WOS:000333444400016
PM 24450636
OA hybrid, Green Submitted, Green Published
DA 2022-03-12
ER

PT J
AU Rottlander, D
   Beucher, H
   Al Ghaddioui, K
   Boekstegers, P
AF Rottlaender, Dennis
   Beucher, Harald
   Al Ghaddioui, Karim
   Boekstegers, Peter
TI Continuous atrial pressure monitoring via steerable guide catheter in
   transcatheter mitral and tricuspid edge-to-edge repair
SO CATHETERIZATION AND CARDIOVASCULAR INTERVENTIONS
LA English
DT Article; Early Access
DE left atrial pressure; right atrial pressure; transcatheter tricuspid
   valve repair
ID VALVE REPAIR; REGURGITATION
AB Transcatheter edge-to-edge repair (TEER) has emerged to address severe mitral and tricuspid valve regurgitation in patients who are at high perioperative risk for open-heart surgery. No clinical data is available for continuous left and right atrial pressure monitoring using the steerable guiding catheter (SGC) during TEER. In a prospective single-center study, 40 patients with severe mitral (n = 20) or tricuspid (n = 20) regurgitation underwent TEER with the registration of atrial pressure via the SGC. All patients had successful TEER using the PASCAL Ace repair system, while atrial pressure was monitored continuously via the SGC. Simultaneous right or left atrial pressure monitoring via the SGC and a pigtail catheter during mitral and tricuspid TEER showed excellent reliability for SGC pressure registration. While for mitral TEER the beneficial effects of continuous atrial pressure monitoring are well known, we further evaluated the outcome of patients with tricuspid TEER. Echocardiographic and clinical results after tricuspid TEER showed a reduction of quantitative echocardiographic tricuspid regurgitation parameters and improved New York Heart Association classification after 3-month follow-up. Also, qualitative tricuspid valve assessment showed improved tricuspid regurgitation classification postimplantation and at 3-month follow-up. Furthermore, right atrial pressure was reduced by 37.6% and mean right atrial pressure by 30.6% after successful tricuspid TEER using the PASCAL Ace device. Continuous atrial pressure monitoring using the SGC of the PASCAL Ace repair system is reliable during mitral and tricuspid TEER. Furthermore, successful tricuspid TEER leads to reduced right atrial pressure.
C1 [Rottlaender, Dennis] Krankenhaus Porz Rhein, Dept Cardiol, Cologne, Germany.
   [Rottlaender, Dennis; Boekstegers, Peter] Univ Witten Herdecke, Fac Hlth, Sch Med, Dept Cardiol, Witten, Germany.
   [Beucher, Harald; Al Ghaddioui, Karim; Boekstegers, Peter] Helios Klinikum Siegburg, Dept Cardiol, Ringstr 49, D-53721 Siegburg, Germany.
RP Boekstegers, P (通讯作者)，Helios Klinikum Siegburg, Dept Cardiol, Ringstr 49, D-53721 Siegburg, Germany.
EM peter.boekstegers@helios-gesundheit.de
CR Eleid MF, 2018, CATHETER CARDIO INTE, V92, P374, DOI 10.1002/ccd.27430
   Fam NP, 2019, JACC-CARDIOVASC INTE, V12, P2488, DOI 10.1016/j.jcin.2019.09.046
   Gajjar M, 2017, JACC-CARDIOVASC INTE, V10, P1466, DOI 10.1016/j.jcin.2017.05.053
   Grayburn PA, 2013, CIRCULATION, V128, P1667, DOI 10.1161/CIRCULATIONAHA.112.001039
   Hahn RT, 2019, JACC-CARDIOVASC IMAG, V12, P469, DOI 10.1016/j.jcmg.2018.07.033
   Horstkotte J, 2016, CATHETER CARDIO INTE, V88, P1134, DOI 10.1002/ccd.26504
   Nath J, 2004, J AM COLL CARDIOL, V43, P405, DOI 10.1016/j.jacc.2003.09.036
   Nickenig G, 2019, LANCET, V394, P2002, DOI 10.1016/S0140-6736(19)32600-5
   Rao S, 2013, CATHETER CARDIO INTE, V81, P162, DOI 10.1002/ccd.24309
   Ruf TF, 2021, JACC-CARDIOVASC INTE, V14, P1231, DOI 10.1016/j.jcin.2021.03.033
   Stone GW, 2018, NEW ENGL J MED, V379, P2307, DOI 10.1056/NEJMoa1806640
   Tang GHL, 2018, J INTERV CARDIOL, V31, P907, DOI 10.1111/joic.12557
   Wang N, 2019, EUR HEART J, V40, P476, DOI 10.1093/eurheartj/ehy641
NR 13
TC 0
Z9 0
U1 0
U2 0
PU WILEY
PI HOBOKEN
PA 111 RIVER ST, HOBOKEN 07030-5774, NJ USA
SN 1522-1946
EI 1522-726X
J9 CATHETER CARDIO INTE
JI Catheter. Cardiovasc. Interv.
DI 10.1002/ccd.30109
EA FEB 2022
PG 11
WC Cardiac & Cardiovascular Systems
WE Science Citation Index Expanded (SCI-EXPANDED)
SC Cardiovascular System & Cardiology
GA YS2NV
UT WOS:000750520200001
PM 35114055
OA hybrid
DA 2022-03-12
ER

PT J
AU Bader, B
   Butt, E
   Palmetshofer, A
   Walter, U
   Jarchau, T
   Drueckes, P
AF Bader, B
   Butt, E
   Palmetshofer, A
   Walter, U
   Jarchau, T
   Drueckes, P
TI A cGMP-dependent protein kinase assay for high throughput screening
   based on time-resolved fluorescence resonance energy transfer
SO JOURNAL OF BIOMOLECULAR SCREENING
LA English
DT Article
ID INTACT HUMAN PLATELETS; PHOSPHOPROTEIN SERINE-239 PHOSPHORYLATION;
   SPONTANEOUSLY HYPERTENSIVE RATS; SCINTILLATION PROXIMITY-ASSAY; SOLUBLE
   GUANYLYL CYCLASE; FOCAL ADHESION; IN-VITRO; ENDOTHELIAL DYSFUNCTION;
   NITRIC-OXIDE; CYCLIC-GMP
AB Activation of cyclic GMP-dependent protein kinase (cGK) is an important event in the regulation of blood pressure and platelet function. Upstream signals are the generation of nitric oxide (NO) by NO synthases and the subsequent rise in cyclic GMP levels mediated by NO-dependent guanylyl cyclases (GCs). The identification of new cGK activators by high throughput screening (HTS) may lead to the development of a novel class of therapeutics for the treatment of cardiovascular diseases. Therefore, a homogeneous, nonradioactive assay for cGK activity was developed using a biotinylated peptide derived from vasodilator-stimulated phosphoprotein (VASP), a well-characterized natural cGK substrate. The phosphorylated peptide could be detected by a VASP-specific monoclonal phosphoserine antibody and a fluorescent detection system consisting of a europium-labeled secondary antibody and allophycocyanin (APC)-labeled streptavidin. Fluorescence resonance energy transfer (FRET) from europium to APC was detected in a time-resolved fashion (TR-FRET). Activation and inhibition constants for known substances determined by this new fluorescence-based assay correlated well with published results obtained by conventional radioactive cGK activity assays. The assay proved to be sensitive, robust, highly specific for cGK, and suitable for HTS in 96- and 384-well formats. This assay is applicable to purified enzymes as well as to complex samples such as human platelet extracts.
C1 Vasopharm Biotech GmbH, Wurzburg, Germany.
   Med Univ Clin, Inst Clin Biochem & Pathobiochem, Wurzburg, Germany.
RP Walter, U (通讯作者)，Vasopharm Biotech GmbH, Wurzburg, Germany.
EM uwalter@klin-biochem.uni-wuerzburg.de
RI Walter, ulrich/W-2478-2017
OI Walter, ulrich/0000-0001-6784-2307; Bader, Benjamin/0000-0002-5299-396X
CR Bauersachs J, 1998, CARDIOVASC RES, V37, P772, DOI 10.1016/S0008-6363(97)00250-2
   BEAVO JA, 1970, MOL PHARMACOL, V6, P597
   Braunwalder AF, 1996, ANAL BIOCHEM, V238, P159, DOI 10.1006/abio.1996.0269
   Burkhardt M, 2000, J BIOL CHEM, V275, P33536, DOI 10.1074/jbc.M005670200
   BUTT E, 1992, BIOCHEM PHARMACOL, V43, P2591, DOI 10.1016/0006-2952(92)90148-C
   BUTT E, 1994, EUR J PHARM-MOLEC PH, V269, P265, DOI 10.1016/0922-4106(94)90095-7
   BUTT E, 1990, FEBS LETT, V263, P47, DOI 10.1016/0014-5793(90)80702-K
   BUTT E, 1994, J BIOL CHEM, V269, P14509
   Coffin J, 2000, ANAL BIOCHEM, V278, P206, DOI 10.1006/abio.1999.4438
   Cohen CB, 1999, ANAL BIOCHEM, V273, P89, DOI 10.1006/abio.1999.4204
   Corbin JD, 1999, J BIOL CHEM, V274, P13729, DOI 10.1074/jbc.274.20.13729
   DIXON M, 1972, BIOCHEM J, V129, P197, DOI 10.1042/bj1290197
   Eigenthaler M, 1999, Rev Physiol Biochem Pharmacol, V135, P173, DOI 10.1007/BFb0033673
   EIGENTHALER M, 1992, EUR J BIOCHEM, V205, P471, DOI 10.1111/j.1432-1033.1992.tb16803.x
   Garbers DL, 1999, ANNU REV BIOCHEM, V68, P127, DOI 10.1146/annurev.biochem.68.1.127
   Grepin C, 2000, DRUG DISCOV TODAY, V5, P212, DOI 10.1016/S1359-6446(00)01491-4
   HAFFNER C, 1995, EMBO J, V14, P19, DOI 10.1002/j.1460-2075.1995.tb06971.x
   Hemmila I, 1997, DRUG DISCOV TODAY, V2, P373, DOI 10.1016/S1359-6446(97)01080-5
   Hemmila I, 1999, J BIOMOL SCREEN, V4, P303, DOI 10.1177/108705719900400604
   Hertzberg RP, 2000, CURR OPIN CHEM BIOL, V4, P445, DOI 10.1016/S1367-5931(00)00110-1
   HIDAKA H, 1992, ANNU REV PHARMACOL, V32, P377, DOI 10.1146/annurev.pa.32.040192.002113
   Hobbs AJ, 1999, ANNU REV PHARMACOL, V39, P191, DOI 10.1146/annurev.pharmtox.39.1.191
   Hofmann F, 2000, J CELL SCI, V113, P1671
   KEMP BE, 1991, METHOD ENZYMOL, V201, P287
   KO FN, 1994, BLOOD, V84, P4226, DOI 10.1182/blood.V84.12.4226.bloodjournal84124226
   Kolb AJ, 1998, DRUG DISCOV TODAY, V3, P333, DOI 10.1016/S1359-6446(98)01204-5
   Lehel C, 1997, ANAL BIOCHEM, V244, P340, DOI 10.1006/abio.1996.9894
   Lohmann SM, 1997, TRENDS BIOCHEM SCI, V22, P307, DOI 10.1016/S0968-0004(97)01086-4
   MARKERT T, 1995, J CLIN INVEST, V96, P822, DOI 10.1172/JCI118128
   Massberg S, 1999, J EXP MED, V189, P1255, DOI 10.1084/jem.189.8.1255
   McDonald OB, 1999, ANAL BIOCHEM, V268, P318, DOI 10.1006/abio.1998.3030
   MONCADA S, 1995, FASEB J, V9, P1319, DOI 10.1096/fasebj.9.13.7557022
   Munzel T, 2000, CIRC RES, V86, pE7, DOI 10.1161/01.RES.86.1.e7
   Oelze M, 2000, CIRC RES, V87, P999, DOI 10.1161/01.RES.87.11.999
   Park YW, 1999, ANAL BIOCHEM, V269, P94, DOI 10.1006/abio.1999.4029
   Pfeifer A, 1998, EMBO J, V17, P3045, DOI 10.1093/emboj/17.11.3045
   POHLER D, 1995, FEBS LETT, V374, P419, DOI 10.1016/0014-5793(95)01168-E
   Pope AJ, 1999, DRUG DISCOV TODAY, V4, P350, DOI 10.1016/S1359-6446(99)01340-9
   Raitakari OT, 2000, ANN MED, V32, P293, DOI 10.3109/07853890008995931
   REINHARD M, 1999, GUIDEBOOK CYTOSKELET, P168
   ROSKOSKI R, 1983, METHOD ENZYMOL, V99, P3
   Ross R, 1999, NEW ENGL J MED, V340, P115, DOI 10.1056/NEJM199901143400207
   Ruetten H, 1999, CIRC RES, V85, P534, DOI 10.1161/01.RES.85.6.534
   Sausbier M, 2000, CIRC RES, V87, P825, DOI 10.1161/01.RES.87.9.825
   SEKHAR KR, 1992, MOL PHARMACOL, V42, P103
   Smolenski A, 2000, J BIOL CHEM, V275, P25723, DOI 10.1074/jbc.M909632199
   Smolenski A, 1998, N-S ARCH PHARMACOL, V358, P134, DOI 10.1007/PL00005234
   Smolenski A, 1998, J BIOL CHEM, V273, P20029, DOI 10.1074/jbc.273.32.20029
   Soderling SH, 2000, CURR OPIN CELL BIOL, V12, P174, DOI 10.1016/S0955-0674(99)00073-3
   Soff GA, 1997, J CLIN INVEST, V100, P2580, DOI 10.1172/JCI119801
   Sundberg SA, 2000, CURR OPIN BIOTECH, V11, P47, DOI 10.1016/S0958-1669(99)00051-8
   WALTER U, 1980, J BIOL CHEM, V255, P3757
   Zhang JH, 1999, J BIOMOL SCREEN, V4, P67, DOI 10.1177/108705719900400206
NR 53
TC 16
Z9 16
U1 0
U2 5
PU SAGE PUBLICATIONS INC
PI THOUSAND OAKS
PA 2455 TELLER RD, THOUSAND OAKS, CA 91320 USA
SN 1087-0571
EI 1552-454X
J9 J BIOMOL SCREEN
JI J. Biomol. Screen
PD AUG
PY 2001
VL 6
IS 4
BP 255
EP 264
PG 10
WC Biochemical Research Methods; Biotechnology & Applied Microbiology;
   Chemistry, Analytical
WE Science Citation Index Expanded (SCI-EXPANDED)
SC Biochemistry & Molecular Biology; Biotechnology & Applied Microbiology;
   Chemistry
GA 463HM
UT WOS:000170471100006
PM 11689125
DA 2022-03-12
ER

PT J
AU Zhai, SY
   Shen, WX
   Graves, SM
   Surmeier, DJ
AF Zhai, Shenyu
   Shen, Weixing
   Graves, Steven M.
   Surmeier, D. James
TI Dopaminergic modulation of striatal function and Parkinson's disease
SO JOURNAL OF NEURAL TRANSMISSION
LA English
DT Review
DE Parkinson's disease; Levodopa-induced dyskinesia; Striatum; Dopamine;
   Synaptic plasticity; Interneurons
ID FAST-SPIKING INTERNEURONS; LONG-TERM DEPRESSION; NITRIC-OXIDE SYNTHASE;
   LEVODOPA-INDUCED DYSKINESIAS; SOLUBLE GUANYLYL CYCLASE; DOPA-INDUCED
   DYSKINESIA; BASAL GANGLIA; PROJECTION NEURONS; GABAERGIC INTERNEURONS;
   CHOLINERGIC INTERNEURONS
AB The striatum is richly innervated by mesencephalic dopaminergic neurons that modulate a diverse array of cellular and synaptic functions that control goal-directed actions and habits. The loss of this innervation has long been thought to be the principal cause of the cardinal motor symptoms of Parkinson's disease (PD). Moreover, chronic, pharmacological overstimulation of striatal dopamine (DA) receptors is generally viewed as the trigger for levodopa-induced dyskinesia (LID) in late-stage PD patients. Here, we discuss recent advances in our understanding of the relationship between the striatum and DA, particularly as it relates to PD and LID. First, it has become clear that chronic perturbations of DA levels in PD and LID bring about cell type-specific, homeostatic changes in spiny projection neurons (SPNs) that tend to normalize striatal activity. Second, perturbations in DA signaling also bring about non-homeostatic aberrations in synaptic plasticity that contribute to disease symptoms. Third, it has become evident that striatal interneurons are major determinants of network activity and behavior in PD and LID. Finally, recent work examining the activity of SPNs in freely moving animals has revealed that the pathophysiology induced by altered DA signaling is not limited to imbalance in the average spiking in direct and indirect pathways, but involves more nuanced disruptions of neuronal ensemble activity.
C1 [Zhai, Shenyu; Shen, Weixing; Surmeier, D. James] Northwestern Univ, Feinberg Sch Med, Dept Physiol, Chicago, IL 60611 USA.
   [Graves, Steven M.] Univ Minnesota, Med Sch, Dept Pharmacol, Minneapolis, MN 55455 USA.
RP Surmeier, DJ (通讯作者)，Northwestern Univ, Feinberg Sch Med, Dept Physiol, Chicago, IL 60611 USA.
EM j-surmeier@northwestern.edu
OI Zhai, Shenyu/0000-0002-7097-9387
FU IDP Foundation; USPHSUnited States Department of Health & Human
   ServicesUnited States Public Health Service [NS34696]; Bumpus
   Foundation; JPB Foundation; NATIONAL INSTITUTE OF NEUROLOGICAL DISORDERS
   AND STROKEUnited States Department of Health & Human ServicesNational
   Institutes of Health (NIH) - USANIH National Institute of Neurological
   Disorders & Stroke (NINDS) [R01NS034696, R37NS034696] Funding Source:
   NIH RePORTER
FX This work was supported by grants from the JPB and IDP Foundations,
   USPHS (NS34696) and the Bumpus Foundation.
CR Alberico SL, 2017, NEUROSCIENCE, V343, P240, DOI 10.1016/j.neuroscience.2016.11.046
   ALBIN RL, 1989, TRENDS NEUROSCI, V12, P366, DOI 10.1016/0166-2236(89)90074-X
   Alcacer C, 2017, J CLIN INVEST, V127, P720, DOI 10.1172/JCI90132
   ARIANO MA, 1983, NEUROSCIENCE, V10, P707, DOI 10.1016/0306-4522(83)90212-9
   Armbruster BN, 2007, P NATL ACAD SCI USA, V104, P5163, DOI 10.1073/pnas.0700293104
   Assous M, 2018, EUR J NEUROSCI
   Assous M, 2017, NAT COMMUN, V8, DOI 10.1038/ncomms15860
   Barbera G, 2016, NEURON, V92, P202, DOI 10.1016/j.neuron.2016.08.037
   Bastide MF, 2015, PROG NEUROBIOL, V132, P96, DOI 10.1016/j.pneurobio.2015.07.002
   Berke JD, 2011, FRONT SYST NEUROSCI, V5, DOI 10.3389/fnsys.2011.00045
   BOCKELMANN R, 1994, J NEURAL TRANSM-PARK, V7, P115, DOI 10.1007/BF02260966
   Bolam JP, 2000, J ANAT, V196, P527, DOI 10.1046/j.1469-7580.2000.19640527.x
   Borgkvist A, 2015, NEURON, V87, P976, DOI 10.1016/j.neuron.2015.08.022
   Bracci E, 2002, J NEUROPHYSIOL, V87, P2190, DOI 10.1152/jn.00754.2001
   Burguiere E, 2013, SCIENCE, V340, P1243, DOI 10.1126/science.1232380
   CALABRESI P, 1992, J NEUROSCI, V12, P4224
   Calabresi P, 1999, J NEUROSCI, V19, P2489
   Calabresi P, 2013, LANCET NEUROL, V12, P811, DOI 10.1016/S1474-4422(13)70118-2
   Cazorla M, 2014, NEURON, V81, P153, DOI 10.1016/j.neuron.2013.10.041
   Cenci MA, 2010, PROG BRAIN RES, V183, P209, DOI 10.1016/S0079-6123(10)83011-0
   Centonze D, 2003, J NEUROSCI, V23, P6245
   Centonze D, 1999, BRAIN RES REV, V31, P1, DOI 10.1016/S0165-0173(99)00018-1
   Chalimoniuk M, 2007, NEUROCHEM INT, V50, P821, DOI 10.1016/j.neuint.2007.02.002
   Chen H, 2018, BEHAV BRAIN RES, V341, P135, DOI 10.1016/j.bbr.2017.12.018
   Crittenden JR, 2011, FRONT NEUROANAT, V5, DOI 10.3389/fnana.2011.00059
   Day M, 2006, NAT NEUROSCI, V9, P251, DOI 10.1038/nn1632
   Dehorter N, 2015, SCIENCE, V349, P1216, DOI 10.1126/science.aab3415
   Dehorter N, 2009, J NEUROSCI, V29, P7776, DOI 10.1523/JNEUROSCI.1527-09.2009
   Ding JD, 2004, J COMP NEUROL, V472, P437, DOI 10.1002/cne.20054
   Ding J, 2006, NAT NEUROSCI, V9, P832, DOI 10.1038/nn1700
   Donato F, 2013, NATURE, V504, P272, DOI 10.1038/nature12866
   Dorman DB, 2018, ELIFE, V7, DOI 10.7554/eLife.38588
   Du K, 2017, P NATL ACAD SCI USA, V114, pE7612, DOI 10.1073/pnas.1704893114
   Padovan FE, 2011, FRONT SYST NEUROSCI, V5, DOI 10.3389/fnsys.2011.00040
   Escande MV, 2016, J NEUROSCI, V36, P5686, DOI 10.1523/JNEUROSCI.0492-15.2016
   Feyder M, 2011, FRONT BEHAV NEUROSCI, V5, DOI 10.3389/fnbeh.2011.00071
   Fieblinger T, 2018, SCI REP-UK, V8, DOI 10.1038/s41598-018-28273-5
   Fieblinger T, 2014, NAT COMMUN, V5, DOI 10.1038/ncomms6316
   Fino E, 2008, J PHYSIOL-LONDON, V586, P265, DOI 10.1113/jphysiol.2007.144501
   Fino E, 2018, NAT COMMUN, V9, DOI 10.1038/s41467-018-05847-5
   Flores-Barrera E, 2010, FRONT SYST NEUROSCI, V4, DOI [10.3389/fnsys.2010.00015, 10.3389/fnsys.2010.00015direct]
   Gage GJ, 2010, NEURON, V67, P466, DOI 10.1016/j.neuron.2010.06.034
   Gagnon D, 2017, SCI REP-UK, V7, DOI 10.1038/srep41432
   Galvan A, 2015, FRONT NEUROANAT, V9, DOI 10.3389/fnana.2015.00005
   Gerdeman GL, 2002, NAT NEUROSCI, V5, P446, DOI 10.1038/nn832
   Gernert M, 2000, J NEUROSCI, V20, P7052, DOI 10.1523/JNEUROSCI.20-18-07052.2000
   Ghiglieri V, 2016, NEUROBIOL DIS, V86, P140, DOI 10.1016/j.nbd.2015.11.022
   Giorgi M, 2008, EUR J NEUROSCI, V28, P941, DOI 10.1111/j.1460-9568.2008.06387.x
   Girasole AE, 2018, NEURON, V97, P787, DOI 10.1016/j.neuron.2018.01.017
   Gittis AH, 2012, TRENDS NEUROSCI, V35, P557, DOI 10.1016/j.tins.2012.06.008
   Gittis AH, 2011, J NEUROSCI, V31, P15727, DOI 10.1523/JNEUROSCI.3875-11.2011
   Gittis AH, 2010, J NEUROSCI, V30, P2223, DOI 10.1523/JNEUROSCI.4870-09.2010
   Graves SM, 2019, FRONT CELL NEUROSCI, V13, DOI 10.3389/fncel.2019.00032
   GRAYBIEL AM, 1990, TRENDS NEUROSCI, V13, P244, DOI 10.1016/0166-2236(90)90104-I
   Graybiel AM, 2008, ANNU REV NEUROSCI, V31, P359, DOI 10.1146/annurev.neuro.29.051605.112851
   Hernandez LF, 2017, MOVEMENT DISORD, V32, P530, DOI 10.1002/mds.26947
   Hernandez LF, 2013, J NEUROSCI, V33, P4782, DOI 10.1523/JNEUROSCI.3746-12.2013
   Higley MJ, 2010, NAT NEUROSCI, V13, P958, DOI 10.1038/nn.2592
   Jedrzejewska-Szmek J, 2017, EUR J NEUROSCI, V45, P1044, DOI 10.1111/ejn.13287
   Kalanithi PSA, 2005, P NATL ACAD SCI USA, V102, P13307, DOI 10.1073/pnas.0502624102
   Kataoka Y, 2010, J COMP NEUROL, V518, P277, DOI 10.1002/cne.22206
   Ketzef M, 2017, NEURON, V94, P855, DOI 10.1016/j.neuron.2017.05.004
   KITA H, 1990, BRAIN RES, V536, P1, DOI 10.1016/0006-8993(90)90002-S
   Klaus A, 2017, NEURON, V95, P1171, DOI 10.1016/j.neuron.2017.08.015
   Kravitz AV, 2010, NATURE, V466, P622, DOI 10.1038/nature09159
   Kreitzer AC, 2005, J NEUROSCI, V25, P10537, DOI 10.1523/JNEUROSCI.2959-05.2005
   Kreitzer AC, 2007, NATURE, V445, P643, DOI 10.1038/nature05506
   Kubota Y, 2000, J NEUROSCI, V20, P375, DOI 10.1523/JNEUROSCI.20-01-00375.2000
   Lagler M, 2016, NEURON, V91, P1390, DOI 10.1016/j.neuron.2016.08.010
   Lee K, 2017, NEURON, V93, P1451, DOI 10.1016/j.neuron.2017.02.033
   Lerner TN, 2016, CELL, V164, P1136, DOI 10.1016/j.cell.2016.02.027
   Lerner TN, 2012, NEURON, V73, P347, DOI 10.1016/j.neuron.2011.11.015
   Mallet N, 2006, J NEUROSCI, V26, P3875, DOI 10.1523/JNEUROSCI.4439-05.2006
   Mallet N, 2005, J NEUROSCI, V25, P3857, DOI 10.1523/JNEUROSCI.5027-04.2005
   Mathur Brian N, 2012, Parkinsonism Relat Disord, V18 Suppl 1, pS129, DOI 10.1016/S1353-8020(11)70040-2
   Melzer S, 2017, CELL REP, V19, P1045, DOI 10.1016/j.celrep.2017.04.024
   Mink JW, 1996, PROG NEUROBIOL, V50, P381, DOI 10.1016/S0301-0082(96)00042-1
   Monteiro P, 2018, J PHYSIOL-LONDON, V596, P3695, DOI 10.1113/JP275936
   Murphy JA, 2014, J NEUROSCI, V34, P869, DOI 10.1523/JNEUROSCI.4538-13.2014
   Nakamura T, 2017, EUR J NEUROSCI, V45, P901, DOI 10.1111/ejn.13537
   Nelson AB, 2014, ANNU REV NEUROSCI, V37, P117, DOI 10.1146/annurev-neuro-071013-013916
   Nishijima H, 2014, MOVEMENT DISORD, V29, P336, DOI 10.1002/mds.25826
   O'Hare JK, 2017, ELIFE, V6, DOI 10.7554/eLife.26231
   O'Hare JK, 2016, NEURON, V89, P472, DOI 10.1016/j.neuron.2015.12.032
   Oran Y, 2018, J NEUROSCI, V38, P1699, DOI 10.1523/JNEUROSCI.2821-17.2018
   Owen SF, 2018, CELL, V172, P683, DOI 10.1016/j.cell.2018.01.005
   Parker JG, 2018, NATURE, V557, P177, DOI 10.1038/s41586-018-0090-6
   Perez XA, 2017, MOVEMENT DISORD, V32, P538, DOI 10.1002/mds.26955
   Perrin E, 2019, CURR OPIN NEUROBIOL, V54, P104, DOI 10.1016/j.conb.2018.09.007
   Picconi B, 2003, NAT NEUROSCI, V6, P501, DOI 10.1038/nn1040
   Picconi B, 2011, BRAIN, V134, P375, DOI 10.1093/brain/awq342
   Plotkin JL, 2014, NEURON, V83, P178, DOI 10.1016/j.neuron.2014.05.032
   Plotkin JL, 2011, NAT NEUROSCI, V14, P881, DOI 10.1038/nn.2848
   Rafalovich IV, 2015, CELL REP, V13, P1336, DOI 10.1016/j.celrep.2015.10.015
   RUFFIEUX A, 1980, NATURE, V285, P240, DOI 10.1038/285240a0
   Ryan MB, 2018, CELL REP, V23, P3438, DOI 10.1016/j.celrep.2018.05.059
   Sagi Y, 2014, P NATL ACAD SCI USA, V111, P17636, DOI 10.1073/pnas.1420162111
   Sammut S, 2006, NEUROPSYCHOPHARMACOL, V31, P493, DOI 10.1038/sj.npp.1300826
   Sancesario G, 2004, EUR J NEUROSCI, V20, P989, DOI 10.1111/j.1460-9568.2004.03566.x
   Shen WX, 2008, SCIENCE, V321, P848, DOI 10.1126/science.1160575
   Shen WX, 2016, NEURON, V90, P1139, DOI 10.1016/j.neuron.2016.05.017
   Shepherd GMG, 2013, NAT REV NEUROSCI, V14, P278, DOI 10.1038/nrn3469
   Silberberg G, 2015, CURR OPIN NEUROBIOL, V33, P182, DOI 10.1016/j.conb.2015.05.002
   Sippy T, 2015, NEURON, V88, P298, DOI 10.1016/j.neuron.2015.08.039
   Solis O, 2015, NEUROBIOL DIS, V73, P49, DOI 10.1016/j.nbd.2014.09.010
   Straub C, 2016, NEURON, V92, P84, DOI 10.1016/j.neuron.2016.09.007
   Suarez LM, 2018, J NEUROSCI, V38, P3619, DOI 10.1523/JNEUROSCI.3184-17.2018
   Suarez LM, 2014, BIOL PSYCHIAT, V75, P711, DOI 10.1016/j.biopsych.2013.05.006
   Surmeier DJ, 2014, CURR OPIN NEUROBIOL, V29, P109, DOI 10.1016/j.conb.2014.07.008
   SURMEIER DJ, 1995, NEURON, V14, P385, DOI 10.1016/0896-6273(95)90294-5
   Tagliaferro P, 2016, J PARKINSON DIS, V6, P1, DOI 10.3233/JPD-150769
   Tecuapetla F, 2016, CELL, V166, P703, DOI 10.1016/j.cell.2016.06.032
   Tepper JM, 2018, FRONT NEUROANAT, V12, DOI 10.3389/fnana.2018.00091
   Tepper JM, 2010, FRONT NEUROANAT, V4, DOI 10.3389/fnana.2010.00150
   Trevitt JT, 2005, BRAIN RES, V1035, P41, DOI 10.1016/j.brainres.2004.11.039
   Tritsch NX, 2012, NATURE, V490, P262, DOI 10.1038/nature11466
   Trusel M, 2015, CELL REP, V13, P1353, DOI 10.1016/j.celrep.2015.10.009
   Turrigiano G, 2012, CSH PERSPECT BIOL, V4, DOI 10.1101/cshperspect.a005736
   Vilchis C, 2000, NEUROSCIENCE, V95, P745
   Villalba RM, 2009, EXP NEUROL, V215, P220, DOI 10.1016/j.expneurol.2008.09.025
   WASZCZAK BL, 1983, SCIENCE, V220, P218, DOI 10.1126/science.6828891
   Wickens JR, 2007, PROG BRAIN RES, V160, P313, DOI 10.1016/S0079-6123(06)60018-6
   Wilson CJ, 2007, PROG BRAIN RES, V160, P91, DOI 10.1016/S0079-6123(06)60006-X
   Wu YW, 2015, CELL REP, V10, P75, DOI 10.1016/j.celrep.2014.12.005
   Xu M, 2016, NEUROSCIENCE, V324, P321, DOI 10.1016/j.neuroscience.2016.02.074
   Yan Z, 2001, NEUROSCIENCE, V103, P1017, DOI 10.1016/S0306-4522(01)00039-2
   Yin HH, 2006, NAT REV NEUROSCI, V7, P464, DOI 10.1038/nrn1919
   Zhai SY, 2018, CURR OPIN NEUROBIOL, V48, P9, DOI 10.1016/j.conb.2017.08.004
NR 128
TC 27
Z9 27
U1 0
U2 7
PU SPRINGER WIEN
PI WIEN
PA SACHSENPLATZ 4-6, PO BOX 89, A-1201 WIEN, AUSTRIA
SN 0300-9564
EI 1435-1463
J9 J NEURAL TRANSM
JI J. Neural Transm.
PD APR
PY 2019
VL 126
IS 4
SI SI
BP 411
EP 422
DI 10.1007/s00702-019-01997-y
PG 12
WC Clinical Neurology; Neurosciences
WE Science Citation Index Expanded (SCI-EXPANDED)
SC Neurosciences & Neurology
GA HT7ON
UT WOS:000464754400006
PM 30937538
OA Green Accepted
DA 2022-03-12
ER

PT J
AU Broughton, BRS
   Donald, JA
AF Broughton, BRS
   Donald, JA
TI Nitric oxide control of large veins in the toad Bufo marinus
SO JOURNAL OF COMPARATIVE PHYSIOLOGY B-BIOCHEMICAL SYSTEMS AND
   ENVIRONMENTAL PHYSIOLOGY
LA English
DT Article
DE nitric oxide; nitric oxide synthase; nitrergic nerves; blood vessel;
   vasodilation; autonomic nervous system
ID TROUT ONCORHYNCHUS-MYKISS; VASODILATOR MECHANISMS; ENDOTHELIAL-CELLS;
   ANGIOTENSIN-II; DORSAL AORTA; SYNTHASE; ACETYLCHOLINE; RELAXATION;
   HEART; PHARMACOLOGY
AB This study examined the nitric oxide (NO) control of the vascular smooth muscle of the ventral abdominal vein and vena cava of the toad, Bufo marinus, by using anatomical and physiological approaches. Nicotinamide adenine di-nucleotide phosphate-diaphorase histochemistry and immunohistochemistry using endothelial nitric oxide synthase (NOS) and neural NOS antibodies produced no evidence for endothelial NOS in the veins, but, neural NOS-immunoreactive perivascular nerves were present. Acetylcholine (10(-5) M) caused a vasodilation in both veins that was endothelium-independent, and which was blocked by the soluble guanylyl cyclase inhibitor, ODQ (10(-5) M). The NOS inhibitors, L-NNA (10(-4) M) and L-NAME (10(-4) M), did not significantly reduce the vasodilatory effect of acetylcholine in the veins; this suggested that the vasodilation was not due to NO. However, in the presence of phenoxybenzamine (10(-7)-10(-8) M), L-NNA significantly reduced the vasodilatory effect of acetylcholine in the veins. This unusual response is due to phenoxybenzamine partially inactivating the muscarinic receptor pool in the veins. In addition, the neural NOS inhibitor, vinyl-L-NIO (10(-5) M), significantly reduced the acetylcholine-mediated vasodilation in the presence of phenoxybenzamine. The results show that in toad veins, nitrergic nerves rather than an endothelial NO system are involved in NO-mediated vasodilation.
C1 Deakin Univ, Sch Biol & Chem Sci, Geelong, Vic 3217, Australia.
RP Donald, JA (通讯作者)，Deakin Univ, Sch Biol & Chem Sci, Geelong, Vic 3217, Australia.
EM jdonald@deakin.edu.au
RI Donald, John/B-4656-2012; Brad, Broughton/A-4483-2009
OI Donald, John/0000-0001-5930-2642; /0000-0001-8844-974X
CR ANDERSON CR, 1995, J AUTONOM NERV SYST, V52, P107, DOI 10.1016/0165-1838(94)00150-I
   Babu BR, 1998, J BIOL CHEM, V273, P8882, DOI 10.1074/jbc.273.15.8882
   Broughton BRS, 2002, J EXP BIOL, V205, P3093
   Donald JA, 2004, COMP BIOCHEM PHYS A, V137, P21, DOI 10.1016/S1095-6433(03)00260-5
   Eddy FB, 1999, FISH PHYSIOL BIOCHEM, V21, P167, DOI 10.1023/A:1007712622522
   Esteban FJ, 1998, J ANAT, V193, P241, DOI 10.1046/j.1469-7580.1998.19320241.x
   Fritsche R, 2000, AM J PHYSIOL-REG I, V279, pR2200, DOI 10.1152/ajpregu.2000.279.6.R2200
   Jennings BL, 2004, J EXP BIOL, V207, P1295, DOI 10.1242/jeb.00883
   Jimenez A, 2001, J CHEM NEUROANAT, V21, P289, DOI 10.1016/S0891-0618(01)00116-8
   KNIGHT GE, 1993, COMP BIOCHEM PHYS C, V106, P383, DOI 10.1016/0742-8413(93)90150-J
   Knight GE, 1996, BRIT J PHARMACOL, V118, P1518, DOI 10.1111/j.1476-5381.1996.tb15568.x
   Lamping KG, 2000, AM J PHYSIOL-HEART C, V279, pH1906, DOI 10.1152/ajpheart.2000.279.4.H1906
   MARTIN GR, 1992, BRIT J PHARMACOL, V105, P643, DOI 10.1111/j.1476-5381.1992.tb09033.x
   MCGRATH JC, 1990, BRIT J PHARMACOL, V99, P77, DOI 10.1111/j.1476-5381.1990.tb14657.x
   Meng W, 1998, AM J PHYSIOL-HEART C, V274, pH411, DOI 10.1152/ajpheart.1998.274.2.H411
   MILLER VM, 1991, AM J PHYSIOL, V261, pH677, DOI 10.1152/ajpheart.1991.261.3.H677
   MONCADA S, 1991, PHARMACOL REV, V43, P109
   MORRIS JL, 1986, CELL TISSUE RES, V243, P171
   Morse D, 2002, CRIT CARE MED, V30, pS12, DOI 10.1097/00003246-200201001-00002
   OBRIEN AJ, 1995, HISTOCHEM CELL BIOL, V103, P221, DOI 10.1007/BF01454027
   Olson KR, 1997, AM J PHYSIOL-REG I, V273, pR527, DOI 10.1152/ajpregu.1997.273.2.R527
   OLSON KR, 1991, AM J PHYSIOL, V260, pR925, DOI 10.1152/ajpregu.1991.260.5.R925
   Rea MS, 2002, COMP BIOCHEM PHYS A, V131, P457, DOI 10.1016/S1095-6433(01)00485-8
   Rea MS, 2001, PHYSIOL BIOCHEM ZOOL, V74, P127, DOI 10.1086/319309
   Rumbaut RE, 2002, MICROVASC RES, V64, P21, DOI 10.1006/mvre.2002.2394
   RUMBAUT RE, 1995, AM J PHYSIOL-HEART C, V268, pH1856, DOI 10.1152/ajpheart.1995.268.5.H1856
   Si ML, 2002, CIRC RES, V91, P62, DOI 10.1161/01.RES.0000024417.79275.23
   Sys SU, 1997, J EXP BIOL, V200, P3109
   Toda N, 2003, PHARMACOL REV, V55, P271, DOI 10.1124/pr.55.2.3
   WAHLQVIST I, 1988, J EXP BIOL, V134, P377
NR 30
TC 13
Z9 13
U1 0
U2 0
PU SPRINGER HEIDELBERG
PI HEIDELBERG
PA TIERGARTENSTRASSE 17, D-69121 HEIDELBERG, GERMANY
SN 0174-1578
EI 1432-136X
J9 J COMP PHYSIOL B
JI J. Comp. Physiol. B-Biochem. Syst. Environ. Physiol.
PD APR
PY 2005
VL 175
IS 3
BP 157
EP 166
DI 10.1007/s00360-005-0471-7
PG 10
WC Physiology; Zoology
WE Science Citation Index Expanded (SCI-EXPANDED)
SC Physiology; Zoology
GA 915EK
UT WOS:000228280500002
PM 15690177
DA 2022-03-12
ER

PT J
AU Bui, L
   Rish, K
   Jaronczyk, K
   Bourque, S
   McLaughlin, BE
   Brien, JF
   Marks, GS
   Smith, A
   Nakatsu, K
AF Bui, L
   Rish, K
   Jaronczyk, K
   Bourque, S
   McLaughlin, BE
   Brien, JF
   Marks, GS
   Smith, A
   Nakatsu, K
TI The source of heme for vascular heme oxygenase - I: heme uptake in rat
   aorta
SO CANADIAN JOURNAL OF PHYSIOLOGY AND PHARMACOLOGY
LA English
DT Article
DE heme uptake; vasculature; heme oxygenase; hemopexin
ID RECEPTOR-MEDIATED UPTAKE; CARBON-MONOXIDE; NITRIC-OXIDE; HEMOPEXIN;
   TRANSPORT; ENDOTHELIUM; RELAXATION; ACTIVATION; INDUCTION; ARGINATE
AB During the last decade, heme oxygenase (HO) and carbon monoxide (CO) have garnered substantial research interest in terms of cell and organ regulation, especially as they bear on the central nervous system, organ transplantation, and the cardiovascular system. While the enzymatic mechanism, substrates, and products of HO are well known, it is not clear whether the cardiovascular system derives its supply of the heme substrate through de novo synthesis or uptake from the extracellular milieu. The objective of the present study was to test the latter possibility in rat aorta and to determine the influence of plasma proteins that bind heme in vivo, viz. hemopexin and albumin. Aortic tissue was exposed to [C-14]heme in vitro, and the concentration and time dependence of heme uptake was assessed. The presence of hemopexin or albumin in the incubation medium dramatically decreased heme uptake by the aorta. Heme uptake by aortic tissue was not altered after induction of HO-1, which would be expected to increase tissue heme demand. In summary, the rat, isolated aorta was capable of obtaining heme from its external milieu, but this was obtunded in the presence of the plasma proteins hemopexin or albumin. For normal physiological situations, heme uptake may not be a usual source of substrate for vascular HO and hemoenzymes such as nitric oxide synthase, soluble guanylyl cyclase, and cyclooxygenase.
C1 Queens Univ, Dept Pharmacol & Toxicol, Kingston, ON K7L 3N6, Canada.
   Univ Missouri, Sch Biol Sci, Kansas City, MO 64110 USA.
RP Bui, L (通讯作者)，Queens Univ, Dept Pharmacol & Toxicol, Kingston, ON K7L 3N6, Canada.
OI Bourque, Stephane/0000-0001-6375-7404
CR Appleton SD, 2003, AM J PHYSIOL-HEART C, V284, pH853, DOI 10.1152/ajpheart.00655.2002
   Appleton SD, 1999, DRUG METAB DISPOS, V27, P1214
   BALLA J, 1993, P NATL ACAD SCI USA, V90, P9285, DOI 10.1073/pnas.90.20.9285
   DAVIES DM, 1979, BIOCHEM BIOPH RES CO, V91, P1504, DOI 10.1016/0006-291X(79)91235-X
   Delanghe JR, 2001, CLIN CHIM ACTA, V312, P13, DOI 10.1016/S0009-8981(01)00586-1
   Eskew JD, 1999, J BIOL CHEM, V274, P638, DOI 10.1074/jbc.274.2.638
   Foresti R, 2003, BIOCHEM J, V372, P381, DOI 10.1042/BJ20021516
   GABALDON M, 1987, ATHEROSCLEROSIS, V65, P139, DOI 10.1016/0021-9150(87)90015-3
   Gonzales RJ, 2002, AM J PHYSIOL-HEART C, V282, pH30, DOI 10.1152/ajpheart.2002.282.1.H30
   Hosein S, 2002, CAN J PHYSIOL PHARM, V80, P761, DOI 10.1139/Y02-086
   Johnson RA, 1996, AM J PHYSIOL-HEART C, V271, pH1132, DOI 10.1152/ajpheart.1996.271.3.H1132
   Leffler CW, 1999, AM J PHYSIOL-HEART C, V276, pH1641, DOI 10.1152/ajpheart.1999.276.5.H1641
   LIGHT WR, 1990, J BIOL CHEM, V265, P15623
   LINDEN IB, 1987, J PHARM PHARMACOL, V39, P96, DOI 10.1111/j.2042-7158.1987.tb06952.x
   LIU ZG, 1993, J PHARMACOL EXP THER, V264, P1432
   MARKS GS, 1991, TRENDS PHARMACOL SCI, V12, P185, DOI 10.1016/0165-6147(91)90544-3
   Ndisang JF, 2003, BLOOD, V101, P3893, DOI 10.1182/blood-2002-08-2608
   Ponka P, 1999, AM J MED SCI, V318, P241, DOI 10.1097/00000441-199910000-00004
   POTTER D, 1993, ARCH BIOCHEM BIOPHYS, V300, P98, DOI 10.1006/abbi.1993.1014
   Ryter SW, 2000, FREE RADICAL BIO MED, V28, P289, DOI 10.1016/S0891-5849(99)00223-3
   Sammut IA, 1998, BRIT J PHARMACOL, V125, P1437, DOI 10.1038/sj.bjp.0702212
   SMITH A, 1979, BIOCHEM J, V182, P47, DOI 10.1042/bj1820047
   SMITH A, 1985, BIOCHEM J, V231, P663, DOI 10.1042/bj2310663
   SMITH A, 1990, EUR J CELL BIOL, V53, P234
   SMITH A, 1978, BIOCHEM BIOPH RES CO, V84, P151, DOI 10.1016/0006-291X(78)90276-0
   Smith A., 1990, BIOSYNTHESIS HEME CH, P435
   STONE JR, 1994, BIOCHEMISTRY-US, V33, P5636, DOI 10.1021/bi00184a036
   TENHUNEN R, 1987, J PHARM PHARMACOL, V39, P780, DOI 10.1111/j.2042-7158.1987.tb05119.x
   VEDERNIKOV YP, 1989, BIOMED BIOCHIM ACTA, V48, P601
   WANG R, 2002, CARBON MONOXIDE CARD
   Worthington MT, 2001, AM J PHYSIOL-GASTR L, V280, pG1172, DOI 10.1152/ajpgi.2001.280.6.G1172
NR 31
TC 8
Z9 8
U1 0
U2 0
PU NATL RESEARCH COUNCIL CANADA
PI OTTAWA
PA RESEARCH JOURNALS, MONTREAL RD, OTTAWA, ONTARIO K1A 0R6, CANADA
SN 0008-4212
J9 CAN J PHYSIOL PHARM
JI Can. J. Physiol. Pharmacol.
PD APR
PY 2004
VL 82
IS 4
BP 209
EP 217
DI 10.1139/Y04-014
PG 9
WC Pharmacology & Pharmacy; Physiology
WE Science Citation Index Expanded (SCI-EXPANDED)
SC Pharmacology & Pharmacy; Physiology
GA 827WO
UT WOS:000221934600001
PM 15181458
DA 2022-03-12
ER

PT J
AU Leyh, RG
   Kofidis, T
   Struber, M
   Fischer, S
   Knobloch, K
   Wachsmann, B
   Hagl, C
   Simon, AR
   Haverich, A
AF Leyh, RG
   Kofidis, T
   Struber, M
   Fischer, S
   Knobloch, K
   Wachsmann, B
   Hagl, C
   Simon, AR
   Haverich, A
TI Methylene blue: The drug of choice for catecholamine-refractory
   vasoplegia after cardiopulmonary bypass?
SO JOURNAL OF THORACIC AND CARDIOVASCULAR SURGERY
LA English
DT Article
ID SYSTEMIC VASCULAR-RESISTANCE; SOLUBLE GUANYLYL CYCLASE; NITRIC-OXIDE;
   SEPTIC SHOCK; ANAPHYLACTIC SHOCK; CARDIAC-SURGERY; INTERLEUKIN-1;
   PRESSOR; RATS
AB Objectives: Vasoplegia is a frequent complication after cardiopulmonary bypass that often requires the application of norepinephrine. In a number of cases, however, vasoplegia is refractory to norepinephrine. The guanylate cyclase inhibitor methylene blue could be an attractive treatment alternative in such cases. This study examines the results of methylene blue therapy for norepinephrine-refractory vasoplegia after cardiopulmonary bypass.
   Methods: A total of 54 patients with norepinephrine-refractory vasoplegia after cardiopulmonary bypass were treated with methylene blue (2 mg/kg) administered intravenously through a period of 20 minutes. The effects on hemodynamics, norepinephrine dosage, and clinical outcome were evaluated.
   Results: Three patients (5.6%) died during the hospital stay. A clinically relevant increase in systemic vascular resistance and a decrease in norepinephrine dosage were observed in 51 patients within I hour after methylene blue infusion. Four patients (7.4%) had no response to methylene blue. No adverse effects related to methylene blue were observed.
   Conclusions: A single dose of methylene blue seems to be a potent approach to norepinephrine-refractory vasoplegia after cardiopulmonary bypass for most patients, with no obvious side effects. Guanylate cyclase inhibitors could be a novel class of agents for the treatment of norepinephrine-refractory vasoplegia after cardiopulmonary bypass. A controlled clinical trial is now needed to evaluate the role of methylene blue in this situation.
C1 Hannover Med Sch, Div Thorac & Cardiovasc Surg, D-30623 Hannover, Germany.
RP Leyh, RG (通讯作者)，Hannover Med Sch, Div Thorac & Cardiovasc Surg, Carl Neuberg St 1, D-30623 Hannover, Germany.
RI Kofidis, Theodoros/B-9283-2011; Haverich, Axel/AAC-7552-2022; Knobloch,
   Karsten/AAI-3312-2020; Kofidis, Theodoros/B-9283-2011
OI Kofidis, Theodoros/0000-0002-9623-6450; Knobloch,
   Karsten/0000-0003-1468-4258; Kofidis, Theodoros/0000-0002-8938-819X
CR Andresen M, 1998, J CRIT CARE, V13, P164, DOI 10.1016/S0883-9441(98)90001-6
   Argenziano M, 1998, J THORAC CARDIOV SUR, V116, P973, DOI 10.1016/S0022-5223(98)70049-2
   BEASLEY D, 1994, J EXP MED, V179, P71, DOI 10.1084/jem.179.1.71
   BIDSTRUP BP, 1989, J THORAC CARDIOV SUR, V97, P364
   Bolling KS, 1997, J THORAC CARDIOV SUR, V113, P1081, DOI 10.1016/S0022-5223(97)70295-2
   Boyle EM, 1997, ANN THORAC SURG, V63, P277
   Brett SJ, 1998, CRIT CARE MED, V26, P272, DOI 10.1097/00003246-199802000-00024
   Carrel T, 2000, J CARDIAC SURG, V15, P347, DOI 10.1111/j.1540-8191.2000.tb00470.x
   Cheng X, 1998, N-S ARCH PHARMACOL, V357, P648, DOI 10.1007/PL00005220
   Cremer J, 1996, ANN THORAC SURG, V61, P1714, DOI 10.1016/0003-4975(96)00055-0
   Evora PRB, 2000, J THORAC CARDIOV SUR, V119, P632, DOI 10.1016/S0022-5223(00)70152-8
   Galili Y, 1997, EUR SURG RES, V29, P390, DOI 10.1159/000129548
   Gomes WJ, 1998, J CARDIOVASC SURG, V39, P619
   Gulielmos V, 2000, EUR J CARDIO-THORAC, V18, P594, DOI 10.1016/S1010-7940(00)00553-4
   HAEFFNERCAVAILLON N, 1989, J THORAC CARDIOV SUR, V98, P1100
   Hill GE, 1998, J CARDIOTHOR VASC AN, V12, P21
   Kofidis T, 2001, J THORAC CARDIOV SUR, V122, P823, DOI 10.1067/mtc.2001.115153
   Mekontso-Dessap A, 2001, ANN THORAC SURG, V71, P1428, DOI 10.1016/S0003-4975(01)02486-9
   MENASCHE P, 1994, CIRCULATION, V90, P275
   Myles PS, 1997, J CARDIOTHOR VASC AN, V11, P571, DOI 10.1016/S1053-0770(97)90006-9
   Pagni S, 2000, J THORAC CARDIOV SUR, V119, P1297, DOI 10.1067/mtc.2000.105833
   PREISER JC, 1995, CRIT CARE MED, V23, P259, DOI 10.1097/00003246-199502000-00010
   Roth-Isigkeit A, 2001, CLIN EXP IMMUNOL, V125, P80, DOI 10.1046/j.1365-2249.2001.01521.x
   SCHMIDT HHHW, 1992, FEBS LETT, V307, P102, DOI 10.1016/0014-5793(92)80910-9
   Weingartner R, 1999, BRAZ J MED BIOL RES, V32, P1505, DOI 10.1590/S0100-879X1999001200009
   WU CC, 1994, BIOCHEM BIOPH RES CO, V201, P436, DOI 10.1006/bbrc.1994.1720
   Yiu P, 2000, J THORAC CARDIOV SUR, V119, P633, DOI 10.1016/S0022-5223(00)70153-X
   ZHANG HB, 1995, CRIT CARE MED, V23, P1711, DOI 10.1097/00003246-199510000-00016
NR 28
TC 99
Z9 105
U1 0
U2 3
PU MOSBY, INC
PI ST LOUIS
PA 11830 WESTLINE INDUSTRIAL DR, ST LOUIS, MO 63146-3318 USA
SN 0022-5223
J9 J THORAC CARDIOV SUR
JI J. Thorac. Cardiovasc. Surg.
PD JUN
PY 2003
VL 125
IS 6
BP 1426
EP 1431
DI 10.1016/S0022-5223(02)73284-4
PG 6
WC Cardiac & Cardiovascular Systems; Respiratory System; Surgery
WE Science Citation Index Expanded (SCI-EXPANDED)
SC Cardiovascular System & Cardiology; Respiratory System; Surgery
GA 696BG
UT WOS:000183864700032
PM 12830064
OA Bronze
DA 2022-03-12
ER

PT J
AU Erkens, R
   Suvorava, T
   Kramer, CM
   Diederich, LD
   Kelm, M
   Cortese-Krott, MM
AF Erkens, Ralf
   Suvorava, Tatsiana
   Kramer, Christian M.
   Diederich, Lukas D.
   Kelm, Malte
   Cortese-Krott, Miriam M.
TI Modulation of Local and Systemic Heterocellular Communication by
   Mechanical Forces: A Role of Endothelial Nitric Oxide Synthase
SO ANTIOXIDANTS & REDOX SIGNALING
LA English
DT Review
DE shear stress; nitric oxide; red blood cells; red cell eNOS; endothelial
   dysfunction; mechanobiology
ID FLUID SHEAR-STRESS; RED-BLOOD-CELLS; SOLUBLE GUANYLYL CYCLASE;
   PROGENITOR CELLS; S-NITROSYLATION; ATP-RELEASE; PRECONDITIONING
   PROTECTS; XANTHINE OXIDOREDUCTASE; MYOCARDIAL-INFARCTION; VASCULAR
   ENDOTHELIUM
AB Significance: In this review, we discuss the role of nitric oxide (NO) as a key physiological mechanotransducer modulating both local and systemic heterocellular communication and contributing to the integrated (patho) physiology of the cardiovascular system. A deeper understanding of mechanotransduction-mediated local and systemic nodes controlling heterocellular communication between the endothelium, blood cells, and other cell types (e.g., cardiomyocytes) may suggest novel therapeutic strategies for endothelial dysfunction and cardiovascular disease.
   Recent Advances: Mechanical forces acting on mechanoreceptors on endothelial cells activate the endothelial NO synthase (eNOS) to produce NO. NO participates in (i) abluminal heterocellular communication, inducing vasorelaxation, and thereby regulating vascular tone and blood pressure; (ii) luminal heterocellular communication, inhibiting platelet aggregation, and controlling hemostasis; and (iii) systemic heterocellular communication, contributing to adaptive physiological processes in response to exercise and remote ischemic preconditioning. Interestingly, shear-induced eNOS-dependent activation of vascular heterocellular communication constitutes the molecular basis of all methods applied in the clinical routine for evaluation of endothelial function.
   Critical Issues and Future Directions: The integrated physiology of heterocellular communication is still not fully understood. Dedicated experimental models are needed to analyze messengers and mechanisms underpinning heterocellular communication in response to physical forces in the cardiovascular system (and else-where).
C1 [Erkens, Ralf; Suvorava, Tatsiana; Kramer, Christian M.; Diederich, Lukas D.; Kelm, Malte; Cortese-Krott, Miriam M.] Heinrich Heine Univ Dusseldorf, Med Fac, Div Cardiol Pneumol & Angiol, Cardiovasc Res Lab, Moorenstr 5, D-40225 Dusseldorf, Germany.
RP Cortese-Krott, MM (通讯作者)，Heinrich Heine Univ Dusseldorf, Med Fac, Div Cardiol Pneumol & Angiol, Cardiovasc Res Lab, Moorenstr 5, D-40225 Dusseldorf, Germany.
EM miriam.cortese@uni-duesseldorf.de
RI Cortese-Krott, Miriam/I-7513-2012
OI Cortese-Krott, Miriam/0000-0002-0593-1192; Kelm,
   Malte/0000-0003-0060-1052
FU German Research Council (DFG)German Research Foundation (DFG) [CO
   1305/2-1, SFB1116 TP B06, IRTG1902]; Forschungskommission of the
   Universitatsklinikum Dusseldorf; Susanne-Bunnenberg-Stiftung of the
   Dusseldorf Heart Center
FX The authors are grateful to the German Research Council (DFG CO 1305/2-1
   to M.M.C.-K., SFB1116 TP B06 to M.M.C.-K. and M.K., and IRTG1902 to M.K.
   and M.M.C.-K.), to the Forschungskommission of the Universitatsklinikum
   Dusseldorf (to M.M.C.-K. and to T.S.), and the
   Susanne-Bunnenberg-Stiftung of the Dusseldorf Heart Center (to M.K.) for
   financial support.
CR Aamand R, 2009, AM J PHYSIOL-HEART C, V297, pH2068, DOI 10.1152/ajpheart.00525.2009
   Adams V, 2013, CIRC RES, V113, P1345, DOI 10.1161/CIRCRESAHA.113.301684
   Aicher A, 2005, HYPERTENSION, V45, P321, DOI 10.1161/01.HYP.0000154789.28695.ea
   Aicher A, 2003, NAT MED, V9, P1370, DOI 10.1038/nm948
   Altaany Z, 2014, SCI SIGNAL, V7, DOI 10.1126/scisignal.2005478
   Anand P, 2012, J MOL MED, V90, P233, DOI 10.1007/s00109-012-0878-z
   Ando J, 2009, CIRC J, V73, P1983, DOI 10.1253/circj.CJ-09-0583
   ARNOLD WP, 1977, P NATL ACAD SCI USA, V74, P3203, DOI 10.1073/pnas.74.8.3203
   Asahara T, 1997, SCIENCE, V275, P964, DOI 10.1126/science.275.5302.964
   Balligand JL, 2009, PHYSIOL REV, V89, P481, DOI 10.1152/physrev.00042.2007
   Bassand JP, 2010, EUR HEART J, V31, P50, DOI 10.1093/eurheartj/ehp401
   Belanger AM, 2015, TRANSFUSION, V55, P2464, DOI 10.1111/trf.13134
   Blackmore PF, 2011, THROMB RES, V127, pE8, DOI 10.1016/j.thromres.2010.10.002
   Bohme E, 1974, Methods Enzymol, V38, P199
   Bor-Kucukatay M, 2003, AM J PHYSIOL-HEART C, V284, pH1577, DOI 10.1152/ajpheart.00665.2002
   Bowles DK, 2003, ACTA PHYSIOL SCAND, V178, P117, DOI 10.1046/j.1365-201X.2003.01130.x
   Bryan NS, 2004, P NATL ACAD SCI USA, V101, P4308, DOI 10.1073/pnas.0306706101
   BUSSE R, 1990, FEBS LETT, V265, P133, DOI 10.1016/0014-5793(90)80902-U
   Cabrales P, 2007, AM J PHYSIOL-HEART C, V293, pH1206, DOI 10.1152/ajpheart.00109.2007
   Chachisvilis M, 2006, P NATL ACAD SCI USA, V103, P15463, DOI 10.1073/pnas.0607224103
   Chatterjee S, 2014, ANTIOXID REDOX SIGN, V20, P899, DOI 10.1089/ars.2013.5624
   Chatzizisis YS, 2007, J AM COLL CARDIOL, V49, P2379, DOI 10.1016/j.jacc.2007.02.059
   Chen CA, 2010, NATURE, V468, P1115, DOI 10.1038/nature09599
   CHEN V, 1987, YALE J BIOL MED, V60, P209
   Chiu JJ, 2011, PHYSIOL REV, V91, P327, DOI 10.1152/physrev.00047.2009
   Cinar E, 2015, P NATL ACAD SCI USA, V112, P11783, DOI 10.1073/pnas.1507309112
   Cortese-Krott MM, 2016, DALTON T, V45, P5908, DOI 10.1039/c5dt05034k
   Cortese-Krott MM, 2014, REDOX BIOL, V2, P251, DOI 10.1016/j.redox.2013.12.027
   Cortese-Krott MM, 2012, FREE RADICAL BIO MED, V53, P2146, DOI 10.1016/j.freeradbiomed.2012.09.008
   Cortese-Krott MM, 2012, BLOOD, V120, P4229, DOI 10.1182/blood-2012-07-442277
   Cosby K, 2003, NAT MED, V9, P1498, DOI 10.1038/nm954
   CRAVEN PA, 1978, J BIOL CHEM, V253, P8433
   Dangel O, 2010, J THROMB HAEMOST, V8, P1343, DOI 10.1111/j.1538-7836.2010.03806.x
   Davies PF, 2013, CARDIOVASC RES, V99, P315, DOI 10.1093/cvr/cvt101
   DAVIES PF, 1995, PHYSIOL REV, V75, P519, DOI 10.1152/physrev.1995.75.3.519
   Davis ME, 2001, CIRC RES, V89, P1073, DOI 10.1161/hh2301.100806
   DEFILIPPI P, 1991, J CELL BIOL, V114, P855, DOI 10.1083/jcb.114.4.855
   Dejam A, 2005, BLOOD, V106, P734, DOI 10.1182/blood-2005-02-0567
   Deonikar P, 2013, J THEOR BIOL, V317, P321, DOI 10.1016/j.jtbi.2012.10.025
   Dimmeler S, 1999, NATURE, V399, P601, DOI 10.1038/21224
   DOYLE MP, 1981, J INORG BIOCHEM, V14, P351, DOI 10.1016/S0162-0134(00)80291-3
   Eckel RH, 2014, J AM COLL CARDIOL, V63, P2960, DOI 10.1016/j.jacc.2013.11.003
   Ellsworth ML, 2012, J PHYSIOL-LONDON, V590, P4985, DOI 10.1113/jphysiol.2012.233106
   Erkens R, 2015, FREE RADICAL BIO MED, V89, P906, DOI 10.1016/j.freeradbiomed.2015.10.409
   Erwin PA, 2005, J BIOL CHEM, V280, P19888, DOI 10.1074/jbc.M413058200
   FEELISCH M, 1995, TRENDS ECOL EVOL, V10, P496, DOI 10.1016/S0169-5347(00)89206-X
   Feelisch M, 2002, FASEB J, V16, P1775, DOI 10.1096/fj.02-0363com
   Fisslthaler B, 2008, CIRC RES, V102, P1520, DOI 10.1161/CIRCRESAHA.108.172072
   Flammer AJ, 2012, CIRCULATION, V126, P753, DOI 10.1161/CIRCULATIONAHA.112.093245
   Fleming I, 2005, J CELL SCI, V118, P4103, DOI 10.1242/jcs.02541
   Fleming I, 2010, PFLUG ARCH EUR J PHY, V459, P793, DOI 10.1007/s00424-009-0767-7
   Forsyth AM, 2011, P NATL ACAD SCI USA, V108, P10986, DOI 10.1073/pnas.1101315108
   Fukuto JM, 2012, CHEM RES TOXICOL, V25, P769, DOI 10.1021/tx2005234
   Fulton D, 2000, AM J PHYSIOL-HEART C, V278, pH658, DOI 10.1152/ajpheart.2000.278.2.H658
   Gambaryan S, 2013, THROMB HAEMOSTASIS, V109, P973, DOI 10.1160/TH12-12-0916
   Gambaryan S, 2012, BLOOD, V119, P5335, DOI 10.1182/blood-2011-12-396374
   Germano G, 2012, EUR HEART J, V33, P137
   Gho BCG, 1996, CIRCULATION, V94, P2193, DOI 10.1161/01.CIR.94.9.2193
   Ghosh SM, 2013, HYPERTENSION, V61, P1091, DOI 10.1161/HYPERTENSIONAHA.111.00933
   Gielen S, 2011, CURR PHARM BIOTECHNO, V12, P1375, DOI 10.2174/138920111798281063
   Gladwin MT, 2000, P NATL ACAD SCI USA, V97, P11482, DOI 10.1073/pnas.97.21.11482
   Gladwin MT, 2005, NAT CHEM BIOL, V1, P308, DOI 10.1038/nchembio1105-308
   Gori T, 2008, J AM COLL CARDIOL, V51, P1953, DOI 10.1016/j.jacc.2008.01.049
   GRIFFITH OW, 1995, ANNU REV PHYSIOL, V57, P707, DOI 10.1146/annurev.ph.57.030195.003423
   Gudi S, 1998, P NATL ACAD SCI USA, V95, P2515, DOI 10.1073/pnas.95.5.2515
   Gullingsrud J, 2004, BIOPHYS J, V86, P3496, DOI 10.1529/biophysj.103.034322
   Hambrecht R, 2003, CIRCULATION, V107, P3152, DOI 10.1161/01.CIR.0000074229.93804.5C
   Hausenloy DJ, 2015, NEW ENGL J MED, V373, P1408, DOI 10.1056/NEJMoa1413534
   Hausenloy DJ, 2008, CARDIOVASC RES, V79, P377, DOI 10.1093/cvr/cvn114
   Heinrich TA, 2013, BRIT J PHARMACOL, V169, P1417, DOI 10.1111/bph.12217
   Heiss C, 2006, J AM COLL CARDIOL, V47, P573, DOI 10.1016/j.jacc.2005.06.089
   Heiss C, 2015, ANTIOXID REDOX SIGN, V22, P1230, DOI 10.1089/ars.2014.6158
   Heiss C, 2012, FREE RADICAL BIO MED, V52, P1767, DOI 10.1016/j.freeradbiomed.2012.02.051
   Helms C, 2013, FREE RADICAL BIO MED, V61, P464, DOI 10.1016/j.freeradbiomed.2013.04.028
   Herold S, 2004, INORG CHEM, V43, P3783, DOI 10.1021/ic035340a
   Horn P, 2011, FREE RADICAL RES, V45, P653, DOI 10.3109/10715762.2011.574288
   HOYER J, 1994, P NATL ACAD SCI USA, V91, P2367, DOI 10.1073/pnas.91.6.2367
   INGBER DE, 1993, J CELL SCI, V104, P613
   Isbell TS, 2008, NAT MED, V14, P773, DOI 10.1038/nm1771
   Iwakura A, 2006, CIRCULATION, V113, P1605, DOI 10.1161/CIRCULATIONAHA.105.553925
   Jia L, 1996, NATURE, V380, P221, DOI 10.1038/380221a0
   Jin ZG, 2005, J BIOL CHEM, V280, P12305, DOI 10.1074/jbc.M500294200
   Jin ZG, 2003, CIRC RES, V93, P354, DOI 10.1161/01.RES.0000089257.94002.96
   Johnson BD, 2011, VASC MED, V16, P365, DOI 10.1177/1358863X11422109
   Ju H, 1998, J BIOL CHEM, V273, P24025, DOI 10.1074/jbc.273.37.24025
   Ju H, 1997, J BIOL CHEM, V272, P18522, DOI 10.1074/jbc.272.30.18522
   Keymel S, 2010, MICROCIRCULATION, V17, P358, DOI 10.1111/j.1549-8719.2010.00037.x
   Kirby BS, 2015, BLOOD, V125, P1844, DOI 10.1182/blood-2014-11-609610
   Kleinbongard P, 2006, BLOOD, V107, P2943, DOI 10.1182/blood-2005-10-3992
   Kojda G, 2005, CARDIOVASC RES, V67, P187, DOI 10.1016/j.cardiores.2005.04.032
   Kristiansen SB, 2005, AM J PHYSIOL-HEART C, V288, pH1252, DOI 10.1152/ajpheart.00207.2004
   Laufs U, 2004, CIRCULATION, V109, P220, DOI 10.1161/01.CIR.0000109141.48980.37
   Lee AG, 2004, BBA-BIOMEMBRANES, V1666, P62, DOI 10.1016/j.bbamem.2004.05.012
   Lenk K, 2011, J APPL PHYSIOL, V111, P321, DOI 10.1152/japplphysiol.01464.2010
   Li ZY, 2010, ARTERIOSCL THROM VAS, V30, P2341, DOI 10.1161/ATVBAHA.110.207522
   Lieu DK, 2004, AM J PHYSIOL-CELL PH, V286, pC1367, DOI 10.1152/ajpcell.00243.2003
   Liu C, 2015, J BIOL CHEM, V290, P1281, DOI 10.1074/jbc.M114.609222
   Liu HB, 2013, J CARDIOVASC PHARM, V61, P461, DOI 10.1097/FJC.0b013e31828c0933
   Liu X, 1998, CARDIOVASC RES, V273, P18709
   Lohman AW, 2012, CARDIOVASC RES, V95, P269, DOI 10.1093/cvr/cvs187
   Loufrani L, 2008, AM J PHYSIOL-HEART C, V294, pH1906, DOI 10.1152/ajpheart.00966.2006
   Lundberg JO, 2009, NAT CHEM BIOL, V5, P865, DOI 10.1038/nchembio.260
   Mergia E, 2006, J CLIN INVEST, V116, P1731, DOI 10.1172/JCI27657
   Merx MW, 2014, BASIC RES CARDIOL, V109, DOI 10.1007/s00395-013-0398-1
   MONCADA S, 1991, PHARMACOL REV, V43, P109
   MURRY CE, 1986, CIRCULATION, V74, P1124, DOI 10.1161/01.CIR.74.5.1124
   NAKACHE M, 1988, P NATL ACAD SCI USA, V85, P1841, DOI 10.1073/pnas.85.6.1841
   OLESEN SP, 1988, NATURE, V331, P168, DOI 10.1038/331168a0
   Park JW, 2013, PLOS ONE, V8, DOI 10.1371/journal.pone.0055699
   Pawloski JR, 2001, NATURE, V409, P622, DOI 10.1038/35054560
   Prior BM, 2004, J APPL PHYSIOL, V97, P1119, DOI 10.1152/japplphysiol.00035.2004
   PRZYKLENK K, 1993, CIRCULATION, V87, P893, DOI 10.1161/01.CIR.87.3.893
   Qiu YZ, 2015, BLOOD REV, V29, P377, DOI 10.1016/j.blre.2015.05.002
   Quillon A, 2015, NITRIC OXIDE-BIOL CH, V45, P20, DOI 10.1016/j.niox.2015.01.006
   RAPOPORT RM, 1983, NATURE, V306, P174, DOI 10.1038/306174a0
   Rassaf T, 2003, NAT MED, V9, P481, DOI 10.1038/nm0503-481
   Rassaf T, 2014, CIRC RES, V114, P1601, DOI 10.1161/CIRCRESAHA.114.303822
   Ravi K, 2004, P NATL ACAD SCI USA, V101, P2619, DOI 10.1073/pnas.0300464101
   Reitsma S, 2007, PFLUG ARCH EUR J PHY, V454, P345, DOI 10.1007/s00424-007-0212-8
   Rodriguez J, 2003, P NATL ACAD SCI USA, V100, P336, DOI 10.1073/pnas.0234600100
   Rosendorff C, 2007, CIRCULATION, V115, P2761, DOI 10.1161/CIRCULATIONAHA.107.183885
   Rukoyatkina N, 2011, THROMB HAEMOSTASIS, V106, P922, DOI 10.1160/TH11-05-0319
   Russwurm Michael, 2013, Methods Mol Biol, V1020, P1, DOI 10.1007/978-1-62703-459-3_1
   Salgado MT, 2015, BIOCHEMISTRY-US, V54, P6712, DOI 10.1021/acs.biochem.5b00643
   Schuler D, 2014, ARTERIOSCL THROM VAS, V34, P2651, DOI 10.1161/ATVBAHA.114.304699
   Schuler G, 2013, EUR HEART J, V34, P1790, DOI 10.1093/eurheartj/eht111
   Schwartz MA, 2001, TRENDS CELL BIOL, V11, P466, DOI 10.1016/S0962-8924(01)02152-3
   SESSA WC, 1993, CIRC RES, V72, P921, DOI 10.1161/01.RES.72.4.921
   Sessa WC, 2004, J CELL SCI, V117, P2427, DOI 10.1242/jcs.01165
   Siegel-Axel DI, 2007, SEMIN THROMB HEMOST, V33, P128, DOI 10.1055/s-2007-969025
   Sikora J, 2014, BLOOD, V124, P2150, DOI 10.1182/blood-2014-05-572024
   Singleton PA, 2004, EXP CELL RES, V295, P102, DOI 10.1016/j.yexcr.2003.12.025
   Straub AC, 2012, NATURE, V491, P473, DOI 10.1038/nature11626
   Suvorava T, 2004, J AM COLL CARDIOL, V44, P1320, DOI 10.1016/j.jacc.2004.06.030
   Suvorava T, 2010, FREE RADICAL RES, V44, P199, DOI 10.3109/10715760903402898
   Tai LK, 2002, ARTERIOSCL THROM VAS, V22, P1790, DOI 10.1161/01.ATV.0000034475.40227.40
   Totzeck M, 2012, CIRCULATION, V126, P325, DOI 10.1161/CIRCULATIONAHA.111.087155
   Tsuda K, 2000, BIOCHEM BIOPH RES CO, V275, P946, DOI 10.1006/bbrc.2000.3408
   Tzima E, 2005, NATURE, V437, P426, DOI 10.1038/nature03952
   van Duinen V, 2015, CURR OPIN BIOTECH, V35, P118, DOI 10.1016/j.copbio.2015.05.002
   Waid DK, 2000, PHARMACOLOGY, V61, P37, DOI 10.1159/000028378
   Walter U, 2004, BLOOD, V104, P2609, DOI 10.1182/blood-2004-06-2389
   Wan JD, 2008, P NATL ACAD SCI USA, V105, P16432, DOI 10.1073/pnas.0805779105
   Wan JD, 2011, INTEGR BIOL-UK, V3, P972, DOI 10.1039/c1ib00044f
   Wang N, 2009, NAT REV MOL CELL BIO, V10, P75, DOI 10.1038/nrm2594
   Wang XD, 2006, J BIOL CHEM, V281, P26994, DOI 10.1074/jbc.M603953200
   Wasserman SM, 2002, PHYSIOL GENOMICS, V12, P13, DOI 10.1152/physiolgenomics.00102.2002
   Webb AJ, 2008, CIRC RES, V103, P957, DOI 10.1161/CIRCRESAHA.108.175810
   WEDEL B, 1995, J BIOL CHEM, V270, P24871, DOI 10.1074/jbc.270.42.24871
   Winger JA, 2007, J BIOL CHEM, V282, P897, DOI 10.1074/jbc.M606327200
   Wisloff U, 2007, CIRCULATION, V115, P3086, DOI 10.1161/CIRCULATIONAHA.106.675041
   Wolfrum S, 2002, CARDIOVASC RES, V55, P583, DOI 10.1016/S0008-6363(02)00408-X
   Wood KC, 2013, ARTERIOSCL THROM VAS, V33, P1861, DOI 10.1161/ATVBAHA.112.301068
   Yamamoto K, 2000, AM J PHYSIOL-HEART C, V279, pH285, DOI 10.1152/ajpheart.2000.279.1.H285
   Yang, 1996, J Cardiovasc Pharmacol Ther, V1, P297
   Yang JN, 2013, P NATL ACAD SCI USA, V110, P15049, DOI 10.1073/pnas.1307058110
   Yao Y, 2007, AM J PHYSIOL-HEART C, V293, pH1023, DOI 10.1152/ajpheart.00162.2007
   Yin GY, 2003, INT J BIOCHEM CELL B, V35, P780, DOI 10.1016/S1357-2725(02)00300-X
   Yu J, 2006, J CLIN INVEST, V116, P1284, DOI 10.1172/JCI27100
   Zhang GY, 2011, BLOOD, V118, P3670, DOI 10.1182/blood-2011-03-341107
   Zhang RL, 2015, P NATL ACAD SCI USA, V112, P6425, DOI 10.1073/pnas.1502285112
NR 161
TC 23
Z9 24
U1 0
U2 13
PU MARY ANN LIEBERT, INC
PI NEW ROCHELLE
PA 140 HUGUENOT STREET, 3RD FL, NEW ROCHELLE, NY 10801 USA
SN 1523-0864
EI 1557-7716
J9 ANTIOXID REDOX SIGN
JI Antioxid. Redox Signal.
PD JUN
PY 2017
VL 26
IS 16
BP 917
EP +
DI 10.1089/ars.2016.6904
PG 20
WC Biochemistry & Molecular Biology; Endocrinology & Metabolism
WE Science Citation Index Expanded (SCI-EXPANDED)
SC Biochemistry & Molecular Biology; Endocrinology & Metabolism
GA EV0TW
UT WOS:000401459100004
PM 27927026
OA Green Published, Bronze
DA 2022-03-12
ER

PT J
AU Bassenge, E
   Fink, N
   Skatchkov, M
   Fink, B
AF Bassenge, E
   Fink, N
   Skatchkov, M
   Fink, B
TI Dietary supplement with vitamin C prevents nitrate tolerance
SO JOURNAL OF CLINICAL INVESTIGATION
LA English
DT Article
DE arterial conductivity; soluble guanylyl cyclase activity; platelet
   aggregation; membrane microviscosity; cyclic guanylyl monophosphate
ID CORONARY-ARTERY DISEASE; NITRIC-OXIDE; NITROGLYCERIN TOLERANCE;
   ACTIVATION; INCREASES; PROSTACYCLIN; DYSFUNCTION; AGGREGATION;
   OXIDATION; PLATELETS
AB Enhanced formation of superoxide radicals has been proposed to play a major role in the development of nitrate tolerance in humans. We tested the effects of vitamin C (Vit-C) supplementation on glyceroltrinitrate (GTN)-induced hemodynamic effects during 3-d nonintermittent transdermal administration of GTN (0.4 mg/h) in nine healthy subjects. Tolerance development was monitored by changes in arterial pressure, dicrotic digital pulse pressure, and heart rate. Studies with GTN, Vit-C, or GTN/Vit-C were successively carried out at random in three different series in the same subjects. GTN treatment caused an immediate rise in arterial conductivity (alb ratio of dicrotic pulse), but within 2 d of initiating GTN, the alb ratio progressively decreased and reached basal levels. In addition, there was a progressive loss of the orthostatic decrease in blood pressure. However, coadministration of Vit-C and GTN fully maintained the GTN-induced changes in the orthostatic blood pressure, and the rise of alb ratio was augmented by 310% for the duration of the test period. Changes in vascular tolerance in GTN-treated subjects were paralleled by upregulation of the activity of isolated platelets, which was also reversed by Vit-C administration. These findings demonstrate that dietary supplementation with Vit-C eliminates vascular tolerance and concomitant upregulation of ex vivo-washed platelet activity during long-term nonintermittent administration of GTN in humans.
C1 Univ Freiburg, Inst Appl Physiol, D-79104 Freiburg, Germany.
RP Bassenge, E (通讯作者)，Univ Freiburg, Inst Appl Physiol, Hermann Herder Str 7, D-79104 Freiburg, Germany.
EM angphys@ruf.uni-freiburg.de
CR Abrams J, 1992, Curr Probl Cardiol, V17, P481
   BASSENGE C, 1996, BIOL NITRIC OXIDE 5, P198
   Bassenge E, 1996, N-S ARCH PHARMACOL, V353, P363, DOI 10.1007/BF00168641
   BASSENGE E, 1998, PFLUEGERS ARCH EUR J, V435, pR74
   BECKMAN JS, 1992, ARCH BIOCHEM BIOPHYS, V298, P438, DOI 10.1016/0003-9861(92)90432-V
   BEETENS JR, 1986, PROSTAGLANDINS, V32, P335, DOI 10.1016/0090-6980(86)90003-1
   Booth BP, 1996, J CARDIOVASC PHARM, V28, P432, DOI 10.1097/00005344-199609000-00013
   BRAUGHLER JM, 1983, BIOCHEM PHARMACOL, V32, P811, DOI 10.1016/0006-2952(83)90581-6
   BUSCHMANN M, 1993, EUR J CLIN PHARMACOL, V44, P451, DOI 10.1007/BF00315542
   Diaz MN, 1997, NEW ENGL J MED, V337, P408, DOI 10.1056/NEJM199708073370607
   DIKALOV S, 1998, J CARDIOVASC PHARM T, V3, P1
   FEIJGE MAH, 1990, BIOCHIM BIOPHYS ACTA, V1025, P173, DOI 10.1016/0005-2736(90)90095-6
   Fink B, 1997, J CARDIOVASC PHARM, V30, P831, DOI 10.1097/00005344-199712000-00020
   FINK B, 1995, PFLUEGERS ARCH, V429, pR108
   GRYNKIEWICZ G, 1985, J BIOL CHEM, V260, P3440
   Heitzer T, 1996, CIRCULATION, V94, P6, DOI 10.1161/01.CIR.94.1.6
   IMHOF PR, 1980, EUR J CLIN PHARMACOL, V18, P455, DOI 10.1007/BF00874655
   IVANOVA K, 1993, EUR J PHARM-MOLEC PH, V244, P37, DOI 10.1016/0922-4106(93)90057-G
   LEHR HA, 1994, P NATL ACAD SCI USA, V91, P7688, DOI 10.1073/pnas.91.16.7688
   Lehr HA, 1997, J CLIN INVEST, V99, P2358, DOI 10.1172/JCI119417
   Levine GN, 1996, CIRCULATION, V93, P1107, DOI 10.1161/01.CIR.93.6.1107
   Munzel T, 1996, J CLIN INVEST, V98, P1465, DOI 10.1172/JCI118935
   Munzel T, 1996, CIRCULATION, V93, P2052, DOI 10.1161/01.CIR.93.11.2052
   MUNZEL T, 1989, CIRCULATION, V79, P188, DOI 10.1161/01.CIR.79.1.188
   MUNZEL T, 1995, P NATL ACAD SCI USA, V92, P5244, DOI 10.1073/pnas.92.11.5244
   MUNZEL T, 1995, J CLIN INVEST, V95, P187, DOI 10.1172/JCI117637
   Nunes GL, 1997, CIRCULATION, V96, P3593
   Pachla L A, 1979, Methods Enzymol, V62, P15, DOI 10.1016/0076-6879(79)62183-3
   Rajagopalan S, 1996, J CLIN INVEST, V97, P1916, DOI 10.1172/JCI118623
   RETSKY KL, 1993, J BIOL CHEM, V268, P1304
   RUDOLPH W, 1990, Z KARDIOL, V79, P57
   Skatchkov, 1997, J Cardiovasc Pharmacol Ther, V2, P85, DOI 10.1177/107424849700200202
   Skatchkov M, 1996, PORTL PR P, V10, P199
   Solzbach U, 1997, CIRCULATION, V96, P1513, DOI 10.1161/01.CIR.96.5.1513
   Ting HH, 1996, J CLIN INVEST, V97, P22, DOI 10.1172/JCI118394
   Ting HH, 1997, CIRCULATION, V95, P2617, DOI 10.1161/01.CIR.95.12.2617
   TOIVANEN JL, 1987, PROSTAG LEUKOTR ESS, V26, P265, DOI 10.1016/0262-1746(87)90036-9
   WATANABE H, 1997, 19 C EUR SOC CARD ST, P400
   WATANABE H, 1996, CIRCULATION, V94, P503
   WEBER AA, 1993, EUR J PHARM-MOLEC PH, V247, P29, DOI 10.1016/0922-4106(93)90134-U
NR 40
TC 100
Z9 100
U1 0
U2 3
PU AMER SOC CLINICAL INVESTIGATION INC
PI ANN ARBOR
PA 2015 MANCHESTER RD, ANN ARBOR, MI 48104 USA
SN 0021-9738
EI 1558-8238
J9 J CLIN INVEST
JI J. Clin. Invest.
PD JUL 1
PY 1998
VL 102
IS 1
BP 67
EP 71
DI 10.1172/JCI977
PG 5
WC Medicine, Research & Experimental
WE Science Citation Index Expanded (SCI-EXPANDED)
SC Research & Experimental Medicine
GA 103GA
UT WOS:000075148500010
PM 9649558
OA Green Published, Bronze
DA 2022-03-12
ER

PT J
AU de Lima, TM
   Nery, LEM
   Maciel, FE
   Ngo-Vu, H
   Kozma, MT
   Derby, CD
AF de Lima, Tabata Martins
   Nery, Luiz Eduardo Maia
   Maciel, Fabio Everton
   Ngo-Vu, Hanh
   Kozma, Mihika T.
   Derby, Charles D.
TI Oxygen sensing in crustaceans: functions and mechanisms
SO JOURNAL OF COMPARATIVE PHYSIOLOGY A-NEUROETHOLOGY SENSORY NEURAL AND
   BEHAVIORAL PHYSIOLOGY
LA English
DT Review
DE Oxygen sensing; Chemoreception; Hypoxia-inducible transcription factor;
   Soluble guanylyl cyclase; Prolyl hydroxylase
ID SOLUBLE GUANYLYL CYCLASES; HYPOXIA-INDUCIBLE FACTOR; CRAYFISH
   ASTACUS-LEPTODACTYLUS; CRAB CALLINECTES-SAPIDUS; BRANCHIO-CARDIAC VEINS;
   FRESH-WATER CRAYFISH; BLUE-CRAB; BEHAVIORAL-RESPONSES;
   CAENORHABDITIS-ELEGANS; PROLYL-HYDROXYLASE
AB Animals that live in changing environments need to adjust their metabolism to maintain body functions, and sensing these changing conditions is essential for mediating the short- and long-term physiological and behavioral responses that make these adjustments. Previous research on nematodes and insects facing changing oxygen levels has shown that these animals rapidly respond using atypical soluble guanylyl cyclases (sGCs) as oxygen sensors connected to downstream cGMP pathways, and they respond more slowly using hypoxia-inducible transcription factors (HIFs) that are further modulated by oxygen-sensing prolyl hydroxylases (PHs). Crustaceans are known to respond in different ways to hypoxia, but the mechanisms responsible for sensing oxygen levels are more poorly understood than in nematodes and insects. Our paper reviews the functions of and mechanisms underlying oxygen sensing in crustaceans. Furthermore, using the oxygen sensing abilities of nematodes and insects as guides in analyzing available crustacean transcriptomes, we identified orthologues of atypical sGCs, HIFs, and PHs in crustaceans, including in their chemosensory organs and neurons. These molecules include atypical sGCs activated by hypoxia (Gyc-88E/GCY-31 and Gyc-89D/GCY-33) but not those activated by hyperoxia (GCY-35, GCY-36), as well as orthologues of HIF-alpha, HIF-beta, and PH. We offer possible directions for future research on oxygen sensing by crustaceans.
C1 [de Lima, Tabata Martins; Nery, Luiz Eduardo Maia; Maciel, Fabio Everton] Univ Fed Rio Grande, FURG, Inst Ciencias Biol, Programa Posgrad Ciencias Fisiol, Ave Italia,Km 8, BR-96201300 Rio Grande, RS, Brazil.
   [Ngo-Vu, Hanh; Kozma, Mihika T.; Derby, Charles D.] Georgia State Univ, Neurosci Inst, Atlanta, GA 30303 USA.
   [Kozma, Mihika T.] Colorado State Univ, Dept Biol, Ft Collins, CO 80523 USA.
RP de Lima, TM (通讯作者)，Univ Fed Rio Grande, FURG, Inst Ciencias Biol, Programa Posgrad Ciencias Fisiol, Ave Italia,Km 8, BR-96201300 Rio Grande, RS, Brazil.
EM tabatalimafac@gmail.com
OI Kozma, Mihika/0000-0002-4474-4138; Lima, Tabata/0000-0003-1641-0146
FU CoordenacAo de Aperfeicoamento de Pessoal de Nivel Superior, Brasil
   (CAPES)Coordenacao de Aperfeicoamento de Pessoal de Nivel Superior
   (CAPES) [001]; CNPqConselho Nacional de Desenvolvimento Cientifico e
   Tecnologico (CNPQ) [PQ 310830/2017-6]
FX We thank Dr. Louis Burnett for kindly reading and commenting on a draft
   of the manuscript. This study was financed in part by the CoordenacAo de
   Aperfeicoamento de Pessoal de Nivel Superior, Brasil (CAPES), Finance
   Code 001. NERY, L.E.M is a productivity fellow from CNPq (PQ
   310830/2017-6).
CR Abergel R, 2017, AGING CELL, V16, P401, DOI 10.1111/acel.12569
   ACHE BW, 1981, CHEM SENSES, V6, P225, DOI 10.1093/chemse/6.3.225
   Ai MR, 2013, J NEUROSCI, V33, P10741, DOI 10.1523/JNEUROSCI.5419-12.2013
   Ai M, 2010, NATURE, V468, P691, DOI 10.1038/nature09537
   ATEMA J, 1995, P NATL ACAD SCI USA, V92, P62, DOI 10.1073/pnas.92.1.62
   Bell GW, 2005, MAR BIOL, V146, P761, DOI 10.1007/s00227-004-1483-7
   Bell HJ, 2012, COMPR PHYSIOL, V2, P1745, DOI 10.1002/cphy.c100040
   Berra E, 2003, EMBO J, V22, P4082, DOI 10.1093/emboj/cdg392
   Branicky RS, 2008, CURR BIOL, V18, pR559, DOI 10.1016/j.cub.2008.05.023
   Breitburg D, 2018, SCIENCE, V359, P46, DOI 10.1126/science.aam7240
   BREITBURG DL, 1992, ECOL MONOGR, V62, P525, DOI 10.2307/2937315
   Breithaupt T, 2011, CHEMICAL COMMUNICATION IN CRUSTACEANS, P257, DOI 10.1007/978-0-387-77101-4_13
   Bretscher AJ, 2011, NEURON, V69, P1099, DOI 10.1016/j.neuron.2011.02.023
   Broughton RJ, 2017, COMP BIOCHEM PHYS A, V212, P72, DOI 10.1016/j.cbpa.2017.07.013
   Burggren WW, 1988, BIOL LAND CRABS, DOI [10.1086/416408, DOI 10.1086/416408]
   Burleson ML, 2006, BRAIN RES, V1092, P100, DOI 10.1016/j.brainres.2006.03.085
   Busch KE, 2012, NAT NEUROSCI, V15, P581, DOI 10.1038/nn.3061
   Chang AJ, 2008, P NATL ACAD SCI USA, V105, P7321, DOI 10.1073/pnas.0802164105
   Chang AJ, 2006, PLOS BIOL, V4, P1588, DOI 10.1371/journal.pbio.0040274
   Couto A, 2013, P NATL ACAD SCI USA, V110, pE3301, DOI 10.1073/pnas.1217428110
   CRABTREE RL, 1974, J EXP BIOL, V60, P631
   DAS T, 1994, MAR BIOL, V120, P593, DOI 10.1007/BF00350080
   de Lima TM, 2015, PHYSIOL BEHAV, V151, P97, DOI 10.1016/j.physbeh.2015.07.013
   DEFUR PL, 1990, BIOL BULL, V178, P46, DOI 10.2307/1541536
   Derby CD, 2014, NATURAL HIST CRUSTAC, V3
   Derby CD, 2014, CRUSTACEAN NERVOUS S, P263
   Derby CD, 2016, CHEM SENSES, V41, P381, DOI 10.1093/chemse/bjw057
   Derbyshire ER, 2012, ANNU REV BIOCHEM, V81, P533, DOI 10.1146/annurev-biochem-050410-100030
   Deutsch C, 2015, SCIENCE, V348, P1132, DOI 10.1126/science.aaa1605
   Diaz RJ, 1995, OCEANOGR MAR BIOL, V33, P245
   Diaz RJ, 2008, SCIENCE, V321, P926, DOI 10.1126/science.1156401
   DUNELERB S, 1982, CR SOC BIOL, V176, P248
   Fitzpatrick DA, 2006, BMC EVOL BIOL, V6, DOI 10.1186/1471-2148-6-26
   Fox CJJ, 1909, T FARADAY SOC, V5, P0068, DOI 10.1039/tf9090500068
   Fusi M, 2015, OIKOS, V124, P784, DOI 10.1111/oik.01757
   Gilles-Gonzalez MA, 2005, J INORG BIOCHEM, V99, P1, DOI 10.1016/j.jinorgbio.2004.11.006
   Giomi F, 2014, P ROY SOC B-BIOL SCI, V281, DOI 10.1098/rspb.2013.2927
   Gorr TA, 2004, INT CONGR SER, V1275, P55, DOI 10.1016/j.ics.2004.08.068
   Gorr TA, 2004, J BIOL CHEM, V279, P36038, DOI 10.1074/jbc.M403981200
   Gorr TA, 2006, J INSECT PHYSIOL, V52, P349, DOI 10.1016/j.jinsphys.2006.01.002
   Graham AM, 2020, MOL BIOL EVOL, V37, P1342, DOI 10.1093/molbev/msaa008
   Graham AM, 2019, P NATL ACAD SCI USA, V116, P12913, DOI 10.1073/pnas.1819874116
   Gray JM, 2004, NATURE, V430, P317, DOI 10.1038/nature02714
   Gross E, 2014, J NEUROSCI, V34, P16726, DOI 10.1523/JNEUROSCI.5368-13.2014
   Hardy KM, 2012, COMP BIOCHEM PHYS A, V163, P137, DOI 10.1016/j.cbpa.2012.05.195
   Harrison JF, 2015, INTEGR COMP BIOL, V55, P802, DOI 10.1093/icb/icv055
   Harzsch S, 2018, PROG NEUROBIOL, V161, P23, DOI 10.1016/j.pneurobio.2017.11.005
   Hooper SL, 2004, NEUROSIGNALS, V13, P50, DOI 10.1159/000076158
   Huang SH, 2007, BIOCHEMISTRY-US, V46, P15115, DOI 10.1021/bi701771r
   Hyde CJ, 2020, BMC GENOMICS, V21, DOI 10.1186/s12864-020-07063-2
   ISHII K, 1989, RESP PHYSIOL, V78, P73, DOI 10.1016/0034-5687(89)90143-6
   Jones WD, 2007, NATURE, V445, P86, DOI 10.1038/nature05466
   Kaelin WG, 2008, MOL CELL, V30, P393, DOI 10.1016/j.molcel.2008.04.009
   Kamio M, 2017, NAT PROD REP, V34, P514, DOI 10.1039/c6np00121a
   Katz MJ, 2014, P NATL ACAD SCI USA, V111, P4025, DOI 10.1073/pnas.1314485111
   Kazatskaya Anna, 2020, MicroPubl Biol, V2020, DOI 10.17912/micropub.biology.000303
   Kozma MT, 2020, BMC GENOMICS, V21, DOI 10.1186/s12864-020-07034-7
   Kozma MT, 2020, PLOS ONE, V15, DOI 10.1371/journal.pone.0230266
   Kozma MT, 2018, PLOS ONE, V13, DOI 10.1371/journal.pone.0203935
   Krogh A, 1919, J PHYSIOL-LONDON, V52, P391, DOI 10.1113/jphysiol.1919.sp001838
   Kumar P, 2012, COMPR PHYSIOL, V2, P141, DOI 10.1002/cphy.c100069
   KUSAKABE T, 1991, ANAT EMBRYOL, V183, P553
   Kwon JY, 2007, P NATL ACAD SCI USA, V104, P3574, DOI 10.1073/pnas.0700079104
   LARIMER JAMES L., 1962, PHYSIOL ZOOL, V35, P179
   LARIMER JL, 1964, COMP BIOCHEM PHYSIOL, V12, P25, DOI 10.1016/0010-406X(64)90045-3
   LAVERACK M S, 1985, Transactions of the Royal Society of Edinburgh Earth Sciences, V76, P123
   LAVERACK MS, 1993, J CRUSTACEAN BIOL, V13, P504, DOI 10.2307/1548790
   Lee SG, 2007, COMP BIOCHEM PHYS D, V2, P332, DOI 10.1016/j.cbd.2007.08.001
   Loenarz C, 2011, EMBO REP, V12, P63, DOI 10.1038/embor.2010.170
   LOWERY TA, 1986, COMP BIOCHEM PHYS A, V85, P689, DOI 10.1016/0300-9629(86)90278-1
   Ma Dengke K, 2012, Front Biol (Beijing), V7, P246
   Mangum CP, 1997, AM ZOOL, V37, P604
   MASSABUAU JC, 1985, J COMP PHYSIOL B, V156, P115, DOI 10.1007/BF00692933
   MASSABUAU JC, 1984, J COMP PHYSIOL B, V155, P43, DOI 10.1007/BF00688790
   McGaw I.J., 2015, NATURAL HIST CRUSTAC, V4, P199
   McMahon BR, 2001, RESP PHYSIOL, V128, P349, DOI 10.1016/S0034-5687(01)00311-5
   Mills DB, 2018, ELIFE, V7, DOI 10.7554/eLife.31176
   Morris S, 1998, S AFR J ZOOL, V33, P87
   Morton DB, 2008, J EXP BIOL, V211, P1645, DOI 10.1242/jeb.014472
   Morton DB, 2011, FLY, V5, P119, DOI 10.4161/fly.5.2.14284
   Morton DB, 2007, ADV EXP BIOL, V1, P65, DOI 10.1016/S1872-2423(07)01003-4
   Morton DB, 1999, CURR BIOL, V9, pR546, DOI 10.1016/S0960-9822(99)80349-2
   Morton DB, 2004, MOL NEUROBIOL, V29, P97, DOI 10.1385/MN:29:2:097
   Morton DB, 2003, J EXP BIOL, V206, P937, DOI 10.1242/jeb.00160
   Nighorn A, 1999, J BIOL CHEM, V274, P2525, DOI 10.1074/jbc.274.4.2525
   PAGE CH, 1973, BIOL BULL, V144, P383, DOI 10.2307/1540015
   Perry SF, 2016, RESP PHYSIOL NEUROBI, V224, P71, DOI 10.1016/j.resp.2015.06.007
   Pugh CW, 2017, EXP CELL RES, V356, P116, DOI 10.1016/j.yexcr.2017.03.008
   Reiber CL, 1997, J CRUSTACEAN BIOL, V17, P197, DOI 10.2307/1549270
   Ribeiro M, 2010, NEUROSCIENCE, V165, P794, DOI 10.1016/j.neuroscience.2009.11.008
   Rytkonen KT, 2011, MOL BIOL EVOL, V28, P1913, DOI 10.1093/molbev/msr012
   Sawai H., 2018, GAS SENSING CELLS, P47, DOI DOI 10.1039/9781788012836-00047
   Sonanez-Organis JG, 2009, COMP BIOCHEM PHYS C, V150, P395, DOI 10.1016/j.cbpc.2009.06.005
   STICKLE WB, 1989, BIOL BULL, V177, P303, DOI 10.2307/1541945
   Summons RE, 2006, PHILOS T R SOC B, V361, P951, DOI 10.1098/rstb.2006.1837
   Taylor E.W., 1985, Symposia of the Society for Experimental Biology, P123
   Thiel M., 2014, NATURAL HIST CRUSTAC, P49
   THOMPSON C, 1975, J EXP BIOL, V62, P545
   TOWE KM, 1970, P NATL ACAD SCI USA, V65, P781, DOI 10.1073/pnas.65.4.781
   Vermehren A, 2006, J INSECT PHYSIOL, V52, P340, DOI 10.1016/j.jinsphys.2005.12.001
   Vermehren-Schmaedick A, 2011, J COMP PHYSIOL A, V197, P717, DOI 10.1007/s00359-011-0634-9
   Vermehren-Schmaedick A, 2010, GENETICS, V186, P183, DOI 10.1534/genetics.110.118166
   Wang L, 2015, INSECT MOL BIOL, V24, P634, DOI 10.1111/imb.12189
   WATERMAN TH, 1953, J CELL COMPAR PHYSL, V41, P261, DOI 10.1002/jcp.1030410206
   WATSON WH, 1980, J COMP PHYSIOL, V141, P77, DOI 10.1007/BF00611880
   Whiteley N.M., 2015, NATURAL HIST CRUSTAC, P320
   WILKENS JL, 1989, J COMP PHYSIOL B, V159, P29, DOI 10.1007/BF00692680
   Williams SEJ, 2004, SCIENCE, V306, P2093, DOI 10.1126/science.1105010
   Xiao CF, 2017, PLOS ONE, V12, DOI 10.1371/journal.pone.0168361
   Zimmer M, 2009, NEURON, V61, P865, DOI 10.1016/j.neuron.2009.02.013
   ZIMMER RK, 1979, J EXP MAR BIOL ECOL, V38, P135, DOI 10.1016/0022-0981(79)90017-0
   ZINEBI H, 1990, J EXP BIOL, V148, P181
NR 112
TC 2
Z9 2
U1 10
U2 20
PU SPRINGER HEIDELBERG
PI HEIDELBERG
PA TIERGARTENSTRASSE 17, D-69121 HEIDELBERG, GERMANY
SN 0340-7594
EI 1432-1351
J9 J COMP PHYSIOL A
JI J. Comp. Physiol. A -Neuroethol. Sens. Neural Behav. Physiol.
PD JAN
PY 2021
VL 207
IS 1
BP 1
EP 15
DI 10.1007/s00359-020-01457-z
EA JAN 2021
PG 15
WC Behavioral Sciences; Neurosciences; Physiology; Zoology
WE Science Citation Index Expanded (SCI-EXPANDED)
SC Behavioral Sciences; Neurosciences & Neurology; Physiology; Zoology
GA QF2TO
UT WOS:000604452400001
PM 33392718
DA 2022-03-12
ER

PT J
AU Elrod, JW
   Greer, JJM
   Lefer, DJ
AF Elrod, John W.
   Greer, James J. M.
   Lefer, David J.
TI Sildenafil-mediated acute cardioprotection is independent of the NO/cGMP
   pathway
SO AMERICAN JOURNAL OF PHYSIOLOGY-HEART AND CIRCULATORY PHYSIOLOGY
LA English
DT Article
DE cyclic guanosine monophosphate; nitric oxide; diabetes mellitus;
   phosphodiesterase type 5; myocardial infarction; endothelial nitric
   oxide; inducible nitric oxide; db/db mouse
ID CYCLIC GUANOSINE-MONOPHOSPHATE; MYOCARDIAL REPERFUSION INJURY;
   CONGESTIVE HEART-FAILURE; NITRIC-OXIDE SYNTHASE; PHOSPHODIESTERASE-5
   INHIBITION; DIABETES-MELLITUS; CARDIAC MYOCYTES; MOUSE HEART; MECHANISM;
   DYSFUNCTION
AB Sildenafil, a potent inhibitor of phosphodiesterase type 5, has recently been investigated in animal models of myocardial ischemia-reperfusion (MI/R) injury. Previous studies have suggested that the protective effects of sildenafil are mediated via activation of endothelial nitric oxide ( NO) synthesis ( eNOS) and inducible NOS ( iNOS). To further investigate the protective mechanism of sildenafil, we subjected wild-type, eNOS, and iNOS null animals to 30 min of myocardial ischemia and 24 h of reperfusion. Treatment with 0.06 mg/ kg sildenafil 5 min before reperfusion significantly reduced myocardial infarct size in wild- type, eNOS null mice ( eNOS (-/-)), and iNOS (-/-) animals. Additionally, the low dose utilized in this study did not alter myocardial cGMP. These results suggest that acute low- dose sildenafil- mediated cardioprotection is independent of eNOS, iNOS, and cGMP. In a second series of experiments, we investigated sildenafil in db/db diabetic mice subjected to MI/R. We found that sildenafil failed to protect diabetic mice against MI/R. However, NO. donor therapy was found to significantly protect against MI/R injury in both nondiabetic and diabetic mice, suggesting that protection could be conferred in diabetic mice and that the upstream modulator of soluble guanylyl cyclase, NO., may mediate protection independent of cGMP signaling. The present study suggests that further research is needed to delineate the precise mechanisms by which sildenafil exerts cardioprotection.
C1 Albert Einstein Coll Med, Dept Med, Div Cardiol, Bronx, NY 10461 USA.
   Albert Einstein Coll Med, Dept Pathol, Bronx, NY 10461 USA.
   Louisiana State Univ, Hlth Sci Ctr, Dept Cellular & Mol Physiol, Shreveport, LA 71105 USA.
RP Lefer, DJ (通讯作者)，Albert Einstein Coll Med, Dept Med, Div Cardiol, 1300 Morris Pk Ave, Bronx, NY 10461 USA.
EM dlefer@aecom.yu.edu
RI Lefer, David/A-6372-2012
OI Elrod, John/0000-0003-3925-2224
FU NHLBI NIH HHSUnited States Department of Health & Human ServicesNational
   Institutes of Health (NIH) - USANIH National Heart Lung & Blood
   Institute (NHLBI) [2R01 HL-6049] Funding Source: Medline
CR Abdallah Y, 2005, CARDIOVASC RES, V66, P123, DOI 10.1016/j.cardiores.2005.01.007
   Brownlee M, 2005, DIABETES, V54, P1615, DOI 10.2337/diabetes.54.6.1615
   Buchwalow IB, 2005, BIOCHEM BIOPH RES CO, V330, P615, DOI 10.1016/j.bbrc.2005.02.182
   Caballero AE, 2003, OBES RES, V11, P1278, DOI 10.1038/oby.2003.174
   Castro LRV, 2006, CIRCULATION, V113, P2221, DOI 10.1161/CIRCULATIONAHA.105.599241
   Champion HC, 2005, P NATL ACAD SCI USA, V102, P1661, DOI 10.1073/pnas.0407183102
   Chen LY, 1997, J INVEST MED, V45, P69
   Das A, 2005, J BIOL CHEM, V280, P12944, DOI 10.1074/jbc.M404706200
   Das A, 2004, AM J PHYSIOL-HEART C, V286, pH1455, DOI 10.1152/ajpheart.01040.2003
   Feil R, 2003, CIRC RES, V93, P907, DOI 10.1161/01.RES.0000100390.68771.CC
   Fisher PW, 2005, CIRCULATION, V111, P1601, DOI 10.1161/01.CIR.0000160359.49478.C2
   GARCIA MJ, 1974, DIABETES, V23, P105, DOI 10.2337/diab.23.2.105
   GOLDENBERG S, 1958, DIABETES, V7, P98, DOI 10.2337/diab.7.2.98
   Greer JJM, 2006, AM J PHYSIOL-HEART C, V290, pH146, DOI 10.1152/ajpheart.00583.2005
   Hassan Madiha A. H., 2005, BMC Pharmacology, V5, P10, DOI 10.1186/1471-2210-5-10
   Jones SP, 2001, ARTERIOSCL THROM VAS, V21, P2059, DOI 10.1161/hq1201.099509
   Jones SP, 1999, AM J PHYSIOL-HEART C, V277, pH763, DOI 10.1152/ajpheart.1999.277.2.H763
   Jones SP, 1999, AM J PHYSIOL-HEART C, V276, pH1567, DOI 10.1152/ajpheart.1999.276.5.H1567
   Kodani E, 2002, CIRCULATION, V105, P3046, DOI 10.1161/01.CIR.0000019408.67709.B5
   Kukreja RC, 2005, VASC PHARMACOL, V42, P219, DOI 10.1016/j.vph.2005.02.010
   Kukreja RC, 2004, J MOL CELL CARDIOL, V36, P165, DOI 10.1016/j.yjmcc.2003.11.001
   Low Sylvia Y., 2005, Molecular Aspects of Medicine, V26, P97, DOI 10.1016/j.mam.2004.09.005
   Miettinen H, 1998, DIABETES CARE, V21, P69, DOI 10.2337/diacare.21.1.69
   Ockaili R, 2002, AM J PHYSIOL-HEART C, V283, pH1263, DOI 10.1152/ajpheart.00324.2002
   Qin QN, 2004, AM J PHYSIOL-HEART C, V287, pH712, DOI 10.1152/ajpheart.00954.2003
   Reffelmann T, 2003, CARDIOVASC RES, V59, P441, DOI 10.1016/S0008-6363(03)00435-8
   Reffelmann T, 2003, CIRCULATION, V108, P239, DOI 10.1161/01.CIR.0000081166.87607.E2
   REGAN TJ, 1983, ANNU REV MED, V34, P161, DOI 10.1146/annurev.me.34.020183.001113
   ROOT H F, 1953, J Okla State Med Assoc, V46, P6
   Salloum F, 2003, CIRC RES, V92, P595, DOI 10.1161/01.RES.0000066853.09821.98
   SAVAGE MP, 1988, AM J CARDIOL, V62, P665, DOI 10.1016/0002-9149(88)91199-X
   Sharp BR, 2002, AM J PHYSIOL-HEART C, V282, pH2422, DOI 10.1152/ajpheart.00855.2001
   Takimoto E, 2005, CIRC RES, V96, P100, DOI 10.1161/01.RES.0000152262.22968.72
   Takimoto E, 2005, NAT MED, V11, P214, DOI 10.1038/nm1175
NR 34
TC 51
Z9 53
U1 0
U2 3
PU AMER PHYSIOLOGICAL SOC
PI BETHESDA
PA 9650 ROCKVILLE PIKE, BETHESDA, MD 20814 USA
SN 0363-6135
J9 AM J PHYSIOL-HEART C
JI Am. J. Physiol.-Heart Circul. Physiol.
PD JAN 1
PY 2007
VL 292
IS 1
BP H342
EP H347
DI 10.1152/ajpheart.00306.2006
PG 6
WC Cardiac & Cardiovascular Systems; Physiology; Peripheral Vascular
   Disease
WE Science Citation Index Expanded (SCI-EXPANDED)
SC Cardiovascular System & Cardiology; Physiology
GA 124PW
UT WOS:000243383300041
PM 16951048
DA 2022-03-12
ER

PT J
AU Weiss, HR
   Gandhi, A
   Scholz, PM
AF Weiss, HR
   Gandhi, A
   Scholz, PM
TI Negative effect of nitric oxide on shortening-frequency relationship in
   cardiac myocytes is diminished after simulated ischemia-reperfusion
SO BASIC RESEARCH IN CARDIOLOGY
LA English
DT Article
DE ischemia-reperfusion; myocardial stunning; cyclic GMP; heart
   rate-shortening; rabbit
ID L-ARGININE; PROTEIN-KINASE; CONTRACTION; MUSCLE; CA2+; DYSFUNCTION;
   ACTIVATION; SYNTHASE; INJURY
AB Increasing stimulation rate increases function in cardiac myocytes and nitric oxide and cyclic GMP inhibit this effect. We tested the hypothesis that myocyte stunning would blunt both the effects of increases in rate and of nitric oxide and cyclic GMP. Ventricular myocytes from 11 rabbits were used to determine maximum rate of shortening (R-max, mum/s) and %shortening during control and after simulated ischemia [15 min 95 % N-2-5% CO2] and reperfusion [reoxygenation]. Measurements were obtained at 1-4 Hz with vehicle, 1H[1,2,4]oxadiazolo[4,3,alpha] quinoxaline-1-one (ODQ) 10(-6) M, soluble guanylyl cyclase inhibitor, or N-G-nitro-L-arginine methyl ester, nitric oxide synthase inhibitor (L-NAME) 10(-5) M. In control, increases in rate increased R-max from 69 +/- 3 to 254 +/- 12 and % shortening from 5.3 +/- 0.3 to 8.7 +/- 0.5. Both ODQ and L-NAME shifted values higher. With stunning, the effects of pacing on R-max and %shortening were blunted and ODQ and L-NAME failed to alter these values. Cyclic GMP was 322 +/- 37 pmol/10(5) myocytes at baseline and these values were lowered by ODQ (244 +/- 31) and L-NAME (207 +/- 23), and similar changes were observed in stunned myocy-tes. Increasing frequency increased function, and reducing nitric oxide/cyclic GMP enhanced this relationship. The effect of nitric oxide was diminished by stunning, but this was not related to altered cyclic GMP levels. This suggested changes in effects of cyclic GMP downstream to its production during myocardial stunning.
C1 Univ Med & Dent New Jersey, Robert Wood Johnson Med Sch, Dept Physiol & Biophys, Piscataway, NJ 08854 USA.
RP Weiss, HR (通讯作者)，Univ Med & Dent New Jersey, Robert Wood Johnson Med Sch, Dept Physiol & Biophys, 675 Hoes Lane, Piscataway, NJ 08854 USA.
EM hweiss@umdnj.edu
CR Alpert NR, 1998, BASIC RES CARDIOL, V93, P23
   BIRNBAUM Y, 1995, BASIC RES CARDIOL, V90, P291, DOI 10.1007/BF00797903
   Brixius K, 2001, J CARD FAIL, V7, P335, DOI 10.1054/jcaf.2001.29902
   CHIU WC, 1994, BASIC RES CARDIOL, V89, P149
   COPPENOLLE FV, 1997, MOL CELL BIOCHEM, V168, P155
   Crozatier B, 1998, BASIC RES CARDIOL, V93, P46
   ENGELMAN DT, 1995, ANN THORAC SURG, V60, P1275, DOI 10.1016/0003-4975(95)00614-Q
   FINKEL MS, 1995, J PHARMACOL EXP THER, V272, P945
   Gandhi A, 1999, NITRIC OXIDE-BIOL CH, V3, P473, DOI 10.1006/niox.1999.0263
   HADDAD GE, 1995, MOL CELL BIOCHEM, V148, P89, DOI 10.1007/BF00929507
   Iwashiro K, 1997, INT J CARDIOL, V62, P107, DOI 10.1016/S0167-5273(97)00189-7
   Kaye DM, 1996, CIRC RES, V78, P217, DOI 10.1161/01.RES.78.2.217
   KUSUOKA H, 1992, ANNU REV PHYSIOL, V54, P243, DOI 10.1146/annurev.ph.54.030192.001331
   Lim CC, 2000, J MOL CELL CARDIOL, V32, P2075, DOI 10.1006/jmcc.2000.1239
   Louch WE, 2002, AM J PHYSIOL-HEART C, V283, pH800, DOI 10.1152/ajpheart.00020.2002
   Matoba S, 1999, CIRCULATION, V99, P817, DOI 10.1161/01.CIR.99.6.817
   MERY PF, 1993, J BIOL CHEM, V268, P26286
   Meyer M, 1999, AM J PHYSIOL-HEART C, V276, pH779, DOI 10.1152/ajpheart.1999.276.3.H779
   Money-Kyrle ARW, 1998, CARDIOVASC RES, V37, P532, DOI 10.1016/S0008-6363(97)00253-8
   Mubagwa K, 1997, J MOL CELL CARDIOL, V29, P977, DOI 10.1006/jmcc.1996.0342
   MURAD F, 1994, RECENT PROG HORM RES, V49, P239
   Naim KL, 1997, RES EXP MED, V197, P23, DOI 10.1007/s004330050052
   Neumann T, 1998, CARDIOVASC RES, V37, P456, DOI 10.1016/S0008-6363(97)00246-0
   Padilla F, 2000, CARDIOVASC RES, V46, P412, DOI 10.1016/S0008-6363(00)00048-1
   Pieske B, 1999, CIRC RES, V85, P38
   SATO H, 1995, J THORAC CARDIOV SUR, V110, P302, DOI 10.1016/S0022-5223(95)70226-1
   SCHMIDT U, 1955, J CARD FAIL, V1, P311
   SCHULZ R, 1995, BASIC RES CARDIOL, V90, P294, DOI 10.1007/BF00797904
   SHAH AM, 1994, CIRC RES, V74, P970, DOI 10.1161/01.RES.74.5.970
   Shah AM, 2000, PHARMACOL THERAPEUT, V86, P49, DOI 10.1016/S0163-7258(99)00072-8
   Straznicka M, 2000, J CARDIOVASC PHARM, V35, P219, DOI 10.1097/00005344-200002000-00007
   VandenHoek TL, 1996, AM J PHYSIOL-HEART C, V270, pH1334, DOI 10.1152/ajpheart.1996.270.4.H1334
   WEISS HR, 1999, CANAD J PHYSL PHARM, V77, P229
   Yan L, 2001, EUR J PHARMACOL, V426, P11, DOI 10.1016/S0014-2999(01)01216-X
   Zhang QH, 2002, PHARMACOLOGY, V64, P106, DOI 10.1159/000056158
NR 35
TC 2
Z9 2
U1 0
U2 0
PU SPRINGER HEIDELBERG
PI HEIDELBERG
PA TIERGARTENSTRASSE 17, D-69121 HEIDELBERG, GERMANY
SN 0300-8428
EI 1435-1803
J9 BASIC RES CARDIOL
JI Basic Res. Cardiol.
PD SEP
PY 2003
VL 98
IS 5
BP 311
EP 318
DI 10.1007/s00395-003-0425-8
PG 8
WC Cardiac & Cardiovascular Systems
WE Science Citation Index Expanded (SCI-EXPANDED)
SC Cardiovascular System & Cardiology
GA 719KC
UT WOS:000185201400005
PM 12955404
DA 2022-03-12
ER

PT J
AU Sata, M
   Kakoki, M
   Nagata, D
   Nishimatsu, H
   Suzuki, E
   Aoyagi, T
   Sugiura, S
   Kojima, H
   Nagano, T
   Kangawa, K
   Matsuo, H
   Omata, M
   Nagai, R
   Hirata, Y
AF Sata, M
   Kakoki, M
   Nagata, D
   Nishimatsu, H
   Suzuki, E
   Aoyagi, T
   Sugiura, S
   Kojima, H
   Nagano, T
   Kangawa, K
   Matsuo, H
   Omata, M
   Nagai, R
   Hirata, Y
TI Adrenomedullin and nitric oxide inhibit human endothelial cell apoptosis
   via a cyclic GMP-independent mechanism
SO HYPERTENSION
LA English
DT Article
DE endothelium; adrenomedullin; apoptosis; nitric oxide; cyclic AMP
ID VASCULAR SMOOTH-MUSCLE; SWISS 3T3 CELLS; HYPOTENSIVE PEPTIDE;
   GROWTH-FACTOR; CARDIAC MYOCYTES; RENAL-FAILURE; HEART-FAILURE;
   PLASMA-LEVELS; FAS; SYNTHASE
AB Adrenomedullin, which was discovered as a vasodilating peptide, has been reported to be produced in various organs, in which adrenomedullin regulates not only vascular tone but also cell proliferation and differentiation in an autocrine/paracrine manner. We evaluated the effect of adrenomedullin on endothelial cell apoptosis. Human umbilical vein endothelial cells underwent apoptosis when cultured in serum-free medium. Treatment with adrenomedullin reduced the number of cells with pyknotic nuclei (Hoechst 33258 staining) and inhibited cell death (dimethylthiazo-diphenyltetrazolium bromide assay) in a dose-dependent manner. The administration of adrenomedullin did not alter the expression levels of Bcl-2 family proteins. Experiments with analogs of cAMP or a cAMP-elevating agonist demonstrated that elevation of the intracellular cAMP concentration does not mediate the antiapoptotic effect of adrenomedullin. The coadministration of N-nitro-L-arginine methyl ester (2 mmol/L), an inhibitor of nitric oxide synthase, abrogated the effect of adrenomedullin. Lower doses of sodium nitroprusside (1 to 10 mu mol/L), a nitric oxide donor, mimicked the antiapoptotic effect of adrenomedullin. The antiapoptotic effect of sodium nitroprusside was not attenuated by the inhibition of soluble guanylyl cyclase with 1 mu mol/L oxadiazolo-quinoxalin-1-one nor could apoptosis be inhibited by the incubation of human umbilical vein endothelial cells with 1 mmol/L 8-bromo-cGMP, a cell-permeant cGMP analog. These results indicate that adrenomedullin and nitric oxide inhibit endothelial cell apoptosis via a cGMP-independent mechanism.
C1 Univ Tokyo, Grad Sch Med, Dept Internal Med, Tokyo, Japan.
   Univ Tokyo, Grad Sch Pharmaceut Sci, Tokyo, Japan.
   Natl Cardiovasc Ctr, Res Inst, Osaka, Japan.
RP Hirata, Y (通讯作者)，Univ Tokyo, Grad Sch Med, Dept Cardiovasc Med, Bunkyo Ku, 7-3-1 Hongo, Tokyo 1138655, Japan.
EM hirara-2im@h.u-tokyo.ac.jp
CR Arstall MA, 1999, CIRC RES, V85, P829, DOI 10.1161/01.RES.85.9.829
   CHINI EN, 1995, BIOCHEM BIOPH RES CO, V215, P868, DOI 10.1006/bbrc.1995.2544
   Drexler H, 1999, CIRCULATION, V99, P2972, DOI 10.1161/01.CIR.99.23.2972
   EGUCHI S, 1994, FEBS LETT, V340, P226, DOI 10.1016/0014-5793(94)80143-6
   Fujio Y, 1999, J BIOL CHEM, V274, P16349, DOI 10.1074/jbc.274.23.16349
   Fukuo K, 1996, HYPERTENSION, V27, P823, DOI 10.1161/01.HYP.27.3.823
   Gerber HP, 1998, J BIOL CHEM, V273, P13313, DOI 10.1074/jbc.273.21.13313
   Gerber HP, 1998, J BIOL CHEM, V273, P30336, DOI 10.1074/jbc.273.46.30336
   HIRATA Y, 1995, HYPERTENSION, V25, P790, DOI 10.1161/01.HYP.25.4.790
   HORIO T, 1995, CIRC RES, V77, P660, DOI 10.1161/01.RES.77.4.660
   ICHIKI Y, 1994, FEBS LETT, V338, P6, DOI 10.1016/0014-5793(94)80106-1
   Irmler M, 1997, NATURE, V388, P190, DOI 10.1038/40657
   ISHIMITSU T, 1994, J CLIN INVEST, V94, P2158, DOI 10.1172/JCI117573
   ISHIYAMA Y, 1993, EUR J PHARMACOL, V241, P271, DOI 10.1016/0014-2999(93)90214-3
   Isumi Y, 1998, ENDOCRINOLOGY, V139, P2552, DOI 10.1210/en.139.5.2552
   Isumi Y, 1998, BIOCHEM BIOPH RES CO, V244, P325, DOI 10.1006/bbrc.1998.8261
   Iwai-Kanai E, 1999, CIRCULATION, V100, P305, DOI 10.1161/01.CIR.100.3.305
   JAFFE EA, 1973, J CLIN INVEST, V52, P2745, DOI 10.1172/JCI107470
   JOUGASAKI M, 1995, CIRCULATION, V92, P286, DOI 10.1161/01.CIR.92.3.286
   Kano H, 1996, J HYPERTENS, V14, P209, DOI 10.1097/00004872-199602000-00009
   Karsan A, 1997, AM J PATHOL, V151, P1775
   Kato H, 1997, ENDOCRINOLOGY, V138, P2615, DOI 10.1210/en.138.6.2615
   Kim YM, 1999, CIRC RES, V84, P253, DOI 10.1161/01.RES.84.3.253
   KITAMURA K, 1993, BIOCHEM BIOPH RES CO, V192, P553, DOI 10.1006/bbrc.1993.1451
   KITAMURA K, 1993, BIOCHEM BIOPH RES CO, V194, P720, DOI 10.1006/bbrc.1993.1881
   Liberatore GT, 1999, NAT MED, V5, P1403
   Mannick JB, 1999, SCIENCE, V284, P651, DOI 10.1126/science.284.5414.651
   Mannick JB, 1997, J BIOL CHEM, V272, P24125, DOI 10.1074/jbc.272.39.24125
   Melino G, 1997, NATURE, V388, P432, DOI 10.1038/41237
   Mohan P, 1996, CIRCULATION, V93, P1223, DOI 10.1161/01.CIR.93.6.1223
   Murad F, 1996, JAMA-J AM MED ASSOC, V276, P1189, DOI 10.1001/jama.276.14.1189
   Murad F, 1997, CIRCULATION, V95, P1101
   Nakatsubo N, 1998, FEBS LETT, V427, P263, DOI 10.1016/S0014-5793(98)00440-2
   NISHIKIMI T, 1995, J AM COLL CARDIOL, V26, P1424, DOI 10.1016/0735-1097(95)00338-X
   Nishio K, 1997, CRIT CARE MED, V25, P953, DOI 10.1097/00003246-199706000-00010
   Reed JC, 1997, NATURE, V387, P773, DOI 10.1038/42867
   Rossig L, 1999, J BIOL CHEM, V274, P6823, DOI 10.1074/jbc.274.11.6823
   SAKATA J, 1993, BIOCHEM BIOPH RES CO, V195, P921, DOI 10.1006/bbrc.1993.2132
   Salvesen GS, 1997, CELL, V91, P443, DOI 10.1016/S0092-8674(00)80430-4
   SHIMEKAKE Y, 1995, J BIOL CHEM, V270, P4412, DOI 10.1074/jbc.270.9.4412
   Shindo T, 1998, CIRCULATION, V98, P49
   Sinz EH, 1999, J CLIN INVEST, V104, P647, DOI 10.1172/JCI6670
   Suenobu N, 1999, ARTERIOSCL THROM VAS, V19, P140, DOI 10.1161/01.ATV.19.1.140
   SUGO S, 1995, BIOCHEM BIOPH RES CO, V207, P25, DOI 10.1006/bbrc.1995.1148
   Toepfer M, 1998, NEPHRON, V80, P232, DOI 10.1159/000045174
   WONG GHW, 1994, J IMMUNOL, V152, P1751
NR 46
TC 123
Z9 132
U1 0
U2 6
PU LIPPINCOTT WILLIAMS & WILKINS
PI PHILADELPHIA
PA TWO COMMERCE SQ, 2001 MARKET ST, PHILADELPHIA, PA 19103 USA
SN 0194-911X
EI 1524-4563
J9 HYPERTENSION
JI Hypertension
PD JUL
PY 2000
VL 36
IS 1
BP 83
EP 88
DI 10.1161/01.HYP.36.1.83
PG 6
WC Peripheral Vascular Disease
WE Science Citation Index Expanded (SCI-EXPANDED)
SC Cardiovascular System & Cardiology
GA 338KX
UT WOS:000088419600015
PM 10904017
OA Bronze
DA 2022-03-12
ER

PT J
AU Procter, NEK
   Hurst, NL
   Nooney, VB
   Imam, H
   De Caterina, R
   Chirkov, YY
   Horowitz, JD
AF Procter, Nathan E. K.
   Hurst, Nicola L.
   Nooney, Vivek B.
   Imam, Hasan
   De Caterina, Raffaele
   Chirkov, Yuliy Y.
   Horowitz, John D.
TI New Developments in Platelet Cyclic Nucleotide Signalling: Therapeutic
   Implications
SO CARDIOVASCULAR DRUGS AND THERAPY
LA English
DT Review
DE Platelet; Adenylate cyclase; Soluble guanylate cyclase; Prostacyclin;
   Nitric oxide; Clopidogrel
ID ACUTE CORONARY SYNDROMES; NITRIC-OXIDE RESPONSIVENESS; SOLUBLE GUANYLYL
   CYCLASE; SMOOTH-MUSCLE-CELLS; ATRIAL-FIBRILLATION; STABLE ANGINA;
   CLINICAL-IMPLICATIONS; CLOPIDOGREL THERAPY; DIABETIC-PATIENTS;
   ADENYLYL-CYCLASE
AB Altered platelet physiology may contribute to the emergence of thrombosis in patients with many forms of cardiovascular disease. Excess platelet activation may reflect increased stimulation of pro-aggregatory pathways. There is, however, increasing evidence that excessive platelet response, due to impaired efficacy of anti-aggregatory autacoids such as nitric oxide (NO) and prostacyclin (PGI(2)), may be just as important. For example, diminished platelet response to NO has been documented in acute and chronic myocardial ischaemia, heart failure, aortic valve disease and in the presence of hyperglycaemia. This "NO resistance" has been shown to reflect both the scavenging of NO by reactive oxygen species and dysfunction of its intracellular "receptor", soluble guanylate cyclase. Importantly, these abnormalities of NO signalling are potentially reversible through judicious application of pharmacotherapy. The analogous condition of impaired PGI(2)/adenylate cyclase (AC) signalling has received comparatively less attention to date. We have shown that platelet response to prostaglandin E-1 (PGE(1)) is frequently impaired in patients with symptomatic myocardial ischaemia. Because the effects of ADP receptor antagonists such as clopidogrel and ticagrelor at the level of the P2Y(12) receptor are coupled with changes in activity of AC, impaired response to PGE(1) might imply both increased thrombotic risk and a reduced efficacy of anti-aggregatory drugs. Accordingly, patient response to treatment with clopidogrel is determined not only by variability of clopidogrel bio-activation, but also extensively by the integrity of platelet AC signalling. We here review these recent developments and their emerging therapeutic implications for thrombotic disorders.
C1 [Procter, Nathan E. K.; Hurst, Nicola L.; Imam, Hasan; Chirkov, Yuliy Y.; Horowitz, John D.] Univ Adelaide, Basil Hetzel Inst Translat Res, Queen Elizabeth Hosp, Cardiol Unit, 28 Woodville Rd, Adelaide, SA 5011, Australia.
   [Nooney, Vivek B.] Univ South Australia, Basil Hetzel Inst Translat Res, Queen Elizabeth Hosp, Adelaide, SA, Australia.
   [De Caterina, Raffaele] Univ G DAnnunzio, Inst Cardiol, Chieti, Italy.
   [De Caterina, Raffaele] Univ G DAnnunzio, Ctr Excellence Aging, Chieti, Italy.
RP Horowitz, JD (通讯作者)，Univ Adelaide, Basil Hetzel Inst Translat Res, Queen Elizabeth Hosp, Cardiol Unit, 28 Woodville Rd, Adelaide, SA 5011, Australia.
EM john.horowitz@adelaide.edu.au
OI Horowitz, John/0000-0001-6883-0703; Nooney, Vivek/0000-0001-9544-2845
FU University of Adelaide; University of South Australia
FX N.L. Hurst, H. Imam and V.B. Nooney were supported in part by
   postgraduate research fellowships from The University of Adelaide and
   The University of South Australia.
CR AKAI T, 1983, HORM METAB RES, V15, P523, DOI 10.1055/s-2007-1018778
   Aleil B, 2008, JACC-CARDIOVASC INTE, V1, P631, DOI 10.1016/j.jcin.2008.09.004
   Anfossi G, 2004, EUR J CLIN INVEST, V34, P482, DOI 10.1111/j.1365-2362.2004.01370.x
   Angiolillo DJ, 2007, J AM COLL CARDIOL, V49, P1505, DOI 10.1016/j.jacc.2006.11.044
   Aradi D, 2012, EUR J CLIN INVEST, V42, P384, DOI 10.1111/j.1365-2362.2011.02594.x
   Ault KA, 1999, J AM COLL CARDIOL, V33, P634, DOI 10.1016/S0735-1097(98)00635-4
   BASSENGE E, 1990, ADV SEC MESS PHOSPH, V24, P434
   Bauer T, 2011, BMJ-BRIT MED J, V343, DOI 10.1136/bmj.d4588
   Bergandi L, 2010, CLIN RES CARDIOL, V99, P557, DOI 10.1007/s00392-010-0157-3
   Bliden KP, 2007, J AM COLL CARDIOL, V49, P657, DOI 10.1016/j.jacc.2006.10.050
   Brandt JT, 2007, AM HEART J, V153, DOI 10.1016/j.ahj.2006.10.010
   Burkhart JM, 2012, BLOOD, V120, pE73, DOI 10.1182/blood-2012-04-416594
   Butler K, 2010, BRIT J CLIN PHARMACO, V70, P65, DOI 10.1111/j.1365-2125.2010.03669.x
   Cattaneo M, 2003, P NATL ACAD SCI USA, V100, P1978, DOI 10.1073/pnas.0437879100
   Chan WP, 2013, AM J MED, V126, pe1
   Chirkov YY, 2007, PHARMACOL THERAPEUT, V116, P287, DOI 10.1016/j.pharmthera.2007.06.012
   CHIRKOV YY, 1995, J CARDIOVASC PHARM, V25, P961
   Chirkov YY, 2004, AM J CARDIOL, V93, P1438, DOI 10.1016/j.amjcard.2004.02.052
   Chirkov YY, 2001, J AM COLL CARDIOL, V37, P1851, DOI 10.1016/S0735-1097(01)01238-4
   Chirkov YY, 1997, AM J CARDIOL, V80, P128, DOI 10.1016/S0002-9149(97)00305-6
   Chong CR, 2015, AM J MED, V128, P427, DOI 10.1016/j.amjmed.2014.11.007
   Erdmann J, 2013, NATURE, V504, P432, DOI 10.1038/nature12722
   Farrow KN, 2010, RESP PHYSIOL NEUROBI, V174, P272, DOI 10.1016/j.resp.2010.08.018
   Frelinger AL, 2013, J AM COLL CARDIOL, V61, P872, DOI 10.1016/j.jacc.2012.11.040
   Gurbel PA, 2002, AM HEART J, V143, P1068, DOI 10.1067/mhj.2002.121261
   Hurst NL, 2013, VASC PHARMACOL, V59, P152, DOI 10.1016/j.vph.2013.10.002
   Hurst NL, 2015, THROMB RES, V136, P308, DOI 10.1016/j.thromres.2015.03.011
   IGNARRO LJ, 1982, BIOCHIM BIOPHYS ACTA, V718, P49, DOI 10.1016/0304-4165(82)90008-3
   Iyu D, 2011, PLATELETS, V22, P504, DOI 10.3109/09537104.2011.576284
   Iyu D, 2011, PROSTAG OTH LIPID M, V94, P9, DOI 10.1016/j.prostaglandins.2010.11.001
   Iyu D, 2010, PLATELETS, V21, P329, DOI 10.3109/09537101003718065
   Jennings LK, 2009, THROMB HAEMOSTASIS, V102, P248, DOI 10.1160/TH09-03-0192
   Kamath S, 2002, EUR HEART J, V23, P1788, DOI 10.1053/euhj.2002.3259
   Katsel PL, 2003, PLATELETS, V14, P21, DOI 10.1080/0953710021000062905
   LAGARDE M, 1981, PROSTAG LEUKOTR ESS, V7, P341, DOI 10.1016/0161-4630(81)90138-5
   Leon MB, 1998, NEW ENGL J MED, V339, P1665, DOI 10.1056/NEJM199812033392303
   Magwenzi S, 2015, BLOOD, V125, P2693, DOI 10.1182/blood-2014-05-574491
   Mahaffey KW, 2011, CIRCULATION, V124, P544, DOI 10.1161/CIRCULATIONAHA.111.047498
   Maron BA, 2009, J BIOL CHEM, V284, P7665, DOI 10.1074/jbc.M809460200
   MELLION BT, 1983, MOL PHARMACOL, V23, P653
   Michelson AD, 2007, PLATELETS, 2ND EDITION, P1
   Nagendran J, 2007, CIRCULATION, V116, P238, DOI 10.1161/CIRCULATIONAHA.106.655266
   Ngo DTM, 2009, JACC-CARDIOVASC IMAG, V2, P919, DOI 10.1016/j.jcmg.2009.03.016
   Nooney VB, 2015, VASC PHARMACOL, V65-66, P17, DOI 10.1016/j.vph.2014.11.003
   Ohara K, 2008, INT J CARDIOL, V126, P316, DOI 10.1016/j.ijcard.2007.06.020
   ONODERA H, 1982, TOHOKU J EXP MED, V137, P423, DOI 10.1620/tjem.137.423
   Paul BZS, 1998, BRIT J HAEMATOL, V102, P1204
   Pinto C, 2008, J PHARMACOL EXP THER, V325, P27, DOI 10.1124/jpet.107.131904
   Procter NEK, 2015, INT J CARDIOL, V179, P160, DOI 10.1016/j.ijcard.2014.10.137
   Procter NEK, 2014, SEMIN THROMB HEMOST, V40, P660, DOI 10.1055/s-0034-1389082
   Rajendran S, 2009, ATHEROSCLEROSIS, V204, P509, DOI 10.1016/j.atherosclerosis.2008.09.010
   Raslan Z, 2015, PLATELETS, V26, P349, DOI 10.3109/09537104.2014.916792
   Russo I, 2010, OBESITY, V18, P788, DOI 10.1038/oby.2009.302
   Sayed N, 2008, CIRC RES, V103, P606, DOI 10.1161/CIRCRESAHA.108.175133
   Sayed N, 2007, P NATL ACAD SCI USA, V104, P12312, DOI 10.1073/pnas.0703944104
   Schomig A, 1996, NEW ENGL J MED, V334, P1084, DOI 10.1056/NEJM199604253341702
   Shuldiner AR, 2009, JAMA-J AM MED ASSOC, V302, P849, DOI 10.1001/jama.2009.1232
   Steegborn C, 2014, BBA-MOL BASIS DIS, V1842, P2535, DOI 10.1016/j.bbadis.2014.08.012
   Stepien JM, 2003, CLIN EXP PHARMACOL P, V30, P507, DOI 10.1046/j.1440-1681.2003.03859.x
   Sverdlov AL, 2012, AM J CARDIOVASC DIS, V2, P43
   Webb DJ, 2000, J AM COLL CARDIOL, V36, P25, DOI 10.1016/S0735-1097(00)00705-1
   Willoughby SR, 2005, ARTERIOSCL THROM VAS, V25, P2661, DOI 10.1161/01.ATV.0000193622.77294.57
   Worthley MI, 2007, J AM COLL CARDIOL, V49, P304, DOI 10.1016/j.jacc.2006.08.053
NR 63
TC 8
Z9 8
U1 0
U2 4
PU SPRINGER
PI DORDRECHT
PA VAN GODEWIJCKSTRAAT 30, 3311 GZ DORDRECHT, NETHERLANDS
SN 0920-3206
EI 1573-7241
J9 CARDIOVASC DRUG THER
JI Cardiovasc. Drugs Ther.
PD OCT
PY 2016
VL 30
IS 5
BP 505
EP 513
DI 10.1007/s10557-016-6671-4
PG 9
WC Cardiac & Cardiovascular Systems; Pharmacology & Pharmacy
WE Science Citation Index Expanded (SCI-EXPANDED)
SC Cardiovascular System & Cardiology; Pharmacology & Pharmacy
GA DY5ZV
UT WOS:000385185600009
PM 27358171
DA 2022-03-12
ER

PT J
AU Mikhed, Y
   Daiber, A
   Steven, S
AF Mikhed, Yuliya
   Daiber, Andreas
   Steven, Sebastian
TI Mitochondrial Oxidative Stress, Mitochondrial DNA Damage and Their Role
   in Age-Related Vascular Dysfunction
SO INTERNATIONAL JOURNAL OF MOLECULAR SCIENCES
LA English
DT Review
DE aging; mitochondrial oxidative stress; mitochondrial DNA damage;
   vascular dysfunction
ID NITRIC-OXIDE SYNTHASE; SOLUBLE GUANYLYL CYCLASE; METHIONINE SULFOXIDE
   REDUCTASE; NECROSIS-FACTOR-ALPHA; DIFFERENTIAL
   INTRACELLULAR-LOCALIZATION; ENDOTHELIUM-DEPENDENT VASODILATION;
   MANGANESE SUPEROXIDE-DISMUTASE; MISMATCH-REPAIR ACTIVITY;
   CORONARY-ARTERY-DISEASE; LIFE-SPAN DETERMINANT
AB The prevalence of cardiovascular diseases is significantly increased in the older population. Risk factors and predictors of future cardiovascular events such as hypertension, atherosclerosis, or diabetes are observed with higher frequency in elderly individuals. A major determinant of vascular aging is endothelial dysfunction, characterized by impaired endothelium-dependent signaling processes. Increased production of reactive oxygen species (ROS) leads to oxidative stress, loss of nitric oxide ((NO)-N-center dot) signaling, loss of endothelial barrier function and infiltration of leukocytes to the vascular wall, explaining the low-grade inflammation characteristic for the aged vasculature. We here discuss the importance of different sources of ROS for vascular aging and their contribution to the increased cardiovascular risk in the elderly population with special emphasis on mitochondrial ROS formation and oxidative damage of mitochondrial DNA. Also the interaction (crosstalk) of mitochondria with nicotinamide adenosine dinucleotide phosphate (NADPH) oxidases is highlighted. Current concepts of vascular aging, consequences for the development of cardiovascular events and the particular role of ROS are evaluated on the basis of cell culture experiments, animal studies and clinical trials. Present data point to a more important role of oxidative stress for the maximal healthspan (healthy aging) than for the maximal lifespan.
C1 [Mikhed, Yuliya; Daiber, Andreas; Steven, Sebastian] Johannes Gutenberg Univ Mainz, Med Ctr, Med Clin 2, D-55131 Mainz, Germany.
   [Steven, Sebastian] Johannes Gutenberg Univ Mainz, Med Ctr, Ctr Thrombosis & Hemostasis, D-55131 Mainz, Germany.
RP Daiber, A (通讯作者)，Johannes Gutenberg Univ Mainz, Med Ctr, Med Clin 2, D-55131 Mainz, Germany.
EM yuliya.mikhed@unimedizin-mainz.de; daiber@uni-mainz.de;
   sebastiansteven@gmx.de
RI Steven, Sebastian/Z-1583-2019
FU Stufe1 program of the Johannes Gutenberg-University Mainz; NMFZ program
   of the Johannes Gutenberg-University Mainz; University Medical Center
   Mainz; Mainzer Herz Foundation; Center of Thrombosis and Hemostasis
   (Mainz, Germany) - Federal Ministry of Education and Research [BMBF
   01EO1003]; International PhD Program on the "Dynamics of Gene
   Regulation, Epigenetics and DNA Damage Response" from the Institute of
   Molecular Biology gGmbH, (Mainz, Germany) - Boehringer Ingelheim
   Foundation; European Cooperation in Science and TechnologyEuropean
   Cooperation in Science and Technology (COST) [COST Action BM1203/EU-ROS]
FX The present work was supported by continuous funding by Stufe1 and NMFZ
   programs of the Johannes Gutenberg-University Mainz and University
   Medical Center Mainz as well as Mainzer Herz Foundation (Andreas
   Daiber). Sebastian Steven holds a Virchow-Fellowship from the Center of
   Thrombosis and Hemostasis (Mainz, Germany) funded by the Federal
   Ministry of Education and Research (BMBF 01EO1003). Yuliya Mikhed holds
   a stipend from the International PhD Program on the "Dynamics of Gene
   Regulation, Epigenetics and DNA Damage Response" from the Institute of
   Molecular Biology gGmbH, (Mainz, Germany) funded by the Boehringer
   Ingelheim Foundation. All authors of this review were supported by the
   European Cooperation in Science and Technology (COST Action
   BM1203/EU-ROS).
CR Altschmied J, 2009, ANTIOXID REDOX SIGN, V11, P1733, DOI 10.1089/ARS.2008.2379
   ANAN R, 1995, CIRCULATION, V91, P955, DOI 10.1161/01.CIR.91.4.955
   Artz JD, 2002, J BIOL CHEM, V277, P18253, DOI 10.1074/jbc.C200170200
   Ballinger SW, 2002, CIRCULATION, V106, P544, DOI 10.1161/01.CIR.0000023921.93743.89
   Barbot W, 2002, NUCLEIC ACIDS RES, V30, P2365, DOI 10.1093/nar/30.11.2365
   Barja G, 2000, FASEB J, V14, P312, DOI 10.1096/fasebj.14.2.312
   Beckman Joseph S, 2002, FASEB J, V16, P1144, DOI 10.1096/fj.02-0133lte
   Beckman JS, 1996, AM J PHYSIOL-CELL PH, V271, pC1424
   Bender A, 2006, NAT GENET, V38, P515, DOI 10.1038/ng1769
   Bender A, 2008, P NATL ACAD SCI USA, V105, P16496, DOI 10.1073/pnas.0802779105
   Berry A, 2013, NEUROSCI BIOBEHAV R, V37, P790, DOI 10.1016/j.neubiorev.2013.03.005
   Besler C, 2010, CURR PHARM DESIGN, V16, P1480, DOI 10.2174/138161210791051013
   Bilsland Alan E., 2013, Critical Reviews in Oncogenesis, V18, P373
   Bischoff B, 2006, CLIN RES CARDIOL, V95, P405, DOI 10.1007/s00392-006-0399-2
   Blackwell KA, 2004, AM J PHYSIOL-HEART C, V287, pH2448, DOI 10.1152/ajpheart.00248.2004
   Blankenberg S, 2003, NEW ENGL J MED, V349, P1605, DOI 10.1056/NEJMoa030535
   Blasiak J, 2014, BIOMED RES INT, V2014, DOI 10.1155/2014/768026
   Bogenhagen DF, 1999, AM J HUM GENET, V64, P1276, DOI 10.1086/302392
   Boon RA, 2013, NATURE, V495, P107, DOI 10.1038/nature11919
   Brandes RP, 2005, HYPERTENSION, V45, P847, DOI 10.1161/01.HYP.0000165019.32059.b2
   Brown KA, 2007, ARTERIOSCL THROM VAS, V27, P1941, DOI 10.1161/ATVBAHA.107.146852
   BRUNE B, 1990, EUR J BIOCHEM, V192, P683, DOI 10.1111/j.1432-1033.1990.tb19276.x
   Bulua AC, 2011, J EXP MED, V208, P519, DOI 10.1084/jem.20102049
   Burnett Arthur L, 2006, J Clin Hypertens (Greenwich), V8, P53
   Busik JV, 2008, DIABETES, V57, P1952, DOI 10.2337/db07-1520
   Cadenas E, 2000, FREE RADICAL BIO MED, V29, P222, DOI 10.1016/S0891-5849(00)00317-8
   Camici GG, 2008, J APPL PHYSIOL, V105, P1628, DOI 10.1152/japplphysiol.90579.2008
   Canugovi C, 2014, NEUROBIOL AGING, V35, P1293, DOI 10.1016/j.neurobiolaging.2014.01.004
   Cave AC, 2006, ANTIOXID REDOX SIGN, V8, P691, DOI 10.1089/ars.2006.8.691
   Cesari M, 2006, GERONTOLOGY, V52, P24, DOI 10.1159/000089822
   Cha MY, 2015, EXP MOL MED, V47, DOI 10.1038/emm.2014.122
   Chen AF, 2012, CLIN SCI, V123, P73, DOI 10.1042/CS20110562
   Chen CA, 2010, NATURE, V468, P1115, DOI 10.1038/nature09599
   Chen DX, 2002, J NEUROCHEM, V81, P1273, DOI 10.1046/j.1471-4159.2002.00916.x
   Chen LH, 2000, CIRC RES, V86, P520, DOI 10.1161/01.RES.86.5.520
   Chen XJ, 2013, MICROBIOL MOL BIOL R, V77, P476, DOI 10.1128/MMBR.00007-13
   CHEN XJ, 1993, NUCLEIC ACIDS RES, V21, P3473, DOI 10.1093/nar/21.15.3473
   Cheng ZJ, 2005, MED SCI MONITOR, V11, pRA194
   Cheresh P, 2013, BBA-MOL BASIS DIS, V1832, P1028, DOI 10.1016/j.bbadis.2012.11.021
   Chrissobolis S, 2008, HYPERTENSION, V51, P872, DOI 10.1161/HYPERTENSIONAHA.107.103572
   Coleman HR, 2008, LANCET, V372, P1835, DOI 10.1016/S0140-6736(08)61759-6
   Crabtree MJ, 2013, J BIOL CHEM, V288, P561, DOI 10.1074/jbc.M112.415992
   Crassous PA, 2012, AM J PHYSIOL-HEART C, V303, pH597, DOI 10.1152/ajpheart.00138.2012
   Crimi E, 2007, FREE RADICAL RES, V41, P1364, DOI 10.1080/10715760701732830
   Csiszar A, 2007, ACTA PHYSIOL HUNG, V94, P107, DOI 10.1556/APhysiol.94.2007.1-2.10
   Csiszar A, 2007, AM J PATHOL, V170, P388, DOI 10.2353/ajpath.2007.060708
   Dai Dao-Fu, 2014, Longev Healthspan, V3, P6, DOI 10.1186/2046-2395-3-6
   Daiber A, 2004, MOL PHARMACOL, V66, P1372, DOI 10.1124/mol.104.002600
   Daiber A., 2014, SYSTEMS BIOL FREE RA, P1177, DOI DOI 10.1007/978-3-642-30018-9_48
   DAIBER A, 2007, CURR ENZYM INHIB, V3, P103, DOI DOI 10.2174/157340807780598369
   Daiber A, 2010, OXID STRESS APPL BAS, P237, DOI 10.1007/978-1-60761-602-3_11
   Daiber A, 2009, PHARMACOL REP, V61, P33, DOI 10.1016/S1734-1140(09)70005-2
   De Bont R, 2004, MUTAGENESIS, V19, P169, DOI 10.1093/mutage/geh025
   de Haan JB, 2004, FREE RADICAL BIO MED, V36, P53, DOI 10.1016/j.freeradbiomed.2003.10.020
   de Souza-Pinto NC, 2009, DNA REPAIR, V8, P704, DOI 10.1016/j.dnarep.2009.01.021
   de Souza-Pinto NC, 2001, FREE RADICAL BIO MED, V30, P916, DOI 10.1016/S0891-5849(01)00483-X
   de Souza-Pinto NC, 2001, CANCER RES, V61, P5378
   Di Lisa F, 2009, BASIC RES CARDIOL, V104, P131, DOI 10.1007/s00395-009-0008-4
   Didion SP, 2006, HYPERTENSION, V48, P1072, DOI 10.1161/01.HYP.0000247302.20559.3a
   Dikalov SI, 2014, ANTIOXID REDOX SIGN, V20, P281, DOI 10.1089/ars.2012.4918
   Dikalova AE, 2010, CIRC RES, V107, P106, DOI 10.1161/CIRCRESAHA.109.214601
   Herrera MD, 2010, AGEING RES REV, V9, P142, DOI 10.1016/j.arr.2009.07.002
   Donato AJ, 2011, J PHYSIOL-LONDON, V589, P4545, DOI 10.1113/jphysiol.2011.211219
   Donato AJ, 2009, AM J PHYSIOL-HEART C, V297, pH425, DOI 10.1152/ajpheart.00689.2008
   Doughan AK, 2008, CIRC RES, V102, P488, DOI 10.1161/CIRCRESAHA.107.162800
   El Assar M, 2013, FREE RADICAL BIO MED, V65, P380, DOI 10.1016/j.freeradbiomed.2013.07.003
   Esplugues JV, 2006, CIRC RES, V99, P1067, DOI 10.1161/01.RES.0000250430.62775.99
   Ferrucci L, 2005, BLOOD, V105, P2294, DOI 10.1182/blood-2004-07-2599
   Finsterer J, 2006, NETH J MED, V64, P61
   Fischer R, 2015, OXID MED CELL LONGEV, V2015, DOI 10.1155/2015/610813
   Fleming I, 2001, CIRC RES, V88, pE68, DOI 10.1161/hh1101.092677
   Forstermann U, 2012, EUR HEART J, V33, P829, DOI 10.1093/eurheartj/ehr304
   Forgione MA, 2002, CIRCULATION, V106, P1154, DOI 10.1161/01.CIR.0000026820.87824.6A
   Forstermann U, 2006, CIRCULATION, V113, P1708, DOI 10.1161/CIRCULATIONAHA.105.602532
   Francia P, 2004, CIRCULATION, V110, P2889, DOI 10.1161/01.CIR.0000147731.24444.4D
   Fukui T, 1997, CIRC RES, V80, P45, DOI 10.1161/01.RES.80.1.45
   Gerhard M, 1996, HYPERTENSION, V27, P849, DOI 10.1161/01.HYP.27.4.849
   Gertz M, 2008, P NATL ACAD SCI USA, V105, P5705, DOI 10.1073/pnas.0800691105
   Gioscia-Ryan RA, 2014, J PHYSIOL-LONDON, V592, P2549, DOI 10.1113/jphysiol.2013.268680
   Go YM, 2010, ANTIOXID REDOX SIGN, V13, P489, DOI 10.1089/ars.2009.3021
   Goldstein S, 2000, J BIOL CHEM, V275, P3031, DOI 10.1074/jbc.275.5.3031
   Gori T, 2011, ANN MED, V43, P259, DOI 10.3109/07853890.2010.543920
   Gredilla R, 2012, OXID MED CELL LONGEV, V2012, DOI 10.1155/2012/282438
   Griendling KK, 2000, CIRC RES, V86, P494, DOI 10.1161/01.RES.86.5.494
   Gu HY, 2013, CLIN BIOCHEM, V46, P1668, DOI 10.1016/j.clinbiochem.2013.07.011
   Guarner V, 2015, INTERD T GERONT GERI, V40, P99, DOI 10.1159/000364934
   Guzik TJ, 2007, J EXP MED, V204, P2449, DOI 10.1084/jem.20070657
   Haenold R, 2008, FREE RADICAL RES, V42, P978, DOI 10.1080/10715760802566541
   Hamilton Ryan T, 2012, J Clin Exp Pathol, VSuppl 4
   HARMAN D, 1972, J AM GERIATR SOC, V20, P145, DOI 10.1111/j.1532-5415.1972.tb00787.x
   HARMAN D, 1956, J GERONTOL, V11, P298, DOI 10.1093/geronj/11.3.298
   Hausding M, 2013, BASIC RES CARDIOL, V108, DOI 10.1007/s00395-013-0386-5
   Heitzer T, 2001, CIRCULATION, V104, P2673, DOI 10.1161/hc4601.099485
   Higashi Y, 2006, ATHEROSCLEROSIS, V186, P390, DOI 10.1016/j.atherosclerosis.2005.07.025
   Holzer M, 2013, BBA-MOL CELL BIOL L, V1831, P1442, DOI 10.1016/j.bbalip.2013.06.004
   Howcroft TK, 2013, AGING-US, V5, P84, DOI 10.18632/aging.100531
   Hu JP, 2005, J BIOL CHEM, V280, P40544, DOI 10.1074/jbc.M508772200
   Ikeda S, 2002, DNA REPAIR, V1, P847, DOI 10.1016/S1568-7864(02)00145-3
   Itsara LS, 2014, PLOS GENET, V10, DOI 10.1371/journal.pgen.1003974
   Jang YC, 2009, EXP GERONTOL, V44, P256, DOI 10.1016/j.exger.2008.12.006
   Jousilahti P, 1999, CIRCULATION, V99, P1165, DOI 10.1161/01.cir.99.9.1165
   Karbach S, 2014, CURR PHARM DESIGN, V20, P3579, DOI 10.2174/13816128113196660748
   Kelly DT, 1997, CIRCULATION, V95, P2459, DOI 10.1161/01.CIR.95.11.2459
   Kennedy SR, 2013, PLOS GENET, V9, DOI 10.1371/journal.pgen.1003794
   Kessler P, 1997, ARTERIOSCL THROM VAS, V17, P1746, DOI 10.1161/01.ATV.17.9.1746
   Kimura S, 2005, HYPERTENSION, V45, P438, DOI 10.1161/01.HYP.0000157169.27818.ae
   Kimura Y, 1999, CAN J CARDIOL, V15, P563
   Klipstein-Grobusch K, 1999, AM J CLIN NUTR, V69, P261
   Kloss S, 2000, HYPERTENSION, V35, P43
   Krishnan KJ, 2012, NEUROBIOL AGING, V33, P2210, DOI 10.1016/j.neurobiolaging.2011.08.009
   Kroller-Schon S, 2014, ANTIOXID REDOX SIGN, V20, P247, DOI 10.1089/ars.2012.4953
   Kujoth GC, 2005, SCIENCE, V309, P481, DOI 10.1126/science.1112125
   Kuzkaya N, 2003, J BIOL CHEM, V278, P22546, DOI 10.1074/jbc.M302227200
   Lakatta EG, 2003, CIRCULATION, V107, P139, DOI 10.1161/01.CIR.0000048892.83521.58
   Larsson NG, 2010, ANNU REV BIOCHEM, V79, P683, DOI 10.1146/annurev-biochem-060408-093701
   Lau D, 2006, PHARMACOL THERAPEUT, V111, P16, DOI 10.1016/j.pharmthera.2005.06.023
   Lebovitz RM, 1996, P NATL ACAD SCI USA, V93, P9782, DOI 10.1073/pnas.93.18.9782
   Lenaz G, 2002, ANN NY ACAD SCI, V959, P199, DOI 10.1111/j.1749-6632.2002.tb02094.x
   Lewis P, 2007, CIRCULATION, V115, P2178, DOI 10.1161/CIRCULATIONAHA.106.664250
   Lewis W, 2007, LAB INVEST, V87, P326, DOI 10.1038/labinvest.3700523
   LI YB, 1995, NAT GENET, V11, P376, DOI 10.1038/ng1295-376
   Lin MI, 2003, J BIOL CHEM, V278, P44719, DOI 10.1074/jbc.M302836200
   Liu PF, 2010, ENVIRON MOL MUTAGEN, V51, P417, DOI 10.1002/em.20576
   Loot AE, 2009, J EXP MED, V206, P2889, DOI 10.1084/jem.20090449
   Lubos E, 2010, FASEB J, V24, P2525, DOI 10.1096/fj.09-147421
   MacMillanCrow LA, 1996, P NATL ACAD SCI USA, V93, P11853, DOI 10.1073/pnas.93.21.11853
   Madamanchi NR, 2007, CIRC RES, V100, P460, DOI 10.1161/01.RES.0000258450.44413.96
   Martin-Montalvo A, 2013, NAT COMMUN, V4, DOI 10.1038/ncomms3192
   Mason PA, 2003, NUCLEIC ACIDS RES, V31, P1052, DOI 10.1093/nar/gkg167
   Mayer B, 2009, MOL PHARMACOL, V75, P886, DOI 10.1124/mol.108.052142
   Mayhan WG, 2008, MICROCIRCULATION, V15, P225, DOI 10.1080/10739680701641421
   McCauley BS, 2014, BBA-GENE REGUL MECH, V1839, P1454, DOI 10.1016/j.bbagrm.2014.05.008
   Militante J, 2004, NEUROCHEM RES, V29, P151, DOI 10.1023/B:NERE.0000010444.97959.1b
   Mochin MT, 2015, MICROVASC RES, V97, P55, DOI 10.1016/j.mvr.2014.09.008
   Moe KT, 2006, J CELL MOL MED, V10, P231, DOI 10.1111/j.1582-4934.2006.tb00304.x
   Moosmann B, 2008, AGING CELL, V7, P32, DOI 10.1111/j.1474-9726.2007.00349.x
   Moskalev AA, 2014, CELL CYCLE, V13, P1063, DOI 10.4161/cc.28433
   Moskovitz J, 2001, P NATL ACAD SCI USA, V98, P12920, DOI 10.1073/pnas.231472998
   Munzel T, 2008, ANN MED, V40, P180, DOI 10.1080/07853890701854702
   Munzel T, 2010, EUR HEART J, V31, P2741, DOI 10.1093/eurheartj/ehq396
   Muftuoglu M, 2014, MITOCHONDRION, V17, P164, DOI 10.1016/j.mito.2014.03.007
   Muller FL, 2007, FREE RADICAL BIO MED, V43, P477, DOI 10.1016/j.freeradbiomed.2007.03.034
   Munzel T, 2005, ARTERIOSCL THROM VAS, V25, P1551, DOI 10.1161/01.ATV.0000168896.64927.bb
   Munzel T, 2005, CIRC RES, V97, P618, DOI 10.1161/01.RES.0000184694.03262.6d
   Nandi J, 2010, MOL CELL BIOCHEM, V336, P17, DOI 10.1007/s11010-009-0259-2
   Narita M, 2003, CELL, V113, P703, DOI 10.1016/S0092-8674(03)00401-X
   Nazarewicz RR, 2013, AM J PHYSIOL-HEART C, V305, pH1131, DOI 10.1152/ajpheart.00063.2013
   Nazarewicz RR, 2013, AM J PHYSIOL-REG I, V305, pR98, DOI 10.1152/ajpregu.00208.2013
   Nilsen H, 1997, NUCLEIC ACIDS RES, V25, P750, DOI 10.1093/nar/25.4.750
   Nishioka K, 1999, MOL BIOL CELL, V10, P1637, DOI 10.1091/mbc.10.5.1637
   Oelze M, 2014, HYPERTENSION, V63, P390, DOI 10.1161/HYPERTENSIONAHA.113.01602
   Ohtsubo T, 2000, NUCLEIC ACIDS RES, V28, P1355, DOI 10.1093/nar/28.6.1355
   Ong KL, 2007, HYPERTENSION, V49, P69, DOI 10.1161/01.HYP.0000252676.46043.18
   Paneni F, 2013, CIRCULATION, V127, P1229, DOI 10.1161/CIRCULATIONAHA.112.000826
   Park JS, 2014, OXID MED CELL LONGEV, V2014, DOI 10.1155/2014/730301
   Perez VI, 2009, BBA-GEN SUBJECTS, V1790, P1005, DOI 10.1016/j.bbagen.2009.06.003
   PINSKY DJ, 1994, J CLIN INVEST, V93, P2291, DOI 10.1172/JCI117230
   Pinton P, 2008, CELL CYCLE, V7, P304, DOI 10.4161/cc.7.3.5360
   Pinton P, 2007, SCIENCE, V315, P659, DOI 10.1126/science.1135380
   Pohjoismaki JLO, 2009, J BIOL CHEM, V284, P21446, DOI 10.1074/jbc.M109.016600
   Prabhu KS, 2002, BIOCHEM J, V366, P203, DOI 10.1042/BJ20020256
   Price JM, 2004, NEUROL RES, V26, P305, DOI 10.1179/016164104225014003
   Quijano C, 1997, BIOCHEM J, V322, P167, DOI 10.1042/bj3220167
   Ras RT, 2013, INT J CARDIOL, V168, P344, DOI 10.1016/j.ijcard.2012.09.047
   Reddy PH, 2009, EXP NEUROL, V218, P286, DOI 10.1016/j.expneurol.2009.03.042
   Rogell B, 2014, BMC GENOMICS, V15, DOI 10.1186/1471-2164-15-330
   Rota M, 2006, CIRC RES, V99, P42, DOI 10.1161/01.RES.0000231289.63468.08
   Roubenoff R, 1998, J GERONTOL A-BIOL, V53, pM20, DOI 10.1093/gerona/53A.1.M20
   Ruetten H, 1999, CIRC RES, V85, P534, DOI 10.1161/01.RES.85.6.534
   Salmon AB, 2010, FREE RADICAL BIO MED, V48, P642, DOI 10.1016/j.freeradbiomed.2009.12.015
   Sastre J, 2003, FREE RADICAL BIO MED, V35, P1, DOI 10.1016/S0891-5849(03)00184-9
   Savji N, 2013, J AM COLL CARDIOL, V61, P1736, DOI 10.1016/j.jacc.2013.01.054
   Sayed N, 2008, CIRC RES, V103, P606, DOI 10.1161/CIRCRESAHA.108.175133
   Schachinger V, 2000, CIRCULATION, V101, P1899, DOI 10.1161/01.CIR.101.16.1899
   Schriner SE, 2005, SCIENCE, V308, P1909, DOI 10.1126/science.1106653
   Schulz E, 2008, ANTIOXID REDOX SIGN, V10, P1115, DOI 10.1089/ars.2007.1989
   Schulz E, 2014, ANTIOXID REDOX SIGN, V20, P308, DOI 10.1089/ars.2012.4609
   Seals DR, 2011, CLIN SCI, V120, P357, DOI 10.1042/CS20100476
   Sevini F, 2014, EXP GERONTOL, V56, P234, DOI 10.1016/j.exger.2014.03.022
   Sies H, 2015, REDOX BIOL, V4, P180, DOI 10.1016/j.redox.2015.01.002
   Smith AR, 2006, AGING CELL, V5, P391, DOI 10.1111/j.1474-9726.2006.00232.x
   Soucy KG, 2006, J APPL PHYSIOL, V101, P1751, DOI 10.1152/japplphysiol.00138.2006
   Souza-Pinto NC, 1999, NUCLEIC ACIDS RES, V27, P1935, DOI 10.1093/nar/27.8.1935
   Spescha RD, 2015, EUR HEART J, V36, P1590, DOI 10.1093/eurheartj/ehv140
   Stadtman ER, 2002, MOL CELL BIOCHEM, V234, P3, DOI 10.1023/A:1015916831583
   Stasch JP, 2006, J CLIN INVEST, V116, P2552, DOI 10.1172/JCI28371
   Sydow K, 2004, J CLIN INVEST, V113, P482, DOI 10.1172/JCI200419267
   Tanaka H, 2000, ARTERIOSCL THROM VAS, V20, P2172, DOI 10.1161/01.ATV.20.9.2172
   Taungjaruwinai WM, 2009, AM J DERMATOPATH, V31, P427, DOI 10.1097/DAD.0b013e3181882c21
   Thomas DD, 2008, FREE RADICAL BIO MED, V45, P18, DOI 10.1016/j.freeradbiomed.2008.03.020
   Trifunovic A, 2004, NATURE, V429, P417, DOI 10.1038/nature02517
   Trinei M, 2002, ONCOGENE, V21, P3872, DOI 10.1038/sj.onc.1205513
   Tsurumi A, 2012, EPIGENETICS-US, V7, P680, DOI 10.4161/epi.20540
   Ungvari Z, 2003, ARTERIOSCL THROM VAS, V23, P418, DOI 10.1161/01.ATV.0000061735.85377.40
   van der Loo B, 2000, J EXP MED, V192, P1731, DOI 10.1084/jem.192.12.1731
   van der Loo B, 2006, BIOCHEM BIOPH RES CO, V344, P972, DOI 10.1016/j.bbrc.2006.03.224
   Wanagat J, 2010, MECH AGEING DEV, V131, P527, DOI 10.1016/j.mad.2010.06.002
   WATERS WA, 1946, J CHEM SOC, P409, DOI 10.1039/jr9460000409
   Weber M, 2001, FREE RADICAL BIO MED, V31, P1360, DOI 10.1016/S0891-5849(01)00706-7
   Wenzel P, 2008, CARDIOVASC RES, V80, P280, DOI 10.1093/cvr/cvn182
   Wenzel P, 2008, ANTIOXID REDOX SIGN, V10, P1435, DOI 10.1089/ars.2007.1969
   Wenzel P, 2011, CIRCULATION, V124, P1370, DOI 10.1161/CIRCULATIONAHA.111.034470
   West AP, 2011, NATURE, V472, P476, DOI 10.1038/nature09973
   Wieland G Darryl, 2005, Sci Aging Knowledge Environ, V2005, ppe29, DOI 10.1126/sageke.2005.39.pe29
   WILLERSON JT, 1989, CIRCULATION, V80, P198, DOI 10.1161/01.CIR.80.1.198
   WILSON PWF, 1994, AM J HYPERTENS, V7, pS7, DOI 10.1093/ajh/7.7.7S
   Wray DW, 2012, HYPERTENSION, V59, P818, DOI 10.1161/HYPERTENSIONAHA.111.189456
   Wu ZX, 2015, HYPERTENSION, V65, P232, DOI 10.1161/HYPERTENSIONAHA.114.04416
   Yamamori T, 2005, J MOL CELL CARDIOL, V39, P992, DOI 10.1016/j.yjmcc.2005.09.003
   Yancik R, 2007, J GERONTOL A-BIOL, V62, P275, DOI 10.1093/gerona/62.3.275
   Yin F, 2014, ANTIOXID REDOX SIGN, V20, P353, DOI 10.1089/ars.2012.4774
   Yoshida YI, 2000, BRAIN DEV-JPN, V22, pS45
   Zeviani M, 2004, BRAIN, V127, P2153, DOI 10.1093/brain/awh259
   Zhou RB, 2011, NATURE, V469, P221, DOI 10.1038/nature09663
   Zhou RB, 2010, NAT IMMUNOL, V11, P136, DOI 10.1038/ni.1831
   Zou MH, 2002, J CLIN INVEST, V109, P817, DOI 10.1172/JCI200214442
NR 216
TC 139
Z9 151
U1 1
U2 33
PU MDPI
PI BASEL
PA ST ALBAN-ANLAGE 66, CH-4052 BASEL, SWITZERLAND
EI 1422-0067
J9 INT J MOL SCI
JI Int. J. Mol. Sci.
PD JUL
PY 2015
VL 16
IS 7
BP 15918
EP 15953
DI 10.3390/ijms160715918
PG 36
WC Biochemistry & Molecular Biology; Chemistry, Multidisciplinary
WE Science Citation Index Expanded (SCI-EXPANDED)
SC Biochemistry & Molecular Biology; Chemistry
GA CP5CY
UT WOS:000359900100090
PM 26184181
OA Green Submitted, Green Published, gold
DA 2022-03-12
ER

PT J
AU Sellak, H
   Choi, CS
   Dey, NB
   Lincoln, TM
AF Sellak, Hassan
   Choi, Chung-sik
   Dey, Nupur B.
   Lincoln, Thomas M.
TI Transcriptional and post-transcriptional regulation of cGMP-dependent
   protein kinase (PKG-I): pathophysiological significance
SO CARDIOVASCULAR RESEARCH
LA English
DT Review
DE cGMP-dependent protein kinase; Gene; mRNA stability; Regulation;
   Transcription; Vascular smooth muscle cells; Ubiquitination;
   Post-transcription
ID NITRIC-OXIDE SYNTHASE; SMOOTH-MUSCLE-CELLS; REQUIRES NUCLEAR
   TRANSLOCATION; SOLUBLE GUANYLYL CYCLASE; CYCLIC-GMP; GENE-EXPRESSION;
   DOWN-REGULATION; PULMONARY-HYPERTENSION; ALPHA; GUANOSINE
AB The ability of the endothelium to produce nitric oxide, which induces generation of cyclic guanosine monophosphate (cGMP) that activates cGMP-dependent protein kinase (PKG-I), in vascular smooth muscle cells (VSMCs), is essential for the maintenance of vascular homeostasis. Yet, disturbance of this nitric oxide/cGMP/PKG-I pathway has been shown to play an important role in many cardiovascular diseases. In the last two decades, in vitro and in vivo models of vascular injury have shown that PKG-I is suppressed following nitric oxide, cGMP, cytokine, and growth factor stimulation. The molecular basis for these changes in PKG-I expression is still poorly understood, and they are likely to be mediated by a number of processes, including changes in gene transcription, mRNA stability, protein synthesis, or protein degradation. Emerging studies have begun to define mechanisms responsible for changes in PKG-I expression and have identified cis- and trans-acting regulatory elements, with a plausible role being attributed to post-translational control of PKG-I protein levels. This review will focus mainly on recent advances in understanding of the regulation of PKG-I expression in VSMCs, with an emphasis on the physiological and pathological significance of PKG-I down-regulation in VSMCs in certain circumstances.
C1 [Sellak, Hassan; Choi, Chung-sik; Dey, Nupur B.; Lincoln, Thomas M.] Univ S Alabama, Dept Physiol, Coll Med, Mobile, AL 36688 USA.
RP Sellak, H (通讯作者)，Univ S Alabama, Dept Physiol, Coll Med, Med Sci Bldg,Room 3103, Mobile, AL 36688 USA.
EM hsellak@usouthal.edu
FU NIHUnited States Department of Health & Human ServicesNational
   Institutes of Health (NIH) - USA [HL066164]; NATIONAL HEART, LUNG, AND
   BLOOD INSTITUTEUnited States Department of Health & Human
   ServicesNational Institutes of Health (NIH) - USANIH National Heart Lung
   & Blood Institute (NHLBI) [R01HL066164] Funding Source: NIH RePORTER
FX This work was supported by NIH grant HL066164.
CR Ai WD, 2004, J BIOL CHEM, V279, P8684, DOI 10.1074/jbc.M308278200
   Anderson PG, 2000, ARTERIOSCL THROM VAS, V20, P2192, DOI 10.1161/01.ATV.20.10.2192
   Anwar A, 2002, CIRCULATION, V105, P1220, DOI 10.1161/hc1002.105187
   Bachiller PR, 2010, AM J PHYSIOL-LUNG C, V298, pL324, DOI 10.1152/ajplung.00181.2009
   Beasley D, 1999, AM J PHYSIOL-HEART C, V276, pH901, DOI 10.1152/ajpheart.1999.276.3.H901
   BEAVO JA, 1970, J BIOL CHEM, V245, P5649
   Birsoy K, 2008, CELL METAB, V7, P339, DOI 10.1016/j.cmet.2008.02.001
   Boerth NJ, 1997, J VASC RES, V34, P245, DOI 10.1159/000159231
   Bogdan C, 2001, TRENDS CELL BIOL, V11, P66, DOI 10.1016/S0962-8924(00)01900-0
   Bois PRJ, 2005, MOL CELL BIOL, V25, P7645, DOI 10.1128/MCB.25.17.7645-7656.2005
   Browner NC, 2004, AM J PHYSIOL-CELL PH, V287, pC88, DOI 10.1152/ajpcell.00039.2004
   Busch JL, 2002, J BIOL CHEM, V277, P34048, DOI 10.1074/jbc.M202761200
   BUTT E, 1993, NEUROCHEM RES, V18, P27, DOI 10.1007/BF00966920
   Butt Elke, 2009, V191, P409, DOI 10.1007/978-3-540-68964-5_17
   Casteel DE, 2002, J BIOL CHEM, V277, P32003, DOI 10.1074/jbc.M112332200
   Chang SH, 2004, AM J PHYSIOL-REG I, V287, pR950, DOI 10.1152/ajpregu.00639.2003
   Chiche JD, 1998, J BIOL CHEM, V273, P34263, DOI 10.1074/jbc.273.51.34263
   Choi CS, 2010, AM J PHYSIOL-HEART C, V299, pH1660, DOI 10.1152/ajpheart.00677.2010
   Chyu KY, 1999, CIRC RES, V85, P1192
   CORNWELL TL, 1994, J VASC RES, V31, P330, DOI 10.1159/000159061
   Dey NB, 2009, CELL SIGNAL, V21, P859, DOI 10.1016/j.cellsig.2009.01.014
   Dou D, 2008, BRIT J PHARMACOL, V153, P497, DOI 10.1038/sj.bjp.0707600
   DRAIJER R, 1995, CIRC RES, V77, P897, DOI 10.1161/01.RES.77.5.897
   Esteve L, 2001, CELL SIGNAL, V13, P425, DOI 10.1016/S0898-6568(01)00163-2
   Feil R, 2003, CIRC RES, V93, P907, DOI 10.1161/01.RES.0000100390.68771.CC
   Fiedler B, 2002, P NATL ACAD SCI USA, V99, P11363, DOI 10.1073/pnas.162100799
   FRANCIS SH, 1989, SEC MESS PHOSPHOPROT, V12, P301
   Francis SH, 1996, J BIOL CHEM, V271, P20748, DOI 10.1074/jbc.271.34.20748
   Francis SH, 2010, PHARMACOL REV, V62, P525, DOI 10.1124/pr.110.002907
   Gao YS, 2004, AM J PHYSIOL-LUNG C, V286, pL786, DOI 10.1152/ajplung.00314.2003
   Gao YS, 2003, AM J PHYSIOL-LUNG C, V285, pL611, DOI 10.1152/ajplung.00411.2002
   Guazzi M, 2011, CIRC-HEART FAIL, V4, P8, DOI 10.1161/CIRCHEARTFAILURE.110.944694
   Gudi T, 2000, ONCOGENE, V19, P6324, DOI 10.1038/sj.onc.1204007
   Gudi T, 1997, MOL CELL BIOL, V17, P5244, DOI 10.1128/MCB.17.9.5244
   HABY C, 1994, J NEUROCHEM, V62, P496
   HALBRUGGE M, 1989, EUR J BIOCHEM, V185, P41, DOI 10.1111/j.1432-1033.1989.tb15079.x
   He B, 2003, EUR J BIOCHEM, V270, P2174, DOI 10.1046/j.1432-1033.2003.03574.x
   Hedlund P, 2000, P NATL ACAD SCI USA, V97, P2349, DOI 10.1073/pnas.030419997
   Hofmann F, 2006, PHYSIOL REV, V86, P1, DOI 10.1152/physrev.00015.2005
   Hofmann F, 2005, J BIOL CHEM, V280, P1, DOI 10.1074/jbc.R400035200
   Hou YL, 2004, CELL SIGNAL, V16, P1061, DOI 10.1016/j.cellsig.2004.03.002
   Idriss SD, 1999, J BIOL CHEM, V274, P9489, DOI 10.1074/jbc.274.14.9489
   Jacob A, 2004, AM J PHYSIOL-CELL PH, V287, pC1077, DOI 10.1152/ajpcell.00477.2003
   John TA, 2008, CLIN EXP PHARMACOL P, V35, P148, DOI 10.1111/j.1440-1681.2007.04801.x
   Kass David A, 2012, Curr Heart Fail Rep, V9, P192, DOI 10.1007/s11897-012-0101-0
   Kemp-Harper Barbara, 2009, V191, P447, DOI 10.1007/978-3-540-68964-5_19
   Koutsodontis G, 2002, BIOCHEMISTRY-US, V41, P12771, DOI 10.1021/bi026141q
   KUO JF, 1974, P NATL ACAD SCI USA, V71, P4037, DOI 10.1073/pnas.71.10.4037
   KUO JF, 1976, J BIOL CHEM, V251, P1759
   Landmesser U, 2009, CARDIOVASC RES, V81, P519, DOI 10.1093/cvr/cvn317
   Lee HW, 1996, J BIOL CHEM, V271, P20973, DOI 10.1074/jbc.271.35.20973
   Lee JW, 2011, J BIOL CHEM, V286, P6423, DOI 10.1074/jbc.M110.180661
   Li XB, 2005, ZOOL SCI, V22, P1339, DOI 10.2108/zsj.22.1339
   Li YZ, 2012, AM J PHYSIOL-RENAL, V302, pF561, DOI 10.1152/ajprenal.00355.2011
   Li YJ, 2012, MOL MED REP, V5, P675, DOI 10.3892/mmr.2011.698
   Li ZY, 2003, CELL, V112, P77, DOI 10.1016/S0092-8674(02)01254-0
   LIGHT DB, 1990, NATURE, V344, P336, DOI 10.1038/344336a0
   Lin CS, 2001, BIOCHEM BIOPH RES CO, V287, P244, DOI 10.1006/bbrc.2001.5567
   Lincoln T M, 1995, Adv Pharmacol, V34, P305
   Lincoln TM, 2006, FRONT BIOSCI-LANDMRK, V11, P356, DOI 10.2741/1803
   LINCOLN TM, 1976, P NATL ACAD SCI USA, V73, P2559, DOI 10.1073/pnas.73.8.2559
   Lincoln TM, 2001, J APPL PHYSIOL, V91, P1421, DOI 10.1152/jappl.2001.91.3.1421
   Liu S, 2007, FREE RADICAL BIO MED, V42, P852, DOI 10.1016/j.freeradbiomed.2006.12.025
   Melichar VO, 2004, P NATL ACAD SCI USA, V101, P16671, DOI 10.1073/pnas.0405509101
   Munzel T, 2003, CIRCULATION, V108, P2172, DOI 10.1161/01.CIR.0000094403.78467.C3
   Ny L, 2000, BRIT J PHARMACOL, V129, P395, DOI 10.1038/sj.bjp.0703061
   ORSTAVIK S, 1992, CYTOGENET CELL GENET, V59, P270, DOI 10.1159/000133267
   Orstavik S, 1997, GENOMICS, V42, P311, DOI 10.1006/geno.1997.4743
   Owens GK, 2004, PHYSIOL REV, V84, P767, DOI 10.1152/physrev.00041.2003
   Perkins WJ, 2009, AM J PHYSIOL-LUNG C, V296, pL121, DOI 10.1152/ajplung.90318.2008
   Persson K, 2000, AM J PHYSIOL-REG I, V279, pR1112, DOI 10.1152/ajpregu.2000.279.3.R1112
   Pfeifer A, 1998, EMBO J, V17, P3045, DOI 10.1093/emboj/17.11.3045
   Pilz RB, 2003, CIRC RES, V93, P1034, DOI 10.1161/01.RES.0000103311.52853.48
   PILZ RB, 1995, FASEB J, V9, P552, DOI 10.1096/fasebj.9.7.7737465
   Ramchandran R, 2012, AM J RESP CELL MOL, V46, P323, DOI 10.1165/rcmb.2011-0165OC
   Resnik E, 2006, AM J PHYSIOL-LUNG C, V290, pL426, DOI 10.1152/ajplung.00281.2005
   RICHARDSON JM, 1990, J BIOL CHEM, V265, P13635
   ROSS J, 1995, MICROBIOL REV, V59, P423, DOI 10.1128/MMBR.59.3.423-450.1995
   Ruetten H, 1999, CIRC RES, V85, P534, DOI 10.1161/01.RES.85.6.534
   SANDBERG M, 1989, FEBS LETT, V255, P321, DOI 10.1016/0014-5793(89)81114-7
   Sausbier M, 2000, CIRC RES, V87, P825, DOI 10.1161/01.RES.87.9.825
   Sauzeau V, 2003, J BIOL CHEM, V278, P9472, DOI 10.1074/jbc.M212776200
   Sawada N, 2001, BIOCHEM BIOPH RES CO, V280, P798, DOI 10.1006/bbrc.2000.4194
   Sayasith K, 2005, J BIOL CHEM, V280, P28885, DOI 10.1074/jbc.M413434200
   Schlossmann J, 2011, AM J PHYSIOL-HEART C, V301, pH672, DOI 10.1152/ajpheart.00198.2011
   SCHWARTZ SM, 1995, CIRC RES, V77, P445, DOI 10.1161/01.RES.77.3.445
   Sellak H, 2005, J BIOL CHEM, V280, P18425, DOI 10.1074/jbc.M500775200
   Sellak H, 2002, CIRC RES, V90, P405, DOI 10.1161/hh0402.105898
   Sellak H, 2011, J BIOCHEM, V149, P433, DOI 10.1093/jb/mvr003
   Sinnaeve P, 2002, CIRCULATION, V105, P2911, DOI 10.1161/01.CIR.0000018169.59205.CA
   Smith JA, 1996, J BIOL CHEM, V271, P20756, DOI 10.1074/jbc.271.34.20756
   Soff GA, 1997, J CLIN INVEST, V100, P2580, DOI 10.1172/JCI119801
   Tamura N, 1996, HYPERTENSION, V27, P552, DOI 10.1161/01.HYP.27.3.552
   Taylor AM, 2003, ARTERIOSCL THROM VAS, V23, P1717, DOI 10.1161/01.ATV.0000094396.24766.DD
   Taylor MS, 2004, MOL PHARMACOL, V65, P1111, DOI 10.1124/mol.65.5.1111
   Tedeschi A, 2009, J NEUROSCI, V29, P15155, DOI 10.1523/JNEUROSCI.4416-09.2009
   Tsai EJ, 2009, PHARMACOL THERAPEUT, V122, P216, DOI 10.1016/j.pharmthera.2009.02.009
   VONDERLEYEN HE, 1995, P NATL ACAD SCI USA, V92, P1137, DOI 10.1073/pnas.92.4.1137
   Walter U, 1989, REV PHYSL BIOCH PHAR, V113, P41
   Walter U, 1989, REV PHYSIOL BIOCH P, V113, P41
   Wang LQ, 2001, J BIOL CHEM, V276, P43604, DOI 10.1074/jbc.M106570200
   Wang SB, 1999, J BIOL CHEM, V274, P33190, DOI 10.1074/jbc.274.47.33190
   Wang SX, 2009, AM J PHYSIOL-HEART C, V297, pH2075, DOI 10.1152/ajpheart.00521.2009
   WERNET W, 1989, FEBS LETT, V251, P191, DOI 10.1016/0014-5793(89)81453-X
   Wolf L, 1989, J BIOL CHEM, V364, P4157
   Wollert KC, 2002, HYPERTENSION, V39, P87, DOI 10.1161/hy1201.097292
   Xiao JN, 2011, EMBO J, V30, P524, DOI 10.1038/emboj.2010.347
   Yamashita T, 2000, HYPERTENSION, V36, P97, DOI 10.1161/01.HYP.36.1.97
   Zeng Y, 2006, J BIOL CHEM, V281, P16951, DOI 10.1074/jbc.M602099200
   Zhao YDD, 2012, AM J PATHOL, V180, P2268, DOI 10.1016/j.ajpath.2012.02.016
   Zhou WL, 2007, AM J PHYSIOL-LUNG C, V292, pL1459, DOI 10.1152/ajplung.00143.2006
   Zhou ZM, 2008, ARTERIOSCL THROM VAS, V28, P1803, DOI 10.1161/ATVBAHA.108.165043
   Zhuang DM, 2011, AM J PHYSIOL-HEART C, V300, pH57, DOI 10.1152/ajpheart.00225.2010
NR 113
TC 18
Z9 18
U1 1
U2 11
PU OXFORD UNIV PRESS
PI OXFORD
PA GREAT CLARENDON ST, OXFORD OX2 6DP, ENGLAND
SN 0008-6363
EI 1755-3245
J9 CARDIOVASC RES
JI Cardiovasc. Res.
PD FEB
PY 2013
VL 97
IS 2
BP 200
EP 207
DI 10.1093/cvr/cvs327
PG 8
WC Cardiac & Cardiovascular Systems
WE Science Citation Index Expanded (SCI-EXPANDED)
SC Cardiovascular System & Cardiology
GA 074QJ
UT WOS:000313827400004
PM 23139241
OA Green Published, Bronze
DA 2022-03-12
ER

PT J
AU Diez-Marques, ML
   Ruiz-Torres, MP
   Griera, M
   Lopez-Ongil, S
   Saura, M
   Rodriguez-Puyol, D
   Rodriguez-Puyol, M
AF Diez-Marques, ML
   Ruiz-Torres, MP
   Griera, M
   Lopez-Ongil, S
   Saura, M
   Rodriguez-Puyol, D
   Rodriguez-Puyol, M
TI Arg-Gly-Asp (RGD)-containing peptides increase soluble guanylate cyclase
   in contractile cells
SO CARDIOVASCULAR RESEARCH
LA English
DT Article
DE soluble guanylate cyclase; nitric oxide; extracellular matrix;
   hypertension; smooth muscle; vasoconstriction/dilation
ID NITRIC-OXIDE SYNTHESIS; ENDOTHELIAL DYSFUNCTION; DOWN-REGULATION;
   TRANSCRIPTION; HYPERTENSION; INHIBITION; EXPRESSION; SUBUNITS; SYNTHASE;
   KINASE
AB Objectives: Alterations in NO/cGMP signaling have been associated with vascular dysfunction. Here, we tested whether peptides containing arginine-glycine-aspartic acid (RGD) motifs, commonly found on the binding sites of extracellular matrix to integrins, could increase the expression and function of soluble guanylate cyclase (sGC) in human mesangial cell (HMC), and human aortic smooth muscle (HASMC) cells.
   Methods and results: Arginine - glycine - aspartic acid-serine (RGDS) promoted an up-regulation in the sGC I subunit steady-state level, both in HMC and HASMC, in a time- and dose-dependent manner. The cellular effects of RGDS-stimulation of sGC expression was an enhanced cellular response to sodium nitroprusside, resulting in elevated cGMP levels and vasodilator-stimulated phosphoprotein (VASP) phosphorylation in both kinds of cells, and an increased NO relaxing effect on cells precontracted with H2O2 or Angiotensin II. Moreover, RGDS was able to restore the sGC levels that had been previously decreased by long term exposure to NO donors. RGDS effects on sGC regulation were due to the specific interaction with alpha(5)beta(1) integrin. To investigate the intracellular mechanisms activated after RGDS cell treatment, pharmacological kinase inhibitors were used. The effect of RGDS on sGC protein content was completely abolished by treating the cells with c-Jun N-terminal kinase (JNK) inhibitors. In addition, c-fos and c-jun were found in the cell nuclei after RGDS treatment, suggesting that the RGDS effect could be mediated by the AP-1 transcription factor.
   Conclusion: Results provide evidence of a mechanism able to increase the sGC protein content linked to increased activity in contractile cells, not only in basal conditions, but also after the down-regulation of the receptor by its own substrate. Elucidation of this novel mechanism provides a rationale for future pharmacotherapy in certain vascular diseases. (C) 2005 European Society of Cardiology. Published by Elsevier B.V. All rights reserved.
C1 Univ Alcala De Henares, Fac Med, Dept Physiol, Madrid 28871, Spain.
   Hosp Principe Asturias, Nephrol Sect, Madrid, Spain.
   Hosp Principe Asturias, Res Unit, Madrid, Spain.
   Univ Alcala De Henares, Dept Med, Madrid, Spain.
RP Rodriguez-Puyol, M (通讯作者)，Univ Alcala De Henares, Fac Med, Dept Physiol, Madrid 28871, Spain.
EM manuel.rodriguez@uah.es
RI Ruiz-Torres, María/I-1985-2017; Puyol, Diego Rodriguez/AAG-9752-2020;
   Puyol, Manuel Rodriguez/AAG-7049-2020
OI Ruiz-Torres, María/0000-0003-1640-7326; Puyol, Diego
   Rodriguez/0000-0002-9125-9311; Puyol, Manuel
   Rodriguez/0000-0002-5230-6664
CR Abassi ZA, 1997, CIRCULATION, V96, P3655
   Bennett BL, 2001, P NATL ACAD SCI USA, V98, P13681, DOI 10.1073/pnas.251194298
   Boger RH, 1998, CIRCULATION, V98, P1842, DOI 10.1161/01.CIR.98.18.1842
   Chen YR, 1998, ONCOGENE, V17, P173, DOI 10.1038/sj.onc.1201941
   CHOMCZYNSKI P, 1987, ANAL BIOCHEM, V162, P156, DOI 10.1006/abio.1987.9999
   CLARK EA, 1995, SCIENCE, V268, P233, DOI 10.1126/science.7716514
   Claxton CR, 2000, HYPERTENSION, V35, P451, DOI 10.1161/01.HYP.35.1.451
   Courtois E, 2003, J AM SOC NEPHROL, V14, P1464, DOI 10.1097/01.ASN.0000064947.14997.69
   Davignon J, 2004, CIRCULATION, V109, P27, DOI 10.1161/01.CIR.0000131515.03336.f8
   Drexler H, 1999, J MOL CELL CARDIOL, V31, P51, DOI 10.1006/jmcc.1998.0843
   Filippov G, 1997, J CLIN INVEST, V100, P942, DOI 10.1172/JCI119610
   Giles TD, 2003, AM J MED, V115, P107, DOI 10.1016/j.amjmed.2003.09.017
   GIUILI G, 1992, FEBS LETT, V304, P83, DOI 10.1016/0014-5793(92)80594-7
   Gonzalez-Santiago L, 2002, CIRC RES, V90, P539, DOI 10.1161/01.RES.0000012445.68979.9D
   Heitzer T, 2001, CIRCULATION, V104, P2673, DOI 10.1161/hc4601.099485
   Hynes RO, 2002, CELL, V110, P673, DOI 10.1016/S0092-8674(02)00971-6
   Kagota S, 2001, BRIT J PHARMACOL, V134, P737, DOI 10.1038/sj.bjp.0704300
   Kawashima S, 2004, ARTERIOSCL THROM VAS, V24, P998, DOI 10.1161/01.ATV.0000125114.88079.96
   Laber U, 2002, CIRCULATION, V105, P855, DOI 10.1161/hc0702.103975
   Lucas KA, 2000, PHARMACOL REV, V52, P375
   Marques M, 2001, J AM SOC NEPHROL, V12, P2594, DOI 10.1681/ASN.V12122594
   Martin E, 2003, P NATL ACAD SCI USA, V100, P9208, DOI 10.1073/pnas.1633590100
   Melichar VO, 2004, P NATL ACAD SCI USA, V101, P16671, DOI 10.1073/pnas.0405509101
   Ortega-Velazquez R, 2004, AM J PHYSIOL-CELL PH, V286, pC1335, DOI 10.1152/ajpcell.00279.2003
   Ortega-Velazquez R, 2003, FASEB J, V17, P1529, DOI 10.1096/fj.02-0785fje
   Peiro C, 2001, BRIT J PHARMACOL, V133, P967, DOI 10.1038/sj.bjp.0704184
   Perticone F, 2001, CIRCULATION, V104, P191, DOI 10.1161/01.CIR.104.2.191
   REES DD, 1989, P NATL ACAD SCI USA, V86, P3375, DOI 10.1073/pnas.86.9.3375
   Renaudin K, 2004, BRIT J CANCER, V90, P2364, DOI 10.1038/sj.bjc.6601809
   Ruetten H, 1999, CIRC RES, V85, P534, DOI 10.1161/01.RES.85.6.534
   Sharina IG, 2003, P NATL ACAD SCI USA, V100, P11523, DOI 10.1073/pnas.1934338100
   Troussard AA, 1999, MOL CELL BIOL, V19, P7420
   WANG YX, 1993, AM J PHYSIOL, V264, pR952, DOI 10.1152/ajpregu.1993.264.5.R952
   Yamashita T, 2000, HYPERTENSION, V36, P97, DOI 10.1161/01.HYP.36.1.97
NR 34
TC 14
Z9 15
U1 0
U2 1
PU OXFORD UNIV PRESS
PI OXFORD
PA GREAT CLARENDON ST, OXFORD OX2 6DP, ENGLAND
SN 0008-6363
EI 1755-3245
J9 CARDIOVASC RES
JI Cardiovasc. Res.
PD FEB 1
PY 2006
VL 69
IS 2
BP 359
EP 369
DI 10.1016/j.cardiores.2005.10.011
PG 11
WC Cardiac & Cardiovascular Systems
WE Science Citation Index Expanded (SCI-EXPANDED)
SC Cardiovascular System & Cardiology
GA 011RN
UT WOS:000235285900010
PM 16360131
OA Bronze
DA 2022-03-12
ER

PT J
AU Hobbs, DA
   George, TW
   Lovegrove, JA
AF Hobbs, Ditte A.
   George, Trevor W.
   Lovegrove, Julie A.
TI The effects of dietary nitrate on blood pressure and endothelial
   function: a review of human intervention studies
SO NUTRITION RESEARCH REVIEWS
LA English
DT Review
DE Dietary nitrate; Nitric oxide; Vascular reactivity;
   Endothelium-independent vasodilation; Endothelial dysfunction
ID NITRIC-OXIDE SYNTHASE; CORONARY-HEART-DISEASE; FLOW-MEDIATED DILATATION;
   SOLUBLE GUANYLYL CYCLASE; VASCULAR SMOOTH-MUSCLE; N-NITROSO COMPOUNDS;
   CARDIOVASCULAR-DISEASE; VEGETABLE INTAKE; XANTHINE OXIDOREDUCTASE; LEAFY
   VEGETABLES
AB Evidence has accumulated in recent years that suggests that nitrate from the diet, particularly vegetables, is capable of producing bioactive NO in the vasculature, following bioconversion to nitrite by oral bacteria. The aim of the present review was to consider the current body of evidence for potential beneficial effects of dietary nitrate on blood pressure and endothelial function, with emphasis on evidence from acute and chronic human intervention studies. The studies to date suggest that dietary nitrate acutely lowers blood pressure in healthy humans. An inverse relationship was seen between dose of nitrate consumed and corresponding systolic blood pressure reduction, with doses of nitrate as low as 3 mmol of nitrate reducing systolic blood pressure by 3 mmHg. Moreover, the current studies provide some promising evidence on the beneficial effects of dietary nitrate on endothelial function. In vitro studies suggest a number of potential mechanisms by which dietary nitrate and its sequential reduction to NO may reduce blood pressure and improve endothelial function, such as: acting as a substrate for endothelial NO synthase; increasing vasodilation; inhibiting mitochondrial reactive oxygen species production and platelet aggregation. In conclusion, the evidence for beneficial effects of dietary nitrate on blood pressure and endothelial function is promising. Further long-term randomised controlled human intervention studies assessing the potential effects of dietary nitrate on blood pressure and endothelial function are needed, particularly in individuals with hypertension and at risk of CVD.
C1 [Hobbs, Ditte A.; Lovegrove, Julie A.] Univ Reading, Sch Chem Food & Pharm, Dept Food & Nutr Sci, Hugh Sinclair Unit Human Nutr, Reading RG6 6AP, Berks, England.
   [Hobbs, Ditte A.; Lovegrove, Julie A.] Univ Reading, ICMR, Reading RG6 6AP, Berks, England.
   [George, Trevor W.] Northumbria Univ, Fac Hlth & Life Sci, Dept Biol Food & Nutr Sci, Newcastle Upon Tyne NE1 8ST, Tyne & Wear, England.
RP Lovegrove, JA (通讯作者)，Univ Reading, Sch Chem Food & Pharm, Dept Food & Nutr Sci, Hugh Sinclair Unit Human Nutr, POB 226, Reading RG6 6AP, Berks, England.
EM j.a.lovegrove@reading.ac.uk
RI George, Trevor/D-3482-2009
OI George, Trevor/0000-0003-0660-0835; Hobbs, Ditte/0000-0003-1841-3498
CR ANDERSON TJ, 1995, J AM COLL CARDIOL, V26, P1235, DOI 10.1016/0735-1097(95)00327-4
   Appel LJ, 1997, NEW ENGL J MED, V336, P1117, DOI 10.1056/NEJM199704173361601
   ARNOLD WP, 1977, P NATL ACAD SCI USA, V74, P3203, DOI 10.1073/pnas.74.8.3203
   Bahra M, 2012, NITRIC OXIDE-BIOL CH, V26, P197, DOI 10.1016/j.niox.2012.01.004
   Bailey SJ, 2009, J APPL PHYSIOL, V107, P1144, DOI 10.1152/japplphysiol.00722.2009
   Ballinger SW, 2005, FREE RADICAL BIO MED, V38, P1278, DOI 10.1016/j.freeradbiomed.2005.02.014
   Bazzano LA, 2002, AM J CLIN NUTR, V76, P93
   BENJAMIN N, 1994, NATURE, V368, P502, DOI 10.1038/368502a0
   Bhattacharjee RB, 2008, APPL MICROBIOL BIOT, V80, P199, DOI 10.1007/s00253-008-1567-2
   BINKERD EF, 1975, FOOD COSMET TOXICOL, V13, P655, DOI 10.1016/0015-6264(75)90157-1
   Bjorne H, 2004, J CLIN INVEST, V113, P106, DOI [10.1172/JCI200419019, 10.1172/JCI19019]
   BLOMZANDSTRA M, 1989, ANN APPL BIOL, V115, P553, DOI 10.1111/j.1744-7348.1989.tb06577.x
   Bondonno CP, 2012, FREE RADICAL BIO MED, V52, P95, DOI 10.1016/j.freeradbiomed.2011.09.028
   Cannon RO, 1998, CLIN CHEM, V44, P1809
   Cao ZL, 2009, AM J PHYSIOL-HEART C, V297, pH1494, DOI 10.1152/ajpheart.01233.2008
   CELERMAJER DS, 1992, LANCET, V340, P1111, DOI 10.1016/0140-6736(92)93147-F
   Chen BM, 2004, PLANT SCI, V167, P635, DOI 10.1016/j.plantsci.2004.05.015
   Coles LT, 2012, NUTR J, V11, DOI 10.1186/1475-2891-11-106
   COLLINS R, 1990, LANCET, V335, P827, DOI 10.1016/0140-6736(90)90944-Z
   Cosby K, 2003, NAT MED, V9, P1498, DOI 10.1038/nm954
   CRAVEN PA, 1978, J BIOL CHEM, V253, P8433
   Doel JJ, 2005, EUR J ORAL SCI, V113, P14, DOI 10.1111/j.1600-0722.2004.00184.x
   Donald AE, 2006, J AM COLL CARDIOL, V48, P1846, DOI 10.1016/j.jacc.2006.07.039
   Drexler H, 1999, J MOL CELL CARDIOL, V31, P51, DOI 10.1006/jmcc.1998.0843
   DUNCAN C, 1995, NAT MED, V1, P546, DOI 10.1038/nm0695-546
   EFSA, 2008, EFSA J, V6, DOI 10.2903/j.efsa.2008.689
   FURCHGOTT RF, 1983, CIRC RES, V53, P557, DOI 10.1161/01.RES.53.5.557
   Gago B, 2007, FREE RADICAL BIO MED, V43, P1233, DOI 10.1016/j.freeradbiomed.2007.06.007
   GANGOLLI SD, 1994, EUR J PHARM-ENVIRON, V292, P1, DOI 10.1016/0926-6917(94)90022-1
   Gautier C, 2006, BIOCHEM BIOPH RES CO, V341, P816, DOI 10.1016/j.bbrc.2006.01.031
   Ghosh SM, 2013, HYPERTENSION, V61, P1091, DOI 10.1161/HYPERTENSIONAHA.111.00933
   Gilchrist M, 2013, FREE RADICAL BIO MED, V60, P89, DOI 10.1016/j.freeradbiomed.2013.01.024
   GRUETTER CA, 1981, CAN J PHYSIOL PHARM, V59, P150, DOI 10.1139/y81-025
   Hayward CS, 2002, J AM COLL CARDIOL, V40, P521, DOI 10.1016/S0735-1097(02)01991-5
   Heiss C, 2012, FREE RADICAL BIO MED, V52, P1767, DOI 10.1016/j.freeradbiomed.2012.02.051
   HOAK JC, 1981, PHILOS T ROY SOC B, V294, P331, DOI 10.1098/rstb.1981.0109
   Hobbs DA, 2012, BRIT J NUTR, V108, P2066, DOI 10.1017/S0007114512000190
   Hord NG, 2009, AM J CLIN NUTR, V90, P1, DOI 10.3945/ajcn.2008.27131
   Joshipura KJ, 1999, JAMA-J AM MED ASSOC, V282, P1233, DOI 10.1001/jama.282.13.1233
   Joshipura KJ, 2001, ANN INTERN MED, V134, P1106, DOI 10.7326/0003-4819-134-12-200106190-00010
   Kapil V, 2010, HYPERTENSION, V56, P274, DOI 10.1161/HYPERTENSIONAHA.110.153536
   Katan MB, 2009, AM J CLIN NUTR, V90, P11, DOI 10.3945/ajcn.2009.28014
   Kenjale AA, 2011, J APPL PHYSIOL, V110, P1582, DOI 10.1152/japplphysiol.00071.2011
   KNIGHT TM, 1987, FOOD CHEM TOXICOL, V25, P277, DOI 10.1016/0278-6915(87)90123-2
   Krouk G, 2010, CURR OPIN PLANT BIOL, V13, P266, DOI 10.1016/j.pbi.2009.12.003
   Landmesser U, 2003, J CLIN INVEST, V111, P1201, DOI 10.1172/JCI200314172
   Lansley KE, 2011, J APPL PHYSIOL, V110, P591, DOI 10.1152/japplphysiol.01070.2010
   Larsen F, 1996, NEW ENGL J MED, V355, P2792
   LAUSTIOLA KE, 1991, PHARMACOL TOXICOL, V68, P60, DOI 10.1111/j.1600-0773.1991.tb01209.x
   Li HT, 2008, J BIOL CHEM, V283, P17855, DOI 10.1074/jbc.M801785200
   Li HT, 2006, J BIOL CHEM, V281, P12546, DOI 10.1074/jbc.M511803200
   Lidder S, 2013, BRIT J CLIN PHARMACO, V75, P677, DOI 10.1111/j.1365-2125.2012.04420.x
   Lidder S, 2011, NITRIC OXIDE-BIOL CH, V24, pS32, DOI 10.1016/j.niox.2011.03.277
   Loscalzo J, 2001, CIRC RES, V88, P756, DOI 10.1161/hh0801.089861
   LUDMER PL, 1986, NEW ENGL J MED, V315, P1046, DOI 10.1056/NEJM198610233151702
   Lundberg JO, 2004, NAT REV MICROBIOL, V2, P593, DOI 10.1038/nrmicro929
   LUNDBERG JON, 1994, GUT, V35, P1543, DOI 10.1136/gut.35.11.1543
   Lundberg JO, 2008, NAT REV DRUG DISCOV, V7, P156, DOI [10.1038/nrd2466, 10.1038/nrd2466-c2]
   MEAH MN, 1994, FOOD ADDIT CONTAM, V11, P519, DOI 10.1080/02652039409374250
   Mensinga Tjeert T., 2003, Toxicological Reviews, V22, P41, DOI 10.2165/00139709-200322010-00005
   Miller Edgar R 3rd, 2006, Curr Atheroscler Rep, V8, P460, DOI 10.1007/s11883-006-0020-1
   Milsom AB, 2010, NITRIC OXIDE-BIOL CH, V22, P141, DOI 10.1016/j.niox.2009.10.010
   MONCADA S, 1991, PHARMACOL REV, V43, P109
   Moro MA, 1996, P NATL ACAD SCI USA, V93, P1480, DOI 10.1073/pnas.93.4.1480
   Munzel T, 2005, ARTERIOSCL THROM VAS, V25, P1551, DOI 10.1161/01.ATV.0000168896.64927.bb
   Naseem Khalid M., 2005, Molecular Aspects of Medicine, V26, P33, DOI 10.1016/j.mam.2004.09.003
   National Collaborating Centre for Chronic Conditions and the British Hypertension Society, 2006, HYP MAN HYP AD PRIM, V34
   Ness AR, 1997, INT J EPIDEMIOL, V26, P1, DOI 10.1093/ije/26.1.1
   Nigam A, 2003, AM J CARDIOL, V92, P395, DOI 10.1016/S0002-9149(03)00656-8
   PALMER RMJ, 1987, NATURE, V327, P524, DOI 10.1038/327524a0
   PATE J S, 1973, Soil Biology and Biochemistry, V5, P109, DOI 10.1016/0038-0717(73)90097-7
   Peri L, 2005, FREE RADICAL BIO MED, V39, P668, DOI 10.1016/j.freeradbiomed.2005.04.021
   Petersen MG, 2008, J INORG BIOCHEM, V102, P1777, DOI 10.1016/j.jinorgbio.2008.05.008
   Petersson J, 2009, FREE RADICAL BIO MED, V46, P1068, DOI 10.1016/j.freeradbiomed.2009.01.011
   Raat NJH, 2009, FREE RADICAL BIO MED, V47, P510, DOI 10.1016/j.freeradbiomed.2009.05.015
   RADOMSKI MW, 1987, BIOCHEM BIOPH RES CO, V148, P1482, DOI 10.1016/S0006-291X(87)80299-1
   Ramsay JE, 2002, J CARDIOVASC PHARM, V39, P9, DOI 10.1097/00005344-200201000-00002
   Richardson G, 2002, NITRIC OXIDE-BIOL CH, V7, P24, DOI 10.1016/S1089-8603(02)00010-1
   Rocha BS, 2009, TOXICOLOGY, V265, P41, DOI 10.1016/j.tox.2009.09.008
   RUBANYI GM, 1993, J CARDIOVASC PHARM, V22, pS1, DOI 10.1097/00005344-199304000-00002
   Santamaria P, 2006, J SCI FOOD AGR, V86, P10, DOI 10.1002/jsfa.2351
   Santamaria P, 1999, J SCI FOOD AGR, V79, P1882, DOI [10.1002/(SICI)1097-0010(199910)79:13<1882::AID-JSFA450>3.3.CO;2-4, 10.1002/(SICI)1097-0010(199910)79:13&lt;1882::AID-JSFA450&gt;3.0.CO;2-D]
   Santamaria P, 1998, J PLANT NUTR, V21, P1791, DOI 10.1080/01904169809365524
   Schachinger V, 2000, CIRCULATION, V101, P1899, DOI 10.1161/01.CIR.101.16.1899
   Schulz R, 2004, CARDIOVASC RES, V61, P402, DOI 10.1016/j.cardiores.2003.09.019
   Shiva S, 2007, CIRC RES, V100, P654, DOI 10.1161/01.RES.0000260171.52224.6b
   Shiva S, 2009, BASIC RES CARDIOL, V104, P113, DOI 10.1007/s00395-009-0009-3
   Singh S, 1997, EUR RESPIR J, V10, P699
   Sobko T, 2010, NITRIC OXIDE-BIOL CH, V22, P136, DOI 10.1016/j.niox.2009.10.007
   SPIEGELHALDER B, 1976, FOOD COSMET TOXICOL, V14, P545, DOI 10.1016/S0015-6264(76)80005-3
   Stehouwer CDA, 1999, EUR J CLIN INVEST, V29, P459, DOI 10.1046/j.1365-2362.1999.00497.x
   Stokes KY, 2009, AM J PHYSIOL-HEART C, V296, pH1281, DOI 10.1152/ajpheart.01291.2008
   Svetkey LP, 1999, J AM DIET ASSOC, V99, pS96, DOI 10.1016/S0002-8223(99)00423-X
   Tamme T, 2006, FOOD ADDIT CONTAM A, V23, P355, DOI 10.1080/02652030500482363
   TANNENBAUM SR, 1978, SCIENCE, V200, P1487, DOI 10.1126/science.663630
   Tesoriere L, 2004, AM J CLIN NUTR, V80, P391, DOI 10.1093/ajcn/80.2.391
   Tiso M, 2011, J BIOL CHEM, V286, P18277, DOI 10.1074/jbc.M110.159541
   van Velzen AG, 2008, TOXICOL LETT, V181, P177, DOI 10.1016/j.toxlet.2008.07.019
   Vanhatalo A, 2010, AM J PHYSIOL-REG I, V299, pR1121, DOI 10.1152/ajpregu.00206.2010
   Vanin AF, 2007, CELL MOL LIFE SCI, V64, P96, DOI 10.1007/s00018-006-6374-2
   WAGNER DA, 1983, CANCER RES, V43, P1921
   Wang WY, 2006, HYPERTENSION, V47, P403, DOI 10.1161/01.HYP.0000200710.29498.80
   Webb AJ, 2008, CIRC RES, V103, P957, DOI 10.1161/CIRCRESAHA.108.175810
   Webb AJ, 2008, HYPERTENSION, V51, P784, DOI 10.1161/HYPERTENSIONAHA.107.103523
   WHITE JW, 1975, J AGR FOOD CHEM, V23, P886, DOI 10.1021/jf60201a034
   Wilkinson IB, 2002, ARTERIOSCL THROM VAS, V22, P147, DOI 10.1161/hq0102.101770
   Wilkinson IB, 2001, BRIT J CLIN PHARMACO, V52, P631, DOI 10.1046/j.0306-5251.2001.01495.x
   Ysart G, 1999, FOOD ADDIT CONTAM A, V16, P521, DOI 10.1080/026520399283669
   Zhang YS, 2004, HORM RES, V61, P289, DOI 10.1159/000077291
NR 109
TC 59
Z9 59
U1 0
U2 38
PU CAMBRIDGE UNIV PRESS
PI CAMBRIDGE
PA EDINBURGH BLDG, SHAFTESBURY RD, CB2 8RU CAMBRIDGE, ENGLAND
SN 0954-4224
EI 1475-2700
J9 NUTR RES REV
JI Nutr. Res. Rev.
PD DEC
PY 2013
VL 26
IS 2
BP 210
EP 222
DI 10.1017/S0954422413000188
PG 13
WC Nutrition & Dietetics
WE Science Citation Index Expanded (SCI-EXPANDED)
SC Nutrition & Dietetics
GA AB4NR
UT WOS:000331767200009
PM 24134873
DA 2022-03-12
ER

PT J
AU Ahmed, WS
   Geethakumari, AM
   Biswas, KH
AF Ahmed, Wesam S.
   Geethakumari, Anupriya M.
   Biswas, Kabir H.
TI Phosphodiesterase 5 (PDE5): Structure-function regulation and
   therapeutic applications of inhibitors
SO BIOMEDICINE & PHARMACOTHERAPY
LA English
DT Review
DE Cyclic guanosine monophosphate (cGMP); Cardiovascular diseases; Clinical
   indications; Pharmacological inhibitors; Phosphodiesterase 5 (PDE5);
   Therapeutic applications
ID CYCLIC-NUCLEOTIDE PHOSPHODIESTERASES; TRACT SYMPTOMS SECONDARY;
   ALLOSTERIC CGMP-BINDING; HUMAN CORPUS CAVERNOSUM; CATALYTIC SITE; GAF
   DOMAIN; IN-VITRO; BIOLOGICAL EVALUATION; SPERM PARAMETERS; NITRIC-OXIDE
AB Phosphodiesterase 5 (PDE5) is one of the most well-studied phosphodiesterases (PDEs) that specifically targets cGMP typically generated by nitric oxide (NO)-mediated activation of the soluble guanylyl cyclase. Given the crucial role of cGMP generated through the activation of this cellular signaling pathway in a variety of physiologically processes, pharmacological inhibition of PDE5 has been demonstrated to have several therapeutic applications including erectile dysfunction and pulmonary arterial hypertension. While they are designed to inhibit PDE5, the inhibitors show different affinities and specificities against all PDE subtypes. Additionally, they have been shown to induce allosteric structural changes in the protein. These are mostly attributed to their chemical structure and, therefore, binding interactions with PDE catalytic domains. Therefore, understanding how these inhibitors interact with PDE5 and the structural basis of their selectivity is critically important for the design of novel, highly selective PDE5 inhibitors. Here, we review the structure of PDE5, how its function is regulated, and discuss the clinically available inhibitors that target phosphodiesterase 5, aiming to better understand the structural bases of their affinity and specificity. We also discuss the therapeutic indications of these inhibitors and the potential of repurposing for a wider range of clinical applications.
C1 [Ahmed, Wesam S.; Geethakumari, Anupriya M.; Biswas, Kabir H.] Hamad Bin Khalifa Univ, Qatar Fdn, Coll Hlth & Life Sci, Doha 34110, Qatar.
RP Biswas, KH (通讯作者)，Hamad Bin Khalifa Univ, Qatar Fdn, Coll Hlth & Life Sci, Doha 34110, Qatar.
EM kbiswas@hbku.edu.qa
RI Ahmed, Wesam/AAY-1848-2020
OI Ahmed, Wesam/0000-0002-3441-2631; Biswas, Kabir/0000-0001-9194-4127
FU College of Health & Life Sciences, Hamad Bin Khalifa University, Qatar
   Foundation; Qatar National Library
FX This work is supported by an internal funding from the College of Health
   & Life Sciences, Hamad Bin Khalifa University, a member of the Qatar
   Foundation. W.A. and A.M.G are supported by a graduate and a
   postdoctoral fellowship, respectively, from the College of Health & Life
   Sciences, Hamad Bin Khalifa University, a member of the Qatar
   Foundation. Open Access funding provided by the Qatar National Library.
CR Aboutabl ME, 2008, PHARMACOL RES, V57, P456, DOI 10.1016/j.phrs.2008.05.003
   Agrawal R, 2010, PHARMACOL RES, V61, P269, DOI 10.1016/j.phrs.2009.11.012
   Andersson KE, 2018, BRIT J PHARMACOL, V175, P2554, DOI 10.1111/bph.14205
   Andersson KE, 2011, NEUROUROL URODYNAM, V30, P292, DOI 10.1002/nau.20999
   Aravind L, 1997, TRENDS BIOCHEM SCI, V22, P458, DOI 10.1016/S0968-0004(97)01148-1
   Asimakopoulos A., 2012, SYSTEMATIC REV METAA
   Baillie G., 2019, NAT REV DRUG DISCOV
   Ballard SA, 1998, J UROLOGY, V159, P2164, DOI 10.1016/S0022-5347(01)63299-3
   BEAVO JA, 1995, PHYSIOL REV, V75, P725, DOI 10.1152/physrev.1995.75.4.725
   Bender AT, 2006, PHARMACOL REV, V58, P488, DOI 10.1124/pr.58.3.5
   Bessay EP, 2008, J PHARMACOL EXP THER, V325, P62, DOI 10.1124/jpet.107.133405
   Bhat A, 2020, PHARMACOL RES, V160, DOI 10.1016/j.phrs.2020.105078
   Biswas K.H., 2017, MATTERS, DOI [10.19185/matters.201702000015, DOI 10.19185/MATTERS.201702000015]
   Biswas KH, 2011, J BIOL CHEM, V286, P8545, DOI 10.1074/jbc.M110.193185
   Biswas KH, 2008, BIOCHEMISTRY-US, V47, P3534, DOI 10.1021/bi702025w
   Biswas KH, 2015, PEERJ, V3, DOI 10.7717/peerj.882
   Blount MA, 2004, MOL PHARMACOL, V66, P144, DOI 10.1124/mol.66.1.144
   Blount MA, 2007, J PHARMACOL EXP THER, V323, P730, DOI 10.1124/jpet.107.126540
   Blount MA, 2006, MOL PHARMACOL, V70, P1822, DOI 10.1124/mol.106.028688
   Card GL, 2004, STRUCTURE, V12, P2233, DOI 10.1016/j.str.2004.10.004
   Chang HJ, 2019, CLIN THER, V41, P1499, DOI 10.1016/j.clinthera.2019.05.006
   Chen G, 2008, BIOCHEM PHARMACOL, V75, P1717, DOI 10.1016/j.bcp.2008.01.019
   Conti M, 2007, ANNU REV BIOCHEM, V76, P481, DOI 10.1146/annurev.biochem.76.060305.150444
   Corbin JD, 2009, CELL SIGNAL, V21, P1768, DOI 10.1016/j.cellsig.2009.07.012
   Corbin JD, 2000, EUR J BIOCHEM, V267, P2760, DOI 10.1046/j.1432-1327.2000.01297.x
   Corbin JD, 2004, NEUROCHEM INT, V45, P859, DOI 10.1016/j.neuint.2004.03.016
   Corbin JD, 2004, INT J IMPOT RES, V16, pS4, DOI 10.1038/sj.ijir.3901205
   Corbin JD, 2003, MOL PHARMACOL, V63, P1364, DOI 10.1124/mol.63.6.1364
   Cuadrado-Tejedor M, 2017, NEUROPSYCHOPHARMACOL, V42, P524, DOI 10.1038/npp.2016.163
   de Oliveira IP, 2019, CHEM BIOL DRUG DES, V93, P419, DOI 10.1111/cbdd.13426
   de Tejada IS, 2001, INT J IMPOT RES, V13, P282, DOI 10.1038/sj.ijir.3900726
   Dhaliwal A., 2019, PDE5 INHIBITOR
   Dimitriadis F, 2008, ASIAN J ANDROL, V10, P115, DOI 10.1111/j.1745-7262.2008.00373.x
   Dimitriadis F, 2012, ANDROLOGIA, V44, P144, DOI 10.1111/j.1439-0272.2010.01153.x
   Dimitriadis F, 2009, CURR PHARM DESIGN, V15, P3506, DOI 10.2174/138161209789207015
   Dimitriadis F, 2010, BJU INT, V106, P1181, DOI 10.1111/j.1464-410X.2010.09243.x
   Dunkerly-Eyring B., 2019, J CARDIOVASC PHARM
   Falk JA, 2010, VASC HEALTH RISK MAN, V6, P273
   Feng S., 2018, ARE PHOSPHODIESTERAS
   Francis SH, 2002, J BIOL CHEM, V277, P47581, DOI 10.1074/jbc.M206088200
   Francis SH, 2011, PHYSIOL REV, V91, P651, DOI 10.1152/physrev.00030.2010
   Gacci M, 2016, EUR UROL, V70, P124, DOI 10.1016/j.eururo.2015.12.048
   Galie N, 2005, NEW ENGL J MED, V353, P2148, DOI 10.1056/NEJMoa050010
   Giorgi M, 2020, INT J MOL SCI, V21, DOI 10.3390/ijms21155338
   Gopal VK, 2001, EUR J BIOCHEM, V268, P3304, DOI 10.1046/j.1432-1327.2001.02233.x
   Greenwald M.B.-Y., 2020, J INVEST DERMATOL
   Gulati G, 2020, J AM HEART ASSOC, V9, DOI 10.1161/JAHA.120.017585
   Gulati S, 2019, SCI ADV, V5, DOI 10.1126/sciadv.aav4322
   Han XM, 2018, ONCOTARGETS THER, V11, P711, DOI 10.2147/OTT.S142637
   He YF, 2020, PHARMACOL RES, V161, DOI 10.1016/j.phrs.2020.105134
   Heikaus CC, 2008, J BIOL CHEM, V283, P22749, DOI 10.1074/jbc.M801577200
   Hsieh C.-M., 2020, J MED CHEM
   Huai Q, 2004, J BIOL CHEM, V279, P13095, DOI 10.1074/jbc.M311556200
   Huang Sharon A, 2013, P T, V38, P407
   Huang XF, 2020, BIOORG MED CHEM LETT, V30, DOI 10.1016/j.bmcl.2020.127097
   Hussein AHM, 2020, RSC ADV, V10, P29723, DOI 10.1039/d0ra05561a
   Isidori A.M., 2020, DEDALO PROJECT ANDRO
   Jeon YH, 2005, CELL MOL LIFE SCI, V62, P1198, DOI 10.1007/s00018-005-4533-5
   Keravis T, 2012, BRIT J PHARMACOL, V165, P1288, DOI 10.1111/j.1476-5381.2011.01729.x
   Kim GE, 2017, HANDB EXP PHARMACOL, V243, P249, DOI 10.1007/164_2016_82
   Kloner RA, 2018, SEX MED REV, V6, P583, DOI 10.1016/j.sxmr.2018.03.008
   Korkmaz-Icoz S, 2018, BRIT J PHARMACOL, V175, P223, DOI 10.1111/bph.13749
   Kotera J, 2004, FRONT BIOSCI-LANDMRK, V9, P378, DOI 10.2741/1231
   Li MX, 2009, PHARMACOL RES, V59, P312, DOI 10.1016/j.phrs.2009.01.007
   Lin CS, 2004, INT J IMPOT RES, V16, pS8, DOI 10.1038/sj.ijir.3901207
   Lin CS, 2002, INT J IMPOT RES, V14, P15, DOI 10.1038/sj.ijir.3900802
   Liu SP, 2008, P NATL ACAD SCI USA, V105, P13309, DOI 10.1073/pnas.0708850105
   Lowe Gregory, 2011, Curr Drug Abuse Rev, V4, P87
   Lugnier C, 2006, PHARMACOL THERAPEUT, V109, P366, DOI 10.1016/j.pharmthera.2005.07.003
   Mao F, 2018, ACS CHEM NEUROSCI, V9, P328, DOI 10.1021/acschemneuro.7b00345
   Marra AM, 2016, PHARMACOL RES, V114, P103, DOI 10.1016/j.phrs.2016.10.018
   Martinez-Salamanca JI, 2011, EUR UROL, V60, P527, DOI 10.1016/j.eururo.2011.05.054
   Martyn-St James M, 2017, EUR UROL FOCUS, V3, P119, DOI [10.1016/j.euf.2016.02.001, DOI 10.1016/J.EUF.2016.02.001]
   Maurice DH, 2014, NAT REV DRUG DISCOV, V13, P290, DOI 10.1038/nrd4228
   McDonald L J, 1995, Adv Pharmacol, V34, P263
   Mehats C, 2002, TRENDS ENDOCRIN MET, V13, P29, DOI 10.1016/S1043-2760(01)00523-9
   Mitidieri E, 2017, PHARMACOL RES, V124, P100, DOI 10.1016/j.phrs.2017.07.025
   Olmestig J., 2017, PHOSPHODIESTERASE 5
   Omori K, 2007, CIRC RES, V100, P309, DOI 10.1161/01.RES.0000256354.95791.f1
   Padmanabhan S, 2017, PHARMACOL RES, V121, P219, DOI 10.1016/j.phrs.2017.04.031
   Pandit J, 2009, P NATL ACAD SCI USA, V106, P18225, DOI 10.1073/pnas.0907635106
   Priora R, 2011, PHARMACOL RES, V64, P289, DOI 10.1016/j.phrs.2011.03.014
   Ribaudo G., 2020, ACS CHEM NEUROSCI
   Ritchie RH, 2017, PHARMACOL RES, V116, P57, DOI 10.1016/j.phrs.2016.12.017
   Roehrborn CG, 2010, BJU INT, V105, P502, DOI 10.1111/j.1464-410X.2009.08822.x
   Russwurm M, 2007, BIOCHEM J, V407, P69, DOI 10.1042/BJ20070348
   Rybalkina IG, 2010, MOL PHARMACOL, V77, P670, DOI 10.1124/mol.109.062299
   Salvi F, 2004, INT J IMPOT RES, V16, P412, DOI 10.1038/sj.ijir.3901246
   Samidurai A., 2020, MOL CELL BIOCHEM, P1
   Schafer A, 2010, PHARMACOL RES, V62, P432, DOI 10.1016/j.phrs.2010.06.008
   Schlossmann J, 2012, N-S ARCH PHARMACOL, V385, P243, DOI 10.1007/s00210-012-0730-6
   Soares LM, 2015, CNS NEUROL DISORD-DR, V14, P1012, DOI 10.2174/1871527314666150909114249
   Sofikitis N., 2020, CURR PHARM DES
   Solaimanzadeh I., 2020, CUREUS, V12
   Song J, 2008, P NATL ACAD SCI USA, V105, P1505, DOI 10.1073/pnas.0709558105
   Stief CG, 2008, EUR UROL, V53, P1236, DOI 10.1016/j.eururo.2008.01.075
   Sung BJ, 2003, NATURE, V425, P98, DOI 10.1038/nature01914
   Takimoto E, 2005, CIRC RES, V96, P100, DOI 10.1161/01.RES.0000152262.22968.72
   Tan P, 2017, UROLOGY, V105, P54, DOI 10.1016/j.urology.2017.02.032
   Tang H., 2017, PHOSPHODIESTERASE TY
   Tian QQ, 2021, ACTA PHARMACOL SIN, V42, P482, DOI 10.1038/s41401-020-0447-x
   Ueda Y., 2019, SCI REP, V9
   Unegbu C, 2017, PEDIATRICS, V139, DOI 10.1542/peds.2016-1450
   Uschner FE, 2020, LIVER INT, V40, P2228, DOI 10.1111/liv.14586
   Vignozzi L, 2013, PROSTATE, V73, P1391, DOI 10.1002/pros.22686
   Wang H, 2008, MOL PHARMACOL, V73, P104, DOI 10.1124/mol.107.040212
   Wang HC, 2006, J BIOL CHEM, V281, P21469, DOI 10.1074/jbc.M512527200
   Wang HC, 2010, J BIOL CHEM, V285, P38149, DOI 10.1074/jbc.M110.141614
   Wang J., 2017, RELATION PHOSPHODIES
   Wang Y, 2015, FREE RADICAL BIO MED, V86, P343, DOI 10.1016/j.freeradbiomed.2015.05.037
   Xanthopoulos A, 2020, J AM HEART ASSOC, V9, DOI 10.1161/JAHA.119.015897
   Xu ZJ, 2011, J MED CHEM, V54, P5607, DOI 10.1021/jm200644r
   Yao MY, 2011, PHARMACOL RES, V63, P13, DOI 10.1016/j.phrs.2010.10.014
   Zhang KYJ, 2004, MOL CELL, V15, P279, DOI 10.1016/j.molcel.2004.07.005
   Zhang RL, 2013, EXPERT OPIN INV DRUG, V22, P843, DOI 10.1517/13543784.2013.793672
   Zhang XY, 2020, J COASTAL RES, P5, DOI 10.2112/SI106-002.1
   Zhuang X., 2014, RANDOMIZED CONTROLLE
   Zoraghi R, 2006, J BIOL CHEM, V281, P5553, DOI 10.1074/jbc.M510372200
   Zoraghi R, 2005, J BIOL CHEM, V280, P12051, DOI 10.1074/jbc.M413611200
   Zuccarello E, 2020, BIOCHEM PHARMACOL, V176, DOI 10.1016/j.bcp.2020.113818
NR 120
TC 7
Z9 7
U1 5
U2 10
PU ELSEVIER FRANCE-EDITIONS SCIENTIFIQUES MEDICALES ELSEVIER
PI ISSY-LES-MOULINEAUX
PA 65 RUE CAMILLE DESMOULINS, CS50083, 92442 ISSY-LES-MOULINEAUX, FRANCE
SN 0753-3322
EI 1950-6007
J9 BIOMED PHARMACOTHER
JI Biomed. Pharmacother.
PD FEB
PY 2021
VL 134
AR 111128
DI 10.1016/j.biopha.2020.111128
PG 8
WC Medicine, Research & Experimental; Pharmacology & Pharmacy
WE Science Citation Index Expanded (SCI-EXPANDED)
SC Research & Experimental Medicine; Pharmacology & Pharmacy
GA PY7NA
UT WOS:000612227600008
PM 33348311
OA gold
DA 2022-03-12
ER

PT J
AU Kuhn, M
AF Kuhn, M
TI Structure, regulation, and function of mammalian membrane guanylyl
   cyclase receptors, with a focus on guanylyl cyclase-A
SO CIRCULATION RESEARCH
LA English
DT Review
DE guanylyl cyclase receptors
ID ATRIAL-NATRIURETIC-PEPTIDE; MEDULLARY COLLECTING DUCT; VASCULAR
   SMOOTH-MUSCLE; CONGESTIVE-HEART-FAILURE; KINASE HOMOLOGY DOMAIN;
   ESSENTIAL-HYPERTENSION; MICE LACKING; CARDIAC-HYPERTROPHY; CLEARANCE
   RECEPTOR; STABLE ENTEROTOXIN
AB Besides soluble guanylyl cyclase (GC), the receptor for NO, there are at least seven plasma membrane enzymes that synthesize the second-messenger cGMP. All membrane GCs (GC-A through GC-G) share a basic topology, which consists of an extracellular ligand binding domain, a short transmembrane region, and an intracellular domain that contains the catalytic (GC) region. Although the presence of the extracellular domain suggests that all these enzymes function as receptors, specific ligands have been identified for only three of them (GC-A through GC-C). GC-A mediates the endocrine effects of atrial and B-type natriuretic peptides regulating arterial blood pressure and volume homeostasis and also local antihypertrophic actions in the heart. GC-B is a specific receptor for C-type natriuretic peptide, having more of a paracrine function in vascular regeneration and endochondral ossification. GC-C mediates the effects of guanylin and uroguanylin on intestinal electrolyte and water transport and on epithelial cell growth and differentiation. GC-E and GC-F are colocalized within the same photoreceptor cells of the retina and have an important role in phototransduction. Finally, the functions of GC-D (located in the olfactory neuroepithelium) and GC-G (expressed in highest amounts in lung, intestine, and skeletal muscle) are completely unknown. This review discusses the structure and functions of membrane GCs, with special emphasis on the physiological endocrine and cardiac functions of GC-A, the regulation of hormone-dependent GC-A activity, and the relevance of alterations of the atrial natriuretic peptide/GC-A system to cardiovascular diseases.
C1 Univ Klinikum Munster, Inst Pharmacol & Toxicol, D-48149 Munster, Germany.
RP Kuhn, M (通讯作者)，Univ Klinikum Munster, Inst Pharmacol & Toxicol, Domagkstr 12, D-48149 Munster, Germany.
EM mkuhn@uni-muenster.de
CR Airhart N, 2003, J BIOL CHEM, V278, P38693, DOI 10.1074/jbc.M304098200
   Andreassi MG, 2001, EUR J HEART FAIL, V3, P407, DOI 10.1016/S1388-9842(01)00161-1
   Beige J, 1997, AM J HYPERTENS, V10, P1316
   BENNETT BD, 1991, J BIOL CHEM, V266, P23060
   BERL T, 1992, KIDNEY INT, V41, P37, DOI 10.1038/ki.1992.5
   BRENNER BM, 1990, PHYSIOL REV, V70, P665, DOI 10.1152/physrev.1990.70.3.665
   Bulut D, 2003, EUR J CLIN INVEST, V33, P567, DOI 10.1046/j.1365-2362.2003.01188.x
   BURNETT JC, 1986, SCIENCE, V231, P1145, DOI 10.1126/science.2935937
   Calderone A, 1998, J CLIN INVEST, V101, P812, DOI 10.1172/JCI119883
   Campese VM, 1996, HYPERTENSION, V28, P335, DOI 10.1161/01.HYP.28.3.335
   CAO L, 1995, HYPERTENSION, V25, P227, DOI 10.1161/01.HYP.25.2.227
   CAO L, 1995, J BIOL CHEM, V270, P24891, DOI 10.1074/jbc.270.42.24891
   Carini R, 2003, HEPATOLOGY, V37, P277, DOI 10.1053/jhep.2003.50033
   Chen HH, 1998, J CARDIOVASC PHARM, V32, pS22
   Chen SC, 2002, J BIOL CHEM, V277, P6037, DOI 10.1074/jbc.M111117200
   CHINKERS M, 1989, NATURE, V338, P78, DOI 10.1038/338078a0
   CHINKERS M, 1989, SCIENCE, V245, P1392, DOI 10.1126/science.2571188
   Chrisman TD, 1999, J BIOL CHEM, V274, P4293, DOI 10.1074/jbc.274.7.4293
   Chusho H, 2001, P NATL ACAD SCI USA, V98, P4016, DOI 10.1073/pnas.071389098
   COGAN MG, 1986, AM J PHYSIOL, V250, pF710, DOI 10.1152/ajprenal.1986.250.4.F710
   Colucci WS, 2000, NEW ENGL J MED, V343, P246, DOI 10.1056/NEJM200007273430403
   CURRIE MG, 1992, P NATL ACAD SCI USA, V89, P947, DOI 10.1073/pnas.89.3.947
   de Bold AJ, 2001, CAN J PHYSIOL PHARM, V79, P705, DOI 10.1139/cjpp-79-8-705
   DEBOLD AJ, 1981, LIFE SCI, V28, P89, DOI 10.1016/0024-3205(81)90370-2
   Dessi-Fulgheri P, 1997, J HYPERTENS, V15, P1695, DOI 10.1097/00004872-199715120-00074
   Fenrick R, 1997, MOL CELL BIOCHEM, V173, P25, DOI 10.1023/A:1006855522272
   Forte LR, 2000, AM J PHYSIOL-RENAL, V278, pF180, DOI 10.1152/ajprenal.2000.278.2.F180
   FORTE LR, 1995, FASEB J, V9, P643, DOI 10.1096/fasebj.9.8.7768356
   Foster D C, 1999, Rev Physiol Biochem Pharmacol, V135, P1, DOI 10.1007/BFb0033668
   Foster DC, 1998, J BIOL CHEM, V273, P16311, DOI 10.1074/jbc.273.26.16311
   FULLE HJ, 1995, P NATL ACAD SCI USA, V92, P3571, DOI 10.1073/pnas.92.8.3571
   GARBERS DL, 1994, J BIOL CHEM, V269, P30741
   GARBERS DL, 1991, PHARMACOL THERAPEUT, V50, P337, DOI 10.1016/0163-7258(91)90049-R
   Garg R, 2003, HYPERTENSION, V41, P730, DOI 10.1161/01.HYP.0000051890.68573.94
   Goy MF, 2001, BIOCHEM J, V358, P379, DOI 10.1042/0264-6021:3580379
   HAMRA FK, 1993, P NATL ACAD SCI USA, V90, P10464, DOI 10.1073/pnas.90.22.10464
   HANEDA M, 1991, KIDNEY INT, V40, P188, DOI 10.1038/ki.1991.199
   Hasegawa M, 1999, EUR J BIOCHEM, V263, P338, DOI 10.1046/j.1432-1327.1999.00488.x
   HIROOKA Y, 1990, CIRCULATION, V82, P147, DOI 10.1161/01.CIR.82.1.147
   Holschermann H, 1997, AM J PHYSIOL-HEART C, V272, pH91, DOI 10.1152/ajpheart.1997.272.1.H91
   Holtwick R, 2003, J CLIN INVEST, V111, P1399, DOI 10.1172/JCI200317061
   Holtwick R, 2002, P NATL ACAD SCI USA, V99, P7142, DOI 10.1073/pnas.102650499
   IIMURA O, 1995, PFLUG ARCH EUR J PHY, V430, P81, DOI 10.1007/BF00373842
   IMAIZUMI T, 1987, AM J PHYSIOL-REG I, V252, pR878
   JEWETT JRS, 1993, EMBO J, V12, P769, DOI 10.1002/j.1460-2075.1993.tb05711.x
   John SWM, 1996, AM J PHYSIOL-REG I, V271, pR109, DOI 10.1152/ajpregu.1996.271.1.R109
   JOHNSTON CI, 1989, AM J MED, V87, pS24
   JULIFS DM, 1997, P NATL ACAD SCI USA, V94, P3388
   KANGAWA K, 1984, BIOCHEM BIOPH RES CO, V118, P131, DOI 10.1016/0006-291X(84)91077-5
   KATAFUCHI T, 1992, J BIOL CHEM, V267, P7624
   KIBERD BA, 1987, AM J PHYSIOL, V252, pF1112, DOI 10.1152/ajprenal.1987.252.6.F1112
   Kishimoto I, 2001, P NATL ACAD SCI USA, V98, P2703, DOI 10.1073/pnas.051625598
   Knowles JW, 2003, HUM GENET, V112, P62, DOI 10.1007/s00439-002-0834-z
   KOLLER KJ, 1992, MOL CELL BIOL, V12, P2581, DOI 10.1128/MCB.12.6.2581
   KOLLER KJ, 1991, SCIENCE, V252, P120, DOI 10.1126/science.1672777
   Komatsu Y, 1996, CIRC RES, V78, P606, DOI 10.1161/01.RES.78.4.606
   Kook H, 2003, AM J PHYSIOL-HEART C, V284, pH1388, DOI 10.1152/ajpheart.00414.2002
   KUDO T, 1984, NATURE, V312, P756, DOI 10.1038/312756a0
   KUHN M, 1994, J PHYSIOL-LONDON, V479, P433, DOI 10.1113/jphysiol.1994.sp020307
   Kuhn M, 2002, HEART, V87, P368, DOI 10.1136/heart.87.4.368
   Kumar R, 2001, J BIOL CHEM, V276, P11371, DOI 10.1074/jbc.M010480200
   Laura RP, 1998, BIOCHEMISTRY-US, V37, P11264, DOI 10.1021/bi9809674
   Liu Y, 1997, P NATL ACAD SCI USA, V94, P13414, DOI 10.1073/pnas.94.25.13414
   Lohmann SM, 1997, TRENDS BIOCHEM SCI, V22, P307, DOI 10.1016/S0968-0004(97)01086-4
   Lopez MJ, 1997, J BIOL CHEM, V272, P23064, DOI 10.1074/jbc.272.37.23064
   LOPEZ MJ, 1995, NATURE, V378, P65, DOI 10.1038/378065a0
   LOWE DG, 1989, EMBO J, V8, P1377, DOI 10.1002/j.1460-2075.1989.tb03518.x
   LOWE DG, 1992, J BIOL CHEM, V267, P21691
   LOWE DG, 1995, P NATL ACAD SCI USA, V92, P5535, DOI 10.1073/pnas.92.12.5535
   MAACK T, 1992, ANNU REV PHYSIOL, V54, P11, DOI 10.1146/annurev.physiol.54.1.11
   MARINGREZ M, 1986, NATURE, V324, P473, DOI 10.1038/324473a0
   Matsukawa N, 1999, P NATL ACAD SCI USA, V96, P7403, DOI 10.1073/pnas.96.13.7403
   Matsumura T, 1996, J CLIN INVEST, V97, P2192, DOI 10.1172/JCI118660
   Melo LG, 1999, CARDIOVASC RES, V43, P437, DOI 10.1016/S0008-6363(99)00104-2
   Miyagi M, 2000, EUR J BIOCHEM, V267, P5758, DOI 10.1046/j.1432-1327.2000.01647.x
   Muller D, 2002, ENDOCRINOLOGY, V143, P23, DOI 10.1210/en.143.1.23
   Murthy KS, 2000, AM J PHYSIOL-GASTR L, V278, pG974, DOI 10.1152/ajpgi.2000.278.6.G974
   Nakayama T, 2000, CIRC RES, V86, P841, DOI 10.1161/01.RES.86.8.841
   NONOGUCHI H, 1988, J CLIN INVEST, V82, P1383, DOI 10.1172/JCI113742
   Oliver PM, 1998, P NATL ACAD SCI USA, V95, P2547, DOI 10.1073/pnas.95.5.2547
   Oliver PM, 1997, P NATL ACAD SCI USA, V94, P14730, DOI 10.1073/pnas.94.26.14730
   OSOL G, 1986, HYPERTENSION, V8, P606, DOI 10.1161/01.HYP.8.7.606
   Pandey KN, 2002, J BIOL CHEM, V277, P4618, DOI 10.1074/jbc.M106436200
   Pfeifer A, 1999, Rev Physiol Biochem Pharmacol, V135, P105, DOI 10.1007/BFb0033671
   POTTER LR, 1992, J BIOL CHEM, V267, P14531
   POTTER LR, 1994, J BIOL CHEM, V269, P14636
   Potter LR, 2001, J BIOL CHEM, V276, P6057, DOI 10.1074/jbc.R000033200
   Potter LR, 1998, MOL CELL BIOL, V18, P2164, DOI 10.1128/MCB.18.4.2164
   ROUBERT P, 1987, BIOCHEM BIOPH RES CO, V148, P61, DOI 10.1016/0006-291X(87)91076-X
   RUSKOAHO H, 1992, PHARMACOL REV, V44, P479
   RUTLEDGE DR, 1995, J HYPERTENS, V13, P953, DOI 10.1097/00004872-199509000-00003
   Sala C, 2001, J CLIN ENDOCR METAB, V86, P1957, DOI 10.1210/jc.86.5.1957
   Sarzani R, 1999, J HYPERTENS, V17, P1301, DOI 10.1097/00004872-199917090-00010
   Scheving LA, 1996, CANCER RES, V56, P5186
   SCHIFFRIN EL, 1988, CLIN SCI, V74, P213, DOI 10.1042/cs0740213
   SCHULZ S, 1990, CELL, V63, P941, DOI 10.1016/0092-8674(90)90497-3
   Schulz S, 1997, J CLIN INVEST, V100, P1590, DOI 10.1172/JCI119683
   Schulz S, 1998, J BIOL CHEM, V273, P1032, DOI 10.1074/jbc.273.2.1032
   SCHULZ S, 1989, CELL, V58, P1155, DOI 10.1016/0092-8674(89)90513-8
   SCHULZKNAPPE P, 1988, KLIN WOCHENSCHR, V66, P752, DOI 10.1007/BF01726570
   Sengenes C, 2000, FASEB J, V14, P1345, DOI 10.1096/fj.14.10.1345
   SHINOHARA M, 1994, KIDNEY INT, V45, P1362, DOI 10.1038/ki.1994.178
   SHYJAN AW, 1992, NEURON, V9, P727, DOI 10.1016/0896-6273(92)90035-C
   Soderling SH, 2000, CURR OPIN CELL BIOL, V12, P174, DOI 10.1016/S0955-0674(99)00073-3
   SONNENBERG H, 1986, AM J PHYSIOL, V250, pF963, DOI 10.1152/ajprenal.1986.250.6.F963
   Steinbrecher KA, 2002, AM J PATHOL, V161, P2169, DOI 10.1016/S0002-9440(10)64494-X
   STEINHELPER ME, 1990, HYPERTENSION, V16, P301, DOI 10.1161/01.HYP.16.3.301
   SUDOH T, 1990, BIOCHEM BIOPH RES CO, V168, P863, DOI 10.1016/0006-291X(90)92401-K
   SUDOH T, 1988, NATURE, V332, P78, DOI 10.1038/332078a0
   Sultanian R, 2001, J PHYSIOL-LONDON, V533, P273, DOI 10.1111/j.1469-7793.2001.0273b.x
   Tamura N, 2000, P NATL ACAD SCI USA, V97, P4239, DOI 10.1073/pnas.070371497
   Tremblay J, 2002, MOL CELL BIOCHEM, V230, P31, DOI 10.1023/A:1014260204524
   van der Zander K, 1999, CARDIOVASC RES, V44, P595, DOI 10.1016/S0008-6363(99)00234-5
   WILSON EM, 1995, BIOCHEMISTRY-US, V34, P4696, DOI 10.1021/bi00014a025
   WINQUIST RJ, 1984, P NATL ACAD SCI-BIOL, V81, P7661, DOI 10.1073/pnas.81.23.7661
   Yamahara K, 2003, P NATL ACAD SCI USA, V100, P3404, DOI 10.1073/pnas.0538059100
   Yang RB, 1999, J NEUROSCI, V19, P5889, DOI 10.1523/JNEUROSCI.19-14-05889.1999
   Yang RB, 1997, J BIOL CHEM, V272, P13738, DOI 10.1074/jbc.272.21.13738
   YANG RB, 1995, P NATL ACAD SCI USA, V92, P602, DOI 10.1073/pnas.92.2.602
   YASUNARI K, 1992, HYPERTENSION, V19, P314, DOI 10.1161/01.HYP.19.4.314
   Ye Q, 2003, HYPERTENSION, V41, P675, DOI 10.1161/01.HYP.0000047204.72286.34
   Yu S, 1997, P NATL ACAD SCI USA, V94, P3384, DOI 10.1073/pnas.94.7.3384
   ZHANG LM, 1993, AM J PHYSIOL, V264, pH1753
   Zolle O, 2000, J BIOL CHEM, V275, P25892, DOI 10.1074/jbc.M000786200
NR 124
TC 202
Z9 211
U1 0
U2 7
PU LIPPINCOTT WILLIAMS & WILKINS
PI PHILADELPHIA
PA 530 WALNUT ST, PHILADELPHIA, PA 19106-3621 USA
SN 0009-7330
J9 CIRC RES
JI Circ.Res.
PD OCT 17
PY 2003
VL 93
IS 8
BP 700
EP 709
DI 10.1161/01.RES.0000094745.28948.4D
PG 10
WC Cardiac & Cardiovascular Systems; Hematology; Peripheral Vascular
   Disease
WE Science Citation Index Expanded (SCI-EXPANDED)
SC Cardiovascular System & Cardiology; Hematology
GA 732XU
UT WOS:000185971500004
PM 14563709
OA Green Published, Bronze
DA 2022-03-12
ER

PT J
AU Kurauchi, Y
   Mokudai, K
   Mori, A
   Sakamoto, K
   Nakahara, T
   Morita, M
   Kamimura, A
   Ishii, K
AF Kurauchi, Yuki
   Mokudai, Koichi
   Mori, Asami
   Sakamoto, Kenji
   Nakahara, Tsutomu
   Morita, Masahiko
   Kamimura, Ayako
   Ishii, Kunio
TI L-Citrulline ameliorates cerebral blood flow during cortical spreading
   depression in rats: Involvement of nitric oxide- and
   prostanoids-mediated pathway
SO JOURNAL OF PHARMACOLOGICAL SCIENCES
LA English
DT Article
DE Cerebral blood flow; L-Citrulline; Cortical spreading depression; Nitric
   oxide; Prostanoids
ID ORAL L-CITRULLINE; HEART-FAILURE PATIENTS; L-ARGININE; RETINAL
   ARTERIOLES; VENTRICULAR-FUNCTION; EXPRESSION; SUPPLEMENTATION;
   DEPOLARIZATION; METABOLISM; DISEASE
AB L-Citrulline is a potent precursor of L-arginine, and exerts beneficial effect on cardiovascular system via nitric oxide (NO) production. Migraine is one of the most popular neurovascular disorder, and imbalance of cerebral blood flow (CBF) observed in cortical spreading depression (CSD) contributes to the mechanism of migraine aura. Here, we investigated the effect of L-citrulline on cardiovascular changes to KCl-induced CSD. in rats. Intravenous injection of L-citrulline prevented the decrease in CBF, monitored by laser Doppler flowmetry, without affecting mean arterial pressure and heart rate during CSD. Moreover, L-citrulline attenuated propagation velocity of CSD induced by KCl. The effect of L-citrulline on CBF change was prevented by L-NAME, an inhibitor of NO synthase, but not by indomethacin, an inhibitor of cyclooxygenase. On the other hand, attenuation effect of L-citrulline on CSD propagation velocity was prevented not only by L-NAME but also by indomethacin. In addition, propagation velocity of CSD was attenuated by intravenous injection of NOR3, a NO donor, which was diminished by ODQ, an inhibitor of soluble guanylyl cyclase. These results suggest that NO/cyclic GMP- and prostanoids-mediated pathway differently contribute to the effect of L-citrulline on the maintenance of CBF. (C) 2017 The Authors. Production and hosting by Elsevier B.V. on behalf of Japanese Pharmacological Society. This is an open access article under the CC BY-NC-ND license (http://creativecommons.org/licenses/by-nc-nd/4.0/).
C1 [Kurauchi, Yuki; Mokudai, Koichi; Mori, Asami; Sakamoto, Kenji; Nakahara, Tsutomu; Ishii, Kunio] Kitasato Univ Sch Pharmaceut Sci, Dept Mol Pharmacol, Minato Ku, 5-9-1 Shirokane, Tokyo 1088641, Japan.
   [Morita, Masahiko; Kamimura, Ayako] Kyowa Hakko Bio Co Ltd, Healthcare Prod Dev Ctr, 2 Miyukigaoka, Tsukuba, Ibaraki 3050841, Japan.
RP Kurauchi, Y (通讯作者)，Kumamoto Univ, Sch Pharmaceut Sci, Dept Chemicopharmacol Sci, Chuo Ku, 5-1 Oe Honmachi, Kumamoto 8620973, Japan.
EM kurauchy@kumamoto-u.ac.jp
FU Kitasato University Research Grant for Young Researchers; JSPS
   KAKENHIMinistry of Education, Culture, Sports, Science and Technology,
   Japan (MEXT)Japan Society for the Promotion of ScienceGrants-in-Aid for
   Scientific Research (KAKENHI) [15K18865]
FX This work was supported by the Kitasato University Research Grant for
   Young Researchers (Y. K.) and JSPS KAKENHI (15K18865 (Y. K.)).
CR Attwell D, 2010, NATURE, V468, P232, DOI 10.1038/nature09613
   Ayata C, 2015, PHYSIOL REV, V95, P953, DOI 10.1152/physrev.00027.2014
   Balderas-Munoz K, 2012, CARDIOL J, V19, P612, DOI 10.5603/CJ.2012.0113
   Calabrese V, 2007, NAT REV NEUROSCI, V8, P766, DOI 10.1038/nrn2214
   Cui Y, 2008, J NEUROSCI RES, V86, P929, DOI 10.1002/jnr.21531
   Curis E, 2005, AMINO ACIDS, V29, P177, DOI 10.1007/s00726-005-0235-4
   FABRICIUS M, 1995, AM J PHYSIOL-HEART C, V269, pH23, DOI 10.1152/ajpheart.1995.269.1.H23
   Ferrari MD, 2015, LANCET NEUROL, V14, P65, DOI 10.1016/S1474-4422(14)70220-0
   Frazao MF, 2008, NEUROSCI LETT, V447, P26, DOI 10.1016/j.neulet.2008.09.068
   Horiguchi T, 2005, BRAIN RES, V1039, P84, DOI 10.1016/j.brainres.2005.01.047
   Jing Y, 2013, NEUROSCIENCE, V252, P98, DOI 10.1016/j.neuroscience.2013.08.002
   Orozco-Gutierrez JJ, 2010, CARDIOL J, V17, P612
   Karatas H, 2013, SCIENCE, V339, P1092, DOI 10.1126/science.1231897
   le Grand SM, 2011, HEADACHE, V51, P1152, DOI 10.1111/j.1526-4610.2011.01931.x
   Liu P, 2014, NEUROBIOL AGING, V35, P1992, DOI 10.1016/j.neurobiolaging.2014.03.013
   Maia LMSS, 2009, NUTR NEUROSCI, V12, P73, DOI 10.1179/147683009X423229
   Mori A, 2007, EUR J PHARMACOL, V570, P135, DOI 10.1016/j.ejphar.2007.05.052
   Mori A, 2015, EUR J PHARMACOL, V764, P249, DOI 10.1016/j.ejphar.2015.07.009
   Mori A, 2015, J PHARMACOL SCI, V127, P419, DOI 10.1016/j.jphs.2015.02.012
   Morris SM, 2009, BRIT J PHARMACOL, V157, P922, DOI 10.1111/j.1476-5381.2009.00278.x
   Nakamura T, 2016, TRENDS PHARMACOL SCI, V37, P73, DOI 10.1016/j.tips.2015.10.002
   Ogawa N, 2009, AM J PHYSIOL-REG I, V297, pR968, DOI 10.1152/ajpregu.91005.2008
   Petzold GC, 2008, STROKE, V39, P1292, DOI 10.1161/STROKEAHA.107.500710
   Pierucci M, 2011, CNS NEUROL DISORD-DR, V10, P777, DOI 10.2174/187152711798072329
   Quirie A, 2013, EUR J NEUROSCI, V37, P1193, DOI 10.1111/ejn.12111
   Sanchez-del-Rio M, 2004, CURR OPIN NEUROL, V17, P289, DOI 10.1097/01.wco.0000130296.31707.a3
   Scheckenbach KEL, 2006, EXP NEUROL, V202, P449, DOI 10.1016/j.expneurol.2006.07.007
   Schwedhelm E, 2008, BRIT J CLIN PHARMACO, V65, P51, DOI 10.1111/j.1365-2125.2007.02990.x
   Seidel JL, 2016, GLIA, V64, P5, DOI 10.1002/glia.22824
   Shatillo A, 2015, NEUROPHARMACOLOGY, V93, P164, DOI 10.1016/j.neuropharm.2015.01.028
   SHIMAZAWA M, 1995, BRIT J PHARMACOL, V115, P1359, DOI 10.1111/j.1476-5381.1995.tb16624.x
   Somjen GG, 2005, J NEUROPHYSIOL, V94, P2, DOI 10.1152/classicessays.00031.2005
   Suzuki T, 2016, J INT SOC SPORT NUTR, V13, DOI 10.1186/s12970-016-0117-z
   ULMER HJ, 1995, BRAIN RES, V691, P239, DOI 10.1016/0006-8993(95)00737-B
   Villalba N, 2017, J NEUROTRAUM, V34, P192, DOI 10.1089/neu.2015.4340
   Xu B, 2015, MOL MED REP, V12, P7823, DOI 10.3892/mmr.2015.4434
   ZHANG ZG, 1994, J CEREBR BLOOD F MET, V14, P939, DOI 10.1038/jcbfm.1994.125
   Zhong LR, 2015, EUR J NEUROSCI, V41, P1013, DOI 10.1111/ejn.12875
   Zhou N, 2013, J CEREBR BLOOD F MET, V33, P1582, DOI 10.1038/jcbfm.2013.113
NR 39
TC 6
Z9 6
U1 0
U2 6
PU JAPANESE PHARMACOLOGICAL SOC
PI KYOTO
PA EDITORIAL OFF, KANTOHYA BLDG GOKOMACHI-EBISUGAWA NAKAGYO-KU, KYOTO, 604,
   JAPAN
SN 1347-8613
EI 1347-8648
J9 J PHARMACOL SCI
JI J. Pharmacol. Sci.
PD MAR
PY 2017
VL 133
IS 3
BP 146
EP 155
DI 10.1016/j.jphs.2017.02.004
PG 10
WC Pharmacology & Pharmacy
WE Science Citation Index Expanded (SCI-EXPANDED)
SC Pharmacology & Pharmacy
GA ER7UM
UT WOS:000399019400005
PM 28325558
OA gold
DA 2022-03-12
ER

PT J
AU Yang, WM
   Lust, RM
   Bofferding, A
   Wingard, CJ
AF Yang, Weimin
   Lust, Robert M.
   Bofferding, April
   Wingard, Christopher J.
TI Nitric Oxide and Catalase-sensitive Relaxation by Scutellarin in the
   Mouse Thoracic Aorta
SO JOURNAL OF CARDIOVASCULAR PHARMACOLOGY
LA English
DT Article
DE endothelium; smooth muscle relaxation; MLC20 phosphorylation
ID VASCULAR SMOOTH-MUSCLE; ENDOTHELIUM-DEPENDENT CONTRACTIONS;
   HYDROGEN-PEROXIDE; RAT AORTA; INTRACELLULAR CALCIUM; CARDIOVASCULAR
   HEALTH; CYCLIC-NUCLEOTIDES; OXIDATIVE STRESS; EXTRACELLULAR PH; PC12
   CELLS
AB The vascular activity of scutellarin (SCU), a flavonoid isolated from a Chinese traditional medicinal plant, was investigated in isolated thoracic aortic rings of mice. SCU-induced dose-dependent relaxation of phenylephrine (1 mu M) stimulated contractions. This relaxation was reduced by endothelium removal, significantly reduced by both the nitric oxide synthase inhibitor (N omega-nitro-L-arginine methylester, 300 mu M) and slightly limited by the soluble guanylyl cyclase inhibitor (1 H-[1,2,4] oxidazolol [4,3-a] quinoxalin-1-one, 100 mu M). The catalase inhibitor (3-aniino-1,2,4-triazole, 50 mM) augmented the constriction and blocked the lowest SCU concentration relaxation, whereas catalase addition was without effect. Preincubation with 300 and 1000 mu M SCU significantly suppressed the contractile dose-response to phenylephrine, causing both a significant rise in half maximal effective concentration and a decrease in the maximal developed force. Western blot analysis showed that SCU inhibition of contraction was independent of reductions in myosin light chain phosphorylation. These results suggested that SCU relaxation was predominantly endothelium dependent and likely involved the catalase-sensitive nitric oxide synthase signaling pathway, without loss of myosin phosphorylation. The potential clinical use of SCU may prove to be effective in increasing vasoreactivity, independently of smooth muscle contractile activity that is mediated by the 20-kDa myosin light chain phosphorylation.
C1 [Yang, Weimin; Lust, Robert M.; Bofferding, April; Wingard, Christopher J.] E Carolina Univ, Dept Physiol, Brody Sch Med, Greenville, NC 27834 USA.
   [Yang, Weimin] Kunming Med Coll, Yunnan Pharmacol Labs Nat Prod, Kunming, Peoples R China.
RP Wingard, CJ (通讯作者)，E Carolina Univ, Dept Physiol, Brody Sch Med, 600 Moye Blvd,Room 6E98, Greenville, NC 27834 USA.
EM wingardc@ecu.edu
RI Wingard, Christopher/R-5042-2019
OI Wingard, Christopher/0000-0002-8251-5678
FU Mid-Atlantic AHA affiliate postdoctoral fellowshipAmerican Heart
   Association; Department of Yunnan Provincial Education Visiting
   Scholarship; Philip Morris, USA
FX Supported in part by a Mid-Atlantic AHA affiliate postdoctoral
   fellowship and the Department of Yunnan Provincial Education Visiting
   Scholarship awarded to W.Y. and other support from Philip Morris, USA,
   and International awarded to C.J.W.
CR Aalkjaer C, 1996, J VASC RES, V33, P347, DOI 10.1159/000159163
   Aalkjaer C, 1997, ACTA PHYSIOL SCAND, V161, P557, DOI 10.1046/j.1365-201X.1997.00263.x
   Abdel-Latif AA, 2001, EXP BIOL MED, V226, P153, DOI 10.1177/153537020122600302
   Ajay M, 2003, LIFE SCI, V74, P603, DOI 10.1016/j.lfs.2003.06.039
   Ardanaz N, 2008, PHARMACOL REP, V60, P61
   AUSTIN C, 1993, J PHYSIOL-LONDON, V466, P1
   AUSTIN C, 1995, J PHYSIOL-LONDON, V488, P281, DOI 10.1113/jphysiol.1995.sp020966
   Balzer J, 2006, J CARDIOVASC PHARM, V47, pS122, DOI 10.1097/00005344-200606001-00006
   BORS W, 1990, METHOD ENZYMOL, V186, P343
   Brownson DM, 2002, J NUTR, V132, p3482S, DOI 10.1093/jn/132.11.3482S
   Chan ECH, 2000, J CARDIOVASC PHARM, V35, P326, DOI 10.1097/00005344-200002000-00023
   Chen CK, 1996, GEN PHARMACOL-VASC S, V27, P363
   Chen Jun, 2005, Zhonghua Nan Ke Xue, V11, P793
   Chen XY, 2006, DRUG METAB DISPOS, V34, P1345, DOI 10.1124/dmd.106.009779
   Das S, 2005, AM J PHYSIOL-HEART C, V288, pH328, DOI 10.1152/ajpheart.00453.2004
   Droge W, 2002, PHYSIOL REV, V82, P47, DOI 10.1152/physrev.00018.2001
   Drouin A, 2007, CARDIOVASC RES, V73, P73, DOI 10.1016/j.cardiores.2006.10.005
   Ellis E, 2003, BRIT J PHARMACOL, V140, P1193, DOI 10.1038/sj.bjp.0705549
   GE T, 1995, CIRC RES, V76, P1003, DOI 10.1161/01.RES.76.6.1003
   Hong H, 2004, PLANTA MED, V70, P427, DOI 10.1055/s-2004-818970
   Hong H, 2004, LIFE SCI, V74, P2959, DOI 10.1016/j.lfs.2003.09.074
   HORI M, 1992, J PHARMACOL EXP THER, V261, P506
   Hu XM, 2005, ACTA PHARMACOL SIN, V26, P1454, DOI 10.1111/j.1745-7254.2005.00239.x
   Huang JM, 2005, EUR J DRUG METAB PH, V30, P165, DOI 10.1007/BF03190615
   Iesaki T, 1999, AM J PHYSIOL-HEART C, V277, pH978, DOI 10.1152/ajpheart.1999.277.3.H978
   IWAMA Y, 1992, HYPERTENSION, V19, P326, DOI 10.1161/01.HYP.19.4.326
   Jaffe E.A., 1982, PATHOBIOLOGY ENDOTHE, P301, DOI 10.1016/B978-0-12-521980-8.50024-9
   Jiang Xue-hua, 2003, Yaoxue Xuebao, V38, P371
   Kris-Etherton PM, 2004, ANNU REV NUTR, V24, P511, DOI 10.1146/annurev.nutr.23.011702.073237
   Lin LL, 2007, J CARDIOVASC PHARM, V50, P327, DOI 10.1097/FJC.0b013e3180cbd0e7
   Liu H, 2005, PHARMACOL RES, V51, P205, DOI 10.1016/j.phrs.2004.09.001
   Liu H, 2003, ACTA PHARMACOL SIN, V24, P1113
   Liu Hong, 2002, Zhong Yao Cai, V25, P491
   Liu YP, 2002, CLIN EXP PHARMACOL P, V29, P305, DOI 10.1046/j.1440-1681.2002.03649.x
   Lo YC, 2005, LIFE SCI, V76, P931, DOI 10.1016/j.lfs.2004.10.009
   Lucchesi PA, 2005, J HYPERTENS, V23, P571, DOI 10.1097/01.hjh.0000160214.40855.79
   Middleton E, 2000, PHARMACOL REV, V52, P673
   Mink PJ, 2007, AM J CLIN NUTR, V85, P895, DOI 10.1093/ajcn/85.3.895
   MOHAZZAB HKM, 1999, AM J PHYSIOL, V276, pH235
   Morello S, 2006, LIFE SCI, V78, P825, DOI 10.1016/j.lfs.2005.05.072
   Nagaoka T, 2007, INVEST OPHTH VIS SCI, V48, P4232, DOI 10.1167/iovs.07-0094
   Nestel P, 2003, CURR OPIN LIPIDOL, V14, P3, DOI 10.1097/00041433-200302000-00002
   Otter D, 2000, EXP PHYSIOL, V85, P349, DOI 10.1017/S0958067000003535
   RiceEvans CA, 1996, BIOCHEM SOC T, V24, P790, DOI 10.1042/bst0240790
   Riemersma RA, 2001, QJM-INT J MED, V94, P277, DOI 10.1093/qjmed/94.5.277
   Salamanca DA, 2005, BIOCHEM PHARMACOL, V70, P1537, DOI 10.1016/j.bcp.2005.07.017
   Smith MP, 2006, J EXP BIOL, V209, P2586, DOI 10.1242/jeb.02290
   Takaki A, 2008, J EXP MED, V205, P2053, DOI 10.1084/jem.20080106
   Tawfik HE, 2005, AM J PHYSIOL-HEART C, V288, pH1411, DOI 10.1152/ajpheart.00684.2004
   Tsuneyoshi I, 2003, ANESTHESIOLOGY, V99, P656, DOI 10.1097/00000542-200309000-00022
   Vanhoutte PM, 1996, J HYPERTENS, V14, pS83
   Wray S, 2004, MOL CELL BIOCHEM, V263, P163, DOI 10.1023/B:MCBI.0000041858.78005.d2
   Xia HJ, 2007, BIOL PHARM BULL, V30, P1308, DOI 10.1248/bpb.30.1308
   Yang D, 2003, HYPERTENSION, V41, P136, DOI 10.1161/01.HYP.0000047669.93078.A7
   Yang XF, 2003, ACTA PHARMACOL SIN, V24, P1118
   YANG Z, 2004, MODERN PHARM CLIN CH, P628
   Zhang R. W., 1988, CHIN TRADIT HERB DRU, V19, P7
   Zhang Wei-dong, 2000, Zhongguo Zhongyao Zazhi, V25, P536
   ZHANG YW, 1994, CAN J PHYSIOL PHARM, V72, P1386, DOI 10.1139/y94-200
   ZHENG G, 1997, ACAD J GUANGDONG COL, V13, P215
   Zhu BH, 1999, LIFE SCI, V65, P1553, DOI 10.1016/S0024-3205(99)00400-2
NR 61
TC 8
Z9 9
U1 0
U2 7
PU LIPPINCOTT WILLIAMS & WILKINS
PI PHILADELPHIA
PA TWO COMMERCE SQ, 2001 MARKET ST, PHILADELPHIA, PA 19103 USA
SN 0160-2446
EI 1533-4023
J9 J CARDIOVASC PHARM
JI J. Cardiovasc. Pharmacol.
PD JAN
PY 2009
VL 53
IS 1
BP 66
EP 76
DI 10.1097/FJC.0b013e318195d776
PG 11
WC Cardiac & Cardiovascular Systems; Pharmacology & Pharmacy
WE Science Citation Index Expanded (SCI-EXPANDED)
SC Cardiovascular System & Cardiology; Pharmacology & Pharmacy
GA 406SV
UT WOS:000263316100010
PM 19129733
DA 2022-03-12
ER

PT J
AU Raghavan, SAV
   Dikshit, M
AF Raghavan, SAV
   Dikshit, M
TI Vascular regulation by the L-arginine metabolites, nitric oxide and
   agmatine
SO PHARMACOLOGICAL RESEARCH
LA English
DT Review
DE arginine; agmatine; nitric oxide; nitric oxide synthase; arginine
   de-carboxylase; cyclic GMP; hypertension; atherosclerosis;
   ischemia-reperfusion; stroke; endotoxemia
ID DEPENDENT PROTEIN-KINASE; SMOOTH-MUSCLE-CELLS; FREE-RADICAL GENERATION;
   CLONIDINE-DISPLACING SUBSTANCE; MONOMETHYL-L-ARGININE; KAPPA-B
   ACTIVATION; GUINEA-PIG AORTA; CYCLIC-GMP; ANGIOTENSIN-II;
   ADP-RIBOSYLATION
AB Research on the biochemistry and physiology of L-arginine has remained an attractive area for scientists over the last 100 years due to its diverse physiological functions in mammals. Research On L-arginine was boosted after the identification of nitric oxide (NO) and agmatine and their physiological importance. NO directly modulates ion channels, activates soluble guanylyl cyclase and other important proteins by ADP ribosylation and nitrosylation and binding to heme or iron-sulfur clusters. These modifications and interaction with heme might activate or inhibit various protein kinases, phosphatases and modulate transcription of various nuclear factors to possibly cause cardiovascular diseases like hypertension, ischemia, diabetes, atherosclerosis and angiogenesis. Agmatine holds the key to prevent the toxic effects associated with induction of NO synthesis by its ability to inhibit inducible nitric oxide synthase (iNOS). Agmatine is also synthesized from L-arginine by the enzyme arginine decarboxylase and displays a significant potential in cardiovascular system. Agmatine, with the myriad of effects on calcium homeostasis, seems to modulate various functions in the heart, brain and vasculature. The present review compiles the recent development to improve the understanding the role played by L-arginine-metabolic pathways in cardiovascular system. Though L-arginine and its metabolites are well known to affect various cardiovascular physiologies, the currently available literature is still not sufficient to validate the prophylactic/therapeutic efficacy Of L-arginine. L-Arginine and its metabolites, NO and agmatine still hold the key for future research in cardiovascular system. (C) 2003 Elsevier Ltd. All rights reserved.
C1 Cent Drug Res Inst, Div Pharmacol, Lucknow 226001, Uttar Pradesh, India.
RP Dikshit, M (通讯作者)，Cent Drug Res Inst, Div Pharmacol, Lucknow 226001, Uttar Pradesh, India.
EM madhudikshit@yahoo.com
CR Abe K, 2000, BRAIN RES, V872, P141, DOI 10.1016/S0006-8993(00)02517-8
   Adachi T, 2002, CIRC RES, V90, P1114, DOI 10.1161/01.RES.0000019757.57344.D5
   Adragna NC, 2002, J MEMBRANE BIOL, V187, P157, DOI 10.1007/s00232-001-0160-8
   Ahern GP, 2002, TRENDS NEUROSCI, V25, P510, DOI 10.1016/S0166-2236(02)02254-3
   ANDERSON TJ, 1995, NEW ENGL J MED, V332, P488, DOI 10.1056/NEJM199502233320802
   ANGUS JA, 1992, J HYPERTENS, V10, pS179
   AUGUET M, 1995, JPN J PHARMACOL, V69, P285, DOI 10.1254/jjp.69.285
   Babal P, 2001, J PHARMACOL EXP THER, V296, P372
   BARBUL A, 1986, JPEN-PARENTER ENTER, V10, P227, DOI 10.1177/0148607186010002227
   Barthwal MK, 2000, REDOX REP, V5, P75, DOI 10.1179/135100000101535456
   Barton M, 2000, Curr Hypertens Rep, V2, P84, DOI 10.1007/s11906-000-0064-5
   Beckman JS, 1996, AM J PHYSIOL-CELL PH, V271, pC1424
   Begum N, 1998, J BIOL CHEM, V273, P25164, DOI 10.1074/jbc.273.39.25164
   Biffl WL, 1996, J SURG RES, V63, P328, DOI 10.1006/jsre.1996.0270
   Blanchard-Fillion B, 2001, J BIOL CHEM, V276, P46017, DOI 10.1074/jbc.M105564200
   Blantz RC, 2000, ACTA PHYSIOL SCAND, V168, P21
   BLATTER LA, 1994, CELL CALCIUM, V15, P122, DOI 10.1016/0143-4160(94)90051-5
   Boger RH, 1996, ATHEROSCLEROSIS, V127, P1, DOI 10.1016/S0021-9150(96)05953-9
   BOLLI R, 1992, CIRCULATION, V86, P1671, DOI 10.1161/01.CIR.86.6.1671
   Bolli R, 2001, J MOL CELL CARDIOL, V33, P1897, DOI 10.1006/jmcc.2001.1462
   BOLOTINA VM, 1994, NATURE, V368, P850, DOI 10.1038/368850a0
   BOULANGER C, 1991, GEN PHARMACOL, V22, P673
   BOUSQUET P, 1987, Journal of Cardiovascular Pharmacology, V10, pS167, DOI 10.1097/00005344-198710012-00028
   BOUSQUET P, 1986, EUR J PHARMACOL, V124, P167, DOI 10.1016/0014-2999(86)90138-X
   Boveris A, 2002, FREE RADICAL BIO MED, V33, P1186, DOI 10.1016/S0891-5849(02)01009-2
   Brar SS, 2002, AM J PHYSIOL-LUNG C, V282, pL782, DOI 10.1152/ajplung.00206.2001
   Brodsky SV, 2002, AM J PHYSIOL-HEART C, V283, pH2130, DOI 10.1152/ajpheart.00196.2002
   Cai H, 2000, CIRC RES, V87, P840, DOI 10.1161/01.RES.87.10.840
   CALVER A, 1992, J HYPERTENS, V10, P1025
   Cardillo C, 1998, CIRCULATION, V97, P851, DOI 10.1161/01.CIR.97.9.851
   Cellek S, 2000, DRUG TODAY, V36, P135, DOI 10.1358/dot.2000.36.2-3.568787
   Cervenka L, 2002, HYPERTENSION, V40, P735, DOI 10.1161/01.HYP.0000036452.28493.74
   CHARPIE JR, 1994, FASEB J, V8, pA531
   Chen J, 2000, J BIOL CHEM, V275, P28739, DOI 10.1074/jbc.M000910200
   Chiu JJ, 1999, CIRC RES, V85, P238, DOI 10.1161/01.RES.85.3.238
   CLANCY R, 1995, J LEUKOCYTE BIOL, V58, P196, DOI 10.1002/jlb.58.2.196
   Clementi E, 1998, BIOCHEM PHARMACOL, V55, P713, DOI 10.1016/S0006-2952(97)00375-4
   Cohen RA, 1999, CIRC RES, V84, P210, DOI 10.1161/01.RES.84.2.210
   COHEN RA, 2002, CIRC RES, V90, P1114
   Conner EM, 1996, NUTRITION, V12, P274, DOI 10.1016/S0899-9007(96)00000-8
   Costa LE, 2002, J HYPERTENS, V20, P2487, DOI 10.1097/00004872-200212000-00029
   Davis KL, 2001, ANNU REV PHARMACOL, V41, P203, DOI 10.1146/annurev.pharmtox.41.1.203
   Dawson VL, 2000, TRENDS PHARMACOL SCI, V21, P423, DOI 10.1016/S0165-6147(00)01560-1
   De Artinano AA, 1999, PHARMACOL RES, V40, P113, DOI 10.1006/phrs.1999.0481
   de Gasparo Marc, 2002, Heart Fail Rev, V7, P347
   De Keulenaer GW, 1998, BIOCHEM J, V329, P653
   De Vente J, 2001, NEUROSCIENCE, V108, P27, DOI 10.1016/S0306-4522(01)00401-8
   DelliPizzi A, 1997, J PHARMACOL EXP THER, V283, P75
   Demady DR, 2001, MOL PHARMACOL, V59, P24, DOI 10.1124/mol.59.1.24
   DEMEY JG, 1980, CIRC RES, V46, P826, DOI 10.1161/01.RES.46.6.826
   DHALLA NS, 1982, BASIC RES CARDIOL, V77, P117, DOI 10.1007/BF01908167
   Dhalla NS, 2000, J HYPERTENS, V18, P655, DOI 10.1097/00004872-200018060-00002
   Dhalla NS, 1999, CAN J CARDIOL, V15, P587
   DHANAKOTI SN, 1990, AM J PHYSIOL, V259, pE437, DOI 10.1152/ajpendo.1990.259.3.E437
   Dikshit M, 1996, BRIT J PHARMACOL, V119, P578, DOI 10.1111/j.1476-5381.1996.tb15711.x
   DOHI Y, 1990, HYPERTENSION, V16, P170, DOI 10.1161/01.HYP.16.2.170
   DOHI Y, 1991, HYPERTENSION, V18, P543, DOI 10.1161/01.HYP.18.4.543
   Doi M, 2002, ATHEROSCLEROSIS, V160, P123, DOI 10.1016/S0021-9150(01)00578-0
   DUBEY RK, 1995, J CLIN INVEST, V96, P141, DOI 10.1172/JCI118014
   ECKER T, 1989, CIRC RES, V65, P1361, DOI 10.1161/01.RES.65.5.1361
   Eu JP, 1999, BIOCHEM PHARMACOL, V57, P1079, DOI 10.1016/S0006-2952(98)00360-8
   FEATHERSTON WR, 1973, AM J PHYSIOL, V224, P127, DOI 10.1152/ajplegacy.1973.224.1.127
   Feng YZ, 1997, J CHROMATOGR B, V691, P277, DOI 10.1016/S0378-4347(96)00458-6
   Feron O, 1996, J BIOL CHEM, V271, P22810, DOI 10.1074/jbc.271.37.22810
   FISCHMEISTER R, MOL PHYSL PHARM CARD, P93
   FISHER DJ, 1995, CURR OPIN CARDIOL, V10, P44, DOI 10.1097/00001573-199501000-00009
   Forslund T, 2000, BIOCHEM BIOPH RES CO, V274, P482, DOI 10.1006/bbrc.2000.3156
   FREIMAN PC, 1986, CIRC RES, V58, P783, DOI 10.1161/01.RES.58.6.783
   Galea E, 1996, BIOCHEM J, V316, P247, DOI 10.1042/bj3160247
   GAO YQ, 1995, LIFE SCI, V57, pPL83, DOI 10.1016/0024-3205(95)02011-7
   GARTHWAITE J, 1995, ANNU REV PHYSIOL, V57, P683, DOI 10.1146/annurev.ph.57.030195.003343
   Gelinas DS, 2002, BRIT J PHARMACOL, V137, P1021, DOI 10.1038/sj.bjp.0704956
   Gewaltig MT, 2002, CARDIOVASC RES, V55, P250, DOI 10.1016/S0008-6363(02)00327-9
   Giasson BI, 2000, SCIENCE, V290, P985, DOI 10.1126/science.290.5493.985
   Gibbons GH, 1997, CLIN CARDIOL, V20, P18
   Gibson NJ, 2001, DEV BIOL, V240, P326, DOI 10.1006/dbio.2001.0463
   Godecke A, 2000, BASIC RES CARDIOL, V95, P492, DOI 10.1007/s003950070026
   GOLINO P, 1991, NEW ENGL J MED, V324, P641, DOI 10.1056/NEJM199103073241001
   Gordge MP, 1998, BIOCHEM PHARMACOL, V55, P657, DOI 10.1016/S0006-2952(97)00498-X
   Goud C, 1999, GEN PHARMACOL, V32, P51, DOI 10.1016/S0306-3623(98)00059-7
   GRAY SD, 1985, PROG APPL MICROCIRC, V8, P173
   Greenberg S, 2001, J Cardiovasc Pharmacol Ther, V6, P37, DOI 10.1177/107424840100600105
   Griendling KK, 2000, ARTERIOSCL THROM VAS, V20, P2175, DOI 10.1161/01.ATV.20.10.2175
   GRIENDLING KK, 1994, CIRC RES, V74, P1141, DOI 10.1161/01.RES.74.6.1141
   Griendling KK, 2000, CIRC RES, V86, P494, DOI 10.1161/01.RES.86.5.494
   GRISHAM MB, REACTIVE METABOLITES
   Guan H, 1996, HYPERTENSION, V27, P19, DOI 10.1161/01.HYP.27.1.19
   Harrison DG, 1997, J CLIN INVEST, V100, P2153, DOI 10.1172/JCI119751
   Haulica I, 1999, Rom J Physiol, V36, P67
   Hegde LG, 1997, PHARMACOL RES, V36, P109, DOI 10.1006/phrs.1997.0191
   Hegde LG, 1998, CLIN EXP HYPERTENS, V20, P885, DOI 10.3109/10641969809053253
   HEINZEL B, 1992, BIOCHEM J, V281, P627, DOI 10.1042/bj2810627
   Hirata M, 1994, Adv Pharmacol, V26, P195, DOI 10.1016/S1054-3589(08)60055-1
   HOM GJ, 1995, J PHARMACOL EXP THER, V272, P452
   HONGO K, 1988, STROKE, V19, P892, DOI 10.1161/01.STR.19.7.892
   Husken B C, 1994, Blood Press, V3, P255, DOI 10.3109/08037059409102266
   IGNARRO LJ, 1981, J PHARMACOL EXP THER, V218, P739
   ISHIKAWA T, 1995, BIOCHEM BIOPH RES CO, V214, P145, DOI 10.1006/bbrc.1995.2268
   Jacob A, 2002, AM J PHYSIOL-CELL PH, V283, pC704, DOI 10.1152/ajpcell.00110.2002
   JAYAKODY RL, 1985, CAN J PHYSIOL PHARM, V63, P1206, DOI 10.1139/y85-199
   Johnson ML, 1998, WORLD J SURG, V22, P187, DOI 10.1007/s002689900368
   JULOUSCHAEFFER G, 1990, AM J PHYSIOL, V259, pH1038, DOI 10.1152/ajpheart.1990.259.4.H1038
   KANAGY NL, 1995, MED HYPOTHESES, V44, P159, DOI 10.1016/0306-9877(95)90128-0
   KEREN G, 1999, J CARDIOVASC PHARM T, V4, P151
   KLONER RA, 1983, CIRCULATION, V68, P108
   Koh SD, 2001, J BIOL CHEM, V276, P44338, DOI 10.1074/jbc.M108125200
   Kojda G, 1999, CARDIOVASC RES, V43, P562, DOI 10.1016/S0008-6363(99)00169-8
   Kojda G, 1998, Pharm Acta Helv, V73, P27, DOI 10.1016/S0031-6865(97)00044-7
   Komalavilas P, 1999, J BIOL CHEM, V274, P34301, DOI 10.1074/jbc.274.48.34301
   KONISHI M, 1983, HYPERTENSION, V5, P881, DOI 10.1161/01.HYP.5.6.881
   KUBES P, 1992, AM J PHYSIOL, V262, pH611, DOI 10.1152/ajpheart.1992.262.2.H611
   Kwan HY, 2000, J BIOL CHEM, V275, P6758, DOI 10.1074/jbc.275.10.6758
   Lamb FS, 2000, EUR J PHARMACOL, V401, P403, DOI 10.1016/S0014-2999(00)00471-4
   LANDER HM, 1993, FASEB J, V7, pA511
   Landmesser U, 2002, HYPERTENSION, V40, P511, DOI 10.1161/01.HYP.0000032100.23772.98
   Lane P, 1999, SEMIN NEPHROL, V19, P215
   Lang RJ, 1998, BRIT J PHARMACOL, V123, P505, DOI 10.1038/sj.bjp.0701605
   LARIVIERE R, 1995, J MOL CELL CARDIOL, V27, P2123, DOI 10.1016/S0022-2828(95)91263-0
   Lee TJF, 2000, J BIOMED SCI, V7, P16
   Lehen'kyi V V, 2002, Cardiovasc Toxicol, V2, P151, DOI 10.1385/CT:2:2:151
   LePage C, 1997, ADV EXP MED BIOL, V419, P203
   Li CH, 1999, J BIOL CHEM, V274, P25273, DOI 10.1074/jbc.274.36.25273
   LI G, 1994, SCIENCE, V263, P966, DOI 10.1126/science.7906055
   Li HG, 2002, NITRIC OXIDE-BIOL CH, V7, P132, DOI 10.1016/S1089-8603(02)00127-1
   Li HG, 2002, NITRIC OXIDE-BIOL CH, V7, P149, DOI 10.1016/S1089-8603(02)00111-8
   Li Q, 2002, ACTA PHARMACOL SIN, V23, P219
   Li Qing, 2002, Shengli Xuebao, V54, P467
   Li XT, 1999, ACTA PHARMACOL SIN, V20, P897
   Li XT, 1999, ACTA PHARMACOL SIN, V20, P1039
   Libby P, 2002, NATURE, V420, P868, DOI 10.1161/ATVBAHA.108.179705
   Lin MT, 1999, BRIT J PHARMACOL, V127, P1511, DOI 10.1038/sj.bjp.0702699
   LINCOLN TM, 1994, HYPERTENSION, V23, P1141, DOI 10.1161/01.HYP.23.6.1141
   LINDER L, 1990, CIRCULATION, V81, P1762, DOI 10.1161/01.CIR.81.6.1762
   Lu YF, 2002, J NEUROPHYSIOL, V88, P1270, DOI 10.1152/jn.2002.88.3.1270
   LUSCHER TF, 1992, J CARDIOVASC PHARM, V19, pS34
   MACKENDRICK W, 1993, PEDIATR RES, V34, P222, DOI 10.1203/00006450-199308000-00025
   Mannick JB, 2002, ARCH BIOCHEM BIOPHYS, V408, P1, DOI 10.1016/S0003-9861(02)00490-3
   MARLETTA MA, 1994, CELL, V78, P927, DOI 10.1016/0092-8674(94)90268-2
   MARRERO MB, 1995, NATURE, V375, P247, DOI 10.1038/375247a0
   Mashimo H, 1999, AM J PHYSIOL-GASTR L, V277, pG745, DOI 10.1152/ajpgi.1999.277.4.G745
   Mayer B, 1998, J BIOL CHEM, V273, P3264, DOI 10.1074/jbc.273.6.3264
   Meng W, 1996, AM J PHYSIOL-HEART C, V271, pH1145, DOI 10.1152/ajpheart.1996.271.3.H1145
   Meszaros LG, 1996, FEBS LETT, V380, P49, DOI 10.1016/0014-5793(96)00003-8
   Michel T, 1997, J CLIN INVEST, V100, P2146, DOI 10.1172/JCI119750
   MILLAR J, 1995, MED HYPOTHESES, V45, P21, DOI 10.1016/0306-9877(95)90194-9
   Modin A, 2001, ACTA PHYSIOL SCAND, V171, P9, DOI 10.1046/j.1365-201x.2001.171001009.x
   MONCADA S, 1993, NEW ENGL J MED, V329, P2002
   MONCADA S, 1991, PHARMACOL REV, V43, P109
   MORO MA, 1995, BRIT J PHARMACOL, V116, P1999, DOI 10.1111/j.1476-5381.1995.tb16404.x
   Moroi SE, 2001, INVEST OPHTH VIS SCI, V42, P2056
   MORRIS SM, 1994, AM J PHYSIOL, V266, pE829, DOI 10.1152/ajpendo.1994.266.6.E829
   Morrissey JJ, 1997, P ASSOC AM PHYSICIAN, V109, P51
   Murad F, 1996, JAMA-J AM MED ASSOC, V276, P1189, DOI 10.1001/jama.276.14.1189
   Murad F, 1994, Adv Pharmacol, V26, P1, DOI 10.1016/S1054-3589(08)60047-2
   Myung CS, 2000, J PHARM PHARMACOL, V52, P695, DOI 10.1211/0022357001774372
   Nagase S, 1997, BIOCHEM BIOPH RES CO, V233, P150, DOI 10.1006/bbrc.1997.6428
   Naka Y, 1997, P NATL ACAD SCI USA, V94, P757, DOI 10.1073/pnas.94.2.757
   Nakano Y, 2000, J BIOL CHEM, V275, P6806, DOI 10.1074/jbc.275.10.6806
   NAKASHIMA S, 1986, BIOCHEM BIOPH RES CO, V135, P1099, DOI 10.1016/0006-291X(86)91041-7
   NAKAZONO K, 1991, P NATL ACAD SCI USA, V88, P10045, DOI 10.1073/pnas.88.22.10045
   NATHAN C, 1992, FASEB J, V6, P3051, DOI 10.1096/fasebj.6.12.1381691
   Nishio E, 1996, BIOCHEM BIOPH RES CO, V221, P163, DOI 10.1006/bbrc.1996.0563
   O'Donnell VB, 2001, CIRC RES, V88, P12, DOI 10.1161/01.RES.88.1.12
   Oemar BS, 1998, CIRCULATION, V97, P2494, DOI 10.1161/01.CIR.97.25.2494
   OTSUKA Y, 1988, AM J PHYSIOL, V254, pH163, DOI 10.1152/ajpheart.1988.254.1.H163
   PALMER RMJ, 1989, BIOCHEM BIOPH RES CO, V158, P348, DOI 10.1016/S0006-291X(89)80219-0
   PANZA JA, 1993, CIRCULATION, V87, P1468, DOI 10.1161/01.CIR.87.5.1468
   Patel RP, 2000, CARDIOVASC RES, V47, P465, DOI 10.1016/S0008-6363(00)00086-9
   PEGG AE, 1986, BIOCHEM J, V234, P249, DOI 10.1042/bj2340249
   Peters H, 1996, SEMIN NEPHROL, V16, P567
   POLLOCK JS, 1991, P NATL ACAD SCI USA, V88, P10480, DOI 10.1073/pnas.88.23.10480
   POU S, 1992, J BIOL CHEM, V267, P24173
   Pu Q, 1999, EUR J PHARMACOL, V377, P209, DOI 10.1016/S0014-2999(99)00420-3
   PUCCI ML, 1994, HYPERTENSION, V23, P744, DOI 10.1161/01.HYP.23.6.744
   Raasch W, 2002, BRIT J PHARMACOL, V135, P663, DOI 10.1038/sj.bjp.0704513
   Raasch W, 1995, Ann N Y Acad Sci, V763, P330, DOI 10.1111/j.1749-6632.1995.tb32419.x
   Raasch W, 2001, BRIT J PHARMACOL, V133, P755, DOI 10.1038/sj.bjp.0704153
   Raghavan SAV, 2001, EUR J PHARMACOL, V431, P61, DOI 10.1016/S0014-2999(01)01407-8
   Ramachandran A, 2002, FREE RADICAL BIO MED, V33, P1465, DOI 10.1016/S0891-5849(02)01142-5
   RAMAKRISHNA S, 1975, EUR J BIOCHEM, V59, P377, DOI 10.1111/j.1432-1033.1975.tb02465.x
   RAND MJ, 1992, CLIN EXP PHARMACOL P, V19, P147, DOI 10.1111/j.1440-1681.1992.tb00433.x
   RAPOPORT RM, 1986, CIRC RES, V58, P407, DOI 10.1161/01.RES.58.3.407
   RAPP JP, 1991, HYPERTENSION, V18, P18, DOI 10.1161/01.HYP.18.3_Suppl.I18
   REES DD, 1990, BRIT J PHARMACOL, V101, P746, DOI 10.1111/j.1476-5381.1990.tb14151.x
   Regunathan S, 1997, HYPERTENSION, V30, P295, DOI 10.1161/01.HYP.30.2.295
   Regunathan S, 1996, J PHARMACOL EXP THER, V276, P1272
   Rehman A, 1997, BRIT J PHARMACOL, V122, P1702, DOI 10.1038/sj.bjp.0701556
   Reis DJ, 1998, J AUTONOM NERV SYST, V72, P80, DOI 10.1016/S0165-1838(98)00091-5
   Riddell DR, 1999, VITAM HORM, V57, P25
   Rong JX, 2002, ARTERIOSCL THROM VAS, V22, P1617, DOI 10.1161/01.ATV.0000035408.93749.71
   Roucou Xavier, 2001, Cardiology Clinics, V19, P45, DOI 10.1016/S0733-8651(05)70194-6
   RUBANYI GM, 1988, EUR J PHARMACOL, V145, P351, DOI 10.1016/0014-2999(88)90441-4
   Ruth P, 1999, PHARMACOL THERAPEUT, V82, P355, DOI 10.1016/S0163-7258(98)00067-9
   SALVEMINI D, 1990, P NATL ACAD SCI USA, V87, P2593, DOI 10.1073/pnas.87.7.2593
   Samdani AF, 1997, STROKE, V28, P1283, DOI 10.1161/01.STR.28.6.1283
   Sanders SA, 1997, EUR J BIOCHEM, V245, P541, DOI 10.1111/j.1432-1033.1997.00541.x
   Santos WC, 2001, EUR J PHARMACOL, V417, P99, DOI 10.1016/S0014-2999(01)00897-4
   Sanz MJ, 2001, BRIT J PHARMACOL, V134, P305, DOI 10.1038/sj.bjp.0704234
   Sase K, 1997, TRENDS CARDIOVAS MED, V7, P28, DOI 10.1016/S1050-1738(96)00121-1
   Sato H, 1996, CARDIOVASC RES, V31, P63, DOI 10.1016/0008-6363(95)00171-9
   Sauzeau V, 2000, J BIOL CHEM, V275, P21722, DOI 10.1074/jbc.M000753200
   Sawada N, 2001, BIOCHEM BIOPH RES CO, V280, P798, DOI 10.1006/bbrc.2000.4194
   SCHIFFRIN EL, 1995, BRIT J PHARMACOL, V115, P1377, DOI 10.1111/j.1476-5381.1995.tb16626.x
   Schiffrin EL, 2002, AM J HYPERTENS, V15, p115S, DOI 10.1016/S0895-7061(02)03006-6
   Schmidt HHHW, 1996, P NATL ACAD SCI USA, V93, P14492, DOI 10.1073/pnas.93.25.14492
   Schneider JC, 2002, AM J PHYSIOL-HEART C, V283, pH837, DOI 10.1152/ajpheart.00789.2001
   Schwartz D, 1997, AM J PHYSIOL-RENAL, V272, pF597, DOI 10.1152/ajprenal.1997.272.5.F597
   SETH P, 1994, BLOOD, V84, P2741
   Sethi S, 2000, THROMB RES, V98, P445, DOI 10.1016/S0049-3848(00)00209-7
   Sethi S, 2001, NITRIC OXIDE-BIOL CH, V5, P482, DOI 10.1006/niox.2001.0375
   Sethi S, 1999, BLOOD, V93, P333, DOI 10.1182/blood.V93.1.333.401k15_333_340
   Sharma P, 2002, NITRIC OXIDE-BIOL CH, V7, P119, DOI 10.1016/S1089-8603(02)00100-3
   Shaul PW, 1996, J BIOL CHEM, V271, P6518, DOI 10.1074/jbc.271.11.6518
   Shepherd RM, 1996, BRIT J PHARMACOL, V119, P911, DOI 10.1111/j.1476-5381.1996.tb15759.x
   Shimoda LA, 2002, AM J PHYSIOL-LUNG C, V283, pL297, DOI 10.1152/ajplung.00469.2001
   Sinnaeve P, 2002, CIRCULATION, V105, P2911, DOI 10.1161/01.CIR.0000018169.59205.CA
   Souza HP, 2001, AM J PHYSIOL-HEART C, V280, pH658, DOI 10.1152/ajpheart.2001.280.2.H658
   Spiecker M, 1999, METHOD ENZYMOL, V300, P374
   Spiecker M, 1998, J LEUKOCYTE BIOL, V63, P732, DOI 10.1002/jlb.63.6.732
   Sreejayan N, 2002, ARTERIOSCL THROM VAS, V22, P1086, DOI 10.1161/01.ATV.0000020550.65963.E9
   Srivastava P, 2002, PHARMACOL RES, V45, P375, DOI 10.1006/phrs.2001.0859
   Srivastava P, 1998, PHARMACOL RES, V38, P265, DOI 10.1006/phrs.1998.0357
   Stamler J S, 1995, Curr Top Microbiol Immunol, V196, P19
   STAMLER JS, 1994, CELL, V78, P931, DOI 10.1016/0092-8674(94)90269-0
   Stolz DB, 2002, HEPATOLOGY, V36, P81, DOI 10.1053/jhep.2002.33716
   Surks HK, 1999, SCIENCE, V286, P1583, DOI 10.1126/science.286.5444.1583
   SUTO T, 1995, KIDNEY INT, V48, P1272, DOI 10.1038/ki.1995.411
   SUZUKI H, 1995, HYPERTENSION, V25, P1083, DOI 10.1161/01.HYP.25.5.1083
   Suzuki M, 2002, BRAIN RES, V951, P113, DOI 10.1016/S0006-8993(02)03145-1
   SZABO B, 1995, N-S ARCH PHARMACOL, V351, P268
   Szabo C, 1999, SHOCK, V12, P1, DOI 10.1097/00024382-199907000-00001
   TABOR CW, 1984, ANNU REV BIOCHEM, V53, P749, DOI 10.1146/annurev.bi.53.070184.003533
   Tabuchi M, 2002, BRAIN RES, V949, P147, DOI 10.1016/S0006-8993(02)02975-X
   TADDEI S, 1993, HYPERTENSION, V21, P929, DOI 10.1161/01.HYP.21.6.929
   Tanaka Y, 2000, GEN PHARMACOL-VASC S, V34, P159, DOI 10.1016/S0306-3623(00)00056-2
   Taniguchi H, 1999, N-S ARCH PHARMACOL, V360, P69, DOI 10.1007/s002109900033
   TESFAMARIAM B, 1994, J HYPERTENS, V12, P41
   Teubl M, 1999, J BIOL CHEM, V274, P29529, DOI 10.1074/jbc.274.41.29529
   TOLINS JP, 1990, AM J PHYSIOL, V258, pH655, DOI 10.1152/ajpheart.1990.258.3.H655
   Travis MD, 2000, EUR J PHARMACOL, V408, P289, DOI 10.1016/S0014-2999(00)00792-5
   TSCHUDI MR, 1997, HYPERTENSION S6, V9, pS164
   Tse WY, 2001, KIDNEY INT, V59, P593, DOI 10.1046/j.1523-1755.2001.059002593.x
   Vallance P, 2002, NAT REV DRUG DISCOV, V1, P939, DOI 10.1038/nrd960
   van der Vliet A, 1998, J BIOL CHEM, V273, P30255, DOI 10.1074/jbc.273.46.30255
   Van Heerebeek L, 2002, J CLIN PATHOL, V55, P561, DOI 10.1136/jcp.55.8.561
   Vasquez-Vivar J, 1998, P NATL ACAD SCI USA, V95, P9220, DOI 10.1073/pnas.95.16.9220
   Veltkamp R, 2002, STROKE, V33, P2704, DOI 10.1161/01.STR.0000033132.85123.6A
   Venema VJ, 1996, BIOCHEM BIOPH RES CO, V226, P703, DOI 10.1006/bbrc.1996.1417
   Walker J B, 1979, Adv Enzymol Relat Areas Mol Biol, V50, P177
   Wang G, 2002, BRAIN RES, V932, P25, DOI 10.1016/S0006-8993(02)02260-6
   Wang H, 1998, CIRC RES, V83, P832, DOI 10.1161/01.RES.83.8.832
   Wang QO, 1999, J PHARMACOL EXP THER, V288, P270
   Wei G, 1999, BBA-MOL BASIS DIS, V1455, P23, DOI 10.1016/S0925-4439(99)00051-4
   WEISS SJ, 1989, NEW ENGL J MED, V320, P365
   Wiesinger H, 2001, PROG NEUROBIOL, V64, P365, DOI 10.1016/S0301-0082(00)00056-3
   Wu GY, 1998, BIOCHEM J, V336, P1, DOI 10.1042/bj3360001
   Wu XM, 1996, J HYPERTENS, V14, P365, DOI 10.1097/00004872-199603000-00014
   Xi L, 2002, AM J PHYSIOL-HEART C, V283, pH5, DOI 10.1152/ajpheart.00920.2001
   Xi L, 2000, TOXICOLOGY, V155, P37, DOI 10.1016/S0300-483X(00)00275-4
   Xia CZ, 2001, J BIOL CHEM, V276, P19770, DOI 10.1074/jbc.M006266200
   Xia HH, 1996, METHOD ENZYMOL, V268, P427
   Xia Y, 2000, FREE RADICAL BIO MED, V29, P793, DOI 10.1016/S0891-5849(00)00427-5
   Xia Y, 1997, P NATL ACAD SCI USA, V94, P12705, DOI 10.1073/pnas.94.23.12705
   YAMAMOTO S, 1988, MICROBIOL IMMUNOL, V32, P675, DOI 10.1111/j.1348-0421.1988.tb01429.x
   YANAGISAWA M, 1988, NATURE, V332, P411, DOI 10.1038/332411a0
   Yang XC, 1999, J PHARMACOL EXP THER, V288, P544
   Yuan XJ, 1996, P NATL ACAD SCI USA, V93, P10489, DOI 10.1073/pnas.93.19.10489
   Zai A, 1999, J CLIN INVEST, V103, P393, DOI 10.1172/JCI4890
   Zaragoza C, 2002, MOL PHARMACOL, V62, P927, DOI 10.1124/mol.62.4.927
   ZEIHER AM, 1993, J CLIN INVEST, V92, P652, DOI 10.1172/JCI116634
NR 270
TC 62
Z9 63
U1 0
U2 10
PU ACADEMIC PRESS LTD- ELSEVIER SCIENCE LTD
PI LONDON
PA 24-28 OVAL RD, LONDON NW1 7DX, ENGLAND
SN 1043-6618
J9 PHARMACOL RES
JI Pharmacol. Res.
PD MAY
PY 2004
VL 49
IS 5
BP 397
EP 414
DI 10.1016/j.phrs.2003.10.008
PG 18
WC Pharmacology & Pharmacy
WE Science Citation Index Expanded (SCI-EXPANDED)
SC Pharmacology & Pharmacy
GA 813MB
UT WOS:000220910100002
PM 14998549
DA 2022-03-12
ER

PT J
AU Kuno, A
   Critz, SD
   Cohen, MV
   Downey, JM
AF Kuno, Atsushi
   Critz, Stuart D.
   Cohen, Michael V.
   Downey, James M.
TI Nicorandil opens mitochondrial K-ATP channels not only directly but also
   through a NO-PKG-dependent pathway
SO BASIC RESEARCH IN CARDIOLOGY
LA English
DT Article
DE mitoK(ATP) channels; nicorandil; nitric oxide; protein kinase G;
   reactive oxygen species
ID SENSITIVE POTASSIUM CHANNELS; CANINE ATRIAL MUSCLE; INFARCT SIZE;
   MYOCARDIAL PROTECTION; CARDIAC MYOCYTES; KATP CHANNEL; CYCLIC-GMP;
   IN-VIVO; ACTIVATION; HEART
AB Nicorandil, a hybrid of nitrate generator and potassium channel opener, protects ischemic myocardium by opening mitochondrial ATP sensitive potassium (mitoK(ATP)) channels. We recently found that nitric oxide (NO) opened K-ATP channels in rabbit hearts by a protein kinase G (PKG) mechanism. This study examined whether the NO-donor property of nicorandil also contributes to opening of mitoK(ATP) channels through PKG. MitoK(ATP) channel opening was monitored in adult rabbit cardiomyocytes by measuring reactive oxygen species (ROS) production, an established marker of channel opening. Nicorandil increased ROS production in a dose-dependent manner. The selective mitoK(ATP) channel inhibitor 5-hydroxydecanoate (200 mu M) completely blocked ROS production by nicorandil at all doses. The PKG inhibitor 8-bromoguanosine-3',5'-cyclic monophosphorothioate, Rpisomer (Rp-8-Br-cGMPs, 50 mu M) shifted the dose-ROS production curve to the right with an increase of the EC50 from 2.4 x 10(-5) M to 6.9 x 10(-5) M. Rp- 8-Br-cGMPs did not affect the increase in ROS production by the selective mitoK(ATP) channel opener diazoxide while it completely blocked increased ROS production from the NO donor S-nitroso-N-acetylpenicillamine (1 mu M). Furthermore ODQ, an antagonist of soluble guanylyl cyclase, blocked nicorandil's ability to increase ROS generation. These results indicate that nicorandil, in addition to its direct effect on the channels, opens mitoK(ATP) channels indirectly via a NO-PKG signaling pathway.
C1 Univ S Alabama, Coll Med, Dept Physiol, Mobile, AL 36688 USA.
   Univ S Alabama, Coll Med, Dept Cell Biol & Neurosci, Mobile, AL 36688 USA.
   Univ S Alabama, Coll Med, Dept Med, Mobile, AL 36688 USA.
RP Downey, JM (通讯作者)，Univ S Alabama, Coll Med, Dept Physiol, MSB 3070, Mobile, AL 36688 USA.
EM jdowney@usouthal.edu
FU NHLBI NIH HHSUnited States Department of Health & Human ServicesNational
   Institutes of Health (NIH) - USANIH National Heart Lung & Blood
   Institute (NHLBI) [HL-50688, HL-20468] Funding Source: Medline; NATIONAL
   HEART, LUNG, AND BLOOD INSTITUTEUnited States Department of Health &
   Human ServicesNational Institutes of Health (NIH) - USANIH National
   Heart Lung & Blood Institute (NHLBI) [R01HL050688] Funding Source: NIH
   RePORTER
CR Akao M, 2002, J AM COLL CARDIOL, V40, P803, DOI 10.1016/S0735-1097(02)02007-7
   Costa ADT, 2005, CIRC RES, V97, P329, DOI 10.1161/01.RES.0000178451.08719.5b
   Dairaku Y, 2002, CIRC J, V66, P411, DOI 10.1253/circj.66.411
   Dargie HJ, 2002, LANCET, V359, P1269, DOI 10.1016/s0140-6736(02)08265-x
   Das B, 2003, PHARMACOL RES, V47, P447, DOI 10.1016/S1043-6618(02)00335-3
   ENDO T, 1988, J CARDIOVASC PHARM, V12, P587, DOI 10.1097/00005344-198811000-00013
   ENDOH M, 1983, J CARDIOVASC PHARM, V5, P878, DOI 10.1097/00005344-198309000-00027
   Harada N, 2004, J CARDIOVASC PHARM, V44, P35, DOI 10.1097/00005344-200407000-00005
   HOLZMANN S, 1983, J CARDIOVASC PHARM, V5, P364, DOI 10.1097/00005344-198305000-00004
   Imagawa J, 1998, J CARDIOVASC PHARM, V31, P74, DOI 10.1097/00005344-199801000-00011
   IWAMOTO T, 1993, CLIN EXP PHARMACOL P, V20, P595, DOI 10.1111/j.1440-1681.1993.tb01746.x
   Krenz M, 2002, BASIC RES CARDIOL, V97, P365, DOI 10.1007/s003950200045
   Krieg T, 2004, AM J PHYSIOL-HEART C, V287, pH2606, DOI 10.1152/ajpheart.00600.2004
   Mizumura T, 1996, CARDIOVASC RES, V32, P274, DOI 10.1016/0008-6363(96)00061-2
   Nagata K, 2003, J MOL CELL CARDIOL, V35, P1505, DOI 10.1016/j.yjmcc.2003.09.018
   *NAT RES COUNC, 1996, GUID CAR US LAB
   Ohno Y, 1997, INT J CARDIOL, V62, P181, DOI 10.1016/S0167-5273(97)00270-2
   Oldenburg O, 2003, J MOL CELL CARDIOL, V35, P653, DOI 10.1016/S0022-2828(03)00083-X
   Oldenburg O, 2004, AM J PHYSIOL-HEART C, V286, pH468, DOI 10.1152/ajpheart.00360.2003
   Oldenburg O, 2003, J MOL CELL CARDIOL, V35, P569, DOI 10.1016/S0022-2828(03)00115-9
   Qin QN, 2004, AM J PHYSIOL-HEART C, V287, pH712, DOI 10.1152/ajpheart.00954.2003
   Sakai K, 1998, J CARDIOVASC PHARM, V31, P595, DOI 10.1097/00005344-199804000-00019
   Sakai K, 2000, J CARDIOVASC PHARM, V35, P723, DOI 10.1097/00005344-200005000-00007
   Sakai K, 1999, J CARDIOVASC PHARM, V33, P163, DOI 10.1097/00005344-199901000-00025
   Sato T, 2000, J AM COLL CARDIOL, V35, P514, DOI 10.1016/S0735-1097(99)00552-5
   TAIRA N, 1989, AM J CARDIOL, V63, P18
   Tsuchida A, 2002, J AM COLL CARDIOL, V40, P1523, DOI 10.1016/S0735-1097(02)02268-4
   YANAGISAWA T, 1988, BRIT J PHARMACOL, V95, P393, DOI 10.1111/j.1476-5381.1988.tb11658.x
NR 28
TC 18
Z9 23
U1 0
U2 3
PU DR DIETRICH STEINKOPFF VERLAG
PI DARMSTADT
PA PO BOX 10 04 62, D-64204 DARMSTADT, GERMANY
SN 0300-8428
J9 BASIC RES CARDIOL
JI Basic Res. Cardiol.
PD JAN
PY 2007
VL 102
IS 1
BP 73
EP 79
DI 10.1007/s00395-006-0612-5
PG 7
WC Cardiac & Cardiovascular Systems
WE Science Citation Index Expanded (SCI-EXPANDED)
SC Cardiovascular System & Cardiology
GA 117CO
UT WOS:000242850500008
PM 16900442
DA 2022-03-12
ER

PT J
AU O'Reilly, DA
   McLaughlin, BE
   Marks, GS
   Brien, JF
   Nakatsu, K
AF O'Reilly, DA
   McLaughlin, BE
   Marks, GS
   Brien, JF
   Nakatsu, K
TI YC-1 enhances the responsiveness of tolerant vascular smooth muscle to
   glyceryl trinitrate
SO CANADIAN JOURNAL OF PHYSIOLOGY AND PHARMACOLOGY
LA English
DT Article
DE glyceryl trinitrate; 3-(5 '-hydroxymethyl-2
   '-furyl)-1-benzylindazole(YC-1); organic nitrate tolerance; cGMP;
   vasorelaxation
ID SOLUBLE GUANYLYL CYCLASE; CYCLIC-GMP LEVELS; NITRATE TOLERANCE; RABBIT
   AORTA; INDUCED VASODILATION; ORGANIC NITRATES; RELAXATION;
   BIOTRANSFORMATION; NITROGLYCERIN; ACTIVATION
AB A major limitation of the use of organic nitrates in cardiovascular medicine is the development of tolerance, which has been attributed, in part, to a decrease in their metabolic activation in the vascular smooth muscle cell. Recently, 3-(5'-hydroxymethyl-2'-furyl)-1-benzylindazole (YC-1) was shown to potentiate vascular smooth muscle responsiveness to glyceryl trinitrate (GTN), sodium nitroprusside, and the nitric oxide donor NOC 18, in organic nitrate-naive vascular smooth muscle. We used GTN-tolerant rabbit aortic rings (RARs) to test the hypothesis that a non-vasorelaxant concentration of YC-1 enhances the ability of the prototypical organic nitrate GTN to relax vascular smooth muscle and elevate intravascular cGMP under conditions of GTN tolerance. Treatment with YC-1 (3 muM) produced a left shift of the GTN concentration-response curve and decreased the EC50 value for GTN-induced relaxation in both GTN-tolerant and non-tolerant RARs (P < 0.05). Intravascular cGMP elevation induced by GTN was enhanced in the presence of YC-1 in GTN-tolerant and non-tolerant RARs (P < 0.05). These observations indicate that YC-1, or similarly acting drugs, may be useful in overcoming the tolerance that develops during sustained GTN therapy, and that its mechanism may involve enhanced cGMP formation.
C1 Queens Univ, Fac Hlth Sci, Dept Pharmacol & Toxicol, Kingston, ON K7L 3N6, Canada.
RP Nakatsu, K (通讯作者)，Queens Univ, Fac Hlth Sci, Dept Pharmacol & Toxicol, Kingston, ON K7L 3N6, Canada.
CR Abou-Mohamed G, 2000, BRIT J PHARMACOL, V130, P211, DOI 10.1038/sj.bjp.0703293
   Abrams J, 1998, AM J CARDIOL, V81, p3A, DOI 10.1016/S0002-9149(97)00992-2
   AXELSSON KL, 1979, LIFE SCI, V24, P1779, DOI 10.1016/0024-3205(79)90067-5
   BENNETT BM, 1986, J APPL CARDIOL, V1, P203
   BRIEN JF, 1986, J PHARMACOL EXP THER, V237, P608
   BRIEN JF, 1988, J PHARMACOL EXP THER, V244, P322
   CHUNG SJ, 1993, BIOCHEM PHARMACOL, V45, P157
   FEELISCH M, 1987, EUR J PHARMACOL, V139, P19, DOI 10.1016/0014-2999(87)90493-6
   Friebe A, 1996, EMBO J, V15, P6863, DOI 10.1002/j.1460-2075.1996.tb01078.x
   Friebe A, 1998, MOL PHARMACOL, V53, P123, DOI 10.1124/mol.53.1.123
   Friedman JM, 1998, GENET MED, V1, P54
   FUNG HL, 1986, Z KARDIOL, V75, P25
   Galle J, 1999, BRIT J PHARMACOL, V127, P195, DOI 10.1038/sj.bjp.0702495
   IGNARRO LJ, 1984, J PHARMACOL EXP THER, V228, P682
   IGNARRO LJ, 1989, CIRC RES, V65, P1, DOI 10.1161/01.RES.65.1.1
   KEITH RA, 1982, J PHARMACOL EXP THER, V221, P525
   KUKOVETZ WR, 1979, N-S ARCH PHARMACOL, V310, P129, DOI 10.1007/BF00500277
   Mulsch A, 1997, BRIT J PHARMACOL, V120, P681, DOI 10.1038/sj.bjp.0700982
   Munzel T, 2000, CIRC RES, V86, pE7, DOI 10.1161/01.RES.86.1.e7
   MUNZEL T, 1995, J CLIN INVEST, V95, P187, DOI 10.1172/JCI117637
   NAKATSU K, 1989, CAN J PHYSIOL PHARM, V67, P251, DOI 10.1139/y89-042
   Parker JD, 1998, NEW ENGL J MED, V338, P520, DOI 10.1056/NEJM199802193380807
   RAPOPORT RM, 1987, J CARDIOVASC PHARM, V10, P82, DOI 10.1097/00005344-198707000-00012
   Rothermund L, 2000, BRIT J PHARMACOL, V130, P205, DOI 10.1038/sj.bjp.0703320
   SLACK CJ, 1989, CAN J PHYSIOL PHARM, V67, P1381, DOI 10.1139/y89-221
   SLACK CJ, 1988, CAN J PHYSIOL PHARM, V66, P1344, DOI 10.1139/y88-220
   WALDMAN SA, 1987, PHARMACOL REV, V39, P163
   Watanabe H, 1997, CIRCULATION, V96, P2545, DOI 10.1161/01.CIR.96.8.2545
   Wegener JW, 1997, BRIT J PHARMACOL, V122, P1523, DOI 10.1038/sj.bjp.0701542
NR 29
TC 7
Z9 9
U1 0
U2 0
PU NATL RESEARCH COUNCIL CANADA
PI OTTAWA
PA RESEARCH JOURNALS, MONTREAL RD, OTTAWA, ONTARIO K1A 0R6, CANADA
SN 0008-4212
J9 CAN J PHYSIOL PHARM
JI Can. J. Physiol. Pharmacol.
PD JAN
PY 2001
VL 79
IS 1
BP 43
EP 48
DI 10.1139/cjpp-79-1-43
PG 6
WC Pharmacology & Pharmacy; Physiology
WE Science Citation Index Expanded (SCI-EXPANDED)
SC Pharmacology & Pharmacy; Physiology
GA 388PT
UT WOS:000166191000007
PM 11201500
DA 2022-03-12
ER

PT J
AU D'Atri, LP
   Malaver, E
   Romaniuk, MA
   Pozner, RG
   Negrotto, S
   Schattner, M
AF D'Atri, L. P.
   Malaver, E.
   Romaniuk, M. A.
   Pozner, R. G.
   Negrotto, S.
   Schattner, M.
TI Nitric Oxide: News from Stem Cells to Platelets
SO CURRENT MEDICINAL CHEMISTRY
LA English
DT Review
DE Nitric Oxide; cGMP; platelets; megakaryocytes; stem cells; apoptosis;
   statins; NO-NSAID
ID DEPENDENT PROTEIN-KINASE; NONSTEROIDAL ANTIINFLAMMATORY DRUGS;
   POSTMENOPAUSAL HORMONE-THERAPY; BONE-MARROW-CELLS; HMG-COA REDUCTASE;
   LOW-DOSE ASPIRIN; IN-VITRO; SYNTHASE ACTIVITY; L-ARGININE; GUANYLYL
   CYCLASE
AB Nitric oxide (NO) is a diffusible, short-lived, diatomic free radical ubiquitously produced by mammalian cells. The generation of NO from L-arginine is enzymatically regulated by three different isoforms of NO synthases. The NO signaling pathway involves mainly the activation of soluble guanylyl cyclase to produce cyclic GMP (cGMP) as a second messenger and downstream mediator. In addition, the free radical activity of NO can cause cellular damage through a phenomenon known as nitrosative stress. NO is a pleiotropic biomodulator in several systems, including the cardiovascular, nervous and immune systems. In the hematopoietic system, NO is thought to be an autocrine or paracrine messenger but also an intracellular effector molecule. Megakaryopoiesis and subsequent thrombopoiesis occur through complex biologic steps that involve hematopoietic stem cell commitment to megakaryocytic lineage, megakaryocyte maturation and finally, platelet release. Here, we summarize the current knowledge regarding the role of exogenous and endogenous NO in hematopoietic stem cell biology, megakaryocyte development and platelet biogenesis as well as relevance of platelet-derived NO generation on platelet function. Dysregulation of NO synthesis has been observed in several diseases, and the evaluation of a series of pharmacological agents with the ability to modulate the NO/cGMP pathway in platelets will also be discussed.
C1 [D'Atri, L. P.; Malaver, E.; Romaniuk, M. A.; Pozner, R. G.; Negrotto, S.; Schattner, M.] Natl Acad Med Buenos Aires, Hematol Res Inst, Dept Thrombosis & Hemostasis, CONICET, RA-1425 Buenos Aires, DF, Argentina.
RP Schattner, M (通讯作者)，Natl Acad Med Buenos Aires, Hematol Res Inst, Dept Thrombosis & Hemostasis, CONICET, Pacheco Melo 3081, RA-1425 Buenos Aires, DF, Argentina.
EM mschattner@hematologia.anm.edu.ar
OI , Mirta/0000-0001-9439-2161
CR Aicher A, 2003, NAT MED, V9, P1370, DOI 10.1038/nm948
   ALBINA JE, 1993, J IMMUNOL, V150, P5080
   Amin AR, 1996, J INFLAMM, V47, P190
   Anfossi G, 2002, THROMB RES, V105, P71, DOI 10.1016/S0049-3848(01)00412-1
   Annie-Jeyachristy S, 2008, J BIOSCIENCES, V33, P45, DOI 10.1007/s12038-008-0020-0
   Arianna V, 2007, NEUROBIOL AGING, V28, P987, DOI 10.1016/j.neurobiolaging.2006.05.010
   Battinelli E, 2000, BLOOD, V95, P3451, DOI 10.1182/blood.V95.11.3451.011k34_3451_3459
   Battinelli E, 2001, P NATL ACAD SCI USA, V98, P14458, DOI 10.1073/pnas.241427398
   Berkels R, 1997, EUR J HAEMATOL, V58, P307
   Birschmann I, 2004, ACTA BIOCHIM POL, V51, P397
   Bogdan C, 2001, TRENDS CELL BIOL, V11, P66, DOI 10.1016/S0962-8924(00)01900-0
   Bogdan C, 2001, NAT IMMUNOL, V2, P907, DOI 10.1038/ni1001-907
   Brune B, 2005, ANTIOXID REDOX SIGN, V7, P497, DOI 10.1089/ars.2005.7.497
   Burgaud JL, 2002, ANN NY ACAD SCI, V962, P360, DOI 10.1111/j.1749-6632.2002.tb04080.x
   Camilletti A, 2001, AM J HYPERTENS, V14, P382, DOI 10.1016/S0895-7061(00)01297-8
   Chakrabarti S, 2005, J PHARMACOL EXP THER, V315, P494, DOI 10.1124/jpet.105.089987
   Chakraborty K, 2003, PLATELETS, V14, P421, DOI 10.1080/095371032000158763
   Chen L, 2007, CLIN EXP PHARMACOL P, V34, P972, DOI 10.1111/j.1440-1681.2007.04680.x
   Chen LY, 1997, AM J PHYSIOL-HEART C, V273, pH1854, DOI 10.1152/ajpheart.1997.273.4.H1854
   Chen LY, 1996, J PHARMACOL EXP THER, V276, P253
   Cheng T, 2000, SCIENCE, V287, P1804, DOI 10.1126/science.287.5459.1804
   Choi BM, 2002, J BIOCHEM MOL BIOL, V35, P116
   Chou TC, 2008, BRIT J PHARMACOL, V153, P1281, DOI 10.1038/bjp.2008.19
   Clutton P, 2004, ARTERIOSCL THROM VAS, V24, P187, DOI 10.1161/01.ATV.0000105889.29687.CC
   da Silva CD, 2005, KIDNEY INT, V68, P2173, DOI 10.1111/j.1523-1755.2005.00673.x
   DEBELDER A, 1995, ARTERIOSCL THROM VAS, V15, P637, DOI 10.1161/01.ATV.15.5.637
   del Soldato P, 1999, TRENDS PHARMACOL SCI, V20, P319, DOI 10.1016/S0165-6147(99)01353-X
   Dunkem TR, 2005, CELL SIGNAL, V17, P331, DOI 10.1016/j.cellsig.2004.07.007
   Epperly MW, 2007, EXP HEMATOL, V35, P137, DOI 10.1016/j.exphem.2006.09.009
   Erhardt LR, 2003, SCAND CARDIOVASC J, V37, P3, DOI 10.1080/14017430310006965
   FEHSEL K, 1995, J IMMUNOL, V155, P2858
   Feil R, 2003, CIRC RES, V93, P907, DOI 10.1161/01.RES.0000100390.68771.CC
   Feil Robert, 2008, V184, P529
   Fiorucci S, 2004, J AM COLL CARDIOL, V44, P635, DOI 10.1016/j.jacc.2004.03.079
   Fiorucci S, 2003, DIGEST LIVER DIS, V35, pS9, DOI 10.1016/S1590-8658(03)00047-1
   Fiorucci Stefano, 2006, Inflammation & Allergy Drug Targets, V5, P121, DOI 10.2174/187152806776383161
   Fleming I, 2003, THROMB HAEMOSTASIS, V90, P863, DOI 10.1160/TH03-04-0228
   Forstermann U, 1998, FASEB J, V12, P773
   Francis SH, 2001, PROG NUCLEIC ACID RE, V65, P1
   Fredduzzi S, 2001, NEUROSCI LETT, V302, P121, DOI 10.1016/S0304-3940(01)01672-X
   Freedman JE, 1998, CIRCULATION, V98, P1481, DOI 10.1161/01.CIR.98.15.1481
   Freedman JE, 1999, CIRC RES, V84, P1416
   Friebe A, 2003, CIRC RES, V93, P96, DOI 10.1161/01.RES.0000082524.34487.31
   Fukao M, 1999, J BIOL CHEM, V274, P10927, DOI 10.1074/jbc.274.16.10927
   Gambaryan S, 2008, J THROMB HAEMOST, V6, P1376, DOI 10.1111/j.1538-7836.2008.03014.x
   Gibbs SM, 2003, MOL NEUROBIOL, V27, P107, DOI 10.1385/MN:27:2:107
   Greenberg SS, 1998, NITRIC OXIDE-BIOL CH, V2, P203, DOI 10.1006/niox.1998.0176
   Gresele P, 2003, DIGEST LIVER DIS, V35, pS20, DOI 10.1016/S1590-8658(03)00048-3
   Haramaki N, 2007, ARTERIOSCL THROM VAS, V27, P1471, DOI 10.1161/ATVBAHA.106.128793
   Heissig B, 2002, CELL, V109, P625, DOI 10.1016/S0092-8674(02)00754-7
   Heissig B, 2005, HEMATOLOGY, V10, P247, DOI 10.1080/10245330500067249
   HEMMINGS HC, 1984, J BIOL CHEM, V259, P4486
   Hernandez MR, 2005, EUR J CLIN INVEST, V35, P337, DOI 10.1111/j.1365-2362.2005.01496.x
   Homer KL, 2003, EUR J PHARMACOL, V482, P265, DOI 10.1016/j.ejphar.2003.10.016
   Homer KL, 2002, BRIT J PHARMACOL, V137, P1071, DOI 10.1038/sj.bjp.0704971
   HORSTRUP K, 1994, EUR J BIOCHEM, V225, P21, DOI 10.1111/j.1432-1033.1994.00021.x
   Iafrati MD, 2005, AM J PHYSIOL-HEART C, V288, pH1627, DOI 10.1152/ajpheart.00819.2004
   IGNARRO LJ, 1989, FASEB J, V3, P31, DOI 10.1096/fasebj.3.1.2642868
   Ikeda H, 2000, HYPERTENSION, V35, P904, DOI 10.1161/01.HYP.35.4.904
   Jayachandran M, 2005, AM J PHYSIOL-HEART C, V288, pH2355, DOI 10.1152/ajpheart.01108.2004
   Kaupp UB, 2002, PHYSIOL REV, V82, P769, DOI 10.1152/physrev.00008.2002
   Khetawat G, 2000, BLOOD, V95, P2289, DOI 10.1182/blood.V95.7.2289.007k03_2289_2296
   Kim HH, 2008, ARTERIOSCL THROM VAS, V28, pS39, DOI 10.1161/ATVBAHA.107.160226
   Kim JK, 2007, WOMEN HEALTH ISS, V17, P338, DOI 10.1016/j.whi.2007.05.001
   Krasnov P, 2008, MOL MED, V14, P141, DOI 10.2119/2007-00011.Krasnov
   Lamping K, 2001, ARTERIOSCL THROM VAS, V21, P729, DOI 10.1161/01.ATV.21.5.729
   Lanas A, 2000, NEW ENGL J MED, V343, P834, DOI 10.1056/NEJM200009213431202
   Laufs U, 2003, EUR J CLIN PHARMACOL, V58, P719, DOI 10.1007/s00228-002-0556-0
   Lechi C, 1996, BLOOD COAGUL FIBRIN, V7, P206, DOI 10.1097/00001721-199603000-00024
   LELCHUK R, 1992, J PHARMACOL EXP THER, V262, P1220
   LI QX, 1995, J BIOL CHEM, V270, P14140, DOI 10.1074/jbc.270.23.14140
   Li ZY, 2003, CELL, V112, P77, DOI 10.1016/S0092-8674(02)01254-0
   Loweth AC, 1997, FEBS LETT, V400, P285, DOI 10.1016/S0014-5793(96)01392-0
   Maas R, 2008, CLIN CHEM, V54, P292, DOI 10.1373/clinchem.2007.093575
   MACIEJEWSKI JP, 1995, J CLIN INVEST, V96, P1085, DOI 10.1172/JCI118094
   MALINSKI T, 1993, BIOCHEM BIOPH RES CO, V194, P960, DOI 10.1006/bbrc.1993.1914
   Marjanovic JA, 2005, J BIOL CHEM, V280, P37430, DOI 10.1074/jbc.M506518200
   Martina V, 2006, CLIN ENDOCRINOL, V64, P260, DOI 10.1111/j.1365-2265.2006.02454.x
   Martina V, 1998, THROMB HAEMOSTASIS, V79, P520
   McCabe TJ, 2000, J BIOL CHEM, V275, P6123, DOI 10.1074/jbc.275.9.6123
   Meadows TA, 2007, CIRC RES, V100, P1261, DOI 10.1161/01.RES.0000264509.36234.51
   MEHTA JL, 1995, J LAB CLIN MED, V125, P370
   Messmer UK, 1996, ARCH BIOCHEM BIOPHYS, V327, P1, DOI 10.1006/abbi.1996.0085
   Michurina T, 2004, MOL THER, V10, P241, DOI 10.1016/j.ymthe.2004.05.030
   MILLS DCB, 1971, BIOCHEM J, V121, P185, DOI 10.1042/bj1210185
   Milward AD, 2006, BBA-GEN SUBJECTS, V1760, P1411, DOI 10.1016/j.bbagen.2006.06.004
   MOLLACE V, 1991, THROMB RES, V64, P533, DOI 10.1016/S0049-3848(05)80002-7
   MOLNAR M, 1994, AM J OBSTET GYNECOL, V170, P1458
   Momi S, 2005, THROMB HAEMOSTASIS, V93, P535, DOI 10.1160/TH04-07-0464
   Momi S, 2000, EUR J PHARMACOL, V397, P177, DOI 10.1016/S0014-2999(00)00223-5
   Momi S, 2007, EUR J PHARMACOL, V570, P115, DOI 10.1016/j.ejphar.2007.05.014
   MONCADA S, 1991, SEMIN PERINATOL, V15, P16
   Moro L, 2005, BLOOD, V105, P115, DOI 10.1182/blood-2003-11-3840
   Moss MB, 2004, CLIN SCI, V107, P391, DOI 10.1042/CS20030412
   Mousa SS, 2005, NUTR CANCER, V52, P59, DOI 10.1207/s15327914nc5201_8
   NAGASE S, 1995, J HEPATOL, V23, P601, DOI 10.1016/0168-8278(95)80068-9
   Nakano Y, 1998, ARTERIOSCL THROM VAS, V18, P961, DOI 10.1161/01.ATV.18.6.961
   Nanetti L, 2008, BJOG-INT J OBSTET GY, V115, P14, DOI 10.1111/j.1471-0528.2007.01567.x
   Naseem Khalid M., 2005, Molecular Aspects of Medicine, V26, P33, DOI 10.1016/j.mam.2004.09.003
   NATHAN CF, 1991, CURR OPIN IMMUNOL, V3, P65, DOI 10.1016/0952-7915(91)90079-G
   Negrotto S, 2006, EXP HEMATOL, V34, P1420, DOI 10.1016/j.exphem.2006.05.017
   O'Kane PD, 2003, CARDIOVASC RES, V59, P152, DOI 10.1016/S0008-6363(03)00323-7
   O'Kane PD, 2008, J MOL CELL CARDIOL, V45, P223, DOI 10.1016/j.yjmcc.2008.05.015
   Olas B, 2008, PLATELETS, V19, P70, DOI 10.1080/09537100701708506
   Ongini E, 2004, P NATL ACAD SCI USA, V101, P8497, DOI 10.1073/pnas.0401996101
   Ozuyaman B, 2005, THROMB HAEMOSTASIS, V94, P770, DOI 10.1160/TH05-01-0038
   Ozuyaman B, 2005, THROMB HAEMOSTASIS, V93, P1161, DOI 10.1160/TH03-09-0588
   Patel B, 2006, J THROMB HAEMOST, V4, P2423, DOI 10.1111/j.1538-7836.2006.02160.x
   Patel SR, 2005, J CLIN INVEST, V115, P3348, DOI 10.1172/JCI26891
   Pollman MJ, 1996, CIRC RES, V79, P748, DOI 10.1161/01.RES.79.4.748
   Pozner RG, 2005, BRIT J PHARMACOL, V145, P283, DOI 10.1038/sj.bjp.0706200
   PUNJABI CJ, 1992, J IMMUNOL, V149, P2179
   Puybasset L, 1996, CIRC RES, V79, P343, DOI 10.1161/01.RES.79.2.343
   Queen LR, 2000, CIRC RES, V87, P39, DOI 10.1161/01.RES.87.1.39
   Queen LR, 2003, DIABETOLOGIA, V46, P1474, DOI 10.1007/s00125-003-1219-0
   Rabini RA, 1998, DIABETOLOGIA, V41, P101, DOI 10.1007/s001250050873
   Rabkin SW, 2000, AM J PHYSIOL-HEART C, V279, pH3089, DOI 10.1152/ajpheart.2000.279.6.H3089
   RADOMSKI MW, 1990, P NATL ACAD SCI USA, V87, P5193, DOI 10.1073/pnas.87.13.5193
   Reiling N, 1996, EUR J IMMUNOL, V26, P511, DOI 10.1002/eji.1830260302
   Riba R, 2006, J THROMB HAEMOST, V4, P2636, DOI 10.1111/j.1538-7836.2006.02195.x
   Riba R, 2005, THROMB HAEMOSTASIS, V94, P395, DOI 10.1160/TH05-01-0027
   Rossiello MR, 2005, J THROMB HAEMOST, V3, P2554, DOI 10.1111/j.1538-7836.2005.01605.x
   Rossouw JE, 2002, J HYPERTENS, V20, pS62
   Rotella DP, 2002, NAT REV DRUG DISCOV, V1, P674, DOI 10.1038/nrd893
   ROTH GJ, 1975, J CLIN INVEST, V56, P624, DOI 10.1172/JCI108132
   Rubiolo JA, 2008, BIOMED PHARMACOTHER, V62, P606, DOI 10.1016/j.biopha.2008.06.034
   Russo I, 2004, THROMB RES, V114, P265, DOI 10.1016/j.thromres.2004.06.036
   SASE K, 1995, LIFE SCI, V57, P2049, DOI 10.1016/0024-3205(95)02191-K
   Schaeffer G, 1999, DIABETOLOGIA, V42, P167, DOI 10.1007/s001250051135
   Schattner M, 2001, J LAB CLIN MED, V137, P261, DOI 10.1067/mlc.2001.113659
   Schlossmann J, 2000, NATURE, V404, P197, DOI 10.1038/35004606
   Schwarz UR, 2001, BIOCHEM PHARMACOL, V62, P1153, DOI 10.1016/S0006-2952(01)00760-2
   Shami PJ, 1996, BLOOD, V87, P977, DOI 10.1182/blood.V87.3.977.bloodjournal873977
   Shen MY, 2007, BRIT J HAEMATOL, V139, P475, DOI 10.1111/j.1365-2141.2007.06788.x
   Shiotani A, 2008, J GASTROENTEROL, V43, P581, DOI 10.1007/s00535-008-2206-5
   Stamler JS, 2001, CELL, V106, P675, DOI 10.1016/S0092-8674(01)00495-0
   Stef G, 2006, J CARDIOVASC PHARM, V48, P1, DOI 10.1097/01.fjc.0000238592.67191.ab
   Suenobu N, 1999, ARTERIOSCL THROM VAS, V19, P140, DOI 10.1161/01.ATV.19.1.140
   Svenningsson P, 2004, ANNU REV PHARMACOL, V44, P269, DOI 10.1146/annurev.pharmtox.44.101802.121415
   Tannen RL, 2008, FERTIL STERIL, V90, P258, DOI 10.1016/j.fertnstert.2008.05.031
   THOMAS G, 1990, THROMB RES, V60, P425, DOI 10.1016/0049-3848(90)90226-3
   Tonkin A, 1998, NEW ENGL J MED, V339, P1349
   Tsuji T, 1999, J NEUROL SCI, V166, P100, DOI 10.1016/S0022-510X(99)00120-3
   Vilahur G, 2004, CARDIOVASC RES, V61, P806, DOI 10.1016/j.cardiores.2003.11.034
   Vilahur G, 2004, THROMB HAEMOSTASIS, V91, P1035, DOI 10.1160/TH03-12-0786
   Vilahur G, 2007, THROMB HAEMOSTASIS, V97, P650, DOI 10.1160/TH06-11-0652
   VIOLI F, 1994, J HEPATOL, V20, P531, DOI 10.1016/S0168-8278(05)80501-X
   Wallace JL, 1997, GASTROENTEROLOGY, V112, P1000, DOI 10.1053/gast.1997.v112.pm9041264
   Wallerath T, 1997, THROMB HAEMOSTASIS, V77, P163
   Wallis RM, 1999, AM J CARDIOL, V83, p3C
   Wenger NK, 2002, AM J CARDIOL, V90, P1204, DOI 10.1016/S0002-9149(02)02835-7
   Wilson LS, 2008, P NATL ACAD SCI USA, V105, P13650, DOI 10.1073/pnas.0804738105
   Wink DA, 1998, FREE RADICAL BIO MED, V25, P434, DOI 10.1016/S0891-5849(98)00092-6
   Wolfrum S, 2003, ARTERIOSCL THROM VAS, V23, P729, DOI 10.1161/01.ATV.0000063385.12476.A7
   Yemisci M, 2008, CEREBROVASC DIS, V26, P190, DOI 10.1159/000145327
   Yokoyama S, 2005, J CARDIOVASC PHARM, V45, P375, DOI 10.1097/01.fjc.0000157456.45691.d4
   Zafar MU, 2007, J THROMB HAEMOST, V5, P1195, DOI 10.1111/j.1538-7836.2007.02543.x
   Zauli G, 1997, BLOOD, V90, P2234
   Zbikowska HM, 1999, PLATELETS, V10, P247
   ZHOU QS, 1995, THROMB RES, V77, P87, DOI 10.1016/0049-3848(95)90868-G
NR 160
TC 5
Z9 6
U1 0
U2 5
PU BENTHAM SCIENCE PUBL LTD
PI SHARJAH
PA EXECUTIVE STE Y-2, PO BOX 7917, SAIF ZONE, 1200 BR SHARJAH, U ARAB
   EMIRATES
SN 0929-8673
EI 1875-533X
J9 CURR MED CHEM
JI Curr. Med. Chem.
PD FEB
PY 2009
VL 16
IS 4
BP 417
EP 429
DI 10.2174/092986709787315513
PG 13
WC Biochemistry & Molecular Biology; Chemistry, Medicinal; Pharmacology &
   Pharmacy
WE Science Citation Index Expanded (SCI-EXPANDED)
SC Biochemistry & Molecular Biology; Pharmacology & Pharmacy
GA 406KS
UT WOS:000263294900002
PM 19199914
DA 2022-03-12
ER

PT J
AU Rajendran, S
   Chirkov, YY
AF Rajendran, Sharmalar
   Chirkov, Yuliy Y.
TI Platelet hyperaggregability: Impaired responsiveness to nitric oxide
   ("platelet NO resistance") as a therapeutic target
SO CARDIOVASCULAR DRUGS AND THERAPY
LA English
DT Review
DE cardiovascular disease; nitric oxide; nitric oxide resistance; organic
   nitrates; platelets; platelet hyperaggregability; vascular endothelium
ID ACUTE CORONARY SYNDROMES; SOLUBLE GUANYLYL CYCLASE; STABLE
   ANGINA-PECTORIS; CONVERTING-ENZYME-INHIBITORS; CHRONIC HEART-FAILURE;
   SMOOTH-MUSCLE-CELLS; ENDOTHELIAL FUNCTION; L-ARGININE;
   DIABETES-MELLITUS; SUPEROXIDE ANION
AB Platelet hyperaggregability and associated thrombosis have been documented in a number of cardiovascular disease states. While one of the current mainstays of anti-thrombotic treatment (i.e. aspirin, clopidogrel, glycoprotein IIb/IIIa antagonists) has been directed at reducing platelet activation and aggregation, it is apparent that there are limitations to the effectiveness of these therapies. Nitric oxide (NO) plays an important role in platelet physiology. The ability of NO to regulate cyclic guanosine-3,'5'-monophosphate (cGMP), via activation of soluble guanylate cyclase, is the principal mechanism of negative control over platelet activity. NO is not only of the endothelial source, it is also released from activated platelets, providing a negative feedback. Studies in patients with symptomatic ischemia, chronic heart failure, diabetes and various risk factors for cardiovascular disease have demonstrated that platelets from these subjects exhibit reduced responsiveness to the anti-aggregating efficacy of NO: a phenomenon termed "platelet NO resistance". It constitutes an impaired physiological response to endogenous NO (endothelium-derived relaxing factor or EDRF), and as such may contribute to the increased risk of ischemic events. NO resistance also accounts for reduced pharmaco-activity of exogenous NO donors, e.g. organic nitrates. Platelet NO resistance results largely from a combination of "scavenging" of NO by superoxide anion radical and inactivation of soluble guanylate cyclase. NO resistance has both diagnostic and prognostic implications. The current review examines the association of platelet NO resistance with pathological hyperaggregability and discusses potential therapeutic strategies targeting this abnormality.
C1 [Chirkov, Yuliy Y.] Queen Elizabeth Hosp, Cardiol Unit, Woodville, SA 5011, Australia.
   [Rajendran, Sharmalar] Univ Adelaide, Queen Elizabeth Hosp, Basil Hetzel Inst, Cardiol Unit, Adelaide, SA, Australia.
RP Chirkov, YY (通讯作者)，Queen Elizabeth Hosp, Cardiol Unit, 28 Woodville Rd, Woodville, SA 5011, Australia.
EM yuliy.chirkov@adelaide.edu.au
CR ABRAMS J, 1991, AM J CARDIOL, V68, P1393, DOI 10.1016/0002-9149(91)90252-G
   Adams MR, 1998, J AM COLL CARDIOL, V32, P123, DOI 10.1016/S0735-1097(98)00206-X
   Anderson RA, 2004, EUR J HEART FAIL, V6, P47, DOI 10.1016/S1388-9842(03)00038-2
   Anderson Richard A, 2005, Diab Vasc Dis Res, V2, P88, DOI 10.3132/dvdr.2005.015
   Anfossi G, 2003, THROMB RES, V110, P39, DOI 10.1016/S0049-3848(03)00284-6
   Anfossi G, 1996, THROMB RES, V82, P57, DOI 10.1016/0049-3848(96)00051-5
   Anfossi G, 1999, THROMB RES, V94, P307, DOI 10.1016/S0049-3848(99)00011-0
   Angiolillo DJ, 2007, J AM COLL CARDIOL, V49, P1505, DOI 10.1016/j.jacc.2006.11.044
   Aoki I, 1996, J AM COLL CARDIOL, V27, P560, DOI 10.1016/0735-1097(95)00518-8
   Arcaro G, 1999, DIABETES CARE, V22, P1536, DOI 10.2337/diacare.22.9.1536
   BIJLSTRA PJ, 1995, J CARDIOVASC PHARM, V25, P658, DOI 10.1097/00005344-199504000-00021
   BODEBOGER SM, 1994, CLIN SCI, V87, P303, DOI 10.1042/cs0870303
   Boerrigter G, 2007, HYPERTENSION, V49, P1128, DOI 10.1161/HYPERTENSIONAHA.106.083832
   Brosnihan KB, 1996, HYPERTENSION, V27, P523, DOI 10.1161/01.HYP.27.3.523
   BRUNE B, 1990, EUR J BIOCHEM, V192, P683, DOI 10.1111/j.1432-1033.1990.tb19276.x
   CAMPBELL DJ, 1994, HYPERTENSION, V23, P439, DOI 10.1161/01.HYP.23.4.439
   Ceconi C, 2007, CARDIOVASC RES, V73, P237, DOI 10.1016/j.cardiores.2006.10.021
   Chen ZM, 2005, LANCET, V366, P1607, DOI 10.1016/s0140-6736(05)67660-x
   Chirkov YY, 1999, CIRCULATION, V100, P129, DOI 10.1161/01.CIR.100.2.129
   Chirkov YY, 2004, AM J CARDIOL, V93, P1438, DOI 10.1016/j.amjcard.2004.02.052
   CHIRKOV YY, 1993, J CARDIOVASC PHARM, V21, P384, DOI 10.1097/00005344-199303000-00006
   Chirkov YY, 1996, N-S ARCH PHARMACOL, V354, P520, DOI 10.1007/BF00168445
   Chirkov YY, 2002, AM J CARDIOL, V90, P551, DOI 10.1016/S0002-9149(02)02536-5
   Chirkov YY, 2001, J AM COLL CARDIOL, V37, P1851, DOI 10.1016/S0735-1097(01)01238-4
   COLE PL, 1990, CIRCULATION, V81, P1260, DOI 10.1161/01.CIR.81.4.1260
   Cosentino F, 1998, J CARDIOVASC PHARM, V32, pS54
   Curran MP, 2006, DRUGS, V66, P235, DOI 10.2165/00003495-200666020-00010
   De La Cruz JP, 2004, EUR J PHARMACOL, V484, P19, DOI 10.1016/j.ejphar.2003.10.055
   Dogra GK, 2005, DIABETIC MED, V22, P239, DOI 10.1111/j.1464-5491.2004.01382.x
   Feelisch M, 1999, MOL PHARMACOL, V56, P243, DOI 10.1124/mol.56.2.243
   Forstermann U, 2006, CIRCULATION, V113, P1708, DOI 10.1161/CIRCULATIONAHA.105.602532
   Franscini N, 2004, CIRCULATION, V110, P186, DOI 10.1161/01.CIR.0000134281.82972.57
   Fratta Pasini A, 2007, AM J HYPERTENS, V20, P443, DOI 10.1016/j.amjhyper.2006.09.020
   Freedman JE, 1998, CIRCULATION, V98, P1481, DOI 10.1161/01.CIR.98.15.1481
   Frelinger AL, 2006, CIRCULATION, V113, P2888, DOI 10.1161/CIRCULATIONAHA.105.596627
   Gokce N, 2003, J AM COLL CARDIOL, V41, P1769, DOI 10.1016/S0735-1097(03)00333-4
   Greenbaum AB, 2006, AM HEART J, V151, DOI 10.1016/j.ahj.2005.11.014
   Hankey GJ, 2006, LANCET, V367, P606, DOI 10.1016/S0140-6736(06)68040-9
   HIROOKA Y, 1994, CIRCULATION, V90, P658, DOI 10.1161/01.CIR.90.2.658
   HOROWITZ JD, 1986, INT J CARDIOL, V13, P219, DOI 10.1016/0167-5273(86)90146-4
   Husted S, 2006, EUR HEART J, V27, P1038, DOI 10.1093/eurheartj/ehi754
   Jernberg T, 2006, EUR HEART J, V27, P1166, DOI 10.1093/eurheartj/ehi877
   Joannides R, 2001, HYPERTENSION, V38, P1446, DOI 10.1161/hy1201.096529
   Kanaya S, 2001, CIRCULATION, V104, P2478, DOI 10.1161/hc4501.098930
   Kastrati A, 2006, JAMA-J AM MED ASSOC, V295, P1531, DOI 10.1001/jama.295.13.joc60034
   Kastrati A, 2004, NEW ENGL J MED, V350, P232, DOI 10.1056/NEJMoa031859
   Kaye DM, 2002, CIRC RES, V91, P1198, DOI 10.1161/01.RES.0000047506.52381.90
   Keith M, 1998, J AM COLL CARDIOL, V31, P1352, DOI 10.1016/S0735-1097(98)00101-6
   Kennedy JA, 2006, EUR J PHARMACOL, V531, P13, DOI 10.1016/j.ejphar.2005.11.058
   Kennedy JA, 1996, BIOCHEM PHARMACOL, V52, P273, DOI 10.1016/0006-2952(96)00204-3
   Kim SH, 2003, ENDOTHELIUM-J ENDOTH, V10, P65, DOI 10.1080/10623320303362
   Landmesser U, 2000, SEMIN THROMB HEMOST, V26, P529, DOI 10.1055/s-2000-13209
   Lassegue B, 2001, CIRC RES, V88, P888, DOI 10.1161/hh0901.090299
   Lee L, 2005, CIRCULATION, V112, P3280, DOI 10.1161/CIRCULATIONAHA.105.551457
   Leo R, 1997, CIRCULATION, V95, P885
   Lerman A, 1998, CIRCULATION, V97, P2123, DOI 10.1161/01.CIR.97.21.2123
   Lerman A, 2005, CIRCULATION, V111, P363, DOI 10.1161/01.CIR.0000153339.27064.14
   Lev EI, 2006, J AM COLL CARDIOL, V47, P27, DOI 10.1016/j.jacc.2005.08.058
   Loscalzo J, 2001, CIRCULATION, V104, P1086, DOI 10.1161/circ.104.10.1086
   Mason PJ, 2005, J AM COLL CARDIOL, V46, P986, DOI 10.1016/j.jacc.2004.08.070
   McCarty MF, 2007, MED HYPOTHESES, V69, P12, DOI 10.1016/j.mehy.2004.08.035
   Mehilli J, 2004, CIRCULATION, V110, P3627, DOI 10.1161/01.CIR.0000148956.93631.4D
   Mehta SR, 2001, LANCET, V358, P527, DOI 10.1016/S0140-6736(01)05701-4
   Mollnau H, 2002, CIRC RES, V90, pE58, DOI 10.1161/01.RES.0000012569.55432.02
   Moncada S., 2006, V176, P213
   Moro MA, 1996, P NATL ACAD SCI USA, V93, P1480, DOI 10.1073/pnas.93.4.1480
   OSWALD GA, 1988, BRIT HEART J, V59, P663
   Otto CM, 1999, NEW ENGL J MED, V341, P142, DOI 10.1056/NEJM199907153410302
   Raitakari OT, 2001, AM J CARDIOL, V87, P217, DOI 10.1016/S0002-9149(00)01321-7
   Rajendran S, 2005, J CARDIOVASC PHARM, V46, P459, DOI 10.1097/01.fjc.0000176729.51819.a6
   Rajendran S, 2007, PLATELETS, V18, P158, DOI 10.1080/09537100600936158
   Rauch U, 2000, AM J CARDIOL, V86, P246, DOI 10.1016/S0002-9149(00)00871-7
   Roks AJM, 1999, HYPERTENSION, V34, P296, DOI 10.1161/01.HYP.34.2.296
   Ruetten H, 1999, CIRC RES, V85, P534, DOI 10.1161/01.RES.85.6.534
   Sabatine MS, 2000, AM J MED, V109, P224, DOI 10.1016/S0002-9343(00)00474-5
   SASE K, 1995, LIFE SCI, V57, P2049, DOI 10.1016/0024-3205(95)02191-K
   Schachinger V, 2000, CIRCULATION, V101, P1899, DOI 10.1161/01.CIR.101.16.1899
   SCHACHINGER V, 1995, CIRCULATION, V92, P2087, DOI 10.1161/01.CIR.92.8.2087
   Schlaich MP, 2004, CIRCULATION, V110, P3680, DOI 10.1161/01.CIR.0000149748.79945.52
   SIMINIAK T, 1993, CARDIOLOGY, V82, P377, DOI 10.1159/000175890
   Stasch JP, 2006, J CLIN INVEST, V116, P2552, DOI 10.1172/JCI28371
   Stasch JP, 2002, BRIT J PHARMACOL, V136, P773, DOI 10.1038/sj.bjp.0704778
   Stasch JP, 2001, NATURE, V410, P212, DOI 10.1038/35065611
   Stepien JM, 2003, CLIN EXP PHARMACOL P, V30, P507, DOI 10.1046/j.1440-1681.2003.03859.x
   Strey CH, 2006, HEART, V92, P1603, DOI 10.1136/hrt.2005.082560
   Taddei S, 1998, J CARDIOVASC PHARM, V32, pS41
   Tiefenbacher CP, 2004, AM J PHYSIOL-HEART C, V286, pH1425, DOI 10.1152/ajpheart.00783.2003
   Trovati M, 2002, J DIABETES COMPLICAT, V16, P35, DOI 10.1016/S1056-8727(01)00196-9
   Turk Z, 1996, HORM METAB RES, V28, P95, DOI 10.1055/s-2007-979136
   Tziros C, 2006, CURR DRUG TARGETS, V7, P1243, DOI 10.2174/138945006778559111
   VADDI K, 1994, CIRCULATION, V90, P694, DOI 10.1161/01.CIR.90.2.694
   Verhaar MC, 2002, ARTERIOSCL THROM VAS, V22, P6, DOI 10.1161/hq0102.102190
   Wanstall Janet C., 2005, Current Vascular Pharmacology, V3, P41, DOI 10.2174/1570161052773933
   Weisbrod RM, 1997, ARTERIOSCL THROM VAS, V17, P394, DOI 10.1161/01.ATV.17.2.394
   Westerbacka J, 2002, ARTERIOSCL THROM VAS, V22, P167, DOI 10.1161/hq0102.101546
   Willoughby SR, 2006, EUR HEART J, V27, P151
   Willoughby SR, 2005, ARTERIOSCL THROM VAS, V25, P2661, DOI 10.1161/01.ATV.0000193622.77294.57
   Willoughby SR, 2002, EUR HEART J, V23, P1946, DOI 10.1053/euhj.2002.3296
   Wiviott SD, 2005, CIRCULATION, V111, P3366, DOI 10.1161/CIRCULATIONAHA.104.502815
   Wolf A, 1997, J AM COLL CARDIOL, V29, P479, DOI 10.1016/S0735-1097(97)00523-8
   WOODS JD, 1993, J HYPERTENS, V11, P1369, DOI 10.1097/00004872-199312000-00008
   Worthley MI, 2007, J AM COLL CARDIOL, V49, P304, DOI 10.1016/j.jacc.2006.08.053
   YAO SK, 1993, CIRC RES, V73, P952, DOI 10.1161/01.RES.73.5.952
   Yasuda S, 2006, EUR HEART J, V27, P1159, DOI 10.1093/eurheartj/ehi876
   Yusuf S, 2001, NEW ENGL J MED, V345, P494
   ZHOU QS, 1995, THROMB RES, V77, P87, DOI 10.1016/0049-3848(95)90868-G
NR 106
TC 26
Z9 27
U1 0
U2 4
PU SPRINGER
PI DORDRECHT
PA VAN GODEWIJCKSTRAAT 30, 3311 GZ DORDRECHT, NETHERLANDS
SN 0920-3206
EI 1573-7241
J9 CARDIOVASC DRUG THER
JI Cardiovasc. Drugs Ther.
PD JUN
PY 2008
VL 22
IS 3
BP 193
EP 203
DI 10.1007/s10557-008-6098-7
PG 11
WC Cardiac & Cardiovascular Systems; Pharmacology & Pharmacy
WE Science Citation Index Expanded (SCI-EXPANDED)
SC Cardiovascular System & Cardiology; Pharmacology & Pharmacy
GA 330CP
UT WOS:000257917400007
PM 18327704
DA 2022-03-12
ER

PT J
AU Milner, DJ
   Kaufman, SJ
AF Milner, Derek J.
   Kaufman, Stephen J.
TI alpha 7 beta 1 integrin does not alleviate disease in a mouse model of
   limb girdle muscular dystrophy type 2F
SO AMERICAN JOURNAL OF PATHOLOGY
LA English
DT Article
ID MUSCLE-SPECIFIC EXPRESSION; SKELETAL-MUSCLE; BETA-SARCOGLYCAN;
   GAMMA-SARCOGLYCAN; SMOOTH-MUSCLE; MYOTENDINOUS JUNCTIONS; VASCULAR
   SMOOTH; UTROPHIN; COMPLEX; MICE
AB Transgenic expression of the alpha 7 beta 1 integrin in the dystrophic mdx/utr(-/-) mouse decreases development of muscular dystrophy and enhances longevity. To explore the possibility that elevating alpha 7 beta 1 integrin expression could also ameliorate different forms of muscular dystrophy, we used transgenic technology to enhance integrin expression in mice lacking delta-sarcoglycan (delta sgc), a mouse model for human limb girdle muscular dystrophy type 2F. Unlike alpha 7 transgenic mdx/utr(-/-) mice, enhanced alpha 7 beta 1 integrin expression in the 6 sgc-null mouse did not alleviate muscular dystrophy in these animals. Expression of the transgene in the delta sgc-nuH did not alleviate dystrophic histopathology, nor did it decrease cardiomyopathy or restore exercise tolerance. One hallmark of integrin-mediated alleviation of muscular dystrophy in the mdx/utr(-/-) background is the restoration of myotendinous junction integrity. As assessed by atomic force microscopy, myotendinous; junctions from normal and delta sgc-nuH mice were indistinguishable, thus suggesting the important influence of myotendinous junction integrity on the severity of muscular dystrophy and providing a possible explanation for the inability of enhanced integrin expression to alleviate dystrophy in the 5 sgc-nuH mouse. These results suggest that distinct mechanisms underlie the development of the diseases that arise from deficiencies in dystrophin and sarcoglycan.
C1 Univ Illinois, Dept Cell & Dev Biol, Chem & Life Sci Lab B107, Urbana, IL 61801 USA.
RP Kaufman, SJ (通讯作者)，Univ Illinois, Dept Cell & Dev Biol, Chem & Life Sci Lab B107, 601 S Goodwin Ave, Urbana, IL 61801 USA.
EM stephenk@life.uiuc.edu
CR Allikian MJ, 2004, J CELL SCI, V117, P3821, DOI 10.1242/jcs.01234
   AMACHER SL, 1993, MOL CELL BIOL, V13, P2753, DOI 10.1128/MCB.13.5.2753
   Araishi K, 1999, HUM MOL GENET, V8, P1589, DOI 10.1093/hmg/8.9.1589
   Barresi R, 2000, J BIOL CHEM, V275, P38554, DOI 10.1074/jbc.M007799200
   BEWICK GS, 1993, NEUROMUSCULAR DISORD, V3, P503, DOI 10.1016/0960-8966(93)90105-S
   BONNEMANN CG, 1995, NAT GENET, V11, P266, DOI 10.1038/ng1195-266
   Burkin DJ, 2005, AM J PATHOL, V166, P253, DOI 10.1016/S0002-9440(10)62249-3
   Burkin DJ, 1999, CELL TISSUE RES, V296, P183, DOI 10.1007/s004410051279
   Burkin DJ, 2001, J CELL BIOL, V152, P1207, DOI 10.1083/jcb.152.6.1207
   Coral-Vazquez R, 1999, CELL, V98, P465, DOI 10.1016/S0092-8674(00)81975-3
   Deconinck AE, 1997, CELL, V90, P717, DOI 10.1016/S0092-8674(00)80532-2
   Defranchi E, 2005, MICROSC RES TECHNIQ, V67, P27, DOI 10.1002/jemt.20177
   Duclos F, 1998, J CELL BIOL, V142, P1461, DOI 10.1083/jcb.142.6.1461
   Durbeej M, 2000, MOL CELL, V5, P141, DOI 10.1016/S1097-2765(00)80410-4
   Durbeej M, 2003, P NATL ACAD SCI USA, V100, P8910, DOI 10.1073/pnas.1537554100
   Durbeej M, 2002, CURR OPIN GENET DEV, V12, P349, DOI 10.1016/S0959-437X(02)00309-X
   Grady RM, 1997, CELL, V90, P729, DOI 10.1016/S0092-8674(00)80533-4
   Guo C, 2006, HUM MOL GENET, V15, P989, DOI 10.1093/hmg/ddl018
   Hack AA, 1998, J CELL BIOL, V142, P1279, DOI 10.1083/jcb.142.5.1279
   Hack AA, 1999, P NATL ACAD SCI USA, V96, P10723, DOI 10.1073/pnas.96.19.10723
   Hodges BL, 1997, J CELL SCI, V110, P2873
   LAW DJ, 1993, AM J PATHOL, V142, P1513
   LIM LE, 1995, NAT GENET, V11, P257, DOI 10.1038/ng1195-257
   Martin PT, 1996, DEV BIOL, V174, P125, DOI 10.1006/dbio.1996.0057
   MATSUMURA K, 1992, NATURE, V360, P588, DOI 10.1038/360588a0
   Mayer U, 1997, NAT GENET, V17, P318, DOI 10.1038/ng1197-318
   Miosge N, 1999, LAB INVEST, V79, P1591
   Nawrotzki R, 2003, HUM MOL GENET, V12, P483, DOI 10.1093/hmg/ddg047
   Nigro V, 1996, NAT GENET, V14, P195, DOI 10.1038/ng1096-195
   NOGUCHI S, 1995, SCIENCE, V270, P819, DOI 10.1126/science.270.5237.819
   PONS F, 1994, J NEUROL SCI, V122, P162, DOI 10.1016/0022-510X(94)90295-X
   Rafael JA, 1998, NAT GENET, V19, P79, DOI 10.1038/ng0598-79
   ROBERDS SL, 1994, CELL, V78, P625, DOI 10.1016/0092-8674(94)90527-4
   ROBERDS SL, 1993, J BIOL CHEM, V268, P23739
   Rooney JE, 2006, J CELL SCI, V119, P2185, DOI 10.1242/jcs.02952
   SENAPATHY P, 1990, METHOD ENZYMOL, V183, P252
   SONG WK, 1993, J CELL SCI, V106, P1139
   SONG WK, 1992, J CELL BIOL, V117, P643, DOI 10.1083/jcb.117.3.643
   Straub V, 1998, AM J PATHOL, V153, P1623, DOI 10.1016/S0002-9440(10)65751-3
   TIDBALL JG, 1986, CELL TISSUE RES, V245, P315
   TROTTER JA, 1993, ACTA ANAT, V146, P205
   Wheeler MT, 2003, TRENDS CARDIOVAS MED, V13, P238, DOI 10.1016/S1050-1738(03)00101-4
   WILSON LA, 1994, NEUROPATH APPL NEURO, V20, P359, DOI 10.1111/j.1365-2990.1994.tb00981.x
NR 43
TC 10
Z9 11
U1 0
U2 2
PU ELSEVIER SCIENCE INC
PI NEW YORK
PA STE 800, 230 PARK AVE, NEW YORK, NY 10169 USA
SN 0002-9440
EI 1525-2191
J9 AM J PATHOL
JI Am. J. Pathol.
PD FEB
PY 2007
VL 170
IS 2
BP 609
EP 619
DI 10.2353/ajpath.2007.060686
PG 11
WC Pathology
WE Science Citation Index Expanded (SCI-EXPANDED)
SC Pathology
GA 132OB
UT WOS:000243951000020
PM 17255329
OA Green Published
DA 2022-03-12
ER

PT J
AU Mendes, LD
   Guimaraes, DD
   Gadelha, DDA
   Diniz, TF
   Brandao, MCR
   Athayde, PF
   Lemos, VS
   Franca-Silva, MD
   Braga, VA
AF Mendes-Junior, Leonidas das G.
   Guimaraes, Driele D.
   Gadelha, Danilo D. A.
   Diniz, Thiago F.
   Brandao, Maria C. R.
   Athayde-Filho, Petronio F.
   Lemos, Virginia S.
   Franca-Silva, Maria do S.
   Braga, Valdir A.
TI The new nitric oxide donor cyclohexane nitrate induces vasorelaxation,
   hypotension, and antihypertensive effects via NO/cGMP/PKG pathway
SO FRONTIERS IN PHYSIOLOGY
LA English
DT Article
DE nitric oxide; nitric oxide donors; mesenteric artery; KATP channels;
   hypertension
ID RENOVASCULAR HYPERTENSION; POTASSIUM CHANNELS; ENDOTHELIAL DYSFUNCTION;
   BAROREFLEX SENSITIVITY; OXIDATIVE STRESS; BLOOD-PRESSURE; SMOOTH-MUSCLE;
   RATS; ARTERIES; 2-NITRATE-1,3-DIBUTHOXYPROPAN
AB We investigated the cardiovascular effects induced by the nitric oxide donor Cyclohexane Nitrate (HEX). Vasodilatation, NO release and the effects of acute or sub-chronic treatment with HEX on cardiovascular parameters were evaluated. HEX induced endothelium-independent vasodilatation (Maximum effect [efficacy, ME] = 100.4 +/- 4.1%; potency [pD2] = 5.1 +/- 0.1). Relaxation was attenuated by scavenging nitric oxide (ME = 44.9 +/- 9.4% vs. 100.4 +/- 4.1%) or by inhibiting the soluble guanylyl cyclase (ME = 38.5 +/- 9.7% vs. 100.4 +/- 4.1%). In addition, pD2 was decreased after non-selective blockade of K+ channels (pD2 = 3.6 +/- 0.1 vs. 5.1 0.1) or by inhibiting K-ATP channels (pD2 = 4.3 +/- 0.1 vs. 5.1 +/- 0.1). HEX increased NO levels in mesenteric arteries (33.2 +/- 2.3 vs. 10.7 +/- 0.2 au, p < 0.0001). Intravenous acute administration of HEX (1-20 mg/kg) induced hypotension and bradycardia in normotensive and hypertensive rats. Furthermore, starting at 6 weeks after the induction of 2K1C hypertension, oral treatment with the HEX (10 mg/Kg/day) for 7 days reduced blood pressure in hypertensive animals (134 +/- 6 vs. 170 +/- 4 mmHg, respectively). Our data demonstrate that HEX is a NO donor able to produce vasodilatation via NO/cGMP/PKG pathway and activation of the ATP-sensitive K+ channels. Furthermore, HEX acutely reduces blood pressure and heart rate as well as produces antihypertensive effect in renovascular hypertensive rats.
C1 [Mendes-Junior, Leonidas das G.; Guimaraes, Driele D.; Gadelha, Danilo D. A.; Franca-Silva, Maria do S.; Braga, Valdir A.] Univ Fed Paraiba, Ctr Biotechnol, BR-58051900 Joao Pessoa, Paraiba, Brazil.
   [Diniz, Thiago F.; Lemos, Virginia S.] Univ Fed Minas Gerais, Inst Biol Sci, Dept Phys & Biophys, Belo Horizonte, MG, Brazil.
   [Brandao, Maria C. R.; Athayde-Filho, Petronio F.] Univ Fed Paraiba, Dept Chem, BR-58059900 Joao Pessoa, Paraiba, Brazil.
RP Braga, VA (通讯作者)，Univ Fed Paraiba, Ctr Biotechnol, Cidade Univ S-N Castelo Branco, BR-58051900 Joao Pessoa, Paraiba, Brazil.
EM valdir@cbiotec.ufpb.br
RI Braga, Valdir A/K-7899-2012; de Athayde Filho, Petrônio
   Filgueiras/G-2982-2014; Lemos, Virginia/B-7305-2018
OI Braga, Valdir A/0000-0002-6484-6203; de Athayde Filho, Petrônio
   Filgueiras/0000-0003-0982-8261; Lemos, Virginia/0000-0003-1234-9325;
   Diniz, Thiago/0000-0002-9323-9023
FU Conselho Nacional de Desenvolvimento Cientifico e Tecnologico
   (CNPq)Conselho Nacional de Desenvolvimento Cientifico e Tecnologico
   (CNPQ) [467147/2014-0, 472133/2013-6, 304772/2014-3]
FX This work has been funded by Conselho Nacional de Desenvolvimento
   Cientifico e Tecnologico (CNPq), grant numbers 467147/2014-0 (VSL),
   472133/2013-6 and 304772/2014-3 (VAB).
CR Araujo AV, 2013, NITRIC OXIDE-BIOL CH, V35, P47, DOI 10.1016/j.niox.2013.08.001
   Billaud M, 2014, PHARMACOL REV, V66, P513, DOI 10.1124/pr.112.007351
   BOLOTINA VM, 1994, NATURE, V368, P850, DOI 10.1038/368850a0
   Bonaventura D, 2009, J INORG BIOCHEM, V103, P1366, DOI 10.1016/j.jinorgbio.2009.07.015
   Botelho-Ono MS, 2011, AUTON NEUROSCI-BASIC, V159, P38, DOI 10.1016/j.autneu.2010.07.025
   Bryan NS, 2009, FRONT BIOSCI-LANDMRK, V14, P1, DOI 10.2741/3228
   Burmeister MA, 2011, HYPERTENSION, V57, P289, DOI 10.1161/HYPERTENSIONAHA.110.160564
   CAPUTI AP, 1980, J PHARMACOL EXP THER, V215, P309
   Cervenka L, 2008, J HYPERTENS, V26, P1379, DOI 10.1097/HJH.0b013e3282fe6eaa
   Chobanian AV, 2011, HYPERTENSION, V57, P1039, DOI 10.1161/HYPERTENSIONAHA.111.170514
   Costa CA, 2009, AM J HYPERTENS, V22, P1242, DOI 10.1038/ajh.2009.186
   Cox RH, 2002, MICROCIRCULATION, V9, P243, DOI 10.1038/sj.mn.7800140
   Csont T, 2005, PHARMACOL THERAPEUT, V105, P57, DOI 10.1016/j.pharmthera.2004.10.001
   Franca-Silva MS, 2012, AUTON NEUROSCI-BASIC, V171, P28, DOI 10.1016/j.autneu.2012.10.002
   Franca-Silva MS, 2012, EUR J PHARMACOL, V690, P170, DOI 10.1016/j.ejphar.2012.06.043
   Intengan HD, 2001, HYPERTENSION, V38, P581, DOI 10.1161/hy09t1.096249
   Jackson WF, 2005, MICROCIRCULATION, V12, P113, DOI 10.1080/10739680590896072
   Leikert JF, 2001, FEBS LETT, V506, P131, DOI 10.1016/S0014-5793(01)02901-5
   MARTINEZMALDONADO M, 1991, HYPERTENSION, V17, P707, DOI 10.1161/01.HYP.17.5.707
   Massion PB, 2005, COMP BIOCHEM PHYS A, V142, P144, DOI 10.1016/j.cbpb.2005.05.048
   Mendes LD, 2013, APPL PHYSIOL NUTR ME, V38, P1099, DOI 10.1139/apnm-2013-0091
   Miller MR, 2007, BRIT J PHARMACOL, V151, P305, DOI 10.1038/sj.bjp.0707224
   Montezano AC, 2012, CAN J CARDIOL, V28, P288, DOI 10.1016/j.cjca.2012.01.017
   Munzel T, 2011, CIRCULATION, V123, P2132, DOI 10.1161/CIRCULATIONAHA.110.981407
   Napoli C, 2003, ANNU REV PHARMACOL, V43, P97, DOI 10.1146/annurev.pharmtox.43.100901.140226
   Naseem Khalid M., 2005, Molecular Aspects of Medicine, V26, P33, DOI 10.1016/j.mam.2004.09.003
   NEEDLEMAN P, 1976, ANNU REV PHARMACOL, V16, P81, DOI 10.1146/annurev.pa.16.040176.000501
   NELSON MT, 1995, AM J PHYSIOL-CELL PH, V268, pC799, DOI 10.1152/ajpcell.1995.268.4.C799
   Oliveira-Sales EB, 2008, AM J HYPERTENS, V21, P98, DOI 10.1038/ajh.2007.12
   Oliveira-Sales EB, 2014, AUTON NEUROSCI-BASIC, V183, P23, DOI 10.1016/j.autneu.2014.02.001
   PALMER RMJ, 1988, NATURE, V333, P664, DOI 10.1038/333664a0
   Paton JFR, 2002, TRENDS NEUROSCI, V25, P626, DOI 10.1016/S0166-2236(02)02261-0
   Puddu P, 2008, BLOOD PRESSURE, V17, P70, DOI 10.1080/08037050802029954
   Schulz E, 2011, HYPERTENS RES, V34, P665, DOI 10.1038/hr.2011.39
   Sugamura K, 2011, FREE RADICAL BIO MED, V51, P978, DOI 10.1016/j.freeradbiomed.2011.05.004
   Walford G, 2003, J THROMB HAEMOST, V1, P2112, DOI 10.1046/j.1538-7836.2003.00345.x
   Wilkinson IB, 2004, HYPERTENSION, V44, P112, DOI 10.1161/01.HYP.0000138068.03893.40
   World Health Organization, 2013, WHO REF GROUP HLTH S
NR 38
TC 7
Z9 7
U1 0
U2 11
PU FRONTIERS MEDIA SA
PI LAUSANNE
PA PO BOX 110, EPFL INNOVATION PARK, BUILDING I, LAUSANNE, 1015,
   SWITZERLAND
SN 1664-042X
J9 FRONT PHYSIOL
JI Front. Physiol.
PD AUG 31
PY 2015
VL 6
AR 243
DI 10.3389/fphys.2015.00243
PG 9
WC Physiology
WE Science Citation Index Expanded (SCI-EXPANDED)
SC Physiology
GA CQ3BW
UT WOS:000360477600001
PM 26379557
OA Green Published, gold
DA 2022-03-12
ER

PT J
AU Yamazaki, KG
   Andreyev, AY
   Ortiz-Vilchis, P
   Petrosyan, S
   Divakaruni, AS
   Wiley, SE
   De la Fuente, C
   Perkins, G
   Ceballos, G
   Villarreal, F
   Murphy, AN
AF Yamazaki, Katrina Go
   Andreyev, Aleksander Y.
   Ortiz-Vilchis, Pilar
   Petrosyan, Susanna
   Divakaruni, Ajit S.
   Wiley, Sandra E.
   De la Fuente, Christine
   Perkins, Guy
   Ceballos, Guillermo
   Villarreal, Francisco
   Murphy, Anne N.
TI Intravenous (-)-epicatechin reduces myocardial ischemic injury by
   protecting mitochondrial function
SO INTERNATIONAL JOURNAL OF CARDIOLOGY
LA English
DT Article
DE Myocardial ischemia-reperfusion injury; Epicatechin; Cardiac metabolism;
   Mitochondrial Ca2+; Mitochondrial pyruvate carrier
ID REPERFUSION INJURY; COMPLEX-I; CARDIOVASCULAR HEALTH; PYRUVATE CARRIER;
   HEART-DISEASE; CYTOCHROME-C; NITRIC-OXIDE; RAT-HEART; CHOCOLATE; COCOA
AB Background: Targeting the mitochondria during ischemia/reperfusion (IR) can confer cardioprotection leading to improved clinical outcomes. The cardioprotective potential of (-)-epicatechin (EPI) during IR via modulation of mitochondrial function was evaluated.
   Methods and results: Ischemia was induced in rats via a 45 min occlusion of the left anterior descending coronary artery followed by 1 h, 48 h, or 3 week reperfusion. EPI (10 mg/kg) was administered IV 15 min prior to reperfusion for the single dose group and again 12 h later for the double dose group. Controls received water. Experiments also utilized cultured neonatal rat ventricular myocytes (NRVM) and myoblasts. A single dose of EPI reduced infarct size by 27% at 48 h and 28% at 3 week. Double dose treatment further decreased infarct size by 80% at 48 h, and 52% by 3 weeks. The protective effect of EPI on mitochondrial function was evident after 1 h of reperfusion when mitochondria demonstrated less respiratory inhibition, lower mitochondrial Ca2+ load, and a preserved pool of NADH that correlated with higher tissue ATP levels. Mechanistic studies in NRVM revealed that EPI acutely stimulated maximal rates of respiration, an effect that was blocked by inhibitors of the mitochondrial pyruvate carrier, nitric oxide synthase, or soluble guanylyl cyclase. In myoblasts, knockdown of components of the mitochondrial pyruvate carrier blocked EPI-induced respiratory stimulation.
   Conclusions: IV EPI confers cardioprotection via preservation of mitochondrial function potentially through enhanced substrate provision. These provocative results document a novel mechanism of a natural product with potential clinical utility. (C) 2014 Elsevier Ireland. Ltd All rights reserved.
C1 [Yamazaki, Katrina Go; De la Fuente, Christine] Calif State Univ Los Angeles, Dept Biol Sci, Los Angeles, CA 90032 USA.
   [Yamazaki, Katrina Go; De la Fuente, Christine] Univ Calif San Diego, La Jolla, CA 92093 USA.
   [Ceballos, Guillermo; Villarreal, Francisco] Univ Calif San Diego, Dept Med, La Jolla, CA 92093 USA.
   [Ortiz-Vilchis, Pilar; Ceballos, Guillermo] Inst Politecn Nacl, Escuela Super Med, Mexico City 07738, DF, Mexico.
   [Perkins, Guy] Natl Ctr Microscopy & Imaging Res, La Jolla, CA USA.
RP Yamazaki, KG (通讯作者)，Calif State Univ Los Angeles, Dept Biol Sci, 5151 State Univ Dr, Los Angeles, CA 90032 USA.
EM Katrina.Yamazaki@calstatela.edu
RI Ceballos, Guillermo R/A-7507-2013; Murphy, Anne N/H-3217-2016
OI Murphy, Anne N/0000-0002-5222-9902; Wiley, Sandra/0000-0003-3979-2474;
   Ceballos, Guillermo/0000-0003-2155-3934; Andreyev, Alexander
   Y./0000-0002-9246-9943
FU NIHUnited States Department of Health & Human ServicesNational
   Institutes of Health (NIH) - USA [HL43617, AT4277, MD000220, DK92154,
   P41GM103412-24]; Conacyt MexicoConsejo Nacional de Ciencia y Tecnologia
   (CONACyT) [129889]; National Institutes of Health Minority Access [NIH
   MARC U*STAR GM08228]; NATIONAL CENTER FOR COMPLEMENTARY &ALTERNATIVE
   MEDICINEUnited States Department of Health & Human ServicesNational
   Institutes of Health (NIH) - USANIH National Center for Complementary &
   Alternative Medicine [R21AT004277] Funding Source: NIH RePORTER;
   NATIONAL CENTER ON MINORITY HEALTH AND HEALTH DISPARITIESUnited States
   Department of Health & Human ServicesNational Institutes of Health (NIH)
   - USANIH National Institute on Minority Health & Health Disparities
   (NIMHD) [P60MD000220] Funding Source: NIH RePORTER; NATIONAL HEART,
   LUNG, AND BLOOD INSTITUTEUnited States Department of Health & Human
   ServicesNational Institutes of Health (NIH) - USANIH National Heart Lung
   & Blood Institute (NHLBI) [R01HL043617, P01HL085577] Funding Source: NIH
   RePORTER; NATIONAL INSTITUTE OF DIABETES AND DIGESTIVE AND KIDNEY
   DISEASESUnited States Department of Health & Human ServicesNational
   Institutes of Health (NIH) - USANIH National Institute of Diabetes &
   Digestive & Kidney Diseases (NIDDK) [R24DK092154] Funding Source: NIH
   RePORTER; NATIONAL INSTITUTE OF GENERAL MEDICAL SCIENCESUnited States
   Department of Health & Human ServicesNational Institutes of Health (NIH)
   - USANIH National Institute of General Medical Sciences (NIGMS)
   [R25GM061331, P41GM103412, T34GM008228] Funding Source: NIH RePORTER
FX The authors are grateful to Dr. Joan Heller Brown's laboratory for
   provision of the neonatal rat ventricular myocytes (PO1 HL085577). This
   work was supported by NIH HL43617, AT4277, MD000220 to Dr. Villarreal,
   and DK92154 to Dr. Villarreal and Murphy and Conacyt Mexico # 129889 to
   Dr. Ceballos. Funding for Christine De La Fuente was provided from the
   National Institutes of Health Minority Access to Research
   Careers-Undergraduate Student Training for Academic Research Grant (NIH
   MARC U*STAR GM08228). Part of the work was performed at the National
   Center for Microscopy and Imaging Research funded by NIH P41GM103412-24.
CR Bricker DK, 2012, SCIENCE, V337, P96, DOI 10.1126/science.1218099
   Buitrago-Lopez A, 2011, BMJ-BRIT MED J, V343, DOI 10.1136/bmj.d4488
   Burwell LS, 2008, ANTIOXID REDOX SIGN, V10, P579, DOI 10.1089/ars.2007.1845
   Chen Q, 2008, AM J PHYSIOL-CELL PH, V294, pC460, DOI 10.1152/ajpcell.00211.2007
   Chouchani ET, 2013, NAT MED, V19, P753, DOI 10.1038/nm.3212
   Corti R, 2009, CIRCULATION, V119, P1433, DOI 10.1161/CIRCULATIONAHA.108.827022
   Di Lisa F, 2001, J BIOL CHEM, V276, P2571, DOI 10.1074/jbc.M006825200
   Garcia-Rivas GD, 2005, FEBS J, V272, P3477, DOI 10.1111/j.1742-4658.2005.04771.x
   Griffiths EJ, 2012, ADV EXP MED BIOL, V942, P249, DOI 10.1007/978-94-007-2869-1_11
   HALESTRAP AP, 1974, BIOCHEM J, V138, P313, DOI 10.1042/bj1380313
   Herzig S, 2012, SCIENCE, V337, P93, DOI 10.1126/science.1218530
   Honda HM, 2005, ANN NY ACAD SCI, V1047, P248, DOI 10.1196/annals.1341.022
   Hooper L, 2012, AM J CLIN NUTR, V95, P740, DOI 10.3945/ajcn.111.023457
   Katz DL, 2011, ANTIOXID REDOX SIGN, V15, P2779, DOI 10.1089/ars.2010.3697
   Kolwicz SC, 2009, TRENDS CARDIOVAS MED, V19, P201, DOI 10.1016/j.tcm.2009.12.005
   Kushnareva Y, 2002, BIOCHEM J, V368, P545, DOI 10.1042/BJ20021121
   Kushnareva YE, 2005, J BIOL CHEM, V280, P28894, DOI 10.1074/jbc.M503090200
   Lagoa R, 2011, BBA-BIOENERGETICS, V1807, P1562, DOI 10.1016/j.bbabio.2011.09.022
   Lopaschuk GD, 2007, CIRC RES, V101, P335, DOI 10.1161/CIRCRESAHA.107.150417
   Mallet RT, 2005, EXP BIOL MED, V230, P435
   Miyamoto S, 2008, CELL DEATH DIFFER, V15, P521, DOI 10.1038/sj.cdd.4402285
   Morin D, 2001, ADV DRUG DELIVER REV, V49, P151, DOI 10.1016/S0169-409X(01)00132-6
   Nogueira L, 2011, J PHYSIOL-LONDON, V589, P4615, DOI 10.1113/jphysiol.2011.209924
   Prince PSM, 2011, EUR J PHARMACOL, V671, P95, DOI 10.1016/j.ejphar.2011.09.036
   Ramirez-Sanchez I, 2012, J CARDIOVASC PHARM, V60, P429, DOI 10.1097/FJC.0b013e318269ae0d
   Ramirez-Sanchez I, 2010, HYPERTENSION, V55, P1398, DOI 10.1161/HYPERTENSIONAHA.109.147892
   Richelle M, 1999, EUR J CLIN NUTR, V53, P22, DOI 10.1038/sj.ejcn.1600673
   Riess ML, 2002, AM J PHYSIOL-HEART C, V283, pH53, DOI 10.1152/ajpheart.01057.2001
   Sang J, 2010, CHONNAM MED J, V46, P129, DOI [10.4068/cmj.2010.46.3.12944., DOI 10.4068/CMJ.2010.46.3.129]
   Schriewer JM, 2013, J AM HEART ASSOC, V2, DOI 10.1161/JAHA.113.000159
   Sies H, 2012, ADV NUTR, V3, P217, DOI 10.3945/an.111.001578
   Taub PR, 2012, CTS-CLIN TRANSL SCI, V5, P43, DOI 10.1111/j.1752-8062.2011.00357.x
   Tompkins AJ, 2006, BBA-MOL BASIS DIS, V1762, P223, DOI 10.1016/j.bbadis.2005.10.001
   vGriffiths EJ, 1993, J MOL CELL CARDIOL, V25, P1461
   Walters AM, 2012, CIRC RES, V111, P1222, DOI 10.1161/CIRCRESAHA.112.265660
   Wiley SE, 2013, EMBO MOL MED, V5, P904, DOI 10.1002/emmm.201201429
   Yamazaki KG, 2008, AM J PHYSIOL-HEART C, V295, pH761, DOI 10.1152/ajpheart.00413.2008
   Yamazaki KG, 2010, J AM COLL CARDIOL, V55, P2869, DOI 10.1016/j.jacc.2010.01.055
   Yellon DM, 2007, NEW ENGL J MED, V357, P1121, DOI 10.1056/NEJMra071667
NR 39
TC 35
Z9 36
U1 0
U2 17
PU ELSEVIER IRELAND LTD
PI CLARE
PA ELSEVIER HOUSE, BROOKVALE PLAZA, EAST PARK SHANNON, CO, CLARE, 00000,
   IRELAND
SN 0167-5273
EI 1874-1754
J9 INT J CARDIOL
JI Int. J. Cardiol.
PD AUG 1
PY 2014
VL 175
IS 2
BP 297
EP 306
DI 10.1016/j.ijcard.2014.05.009
PG 10
WC Cardiac & Cardiovascular Systems
WE Science Citation Index Expanded (SCI-EXPANDED)
SC Cardiovascular System & Cardiology
GA AN0CJ
UT WOS:000340249400020
PM 24908200
OA Green Accepted
DA 2022-03-12
ER

PT J
AU Erdmann, E
   Semigran, MJ
   Nieminen, MS
   Gheorghiade, M
   Agrawal, R
   Mitrovic, V
   Mebazaa, A
AF Erdmann, Erland
   Semigran, Marc J.
   Nieminen, Markku S.
   Gheorghiade, Mihai
   Agrawal, Rahul
   Mitrovic, Veselin
   Mebazaa, Alexandre
TI Cinaciguat, a soluble guanylate cyclase activator, unloads the heart but
   also causes hypotension in acute decompensated heart failure
SO EUROPEAN HEART JOURNAL
LA English
DT Article
DE Cinaciguat; Soluble guanylyl cyclase; Heart failure; Clinical trial;
   phase 2; Haemodynamics; Vasodilation
ID BAY 58-2667; CARDIAC TROPONIN; DIAGNOSIS; GUIDELINES; NESIRITIDE;
   OUTCOMES; TRIAL
AB Cinaciguat (BAY 58-2667) is a novel soluble guanylate cyclase activator. This study evaluated the haemodynamic effect and safety of cinaciguat added to standard therapy in patients with acute decompensated heart failure (ADHF).
   In this placebo-controlled, phase IIb study (NCT00559650), 139 patients admitted with ADHF, pulmonary capillary wedge pressure (PCWP)epsilon 18 mmHg, left ventricular ejection fraction 40, and a pre-existing need for invasive haemodynamic monitoring were randomized 2:1 to cinaciguat:placebo (continuous i.v. infusion). The dose was titrated for 8 h and maintained for 1640 h (starting dose: 100 g/h). At 8 h, mean PCWP changed from 25.7 5.0 mmHg by 7.7 mmHg with cinaciguat and from 25.0 5.3 mmHg by 3.7 mmHg with placebo (P 0.0001). The mean right atrial pressure changed from 12.4 5.3 mmHg by 2.7 mmHg with cinaciguat and from 11.8 4.9 mmHg by 0.6 mmHg with placebo (P 0.0019). Cinaciguat also decreased the pulmonary and systemic vascular resistance and the mean arterial pressure, and increased the cardiac index (all P 0.0001 vs. placebo). Systolic blood pressure changed by 21.6 17.0 mmHg with cinaciguat and 5.0 14.5 mmHg with placebo. Adverse events were experienced by 71 and 45 of patients receiving cinaciguat and placebo, respectively. No adverse effects on the 30-day mortality were seen; however, the trial was stopped prematurely due to an increased occurrence of hypotension at cinaciguat doses epsilon 200 g/h.
   Cinaciguat unloaded the heart in patients with ADHF. However, high doses were associated with hypotension.
C1 [Erdmann, Erland] Univ Cologne, Herzzentrum, D-50931 Cologne, Germany.
   [Semigran, Marc J.] Harvard Univ, Massachusetts Gen Hosp, Sch Med, Heart Failure & Transplant Program,Cardiol Div, Boston, MA USA.
   [Nieminen, Markku S.] Univ Helsinki, Cent Hosp, Div Cardiol, Helsinki, Finland.
   [Gheorghiade, Mihai] Northwestern Univ, Feinberg Sch Med, Chicago, IL 60611 USA.
   [Agrawal, Rahul] Bayer HealthCare, Global Clin Dev, Elberfeld, Germany.
   [Mitrovic, Veselin] Kerckhoff Clin Nauheim, Bad Nauheim, Germany.
   [Mebazaa, Alexandre] Hop Lariboisiere, AP HP, Dept Anesthesiol & Crit Care Med, F-75475 Paris, France.
   [Mebazaa, Alexandre] Univ Paris Diderot, PRES Sorbonne Paris Cite, Paris, France.
   [Mebazaa, Alexandre] INSERM, U942, Paris, France.
RP Erdmann, E (通讯作者)，Univ Cologne, Herzzentrum, D-50931 Cologne, Germany.
EM erland.erdmann@uni-koeln.de
OI Mebazaa, Alexandre/0000-0001-8715-7753
FU Bayer HealthCare AGBayer AGBayer Healthcare Pharmaceuticals; CardioPep
   Pharma GmbH
FX E.E. has received consulting fees, and research and travel support from
   Bayer HealthCare AG. M.J.S. has received research support from Bayer
   HealthCare AG. M.S.N. has received consultation fees from Bayer
   HealthCare AG. M. G. has been a consultant for Abbott Laboratories,
   Astellas, AstraZeneca, Bayer HealthCare AG, CorThera, Cytokinetics,
   DebioPharm S.A., Errekappa Terapeutici, GlaxoSmithKline, Ikaria, Johnson
   & Johnson, Medtronic, Merck, Novartis Pharma AG, Otsuka Pharmaceuticals,
   Palatin Technologies, Pericor Therapeutics, Protein Design Laboratories,
   Sanofi-Aventis, Sigma Tau, Solvay Pharmaceuticals, Takeda
   Pharmaceutical, and Trevena Therapeutics. R. A. is an employee of Bayer
   HealthCare AG. V. M. has received consultation fees, speaking fees, and
   honoraria from Bayer HealthCare AG and CardioPep Pharma GmbH. A. M. has
   received consultation fees from Bayer HealthCare AG and honoraria from
   Alere, Edwards, Brahms, and Orion.
CR Alla F, 2007, HEART FAIL REV, V12, P91, DOI 10.1007/s10741-007-9009-2
   Allen LA, 2007, CAN MED ASSOC J, V176, P797, DOI 10.1503/cmaj.051620
   Benz K, 2007, KIDNEY BLOOD PRESS R, V30, P224, DOI 10.1159/000104091
   Boerrigter G, 2007, HYPERTENSION, V49, P1128, DOI 10.1161/HYPERTENSIONAHA.106.083832
   Chung P, 2006, MT SINAI J MED, V73, P506
   Colucci WS, 2000, NEW ENGL J MED, V343, P246, DOI 10.1056/NEJM200007273430403
   Colucci WS, 2001, J CARD FAIL, V7, P92, DOI 10.1054/jcaf.2001.22999
   Cuffe MS, 2002, JAMA-J AM MED ASSOC, V287, P1541, DOI 10.1001/jama.287.12.1541
   Dickstein K, 2008, EUR HEART J, V29, P2388, DOI 10.1093/eurheartj/ehn309
   Evgenov OV, 2006, NAT REV DRUG DISCOV, V5, P755, DOI 10.1038/nrd2038
   Frey R, 2008, J CLIN PHARMACOL, V48, P1400, DOI 10.1177/0091270008322906
   Gheorghiade M, 2011, J CARD FAIL, V17, P971, DOI DOI 10.1016/J.CARDFAIL.2011.10.004
   Jones ES, 2009, BMC PHARM S1, V9, P29, DOI [10.1186/1471-2210-9-S1-P29, DOI 10.1186/1471-2210-9-S1-P29]
   Lapp H, 2009, CIRCULATION, V119, P2781, DOI 10.1161/CIRCULATIONAHA.108.800292
   Martin F, 2010, J BIOL CHEM, V285, P22651, DOI 10.1074/jbc.M110.111559
   McMurray JJV, 2007, JAMA-J AM MED ASSOC, V298, P2009, DOI 10.1001/jama.298.17.2009
   Mebazaa A, 2007, JAMA-J AM MED ASSOC, V297, P1883, DOI 10.1001/jama.297.17.1883
   Mebazaa A, 2011, INTENS CARE MED, V37, P290, DOI 10.1007/s00134-010-2073-4
   Munzel T, 2005, CIRC RES, V97, P618, DOI 10.1161/01.RES.0000184694.03262.6d
   Nieminen MS, 2005, EUR HEART J, V26, P384
   Onwuanyi A, 2007, AM J CARDIOL, V99, p25D, DOI 10.1016/j.amjcard.2006.12.017
   Pacher P, 2007, PHYSIOL REV, V87, P315, DOI 10.1152/physrev.00029.2006
   Peacock WF, 2008, NEW ENGL J MED, V358, P2117, DOI 10.1056/NEJMoa0706824
   Roongsritong C, 2004, CHEST, V125, P1877, DOI 10.1378/chest.125.5.1877
   Sweitzer NK, 2008, AM J CARDIOL, V101, P1151, DOI 10.1016/j.amjcard.2007.12.014
   Tamargo J, 2010, CURR OPIN INVEST DR, V11, P1039
   You JJ, 2007, AM HEART J, V153, P462, DOI 10.1016/j.ahj.2007.01.027
NR 27
TC 99
Z9 101
U1 0
U2 4
PU OXFORD UNIV PRESS
PI OXFORD
PA GREAT CLARENDON ST, OXFORD OX2 6DP, ENGLAND
SN 0195-668X
J9 EUR HEART J
JI Eur. Heart J.
PD JAN
PY 2013
VL 34
IS 1
BP 57
EP 67
DI 10.1093/eurheartj/ehs196
PG 11
WC Cardiac & Cardiovascular Systems
WE Science Citation Index Expanded (SCI-EXPANDED)
SC Cardiovascular System & Cardiology
GA 065EO
UT WOS:000313131200014
PM 22778174
OA Bronze
DA 2022-03-12
ER

PT J
AU Kagota, S
   Fukushima, K
   Umetani, K
   Tada, Y
   Nejime, N
   Nakamura, K
   Mori, H
   Sugimura, K
   Kunitomo, M
   Shinozuka, K
AF Kagota, Satomi
   Fukushima, Kazuhito
   Umetani, Keiji
   Tada, Yukari
   Nejime, Namie
   Nakamura, Kazuki
   Mori, Hidezo
   Sugimura, Kazuro
   Kunitomo, Masaru
   Shinozuka, Kazumasa
TI Coronary vascular dysfunction promoted by oxidative-nitrative stress in
   SHRSP.Z-Leprfa/IzmDmcr rats with metabolic syndrome
SO CLINICAL AND EXPERIMENTAL PHARMACOLOGY AND PHYSIOLOGY
LA English
DT Article
DE angiotensin II; coronary artery; metabolic syndrome; nitric oxide;
   oxidative-nitrative stress
ID SHR/NDMCR-CP RATS; ZUCKER OBESE RATS; ENDOTHELIAL DYSFUNCTION;
   NITRIC-OXIDE; ANIMAL-MODEL; PEROXYNITRITE; HYPERTENSION; ARTERIES;
   VASORELAXATION; INFLAMMATION
AB P>1. Metabolic syndrome is an independent risk factor for cardiovascular disease. SHRSP.Z-Leprfa/IzmDmcr (SHRSP fatty) rat, established as a new rat model of metabolic syndrome, spontaneously develops obesity, severe hypertension and shows hypertriglyceridaemia, hypercholesterolaemia and abnormal glucose tolerance. Using SHRSP fatty rats, we examined whether or not oxidative stress was correlated with vascular dysfunction in small and large calibre coronary arteries in ex vivo beating hearts, isolated mesenteric arteries and aortas in comparison with normal rats, Wistar-Kyoto rats (WKY). Vasodilation of coronary arteries was determined by microangiography of the Langendorff heart.
   2. Compared with WKY, acetylcholine (ACh) and sodium nitroprusside (SNP)-induced relaxations were impaired in the coronary arteries of SHRSP fatty rats. The mesenteric arteries and aorta of SHRSP fatty rats showed impaired relaxation responses to ACh and SNP, decreased 3',5'-monophosphate (cGMP) production, and reduced soluble guanylyl cyclase protein expression. Superoxide release, angiotensin II and 3-nitrotyrosine contents were increased.
   3. SHRSP fatty rats were orally administered olmesartan, an angiotensin II receptor type 1 (AT(1)) antagonist, and amlodipine, a calcium channel blocker, at doses of 5 and 8 mg/kg per day, respectively, for 8 weeks. Both olmesartan and amlodipine reduced blood pressure, but only olmesartan prevented the development of abnormal vascular and biochemical parameters in the SHRSP fatty rats.
   4. The results showed that in the SHRSP fatty rats, the impaired nitric oxide- and cGMP-mediated relaxation of vascular smooth muscle cells were linked to AT(1) receptor-induced oxidative-nitrative stress, which occurred concurrently with severe hypertension and metabolic abnormalities in vivo.
C1 [Kagota, Satomi; Tada, Yukari; Nejime, Namie; Nakamura, Kazuki; Kunitomo, Masaru; Shinozuka, Kazumasa] Mukogawa Womens Univ, Sch Pharm & Pharmaceut Sci, Dept Pharmacol, Nishinomiya, Hyogo 6638179, Japan.
   [Fukushima, Kazuhito] Natl Cerebral & Cardiovasc Ctr, Dept Radiol, Osaka, Japan.
   [Umetani, Keiji] Japan Synchrotron Radiat Res Inst, Sayo, Japan.
   [Mori, Hidezo] Tokai Univ, Sch Med, Dept Physiol, Isehara, Kanagawa 25911, Japan.
   [Sugimura, Kazuro] Kobe Univ, Grad Sch Med, Dept Radiol, Kobe, Hyogo 657, Japan.
RP Kagota, S (通讯作者)，Mukogawa Womens Univ, Sch Pharm & Pharmaceut Sci, Dept Pharmacol, 11-68 Koshien Kyuban Cho, Nishinomiya, Hyogo 6638179, Japan.
EM skagota@mukogawa-u.ac.jp
FU Open Research Center Project of Mukogawa Women's UniversityMinistry of
   Education, Culture, Sports, Science and Technology, Japan (MEXT);
   Ministry of Education, Science, Sports and Culture of JapanMinistry of
   Education, Culture, Sports, Science and Technology, Japan (MEXT);
   Smoking Research Foundation, Japan
FX We offer special thanks to Dr John J McGuire (Memorial University,
   Canada) for invaluable advice and criticism during the preparation of
   the manuscript. We sincerely thank Dr John S. Smeda (Memorial
   University, Canada) for the critical reading of the manuscript.
   Synchrotron radiation experiments were carried out at the BL28B2 in
   SPring-8 (Sayo, Japan) with the approval of the Japan Synchrotron
   Radiation Research Institute (Acceptance No. 2008A1512 and 2008B1050).
   We thank Daiichi-Sankyo Co., Ltd. for supplying olmesartan midoxomil and
   Dainippon Sumitomo Pharma Co., Ltd. for supplying amlodipine. We thank
   Ms Y Ishigami, Ms M Bessho, Ms K Fujie, Ms S Matsumoto, Ms M Kawamoto,
   Ms K Nishida, Ms M Hayashida, Ms M Miyaguchi and Ms N Nose for their
   technical assistance. This research was partly supported by the Open
   Research Center Project of Mukogawa Women's University for studying
   lifestyle-related diseases, a Grant-in-Aid for Scientific Research from
   the Ministry of Education, Science, Sports and Culture of Japan, and a
   grant from the Smoking Research Foundation, Japan.
CR Belmadani S, 2008, DIABETES, V57, P1629, DOI 10.2337/db07-0739
   Debin R, 2009, FUND CLIN PHARMACOL, V23, P59, DOI 10.1111/j.1472-8206.2008.00659.x
   Fornoni A, 2005, CURR HYPERTENS REP, V7, P88, DOI 10.1007/s11906-005-0080-6
   Griendling KK, 2000, CIRC RES, V86, P494, DOI 10.1161/01.RES.86.5.494
   Grisk O, 2007, PFLUG ARCH EUR J PHY, V454, P1011, DOI 10.1007/s00424-007-0267-6
   Hamilton CA, 2001, HYPERTENSION, V37, P529, DOI 10.1161/01.HYP.37.2.529
   Heitsch H, 2001, HYPERTENSION, V37, P72, DOI 10.1161/01.HYP.37.1.72
   Heitzer T, 2001, CIRCULATION, V104, P2673, DOI 10.1161/hc4601.099485
   Hiraoka-Yamamoto J, 2004, CLIN EXP PHARMACOL P, V31, P107, DOI [10.1111/j.1440-1681.2004.03962.x, 10.1111/j.1440-1681.2004.04121.x]
   Huang PL, 2009, TRENDS ENDOCRIN MET, V20, P295, DOI 10.1016/j.tem.2009.03.005
   Igase M, 2005, AM J PHYSIOL-HEART C, V289, pH1013, DOI 10.1152/ajpheart.00068.2005
   Iwasaki H, 2007, ARTERIOSCL THROM VAS, V27, P1326, DOI 10.1161/ATVBAHA.106.137141
   Kagota S, 2006, LIFE SCI, V78, P1187, DOI 10.1016/j.lfs.2005.06.029
   Kagota S, 2007, J CARDIOVASC PHARM, V50, P677, DOI 10.1097/FJC.0b013e3181583d80
   Kagota S, 2009, J PHARMACOL SCI, V109, P556, DOI 10.1254/jphs.08273FP
   Katakam PVG, 2005, AM J PHYSIOL-HEART C, V288, pH854, DOI 10.1152/ajpheart.00715.2004
   Laursen JB, 2001, CIRCULATION, V103, P1282
   Lavi S, 2008, HYPERTENSION, V51, P127, DOI 10.1161/HYPERTENSIONAHA.107.099986
   Miller AW, 1999, J VASC RES, V36, P385, DOI 10.1159/000025678
   Oltman CL, 2006, AM J PHYSIOL-HEART C, V291, pH1780, DOI 10.1152/ajpheart.01297.2005
   Peluffo G, 2007, CARDIOVASC RES, V75, P291, DOI 10.1016/j.cardiores.2007.04.024
   PENG LI, 2002, HYPERTENS RES, V25, P757
   Prakash R, 2006, MICROCIRCULATION, V13, P389, DOI 10.1080/10739680600745919
   Raij Leopoldo, 2006, J Clin Hypertens (Greenwich), V8, P30, DOI 10.1111/j.1524-6175.2006.06025.x
   Ribeiro-Oliveira A, 2008, VASC HEALTH RISK MAN, V4, P787
   Rizzo NO, 2010, ARTERIOSCL THROM VAS, V30, P758, DOI 10.1161/ATVBAHA.109.199893
   Roberts CK, 2009, LIFE SCI, V84, P705, DOI 10.1016/j.lfs.2009.02.026
   Schildknecht S, 2009, ARCH BIOCHEM BIOPHYS, V484, P183, DOI 10.1016/j.abb.2008.10.023
   Shishehbor MH, 2003, JAMA-J AM MED ASSOC, V289, P1675, DOI 10.1001/jama.289.13.1675
   Stasch JP, 2006, J CLIN INVEST, V116, P2552, DOI 10.1172/JCI28371
   Umetani K, 2002, 2002 IEEE INTERNATIONAL SYMPOSIUM ON BIOMEDICAL IMAGING, PROCEEDINGS, P561, DOI 10.1109/ISBI.2002.1029319
   UMETANI K, 2009, RECENT ADV BIOMEDICA, P1
   Umetani K, 2008, IEEE ENG MED BIO, P2693, DOI 10.1109/IEMBS.2008.4649757
   Vazquez-Perez S, 2001, J HYPERTENS, V19, P539, DOI 10.1097/00004872-200103001-00004
   Villalba N, 2009, AM J PHYSIOL-HEART C, V297, pH696, DOI 10.1152/ajpheart.01308.2008
   Watanabe D, 2009, HYPERTENS RES, V32, P807, DOI 10.1038/hr.2009.106
   Wattanapitayakul SK, 2000, FASEB J, V14, P271, DOI 10.1096/fasebj.14.2.271
   Weber M, 2001, FREE RADICAL BIO MED, V31, P1360, DOI 10.1016/S0891-5849(01)00706-7
   Yamaguchi Y, 2002, FEBS LETT, V512, P218, DOI 10.1016/S0014-5793(02)02263-9
   Yamaguchi Y, 2007, CLIN EXP PHARMACOL P, V34, pS26, DOI 10.1111/j.1440-1681.2007.04766.x
   Yamaguchi Y, 2006, NITRIC OXIDE-BIOL CH, V15, P380, DOI 10.1016/j.niox.2006.04.264
   Yamakura F, 1998, J BIOL CHEM, V273, P14085, DOI 10.1074/jbc.273.23.14085
   Zhou J, 2009, ARCH BIOCHEM BIOPHYS, V488, P1, DOI 10.1016/j.abb.2009.06.014
   Zou MH, 2002, J CLIN INVEST, V109, P817, DOI 10.1172/JCI200214442
   Zou MH, 2004, ENDOTHELIUM-J ENDOTH, V11, P89, DOI 10.1080/10623320490482619
NR 45
TC 27
Z9 29
U1 0
U2 3
PU WILEY
PI HOBOKEN
PA 111 RIVER ST, HOBOKEN 07030-5774, NJ USA
SN 0305-1870
EI 1440-1681
J9 CLIN EXP PHARMACOL P
JI Clin. Exp. Pharmacol. Physiol.
PD NOV
PY 2010
VL 37
IS 11
BP 1035
EP 1043
DI 10.1111/j.1440-1681.2010.05432.x
PG 9
WC Pharmacology & Pharmacy; Physiology
WE Science Citation Index Expanded (SCI-EXPANDED)
SC Pharmacology & Pharmacy; Physiology
GA 672OI
UT WOS:000283595000001
PM 20659132
DA 2022-03-12
ER

PT J
AU Kubacka, M
   Mogilski, S
   Bednarski, M
   Razny, K
   Sapa, J
   Waszkielewicz, AM
   Marona, H
   Filipek, B
AF Kubacka, Monika
   Mogilski, Szczepan
   Bednarski, Marek
   Razny, Katarzyna
   Sapa, Jacek
   Waszkielewicz, Anna Maria
   Marona, Henryk
   Filipek, Barbara
TI The Nitric Oxide/Soluble Cyclic Guanylase/Cyclic Guanosine Monophosphate
   Pathway Is Involved in the Cardiovascular Effects of a Novel alpha(1)-
   and beta-Adrenoceptor Antagonist
SO PHARMACOLOGY
LA English
DT Article
DE Hypotensive activity; beta-Blockers; alpha(1)/beta-Adrenoceptor
   blockade; Nitric oxide; Vasodilatation; Endothelium
ID VASORELAXANT ACTIVITIES; PIPERAZINE DERIVATIVES; RAT AORTA; IN-VIVO;
   BLOCKERS; ALPHA(1)-ADRENOCEPTOR; OXIDE; ENDOTHELIUM; MECHANISM;
   HYPERTENSION
AB The compound MH-78 ((+/-)-1-(2,6-dimethylphenoxy)-3-{4-[2-(2-methoxyphenoxy)ethyl]-piperazin-1-yl}propan-2-ol dihydrochloride) contains structural elements that are typical for alpha(1)- and beta-blockers. This study aimed to investigate the hypotensive activity as well as the in vitro and in vivo cardiovascular effects of a novel alpha(1)- and beta-adrenoceptor antagonist (MH-78) and compare it with carvedilol and urapidil. The procedures were performed on aortic rings of normotensive anesthetized rats. MH-78 decreased the blood pressure and heart rate after intravenous and oral administration. MH-78 possesses both alpha(1)- and beta-adrenoceptor blocking activity, which was confirmed in the in vivo study. In biofunctional assays, MH-78 displayed vasorelaxant activity due to a 1 -adrenoceptor antagonism and calcium channel blocking properties. Moreover, in endothelium-intact aortic rings, pretreatment with N omega-nitro-L-arginine methyl ester (L-NAME) and 1H-[1,2,4] oxadiazolo[4,3-a] quinoxalin-1-one (ODQ) reduced the MH-78-induced vasorelaxation to a level that is characteristic for MH-78 affinity to alpha(1)-adrenoceptors. Our results demonstrated that MH-78 possesses alpha(1)- and beta-adrenoceptor blocking properties and induces potent hypotensive and vasorelaxant effects. Moreover, it relaxes vascular smooth muscle not only due to alpha(1)-adrenoceptor blocking activity, but also via the endothelium-dependent nitric oxide/soluble guanylyl cyclase/cyclic guanosine monophosphate signalling pathway. (C) 2014 S. Karger AG, Basel
C1 [Kubacka, Monika; Mogilski, Szczepan; Filipek, Barbara] Jagiellonian Univ, Fac Pharm, Coll Med, Dept Pharmacodynam, PL-30688 Krakow, Poland.
   [Bednarski, Marek; Razny, Katarzyna; Sapa, Jacek] Jagiellonian Univ, Fac Pharm, Coll Med, Dept Pharmacol Screening,Chair Pharmacodynam, PL-30688 Krakow, Poland.
   [Waszkielewicz, Anna Maria; Marona, Henryk] Jagiellonian Univ, Fac Pharm, Coll Med, Dept Bioorgan Chem,Chair Organ Chem, PL-30688 Krakow, Poland.
RP Kubacka, M (通讯作者)，Jagiellonian Univ, Fac Pharm, Coll Med, Dept Pharmacodynam, Medyczna 9, PL-30688 Krakow, Poland.
EM mfkuback@cyf-kr.edu.pl
OI SAPA, JACEK/0000-0003-4670-1665; Marona, Henryk/0000-0002-3815-4174;
   Bednarski, Marek/0000-0002-4639-9913; Filipek,
   Barbara/0000-0001-8487-9945; Waszkielewicz, Anna/0000-0002-2871-9418;
   Kubacka, Monika/0000-0003-4878-0723
FU Jagiellonian University [K/DSC/000794, K/ZDS/003328, K/ZDS/004684,
   K/ZDS/004682]
FX This work was supported by Jagiellonian University grants Nos.
   K/DSC/000794, K/ZDS/003328, K/ZDS/004684, and K/ZDS/004682.
CR Di Verniero CA, 2010, J PHARM PHARMACOL, V62, P890, DOI 10.1211/jpp.62.07.0010
   Baran D, 2000, DRUGS, V60, P997, DOI 10.2165/00003495-200060050-00003
   Chiu CC, 2004, PHARMACOLOGY, V70, P140, DOI 10.1159/000074977
   Chulia S, 1996, BRIT J PHARMACOL, V119, P1305, DOI 10.1111/j.1476-5381.1996.tb16039.x
   Da Silva RDVDF, 2012, J ETHNOPHARMACOL, V141, P997, DOI 10.1016/j.jep.2012.03.045
   Ferro A, 2004, BRIT J PHARMACOL, V143, P397, DOI 10.1038/sj.bjp.0705933
   Fonseca VA, 2010, CURR MED RES OPIN, V26, P615, DOI 10.1185/03007990903533681
   Gorre F, 2010, ACTA CARDIOL, V65, P565, DOI 10.1080/AC.65.5.2056244
   Jin SN, 2011, J ETHNOPHARMACOL, V137, P547, DOI 10.1016/j.jep.2011.06.013
   Kozlovski Valery I, 2006, Pharmacol Rep, V58 Suppl, P103
   Kubacka M, 2013, EUR J PHARMACOL, V720, P237, DOI 10.1016/j.ejphar.2013.10.021
   Kubacka M, 2013, EUR J PHARMACOL, V698, P335, DOI 10.1016/j.ejphar.2012.10.025
   Lin YT, 1999, JPN J PHARMACOL, V80, P127, DOI 10.1254/jjp.80.127
   Maciag D, 2003, PHARMAZIE, V58, P899
   Magnus R., 1904, PFLUGERS ARCH, V103, P525
   Manrique C, 2009, J CLIN HYPERTENS, V11, P369, DOI 10.1111/j.1751-7176.2009.00140.x
   Marona H, 2011, PHARMAZIE, V66, P733, DOI 10.1691/ph.2011.1543
   Mitchell JA, 2008, EXP PHYSIOL, V93, P141, DOI 10.1113/expphysiol.2007.038588
   NICHOLS AJ, 1991, FUNDAM CLIN PHARM, V5, P25, DOI 10.1111/j.1472-8206.1991.tb00698.x
   Orallo F, 2003, VASC PHARMACOL, V40, P97, DOI 10.1016/S1537-1891(02)00337-3
   Orisadipe A, 2001, BIOL PHARM BULL, V24, P364, DOI 10.1248/bpb.24.364
   Pedersen ME, 2007, CURR HYPERTENS REP, V9, P269, DOI 10.1007/s11906-007-0050-2
   Rath G, 2012, CURR HYPERTENS REP, V14, P310, DOI 10.1007/s11906-012-0278-3
   Ruffolo R R Jr, 1993, J Hum Hypertens, V7 Suppl 1, pS2
   vanZwieten PA, 1996, CARDIOVASC DRUG THER, V10, P283, DOI 10.1007/BF00120498
   Vergara-Galicia J, 2008, VASC PHARMACOL, V49, P26, DOI 10.1016/j.vph.2008.04.002
   Williams WR, 2011, J PHARM PHARMACOL, V63, P95, DOI 10.1111/j.2042-7158.2010.01169.x
   Xu B, 2000, BRIT J PHARMACOL, V129, P969, DOI 10.1038/sj.bjp.0703155
NR 28
TC 2
Z9 2
U1 0
U2 2
PU KARGER
PI BASEL
PA ALLSCHWILERSTRASSE 10, CH-4009 BASEL, SWITZERLAND
SN 0031-7012
EI 1423-0313
J9 PHARMACOLOGY
JI Pharmacology
PY 2014
VL 94
IS 5-6
BP 287
EP 295
DI 10.1159/000369628
PG 9
WC Pharmacology & Pharmacy
WE Science Citation Index Expanded (SCI-EXPANDED)
SC Pharmacology & Pharmacy
GA AZ2GB
UT WOS:000348051400013
PM 25531925
DA 2022-03-12
ER

PT J
AU Li, H
   Hortmann, M
   Daiber, A
   Oelze, M
   Ostad, MA
   Schwarz, PM
   Xu, H
   Xia, N
   Kleschyov, AL
   Mang, C
   Warnholtz, A
   Munzel, T
   Forstermann, U
AF Li, Huige
   Hortmann, Marcus
   Daiber, Andreas
   Oelze, Matthias
   Ostad, Mir Abolfazl
   Schwarz, Petra M.
   Xu, Hui
   Xia, Ning
   Kleschyov, Andrei L.
   Mang, Christian
   Warnholtz, Ascan
   Muenzel, Thomas
   Foerstermann, Ulrich
TI Cyclooxygenase 2-selective and nonselective nonsteroidal
   anti-inflammatory drugs induce oxidative stress by up-regulating
   vascular NADPH oxidases
SO JOURNAL OF PHARMACOLOGY AND EXPERIMENTAL THERAPEUTICS
LA English
DT Article
ID NITRIC-OXIDE SYNTHASE; SOLUBLE GUANYLYL CYCLASE; BLOOD-PRESSURE;
   POSTTRANSCRIPTIONAL REGULATION; CYCLO-OXYGENASE-2 INHIBITORS;
   ENDOTHELIAL DYSFUNCTION; CARDIOVASCULAR RISK; COX-2 INHIBITORS; NAD(P)H
   OXIDASE; EXPRESSION
AB Cyclooxygenase 2-selective inhibitors (coxibs) and nonselective nonsteroidal anti-inflammatory drugs (NSAIDs) are associated with an increase in cardiovascular events. The current study was designed to test the effect of coxibs and nonselective NSAIDs on vascular superoxide and nitric oxide (NO) production. mRNA expression of endothelial NO synthase (eNOS) and of the vascular NADPH oxidases was studied in spontaneously hypertensive rats (SHR) and in human endothelial cells. The expression of Nox1, Nox2, Nox4, and p22phox was increased markedly by the nonselective NSAIDs diclofenac or naproxen and moderately by rofecoxib or celecoxib in the aorta and heart of SHR. The up-regulation of NADPH oxidases by NSAIDs was associated with increased superoxide content in aorta and heart, which could be prevented by the NADPH oxidase inhibitor apocynin. NSAIDs reduced plasma nitrite and diminished the phosphorylation of vasodilator-stimulated phosphoprotein. This demonstrates a reduction in vascular NO production. Aortas from diclofenac-treated SHR showed an enhanced protein nitrotyrosine accumulation, indicative of vascular peroxynitrite formation. Peroxynitrite can uncouple oxygen reduction from NO synthesis in eNOS. Accordingly, the eNOS inhibitor N-G-nitro-L-arginine methyl ester reduced superoxide content in aortas of NSAID-treated animals, demonstrating eNOS uncoupling under those conditions. Also in human endothelial cells, NSAIDs increased Nox2 expression and diminished production of bioactive NO. In healthy volunteers, NSAID treatment reduced nitroglycerin-induced, NO-mediated vasodilatation of the brachial artery. These results indicate that NSAIDs may increase cardiovascular risk by inducing oxidative stress in the vasculature, with nonselective NSAIDs being even more critical than coxibs in this respect.
C1 [Li, Huige; Hortmann, Marcus; Schwarz, Petra M.; Xu, Hui; Xia, Ning; Mang, Christian; Foerstermann, Ulrich] Johannes Gutenberg Univ Mainz, Dept Pharmacol, D-55131 Mainz, Germany.
   [Daiber, Andreas; Oelze, Matthias; Ostad, Mir Abolfazl; Kleschyov, Andrei L.; Warnholtz, Ascan; Muenzel, Thomas] Johannes Gutenberg Univ Mainz, Dept Internal Med 2, D-55131 Mainz, Germany.
RP Forstermann, U (通讯作者)，Johannes Gutenberg Univ Mainz, Dept Pharmacol, Obere Zahlbacher Str 67, D-55131 Mainz, Germany.
EM ulrich.forstermann@uni-mainz.de
RI Xia, Ning/P-3535-2015; Munzel, Thomas/A-2912-2014; Kleschyov,
   Andrei/AAQ-7749-2021; Li, Huige/M-2662-2013
OI Xia, Ning/0000-0002-5553-1752; Munzel, Thomas/0000-0001-5503-4150; Li,
   Huige/0000-0003-3458-7391
FU Collaborative Research Center [SFB 553]; Deutsche
   Forschungsgemeinschaft, Bonn, GermanyGerman Research Foundation (DFG)
FX This work was supported by the Collaborative Research Center SFB 553
   (project A1 to H. L. and U. F.; project C17 to A. D. and T. M.) from the
   Deutsche Forschungsgemeinschaft, Bonn, Germany.
CR Antman EM, 2005, CIRCULATION, V112, P759, DOI 10.1161/CIRCULATIONAHA.105.568451
   Bennett JS, 2005, CIRCULATION, V111, P1713, DOI 10.1161/01.CIR.0000160005.90598.41
   Bresalier RS, 2005, NEW ENGL J MED, V352, P1092, DOI 10.1056/NEJMoa050493
   Charney DS, 2004, AM J PSYCHIAT, V161, P1, DOI 10.1176/appi.ajp.161.1.1
   Daiber A, 2004, FREE RADICAL BIO MED, V36, P101, DOI 10.1016/j.freeradbiomed.2003.10.012
   Drummond GR, 2000, CIRC RES, V86, P347, DOI 10.1161/01.RES.86.3.347
   Forstermann U, 2006, CIRCULATION, V113, P1708, DOI 10.1161/CIRCULATIONAHA.105.602532
   Gerassimou C, 2007, BRIT J PHARMACOL, V150, P1084, DOI 10.1038/sj.bjp.0707179
   Griendling KK, 2003, CIRCULATION, V108, P2034, DOI 10.1161/01.CIR.0000093661.90582.c4
   Hamilton LC, 1998, BRIT J PHARMACOL, V125, P335, DOI 10.1038/sj.bjp.0702077
   Hermann M, 2005, CIRCULATION, V112, P941, DOI 10.1161/CIRCULATIONAHA.105.567842
   Hermann M, 2003, CIRCULATION, V108, P2308, DOI 10.1161/01.CIR.0000101683.30157.0B
   Hildebrandt W, 2002, BLOOD, V99, P1552, DOI 10.1182/blood.V99.5.1552
   Hink U, 2003, J AM COLL CARDIOL, V42, P1826, DOI 10.1016/j.jacc.2003.07.009
   Hippisley-Cox J, 2005, BMJ-BRIT MED J, V330, P1366, DOI 10.1136/bmj.330.7504.1366
   Hocherl K, 2002, BRIT J PHARMACOL, V136, P1117, DOI 10.1038/sj.bjp.0704821
   Huang WF, 2006, CLIN THER, V28, P1827, DOI 10.1016/j.clinthera.2006.11.009
   Inoue H, 2002, ARTERIOSCL THROM VAS, V22, P1415, DOI 10.1161/01.ATV.0000028816.13582.13
   Kearney PM, 2006, BMJ-BRIT MED J, V332, P1302, DOI 10.1136/bmj.332.7553.1302
   Kitahara M, 2002, J AM SOC NEPHROL, V13, P1261, DOI 10.1681/ASN.V1351261
   Li HG, 2000, MOL PHARMACOL, V57, P427, DOI 10.1124/mol.57.3.427
   Li HG, 2006, J AM COLL CARDIOL, V47, P2536, DOI 10.1016/j.jacc.2006.01.071
   Mason R Preston, 2007, Subcell Biochem, V42, P175
   McGettigan P, 2006, JAMA-J AM MED ASSOC, V296, P1633, DOI 10.1001/jama.296.13.jrv60011
   Mollnau H, 2002, CIRC RES, V90, pE58, DOI 10.1161/01.RES.0000012569.55432.02
   Mukherjee D, 2001, JAMA-J AM MED ASSOC, V286, P954, DOI 10.1001/jama.286.8.954
   Munzel T, 2005, ARTERIOSCL THROM VAS, V25, P1551, DOI 10.1161/01.ATV.0000168896.64927.bb
   Nabha L, 2005, CLIN EXP HYPERTENS, V27, P71, DOI 10.1081/CEH-200044267
   Nussmeier NA, 2005, NEW ENGL J MED, V352, P1081, DOI 10.1056/NEJMoa050330
   Oelze M, 2000, CIRC RES, V87, P999, DOI 10.1161/01.RES.87.11.999
   Oelze M, 2006, HYPERTENSION, V48, P677, DOI 10.1161/01.HYP.0000239207.82326.29
   Solomon SD, 2005, NEW ENGL J MED, V352, P1071, DOI 10.1056/NEJMoa050405
   Vaziri ND, 2000, HYPERTENSION, V36, P957, DOI 10.1161/01.HYP.36.6.957
   Walter MF, 2004, ATHEROSCLEROSIS, V177, P235, DOI 10.1016/j.atherosclerosis.2004.10.001
   Warnholtz A, 2005, AM J CARDIOL, V95, P20, DOI 10.1016/j.amjcard.2004.08.057
NR 35
TC 47
Z9 47
U1 0
U2 7
PU AMER SOC PHARMACOLOGY EXPERIMENTAL THERAPEUTICS
PI BETHESDA
PA 9650 ROCKVILLE PIKE, BETHESDA, MD 20814-3995 USA
SN 0022-3565
EI 1521-0103
J9 J PHARMACOL EXP THER
JI J. Pharmacol. Exp. Ther.
PD SEP
PY 2008
VL 326
IS 3
BP 745
EP 753
DI 10.1124/jpet.108.139030
PG 9
WC Pharmacology & Pharmacy
WE Science Citation Index Expanded (SCI-EXPANDED)
SC Pharmacology & Pharmacy
GA 338RB
UT WOS:000258524400008
PM 18550689
DA 2022-03-12
ER

PT J
AU Daiber, A
   Chlopicki, S
AF Daiber, Andreas
   Chlopicki, Stefan
TI Revisiting pharmacology of oxidative stress and endothelial dysfunction
   in cardiovascular disease: Evidence for redox-based therapies
SO FREE RADICAL BIOLOGY AND MEDICINE
LA English
DT Article
DE Cardiovascular disease; Endothelial dysfunction; Oxidative stress; Redox
   drugs
ID NITRIC-OXIDE SYNTHASE; MITOCHONDRIAL ALDEHYDE DEHYDROGENASE;
   ALPHA-LIPOIC ACID; SOLUBLE GUANYLYL CYCLASE; CORONARY-HEART-DISEASE;
   MANGANESE SUPEROXIDE-DISMUTASE; ANGIOTENSIN-CONVERTING ENZYME;
   NONINVASIVE VASCULAR FUNCTION; PROTEIN-DISULFIDE-ISOMERASE;
   PRO-INFLAMMATORY PHENOTYPE
AB According to the latest Global Burden of Disease Study data, non-communicable diseases in general and cardiovascular disease (CVD) in particular are the leading cause of premature death and reduced quality of life. Demographic shifts, unhealthy lifestyles and a higher burden of adverse environmental factors provide an explanation for these findings. The expected growing prevalence of CVD requires enhanced research efforts for identification and characterisation of novel therapeutic targets and strategies. Cardiovascular risk factors including classical (e.g. hypertension, diabetes, hypercholesterolaemia) and non-classical (e.g. environmental stress) factors induce the development of endothelial dysfunction, which is closely associated with oxidant stress and vascular inflammation and results in CVD, particularly in older adults. Most classically successful therapies for CVD display vasoprotective, antioxidant and anti-inflammatory effects, but were originally designed with other therapeutic aims. So far, only a few 'redox drugs' are in clinical use and many antioxidant strategies have not met expectations. With the present review, we summarise the actual knowledge on CVD pathomechanisms, with special emphasis on endothelial dysfunction, adverse redox signalling and oxidative stress, highlighting the preclinical and clinical evidence. In addition, we provide a brief overview of established CVD therapies and their relation to endothelial dysfunction and oxidative stress. Finally, we discuss novel strategies for redox-based CVD therapies trying to explain why, despite a clear link between endothelial dysfunction and adverse redox signalling and oxidative stress, redox-and oxidative stress-based therapies have not yet provided a breakthrough in the treatment of endothelial dysfunction and CVD.
C1 [Daiber, Andreas] Univ Med Ctr, Dept Cardiol 1, Ctr Cardiol, Mol Cardiol Lab, Langenbeckstr 1, D-55131 Mainz, Germany.
   [Daiber, Andreas] German Ctr Cardiovasc Res DZHK, Partner Site Rhine Main, Langenbeckstr 1, D-55131 Mainz, Germany.
   [Chlopicki, Stefan] Jagiellonian Univ, Jagiellonian Ctr Expt Therapeut JCET, Bobrzynskiego 14, PL-30348 Krakow, Poland.
   [Chlopicki, Stefan] Jagiellonian Univ, Coll Med, Grzegorzecka 16, PL-31531 Krakow, Poland.
RP Chlopicki, S (通讯作者)，Jagiellonian Univ, Jagiellonian Ctr Expt Therapeut JCET, Bobrzynskiego 14, PL-30348 Krakow, Poland.; Daiber, A (通讯作者)，Johannes Gutenberg Univ Mainz, Univ Med, Zentrum Kardiol 1, Lab Mol Kardiol, Geb 605 Raum 3-262,Langenbeckstr 1, D-55131 Mainz, Germany.
EM daiber@uni-mainz.de; stefan.chlopicki@jcet.eu
FU Boehringer Ingelheim FoundationBoehringer Ingelheim; FNP TEAM
   [POIR.04.04.00-00-5CAC/17-00]; SYMFONIA NCN [DEC-2015/16/W/NZ4/00070];
   OPUS NCN [2018/29/B/NZ7/01684]; European COST Action EU-CARDIOPROTECTION
   [CA16225];  [STRATEGMED1/233226/11/NCBR/2015]
FX A.D. was supported by vascular biology research grants from the
   Boehringer Ingelheim Foundation for the collaborative research group
   'Novel and neglected cardiovascular risk factors: Molecular mechanisms
   and therapeutics'. S.Ch. was supported by the following grants: FNP TEAM
   POIR.04.04.00-00-5CAC/17-00, SYMFONIA NCN, No DEC-2015/16/W/NZ4/00070,
   OPUS NCN, No 2018/29/B/NZ7/01684 and STRATEGMED1/233226/11/NCBR/2015.
   The collaboration of the authors was supported by European COST Action
   EU-CARDIOPROTECTION (CA16225).
CR Abais JM, 2015, ANTIOXID REDOX SIGN, V22, P1111, DOI 10.1089/ars.2014.5994
   Abderrazak A, 2015, REDOX BIOL, V4, P296, DOI 10.1016/j.redox.2015.01.008
   Agarwal U, 2011, J MOL CELL CARDIOL, V50, P426, DOI 10.1016/j.yjmcc.2010.08.024
   Ahamed J, 2006, P NATL ACAD SCI USA, V103, P13932, DOI 10.1073/pnas.0606411103
   Ahsan MK, 2009, ANTIOXID REDOX SIGN, V11, P2741, DOI [10.1089/ars.2009.2683, 10.1089/ARS.2009.2683]
[truncated: 4,017,565 more chars]
